# Supplementary material for: Killer Knots: Molecular Evolution of Inhibitor Cystine Knot Toxins in Wandering Spiders (Araneae: Ctenidae)
Source: Toxins (Basel). 2023 Jan 28;15(2):112. doi: 10.3390/toxins15020112 (PMC9958548; doi:10.3390/toxins15020112)
Supplement: Supplementary file 1 [file toxins-15-00112-s001.zip]

Archive with 12 entries (12 files):
- supplemental_data/concatenated_busco_trimmed_passed.aln
- supplemental_data/concord.cf.tree.nex
- supplemental_data/ctenid_sample_locality.csv
- supplemental_data/fam1_1234.Passed.corrected.outgroup.aln.nr.aln.treefile
- supplemental_data/ickFinderCDS.Passed.cds.1234.aln.nr.aln
- supplemental_data/ickFinderCDS.Passed.cds.1234.aln.nr.aln.ABSREL.json
- supplemental_data/ickFinderCDS.Passed.cds.1234.aln.nr.aln.BGM.json
- supplemental_data/ickFinderCDS.Passed.cds.1234.aln.nr.aln.BUSTED.json
- supplemental_data/ickFinderCDS.Passed.cds.1234.aln.nr.aln.MEME.json
- supplemental_data/ickProteome.csv
- supplemental_data/siteConcord.cf.tree.nex
- supplemental_data/species.tree
