# Supplementary material for: Killer Knots: Molecular Evolution of Inhibitor Cystine Knot Toxins in Wandering Spiders (Araneae: Ctenidae)
Source: Toxins (Basel). 2023 Jan 28;15(2):112. doi: 10.3390/toxins15020112 (PMC9958548; doi:10.3390/toxins15020112)
Supplement: Supplementary file 1 [file toxins-15-00112-s001.zip › supplemental_data/concord.cf.tree.nex]

#NEXUS
[ See concord.cf.stat for branch annotation meanings. This file is best viewed in FigTree. ]
begin trees;
  tree tree_1 = (Anahita_punctulata_male_tjc00297,(Anahita_punctulata_sra,(((Isoctenus_sp_female_F_IBSP_221743,Isoctenus_aff_ordinario_female_G_IBSP_221742)[&gCF="45.28",gCF/gDF1/gDF2/gDFP="45.28/10.06/6.92/37.74",gCF_N="72",gCF_N/gDF1_N/gDF2_N/gDFP_N="72/16/11/60",gDF1="10.06",gDF1_N="16",gDF2="6.92",gDF2_N="11",gDFP="37.74",gDFP_N="60",gN="159",label="1"]:0.3995298821,((Phoneutria_nigriventer_female_I_IBSP_221740,(Phoneutria_nigriventer_sra,(Phoneutria_nigriventer_female_J_IBSP_221741,(Phoneutria_nigriventer_male_A_IBSP_214012,(Phoneutria_nigriventer_male_C_IBSP_214014,(Phoneutria_nigriventer_female_H_IBSP_221739,Phoneutria_nigriventer_male_B_IBSP_214013)[&gCF="25",gCF/gDF1/gDF2/gDFP="25/21.88/0.78/52.34",gCF_N="32",gCF_N/gDF1_N/gDF2_N/gDFP_N="32/28/1/67",gDF1="21.88",gDF1_N="28",gDF2="0.78",gDF2_N="1",gDFP="52.34",gDFP_N="67",gN="128",label="0.86"]:0.1844430751)[&gCF="9.86",gCF/gDF1/gDF2/gDFP="9.86/3.52/12.68/73.94",gCF_N="14",gCF_N/gDF1_N/gDF2_N/gDFP_N="14/5/18/105",gDF1="3.52",gDF1_N="5",gDF2="12.68",gDF2_N="18",gDFP="73.94",gDFP_N="105",gN="142",label="0.9"]:0.1331146291)[&gCF="10.69",gCF/gDF1/gDF2/gDFP="10.69/2.52/13.84/72.96",gCF_N="17",gCF_N/gDF1_N/gDF2_N/gDFP_N="17/4/22/116",gDF1="2.52",gDF1_N="4",gDF2="13.84",gDF2_N="22",gDFP="72.96",gDFP_N="116",gN="159",label="0.95"]:0.1368455086)[&gCF="27.88",gCF/gDF1/gDF2/gDFP="27.88/2.42/15.15/54.55",gCF_N="46",gCF_N/gDF1_N/gDF2_N/gDFP_N="46/4/25/90",gDF1="2.42",gDF1_N="4",gDF2="15.15",gDF2_N="25",gDFP="54.55",gDFP_N="90",gN="165",label="1"]:0.2591551828)[&gCF="39.88",gCF/gDF1/gDF2/gDFP="39.88/6.13/28.22/25.77",gCF_N="65",gCF_N/gDF1_N/gDF2_N/gDFP_N="65/10/46/42",gDF1="6.13",gDF1_N="10",gDF2="28.22",gDF2_N="46",gDFP="25.77",gDFP_N="42",gN="163",label="1"]:0.3046220922)[&gCF="91.62",gCF/gDF1/gDF2/gDFP="91.62/0/0/8.38",gCF_N="175",gCF_N/gDF1_N/gDF2_N/gDFP_N="175/0/0/16",gDF1="0",gDF1_N="0",gDF2="0",gDF2_N="0",gDFP="8.38",gDFP_N="16",gN="191",label="1"]:3.4477369165,((Leptoctenus_byrrhus_male_tjc00213,(Leptoctenus_byrrhus_male_tjc00222,Leptoctenus_byrrhus_female_tjc00136)[&gCF="83.72",gCF/gDF1/gDF2/gDFP="83.72/5.23/2.91/8.14",gCF_N="144",gCF_N/gDF1_N/gDF2_N/gDFP_N="144/9/5/14",gDF1="5.23",gDF1_N="9",gDF2="2.91",gDF2_N="5",gDFP="8.14",gDFP_N="14",gN="172",label="1"]:1.5250515588)[&gCF="89.55",gCF/gDF1/gDF2/gDFP="89.55/0/0/10.45",gCF_N="180",gCF_N/gDF1_N/gDF2_N/gDFP_N="180/0/0/21",gDF1="0",gDF1_N="0",gDF2="0",gDF2_N="0",gDFP="10.45",gDFP_N="21",gN="201",label="1"]:2.6779878847,((Ctenus_captiosis_female_tjc00311,(Ctenus_captiosis_male_tjc00303,(Ctenus_captiosis_female_tjc00305,Ctenus_captiosis_male_tjc00306)[&gCF="48.52",gCF/gDF1/gDF2/gDFP="48.52/36.69/0/14.79",gCF_N="82",gCF_N/gDF1_N/gDF2_N/gDFP_N="82/62/0/25",gDF1="36.69",gDF1_N="62",gDF2="0",gDF2_N="0",gDFP="14.79",gDFP_N="25",gN="169",label="1"]:0.3851901523)[&gCF="69.06",gCF/gDF1/gDF2/gDFP="69.06/0.55/9.94/20.44",gCF_N="125",gCF_N/gDF1_N/gDF2_N/gDFP_N="125/1/18/37",gDF1="0.55",gDF1_N="1",gDF2="9.94",gDF2_N="18",gDFP="20.44",gDFP_N="37",gN="181",label="1"]:1.3650133036)[&gCF="76.26",gCF/gDF1/gDF2/gDFP="76.26/1.52/6.57/15.66",gCF_N="151",gCF_N/gDF1_N/gDF2_N/gDFP_N="151/3/13/31",gDF1="1.52",gDF1_N="3",gDF2="6.57",gDF2_N="13",gDFP="15.66",gDFP_N="31",gN="198",label="1"]:1.2960294357,((Ctenus_hibernalis_female_tjc00091,(Ctenus_hibernalis_female_tjc00092,(Ctenus_hibernalis_female_4926_BCB_0001,Ctenus_hibernalis_male_tjc00148)[&gCF="39.35",gCF/gDF1/gDF2/gDFP="39.35/28.39/2.58/29.68",gCF_N="61",gCF_N/gDF1_N/gDF2_N/gDFP_N="61/44/4/46",gDF1="28.39",gDF1_N="44",gDF2="2.58",gDF2_N="4",gDFP="29.68",gDFP_N="46",gN="155",label="1"]:0.2891492600)[&gCF="58.79",gCF/gDF1/gDF2/gDFP="58.79/1.21/6.06/33.94",gCF_N="97",gCF_N/gDF1_N/gDF2_N/gDFP_N="97/2/10/56",gDF1="1.21",gDF1_N="2",gDF2="6.06",gDF2_N="10",gDFP="33.94",gDFP_N="56",gN="165",label="1"]:0.7553285944)[&gCF="68.75",gCF/gDF1/gDF2/gDFP="68.75/0/0/31.25",gCF_N="132",gCF_N/gDF1_N/gDF2_N/gDFP_N="132/0/0/60",gDF1="0",gDF1_N="0",gDF2="0",gDF2_N="0",gDFP="31.25",gDFP_N="60",gN="192",label="1"]:1.4083865468,(Ctenus_exlineae_female_tjc00245,(Ctenus_exlineae_female_tjc00247,(Ctenus_exlineae_male_tjc00246,(Ctenus_exlineae_female_tjc00244,Ctenus_exlineae_male_tjc00242)[&gCF="27.48",gCF/gDF1/gDF2/gDFP="27.48/27.48/0/45.04",gCF_N="36",gCF_N/gDF1_N/gDF2_N/gDFP_N="36/36/0/59",gDF1="27.48",gDF1_N="36",gDF2="0",gDF2_N="0",gDFP="45.04",gDFP_N="59",gN="131",label="0.96"]:0.2357853925)[&gCF="27.27",gCF/gDF1/gDF2/gDFP="27.27/3.5/23.08/46.15",gCF_N="39",gCF_N/gDF1_N/gDF2_N/gDFP_N="39/5/33/66",gDF1="3.5",gDF1_N="5",gDF2="23.08",gDF2_N="33",gDFP="46.15",gDFP_N="66",gN="143",label="0.98"]:0.1759421578)[&gCF="53.55",gCF/gDF1/gDF2/gDFP="53.55/1.64/5.46/39.34",gCF_N="98",gCF_N/gDF1_N/gDF2_N/gDFP_N="98/3/10/72",gDF1="1.64",gDF1_N="3",gDF2="5.46",gDF2_N="10",gDFP="39.34",gDFP_N="72",gN="183",label="1"]:0.8855180920)[&gCF="63.29",gCF/gDF1/gDF2/gDFP="63.29/2.9/10.14/23.67",gCF_N="131",gCF_N/gDF1_N/gDF2_N/gDFP_N="131/6/21/49",gDF1="2.9",gDF1_N="6",gDF2="10.14",gDF2_N="21",gDFP="23.67",gDFP_N="49",gN="207",label="1"]:0.9398219987)[&gCF="58.52",gCF/gDF1/gDF2/gDFP="58.52/7.42/6.99/27.07",gCF_N="134",gCF_N/gDF1_N/gDF2_N/gDFP_N="134/17/16/62",gDF1="7.42",gDF1_N="17",gDF2="6.99",gDF2_N="16",gDFP="27.07",gDFP_N="62",gN="229",label="1"]:0.8173711632)[&gCF="60.79",gCF/gDF1/gDF2/gDFP="60.79/6.61/7.05/25.55",gCF_N="138",gCF_N/gDF1_N/gDF2_N/gDFP_N="138/15/16/58",gDF1="6.61",gDF1_N="15",gDF2="7.05",gDF2_N="16",gDFP="25.55",gDFP_N="58",gN="227",label="1"]:0.9258233350)[&gCF="62.01",gCF/gDF1/gDF2/gDFP="62.01/0.87/6.99/30.13",gCF_N="142",gCF_N/gDF1_N/gDF2_N/gDFP_N="142/2/16/69",gDF1="0.87",gDF1_N="2",gDF2="6.99",gDF2_N="16",gDFP="30.13",gDFP_N="69",gN="229",label="1"]:0.9591282823)[&gCF="27.75",gCF/gDF1/gDF2/gDFP="27.75/14.98/17.62/39.65",gCF_N="63",gCF_N/gDF1_N/gDF2_N/gDFP_N="63/34/40/90",gDF1="14.98",gDF1_N="34",gDF2="17.62",gDF2_N="40",gDFP="39.65",gDFP_N="90",gN="227",label="1"]:0.1816704885)[&gCF="51.43",gCF/gDF1/gDF2/gDFP="51.43/2.86/2.86/42.86",gCF_N="108",gCF_N/gDF1_N/gDF2_N/gDFP_N="108/6/6/90",gDF1="2.86",gDF1_N="6",gDF2="2.86",gDF2_N="6",gDFP="42.86",gDFP_N="90",gN="210",label="1"]:0.8960361794,(Ctenus_corniger_sra,((Fecenia_protensa_sra,Psechrus_singaporensis_sra)[&gCF="29.63",gCF/gDF1/gDF2/gDFP="29.63/8.15/2.22/60",gCF_N="40",gCF_N/gDF1_N/gDF2_N/gDFP_N="40/11/3/81",gDF1="8.15",gDF1_N="11",gDF2="2.22",gDF2_N="3",gDFP="60",gDFP_N="81",gN="135",label="1"]:0.2238933347,(((Oxyopes_sp_sra,Peucetia_longipalpis_sra)[&gCF="60.98",gCF/gDF1/gDF2/gDFP="60.98/6.5/1.63/30.89",gCF_N="75",gCF_N/gDF1_N/gDF2_N/gDFP_N="75/8/2/38",gDF1="6.5",gDF1_N="8",gDF2="1.63",gDF2_N="2",gDFP="30.89",gDFP_N="38",gN="123",label="1"]:0.8155517457,((Thomisus_spectabilis_sra,Misumenoides_formosipes_sra)[&gCF="82.14",gCF/gDF1/gDF2/gDFP="82.14/0/0/17.86",gCF_N="23",gCF_N/gDF1_N/gDF2_N/gDFP_N="23/0/0/5",gDF1="0",gDF1_N="0",gDF2="0",gDF2_N="0",gDFP="17.86",gDFP_N="5",gN="28",label="1"]:1.5496450565,(Homalonychus_theologus_sra,((Habronattus_signatus_sra,Odo_patricius_sra)[&gCF="46.76",gCF/gDF1/gDF2/gDFP="46.76/11.51/12.95/28.78",gCF_N="65",gCF_N/gDF1_N/gDF2_N/gDFP_N="65/16/18/40",gDF1="11.51",gDF1_N="16",gDF2="12.95",gDF2_N="18",gDFP="28.78",gDFP_N="40",gN="139",label="1"]:0.4596557116,(Hibana_sp_sra,Sergiolus_capulatus_sra)[&gCF="44.72",gCF/gDF1/gDF2/gDFP="44.72/11.38/13.82/30.08",gCF_N="55",gCF_N/gDF1_N/gDF2_N/gDFP_N="55/14/17/37",gDF1="11.38",gDF1_N="14",gDF2="13.82",gDF2_N="17",gDFP="30.08",gDFP_N="37",gN="123",label="1"]:0.3377610581)[&gCF="43.75",gCF/gDF1/gDF2/gDFP="43.75/15.97/6.25/34.03",gCF_N="63",gCF_N/gDF1_N/gDF2_N/gDFP_N="63/23/9/49",gDF1="15.97",gDF1_N="23",gDF2="6.25",gDF2_N="9",gDFP="34.03",gDFP_N="49",gN="144",label="1"]:0.4435676354)[&gCF="61.11",gCF/gDF1/gDF2/gDFP="61.11/2.38/2.38/34.13",gCF_N="77",gCF_N/gDF1_N/gDF2_N/gDFP_N="77/3/3/43",gDF1="2.38",gDF1_N="3",gDF2="2.38",gDF2_N="3",gDFP="34.13",gDFP_N="43",gN="126",label="1"]:1.1318602913)[&gCF="21.79",gCF/gDF1/gDF2/gDFP="21.79/11.73/6.15/60.34",gCF_N="39",gCF_N/gDF1_N/gDF2_N/gDFP_N="39/21/11/108",gDF1="11.73",gDF1_N="21",gDF2="6.15",gDF2_N="11",gDFP="60.34",gDFP_N="108",gN="179",label="0.91"]:0.1029247153)[&gCF="14.03",gCF/gDF1/gDF2/gDFP="14.03/10.86/5.88/69.23",gCF_N="31",gCF_N/gDF1_N/gDF2_N/gDFP_N="31/24/13/153",gDF1="10.86",gDF1_N="24",gDF2="5.88",gDF2_N="13",gDFP="69.23",gDFP_N="153",gN="221",label="0.96"]:0.1196490403,((Cupiennius_coccineus_sra,(Sosippus_placidus_sra,(Hippasa_holmerae_sundaica_sra,(Pardosa_pseudoannulata_sra,Schizocosa_rovneri_sra)[&gCF="69.41",gCF/gDF1/gDF2/gDFP="69.41/9.41/7.06/14.12",gCF_N="59",gCF_N/gDF1_N/gDF2_N/gDFP_N="59/8/6/12",gDF1="9.41",gDF1_N="8",gDF2="7.06",gDF2_N="6",gDFP="14.12",gDFP_N="12",gN="85",label="1"]:1.0058651207)[&gCF="64.71",gCF/gDF1/gDF2/gDFP="64.71/15.13/10.08/10.08",gCF_N="77",gCF_N/gDF1_N/gDF2_N/gDFP_N="77/18/12/12",gDF1="15.13",gDF1_N="18",gDF2="10.08",gDF2_N="12",gDFP="10.08",gDFP_N="12",gN="119",label="1"]:0.7206334588)[&gCF="46.88",gCF/gDF1/gDF2/gDFP="46.88/12.5/6.25/34.38",gCF_N="15",gCF_N/gDF1_N/gDF2_N/gDFP_N="15/4/2/11",gDF1="12.5",gDF1_N="4",gDF2="6.25",gDF2_N="2",gDFP="34.38",gDFP_N="11",gN="32",label="1"]:0.6616685784)[&gCF="32.5",gCF/gDF1/gDF2/gDFP="32.5/5/12.5/50",gCF_N="13",gCF_N/gDF1_N/gDF2_N/gDFP_N="13/2/5/20",gDF1="5",gDF1_N="2",gDF2="12.5",gDF2_N="5",gDFP="50",gDFP_N="20",gN="40",label="1"]:0.4368159285,(Dolomedes_triton_sra,(Nilus_albocinctus_sra,(Pisaurina_mira_sra,Sphedanus_quadrimaculatus_sra)[&gCF="40.43",gCF/gDF1/gDF2/gDFP="40.43/27.66/12.77/19.15",gCF_N="19",gCF_N/gDF1_N/gDF2_N/gDFP_N="19/13/6/9",gDF1="27.66",gDF1_N="13",gDF2="12.77",gDF2_N="6",gDFP="19.15",gDFP_N="9",gN="47",label="0.91"]:0.2185327758)[&gCF="73.91",gCF/gDF1/gDF2/gDFP="73.91/1.45/4.35/20.29",gCF_N="51",gCF_N/gDF1_N/gDF2_N/gDFP_N="51/1/3/14",gDF1="1.45",gDF1_N="1",gDF2="4.35",gDF2_N="3",gDFP="20.29",gDFP_N="14",gN="69",label="1"]:1.3931665367)[&gCF="31.25",gCF/gDF1/gDF2/gDFP="31.25/19.64/8.93/40.18",gCF_N="35",gCF_N/gDF1_N/gDF2_N/gDFP_N="35/22/10/45",gDF1="19.64",gDF1_N="22",gDF2="8.93",gDF2_N="10",gDFP="40.18",gDFP_N="45",gN="112",label="0.99"]:0.2220165668)[&gCF="44.44",gCF/gDF1/gDF2/gDFP="44.44/1.28/0/54.27",gCF_N="104",gCF_N/gDF1_N/gDF2_N/gDFP_N="104/3/0/127",gDF1="1.28",gDF1_N="3",gDF2="0",gDF2_N="0",gDFP="54.27",gDFP_N="127",gN="234",label="1"]:0.6864777303)[&gCF="16.29",gCF/gDF1/gDF2/gDFP="16.29/8.14/4.52/71.04",gCF_N="36",gCF_N/gDF1_N/gDF2_N/gDFP_N="36/18/10/157",gDF1="8.14",gDF1_N="18",gDF2="4.52",gDF2_N="10",gDFP="71.04",gDFP_N="157",gN="221",label="1"]:0.1908297423)[&gCF="51.98",gCF/gDF1/gDF2/gDFP="51.98/3.39/1.13/43.5",gCF_N="92",gCF_N/gDF1_N/gDF2_N/gDFP_N="92/6/2/77",gDF1="3.39",gDF1_N="6",gDF2="1.13",gDF2_N="2",gDFP="43.5",gDFP_N="77",gN="177",label="1"]:0.9492584471)[&gCF="53.11",gCF/gDF1/gDF2/gDFP="53.11/6.21/9.6/31.07",gCF_N="94",gCF_N/gDF1_N/gDF2_N/gDFP_N="94/11/17/55",gDF1="6.21",gDF1_N="11",gDF2="9.6",gDF2_N="17",gDFP="31.07",gDFP_N="55",gN="177",label="1"]:0.7198172931)[&gCF="96.15",gCF/gDF1/gDF2/gDFP="96.15/0/0.64/3.21",gCF_N="150",gCF_N/gDF1_N/gDF2_N/gDFP_N="150/0/1/5",gDF1="0",gDF1_N="0",gDF2="0.64",gDF2_N="1",gDFP="3.21",gDFP_N="5",gN="156",label="1"]:3.1487850856)):0.0000000000;
end;
