# Supplementary material for: Killer Knots: Molecular Evolution of Inhibitor Cystine Knot Toxins in Wandering Spiders (Araneae: Ctenidae)
Source: Toxins (Basel). 2023 Jan 28;15(2):112. doi: 10.3390/toxins15020112 (PMC9958548; doi:10.3390/toxins15020112)
Supplement: Supplementary file 1 [file toxins-15-00112-s001.zip › supplemental_data/ctenid_sample_locality.csv]

Species	Family	SRA Run Accession	Tissue	Specimen Origin
Anahita punctulata	Ctenidae	SRR10414003	Venom gland	Cave Spring, GA, USA
Ctenus captiosus	Ctenidae	SRR10414002	Venom gland	Ocala, FL, USA
Ctenus captiosus	Ctenidae	SRR10414001	Venom gland	Ocala, FL, USA
Ctenus captiosus	Ctenidae	SRR10414000	Venom gland	Ocala, FL, USA
Ctenus captiosus	Ctenidae	SRR10413998	Venom gland	Ocala, FL, USA
Ctenus exlineae	Ctenidae	SRR10414008	Venom gland	Langley, AR, USA
Ctenus exlineae	Ctenidae	SRR10414007	Venom gland	Langley, AR, USA
Ctenus exlineae	Ctenidae	SRR10414006	Venom gland	Langley, AR, USA
Ctenus exlineae	Ctenidae	SRR10414005	Venom gland	Langley, AR, USA
Ctenus exlineae	Ctenidae	SRR10414004	Venom gland	Langley, AR, USA
Ctenus hibernalis	Ctenidae	SRR10413997	Venom gland	Homewood, AL, USA
Ctenus hibernalis	Ctenidae	SRR10413996	Venom gland	Homewood, AL, USA
Ctenus hibernalis	Ctenidae	SRR10413995	Venom gland	Homewood, AL, USA
Ctenus hibernalis	Ctenidae	SRR10413994	Venom gland	Homewood, AL, USA
Isoctenus ordinario	Ctenidae	SRR10413992	Venom gland	Brazil
Isoctenus sp	Ctenidae	SRR10413993	Venom gland	Brazil
Leptoctenus byrrhus	Ctenidae	SRR10413988	Venom gland	Vanderpool, TX, USA
Leptoctenus byrrhus	Ctenidae	SRR10413987	Venom gland	Vanderpool, TX, USA
Leptoctenus byrrhus	Ctenidae	SRR10414009	Venom gland	Vanderpool, TX, USA
Phoneutria nigriventer	Ctenidae	SRR10414011	Venom gland	Brazil
Phoneutria nigriventer	Ctenidae	SRR10414010	Venom gland	Brazil
Phoneutria nigriventer	Ctenidae	SRR10413999	Venom gland	Brazil
Phoneutria nigriventer	Ctenidae	SRR10413991	Venom gland	Brazil
Phoneutria nigriventer	Ctenidae	SRR10413990	Venom gland	Brazil
Phoneutria nigriventer	Ctenidae	SRR10413989	Venom gland	Brazil
Cupiennius salei	“Ctenidae”	SRR880446, Fr	Whole body	Lab reared
Hibana sp.	Anyphaenidae	SRR3144074, G	Whole body	Auburn, AL, USA
Anahita punctulata	Ctenidae	SRR3144072, G	Whole body	Auburn, AL, USA
Ctenus corniger	Ctenidae	SRR6360557, C	Whole body	Singapore
Sergiolus capulatus	Gnaphosidae	SRR1514903, B	Whole body	Opelika, AL, USA
Homalonychus theologus	Homalonychidae	SRR3144075, G	Whole body	Imperial Co, CA, USA
Hippasa holmerae sundaica	Lycosidae	SRR6360559, C	Whole body	Singapore
Pardosa pseudoannulata	Lycosidae	SRR1833279, M	Whole body	Nanjing, China
Schizocosa rovneri	Lycosidae	SRR1514894, B	Whole body	Oxford, MS, USA
Sosippus placidus	Lycosidae	SRR6360556, C	Whole body	Placid Lakes, FL, USA
Oxyopes sp.	Oxyopidae	SRR6360554, C	Whole body	Singapore
Peucetia longipalpis	Oxyopidae	SRR1514898, B	Whole body	Opelika, AL, USA
Dolomedes triton	Pisauridae	SRR3144094, G	Whole body	Opelika, AL, USA
Nilus albocinctus	Pisauridae	SRR6360560, C	Whole body	Singapore
Pisaurina mira	Pisauridae	SRR1365651, Fe	Whole body	University Park, MD
Sphedanus quadrimaculatus	Pisauridae	SRR6360561, C	Whole body	Singapore
Fecenia protensa	Psechridae	SRR6360558, C	Whole body	Singapore
Psechrus singaporensis	Psechridae	SRR6360555, C	Whole body	Singapore
Habronattus signatus	Salticidae	SRR1514888, B	Whole body	Ocotillo, CA, USA
Misumenoides formosipes	Thomisidae	SRR3144080, G	Whole body	Opelika, AL, USA
Thomisus spectabilis	Thomisidae	SRR6360562, C	Whole body	Singapore
Odo patricius	Xenoctenidae	SRR6360553, C	Whole body	Iquique, Chile
