# Supplementary material for: Killer Knots: Molecular Evolution of Inhibitor Cystine Knot Toxins in Wandering Spiders (Araneae: Ctenidae)
Source: Toxins (Basel). 2023 Jan 28;15(2):112. doi: 10.3390/toxins15020112 (PMC9958548; doi:10.3390/toxins15020112)
Supplement: Supplementary file 1 [file toxins-15-00112-s001.zip › supplemental_data/fam1_1234.Passed.corrected.outgroup.aln.nr.aln.treefile]

(C8.0_Anahita_punctulata_male_tjc00297_clean_trinity_Trinity_TRINITY_DN147_c0_g1_i1:0.0000021489,((C8.0_Ctenus_exlineae_male_tjc00246_clean_trinity_Trinity_TRINITY_DN2229_c0_g1_i1:0.0000020686,C8.0_Ctenus_hibernalis_female_4926_BCB_0001_clean_trinity_Trinity_TRINITY_DN2159_c0_g1_i2:0.0602044055):0.000002,(C8.0_Leptoctenus_byrrhus_male_tjc00213_clean_trinity_Trinity_TRINITY_DN11589_c0_g1_i5:0.0000028661,C8.0_Leptoctenus_byrrhus_male_tjc00222_clean_trinity_Trinity_TRINITY_DN523_c0_g1_i1:0.0302323136):0.028260):0.028255,(((((C8.0_Ctenus_captiosis_female_tjc00311_clean_trinity_Trinity_TRINITY_DN1514_c0_g1_i2:0.0000028285,C8.0_Phoneutria_nigriventer_sra_clean_trinity_Trinity_TRINITY_DN2023_c1_g1_i1:0.0000028180):0.030584,(C8.0_Phoneutria_nigriventer_male_A_IBSP_214012_clean_trinity_Trinity_TRINITY_DN191_c0_g1_i1:0.0000027960,(C8.0_Peucetia_longipalpis_sra_clean_trinity_Trinity_TRINITY_DN36_c0_g1_i1:0.1570527874,C8.0_Habronattus_signatus_sra_clean_trinity_Trinity_TRINITY_DN1244_c0_g1_i10:1.8409687805):0.770583):0.028323):0.070624,(C8.0_Isoctenus_aff_ordinario_female_G_IBSP_221742_clean_trinity_Trinity_TRINITY_DN56_c0_g1_i13:0.0857092541,C8.0_Isoctenus_sp_female_F_IBSP_221743_clean_trinity_Trinity_TRINITY_DN332_c0_g1_i4:0.2046611511):0.040689):0.041350,(((((((((((((C8.0_Ctenus_corniger_sra_clean_trinity_Trinity_TRINITY_DN66103_c0_g1_i1:0.4765281602,((((((C8.0_Anahita_punctulata_male_tjc00297_clean_trinity_Trinity_TRINITY_DN2881_c0_g1_i2:0.0000025816,C8.0_Ctenus_exlineae_female_tjc00247_clean_trinity_Trinity_TRINITY_DN288_c0_g1_i2:0.0000010372):0.059377,C8.0_Leptoctenus_byrrhus_male_tjc00213_clean_trinity_Trinity_TRINITY_DN8989_c0_g1_i1:0.0000028407):0.058140,C8.0_Ctenus_exlineae_female_tjc00244_clean_trinity_Trinity_TRINITY_DN86_c0_g1_i1:0.0000020476):0.000003,(C8.0_Ctenus_hibernalis_female_4926_BCB_0001_clean_trinity_Trinity_TRINITY_DN2349_c0_g2_i1:0.0770464805,C8.0_Ctenus_captiosis_male_tjc00306_clean_trinity_Trinity_TRINITY_DN17688_c0_g1_i1:0.0752553729):0.054730):0.207232,(((C8.0_Anahita_punctulata_male_tjc00297_clean_trinity_Trinity_TRINITY_DN49712_c0_g1_i1:0.0000027290,C8.0_Anahita_punctulata_sra_clean_trinity_Trinity_TRINITY_DN57468_c0_g1_i1:0.0000021413):0.098666,C8.0_Isoctenus_aff_ordinario_female_G_IBSP_221742_clean_trinity_Trinity_TRINITY_DN46_c0_g2_i1:0.2079606400):0.027482,C8.0_Anahita_punctulata_male_tjc00297_clean_trinity_Trinity_TRINITY_DN58581_c0_g1_i1:0.5688277754):0.000002):0.085522,C8.0_Phoneutria_nigriventer_female_J_IBSP_221741_clean_trinity_Trinity_TRINITY_DN4345_c0_g1_i1:0.2414078057):0.000003):0.096828,((C8.0_Phoneutria_nigriventer_female_H_IBSP_221739_clean_trinity_Trinity_TRINITY_DN2956_c0_g1_i1:0.0289748061,C8.0_Phoneutria_nigriventer_female_J_IBSP_221741_clean_trinity_Trinity_TRINITY_DN53334_c0_g1_i1:0.0000025316):0.028810,C8.0_Phoneutria_nigriventer_female_I_IBSP_221740_clean_trinity_Trinity_TRINITY_DN1566_c0_g1_i1:0.0000022432):0.029780):0.038907,C8.0_Ctenus_corniger_sra_clean_trinity_Trinity_TRINITY_DN91754_c0_g1_i1:0.2465121974):0.116147,(C8.0_Hibana_sp_sra_clean_trinity_Trinity_TRINITY_DN605_c0_g1_i2:0.1685161954,C8.0_Sergiolus_capulatus_sra_clean_trinity_Trinity_TRINITY_DN955_c0_g1_i1:0.7986210577):0.096109):0.106923,(C8.0_Hibana_sp_sra_clean_trinity_Trinity_TRINITY_DN55357_c0_g1_i1:0.1829694798,(C8.0_Sergiolus_capulatus_sra_clean_trinity_Trinity_TRINITY_DN650_c0_g1_i2:0.0000021056,C8.0_Sosippus_placidus_sra_clean_trinity_Trinity_TRINITY_DN46222_c0_g1_i1:1.6373720285):1.145299):0.356753):0.081297,(C8.0_Dolomedes_triton_sra_clean_trinity_Trinity_TRINITY_DN3523_c0_g2_i1:0.2017696911,C8.0_Nilus_albocinctus_sra_clean_trinity_Trinity_TRINITY_DN5117_c0_g1_i1:0.2027792034):0.110657):0.125527,C8.0_Schizocosa_rovneri_sra_clean_trinity_Trinity_TRINITY_DN4732_c0_g1_i1:0.3084117984):0.180979,C8.0_Ctenus_corniger_sra_clean_trinity_Trinity_TRINITY_DN1030_c0_g1_i1:2.3909208069):0.000002,C8.0_Hippasa_holmerae_sundaica_sra_clean_trinity_Trinity_TRINITY_DN3670_c0_g2_i1:0.1871080637):0.010418,(C8.0_Schizocosa_rovneri_sra_clean_trinity_Trinity_TRINITY_DN4837_c0_g1_i1:0.2666083150,C8.0_Pardosa_pseudoannulata_sra_clean_trinity_Trinity_TRINITY_DN1635_c0_g1_i1:0.3713315644):0.867762):0.356985,C8.0_Schizocosa_rovneri_sra_clean_trinity_Trinity_TRINITY_DN840_c0_g1_i1:0.8144948137):0.000002,C8.0_Sergiolus_capulatus_sra_clean_trinity_Trinity_TRINITY_DN851_c0_g1_i1:0.5039416819):0.213605,(((((((((((((((((((C8.0_Habronattus_signatus_sra_clean_trinity_Trinity_TRINITY_DN2094_c0_g1_i1:1.0371483901,C8.0_Misumenoides_formosipes_sra_clean_trinity_Trinity_TRINITY_DN4831_c0_g1_i1:0.5049729676):0.470795,C8.0_Psechrus_singaporensis_sra_clean_trinity_Trinity_TRINITY_DN3018_c0_g1_i1:0.0000028091):0.466335,(((((((((((((((((((((C8.0_Odo_patricius_sra_clean_trinity_Trinity_TRINITY_DN115_c0_g1_i5:0.9045275951,C8.0_Oxyopes_sp_sra_clean_trinity_Trinity_TRINITY_DN600_c0_g1_i1:0.0000024039):0.323630,(C8.0_Peucetia_longipalpis_sra_clean_trinity_Trinity_TRINITY_DN6959_c0_g2_i1:0.0000025968,C6.0_Hibana_sp_sra_clean_trinity_Trinity_TRINITY_DN46_c0_g1_i1:2.2044490633):0.123651):0.285930,(C8.0_Sergiolus_capulatus_sra_clean_trinity_Trinity_TRINITY_DN211_c0_g1_i1:0.4077469242,C8.0_Dolomedes_triton_sra_clean_trinity_Trinity_TRINITY_DN591_c0_g1_i4:0.1911200101):0.320620):0.121379,C8.0_Peucetia_longipalpis_sra_clean_trinity_Trinity_TRINITY_DN4063_c0_g1_i1:0.5293485124):0.061148,C8.0_Psechrus_singaporensis_sra_clean_trinity_Trinity_TRINITY_DN20448_c0_g1_i1:0.2728124736):0.203064,(C8.0_Ctenus_exlineae_female_tjc00245_clean_trinity_Trinity_TRINITY_DN3141_c0_g1_i2:0.0000023535,C8.0_Leptoctenus_byrrhus_female_tjc00136_clean_trinity_Trinity_TRINITY_DN1341_c0_g1_i3:0.0390703261):0.040070):0.080274,C8.0_Isoctenus_sp_female_F_IBSP_221743_clean_trinity_Trinity_TRINITY_DN1589_c0_g3_i2:0.0362099080):0.000002,((C8.0_ArachnoserverCDS_Gene_20as_kappa-ctenitoxin-Pn1a_gb_AF015663_cDNA_sequence_of_a_toxin_from_the_venom_gland_of_the_spider_Phoneutria_nigriventer:0.0000026299,(C8.0_Ctenus_captiosis_female_tjc00311_clean_trinity_Trinity_TRINITY_DN812_c0_g2_i1:0.0000026299,((C8.0_Phoneutria_nigriventer_male_B_IBSP_214013_clean_trinity_Trinity_TRINITY_DN75_c0_g1_i1:0.0000020829,C8.0_Ctenus_captiosis_female_tjc00311_clean_trinity_Trinity_TRINITY_DN812_c0_g1_i1:0.8131996027):0.041148,C8.0_Phoneutria_nigriventer_female_I_IBSP_221740_clean_trinity_Trinity_TRINITY_DN1033_c0_g1_i1:0.0793005522):0.000002):0.000002):0.019724,C8.0_Phoneutria_nigriventer_female_J_IBSP_221741_clean_trinity_Trinity_TRINITY_DN5909_c0_g1_i5:0.0605918896):0.764190):0.174379,((((C8.0_Phoneutria_nigriventer_female_I_IBSP_221740_clean_trinity_Trinity_TRINITY_DN130_c0_g2_i7:0.0000022991,C8.0_Phoneutria_nigriventer_male_A_IBSP_214012_clean_trinity_Trinity_TRINITY_DN306_c0_g1_i3:0.1305740892):0.087053,C8.0_Phoneutria_nigriventer_sra_clean_trinity_Trinity_TRINITY_DN31_c0_g1_i6:0.0000021184):0.341907,C8.0_Phoneutria_nigriventer_female_J_IBSP_221741_clean_trinity_Trinity_TRINITY_DN316_c0_g2_i2:0.2155409182):0.397526,C6.0_Phoneutria_nigriventer_male_A_IBSP_214012_clean_trinity_Trinity_TRINITY_DN2676_c0_g1_i4:0.9441800883):0.041019):0.054828,(C8.0_Anahita_punctulata_male_tjc00297_clean_trinity_Trinity_TRINITY_DN548_c0_g2_i1:0.0397152954,(C8.0_Phoneutria_nigriventer_male_A_IBSP_214012_clean_trinity_Trinity_TRINITY_DN2676_c0_g2_i2:0.0000026299,C8.0_Phoneutria_nigriventer_sra_clean_trinity_Trinity_TRINITY_DN727_c0_g4_i1:0.0000010372):0.000002):0.000003):0.508792,(C8.0_Odo_patricius_sra_clean_trinity_Trinity_TRINITY_DN44819_c0_g1_i1:0.3930366119,C8.0_Hippasa_holmerae_sundaica_sra_clean_trinity_Trinity_TRINITY_DN601_c1_g1_i2:0.3310904767):0.015992):0.276340,(C8.0_Habronattus_signatus_sra_clean_trinity_Trinity_TRINITY_DN450_c0_g1_i1:0.5342340932,C8.0_Habronattus_signatus_sra_clean_trinity_Trinity_TRINITY_DN5856_c0_g1_i1:0.4741655358):0.411422):0.295260,(C8.0_Phoneutria_nigriventer_sra_clean_trinity_Trinity_TRINITY_DN152_c0_g1_i3:0.0000028391,C8.0_Phoneutria_nigriventer_male_C_IBSP_214014_clean_trinity_Trinity_TRINITY_DN2082_c0_g1_i1:0.0373011486):0.120609):0.261626,((((C8.0_Anahita_punctulata_male_tjc00297_clean_trinity_Trinity_TRINITY_DN3887_c0_g1_i3:0.0000000000,C8.0_Ctenus_hibernalis_female_tjc00092_clean_trinity_Trinity_TRINITY_DN225_c0_g1_i4:0.0000000000):0.000002,(C8.0_Ctenus_captiosis_female_tjc00305_clean_trinity_Trinity_TRINITY_DN762_c4_g1_i1:0.0000029862,((C8.0_Ctenus_captiosis_male_tjc00303_clean_trinity_Trinity_TRINITY_DN1852_c0_g1_i3:0.0000021544,(((C8.0_Ctenus_exlineae_male_tjc00242_clean_trinity_Trinity_TRINITY_DN66_c0_g3_i1:0.0000000000,C8.0_Ctenus_hibernalis_female_tjc00091_clean_trinity_Trinity_TRINITY_DN219_c1_g1_i1:0.0000000000):0.000001,C8.0_Ctenus_exlineae_male_tjc00246_clean_trinity_Trinity_TRINITY_DN725_c0_g2_i1:0.0000010372):0.036182,(C8.0_Ctenus_exlineae_female_tjc00245_clean_trinity_Trinity_TRINITY_DN16252_c0_g1_i2:0.0600331676,(((C8.0_Phoneutria_nigriventer_female_H_IBSP_221739_clean_trinity_Trinity_TRINITY_DN5_c1_g1_i2:0.0000022384,C8.0_Phoneutria_nigriventer_male_C_IBSP_214014_clean_trinity_Trinity_TRINITY_DN48_c0_g1_i6:0.0000010372):0.000002,C8.0_Phoneutria_nigriventer_male_B_IBSP_214013_clean_trinity_Trinity_TRINITY_DN106_c0_g1_i3:0.0382715091):0.264161,C8.0_Ctenus_captiosis_female_tjc00311_clean_trinity_Trinity_TRINITY_DN3492_c0_g1_i6:0.2748101337):0.268846):0.059090):0.040629):0.000002,C8.0_Ctenus_captiosis_male_tjc00303_clean_trinity_Trinity_TRINITY_DN7370_c0_g1_i1:0.0810143497):0.038197):0.000002):0.038272,C8.0_Leptoctenus_byrrhus_male_tjc00222_clean_trinity_Trinity_TRINITY_DN628_c2_g1_i2:0.0365186281):0.038277,C8.0_Ctenus_hibernalis_female_4926_BCB_0001_clean_trinity_Trinity_TRINITY_DN328_c0_g3_i1:0.0000024724):0.267999):0.000003,((C8.0_Anahita_punctulata_male_tjc00297_clean_trinity_Trinity_TRINITY_DN3336_c0_g1_i1:0.0364418711,(C8.0_Ctenus_exlineae_female_tjc00244_clean_trinity_Trinity_TRINITY_DN52099_c0_g1_i1:0.0773589901,(C8.0_Ctenus_captiosis_male_tjc00306_clean_trinity_Trinity_TRINITY_DN568_c0_g1_i4:0.0000025840,(C8.0_Ctenus_corniger_sra_clean_trinity_Trinity_TRINITY_DN16312_c0_g1_i1:0.4526560376,C8.0_Anahita_punctulata_male_tjc00297_clean_trinity_Trinity_TRINITY_DN951_c0_g2_i1:0.8327812364):0.228708):0.224116):0.040074):0.031450,(C8.0_Ctenus_hibernalis_female_tjc00092_clean_trinity_Trinity_TRINITY_DN1972_c2_g1_i1:0.0365905216,(((C8.0_Phoneutria_nigriventer_female_J_IBSP_221741_clean_trinity_Trinity_TRINITY_DN64_c0_g1_i1:0.0000000000,C8.0_Phoneutria_nigriventer_sra_clean_trinity_Trinity_TRINITY_DN79_c0_g3_i1:0.0000000000):0.000002,C8.0_Phoneutria_nigriventer_male_C_IBSP_214014_clean_trinity_Trinity_TRINITY_DN36_c1_g1_i1:0.0000021567):0.071037,C8.0_Phoneutria_nigriventer_male_C_IBSP_214014_clean_trinity_Trinity_TRINITY_DN296_c0_g1_i3:0.0000022557):0.075464):0.036330):0.045576):0.042954,C8.0_Leptoctenus_byrrhus_female_tjc00136_clean_trinity_Trinity_TRINITY_DN347_c0_g3_i1:0.0000022988):0.167286,C8.0_Anahita_punctulata_male_tjc00297_clean_trinity_Trinity_TRINITY_DN150_c1_g3_i1:0.1333800204):0.120793,C8.0_Ctenus_hibernalis_female_4926_BCB_0001_clean_trinity_Trinity_TRINITY_DN129_c1_g2_i3:0.1085881385):0.084979,C8.0_Ctenus_captiosis_female_tjc00311_clean_trinity_Trinity_TRINITY_DN430_c0_g1_i1:0.0491591984):0.036277,(C8.0_Isoctenus_sp_female_F_IBSP_221743_clean_trinity_Trinity_TRINITY_DN203_c0_g2_i1:0.1292621453,C8.0_Peucetia_longipalpis_sra_clean_trinity_Trinity_TRINITY_DN463_c0_g1_i1:1.1857386756):0.590310):0.108381,C8.0_Ctenus_corniger_sra_clean_trinity_Trinity_TRINITY_DN7803_c0_g2_i1:0.4038247308):0.105242):0.023134,(((C8.0_ArachnoserverCDS_Gene_29as_U9-ctenitoxin-Pn1a_cDNA_sequence_of_a_toxin_from_the_venom_gland_of_the_spider_Phoneutria_nigriventer:0.0000000000,C8.0_Phoneutria_nigriventer_female_H_IBSP_221739_clean_trinity_Trinity_TRINITY_DN108_c0_g1_i1:0.0000000000):0.000003,(C8.0_Ctenus_captiosis_female_tjc00311_clean_trinity_Trinity_TRINITY_DN5506_c0_g1_i5:0.0000010372,((C8.0_Phoneutria_nigriventer_female_J_IBSP_221741_clean_trinity_Trinity_TRINITY_DN49_c1_g1_i1:0.0000026218,C8.0_Phoneutria_nigriventer_male_A_IBSP_214012_clean_trinity_Trinity_TRINITY_DN305_c0_g1_i5:0.3365411904):0.040455,C8.0_Isoctenus_aff_ordinario_female_G_IBSP_221742_clean_trinity_Trinity_TRINITY_DN849_c0_g1_i2:0.2694509930):0.000002):0.000002):0.000002,C8.0_Phoneutria_nigriventer_male_C_IBSP_214014_clean_trinity_Trinity_TRINITY_DN36_c0_g1_i1:0.0396284029):0.094709):0.038060,C8.0_Ctenus_hibernalis_female_tjc00091_clean_trinity_Trinity_TRINITY_DN136_c1_g2_i10:0.0000028062):0.000003,(C8.0_Ctenus_captiosis_female_tjc00305_clean_trinity_Trinity_TRINITY_DN23233_c0_g1_i5:0.0000022796,C8.0_Ctenus_exlineae_female_tjc00247_clean_trinity_Trinity_TRINITY_DN503_c3_g1_i3:0.0393840662):0.000003):0.174337,C8.0_Leptoctenus_byrrhus_male_tjc00213_clean_trinity_Trinity_TRINITY_DN6509_c0_g1_i1:0.2460035967):0.188910,(((((C8.0_Ctenus_captiosis_female_tjc00305_clean_trinity_Trinity_TRINITY_DN3493_c0_g1_i2:0.0366219022,((C8.0_Ctenus_exlineae_female_tjc00245_clean_trinity_Trinity_TRINITY_DN1728_c0_g1_i8:0.0362841999,(C8.0_Ctenus_exlineae_male_tjc00242_clean_trinity_Trinity_TRINITY_DN6530_c0_g1_i1:0.1858526848,C8.0_Isoctenus_aff_ordinario_female_G_IBSP_221742_clean_trinity_Trinity_TRINITY_DN134_c0_g1_i4:0.3643074445):0.205842):0.000002,(C8.0_Ctenus_exlineae_female_tjc00247_clean_trinity_Trinity_TRINITY_DN11350_c0_g1_i1:0.0000010372,C8.0_Ctenus_hibernalis_female_tjc00091_clean_trinity_Trinity_TRINITY_DN492_c0_g1_i3:0.0000010372):0.000002):0.038341):0.279491,C8.0_Leptoctenus_byrrhus_female_tjc00136_clean_trinity_Trinity_TRINITY_DN2847_c0_g3_i1:0.0000026015):0.301757,C8.0_Anahita_punctulata_male_tjc00297_clean_trinity_Trinity_TRINITY_DN5261_c1_g1_i2:0.0000024438):0.130196,(C8.0_Nilus_albocinctus_sra_clean_trinity_Trinity_TRINITY_DN66025_c0_g1_i1:0.5770663404,(C8.0_Habronattus_signatus_sra_clean_trinity_Trinity_TRINITY_DN691_c0_g1_i1:0.4238935043,C8.0_Habronattus_signatus_sra_clean_trinity_Trinity_TRINITY_DN5474_c0_g1_i1:1.0719161505):0.507188):0.673402):0.133622,((((((((C10.1_Ctenus_captiosis_female_tjc00305_clean_trinity_Trinity_TRINITY_DN9510_c0_g1_i1:0.0000000000,C10.1_Pardosa_pseudoannulata_sra_clean_trinity_Trinity_TRINITY_DN18284_c0_g1_i1:0.0000000000):0.000000,C10.1_Leptoctenus_byrrhus_female_tjc00136_clean_trinity_Trinity_TRINITY_DN33889_c0_g1_i1:0.0000000000):0.000001,C10.1_Ctenus_corniger_sra_clean_trinity_Trinity_TRINITY_DN3260_c0_g1_i5:0.0000010372):0.000002,(((((C10.1_Pisaurina_mira_sra_clean_trinity_Trinity_TRINITY_DN179_c0_g1_i1:0.0000000000,C10.1_Sphedanus_quadrimaculatus_sra_clean_trinity_Trinity_TRINITY_DN3147_c0_g1_i1:0.0000000000):0.000003,C10.1_Sosippus_placidus_sra_clean_trinity_Trinity_TRINITY_DN1414_c0_g1_i2:0.0000011509):0.000002,(C10.1_Nilus_albocinctus_sra_clean_trinity_Trinity_TRINITY_DN4598_c0_g1_i1:0.0414889752,C10.1_Peucetia_longipalpis_sra_clean_trinity_Trinity_TRINITY_DN18701_c0_g1_i1:0.0866032130):0.000002):0.000002,C10.1_Psechrus_singaporensis_sra_clean_trinity_Trinity_TRINITY_DN9260_c0_g1_i1:0.0418320673):0.041166,C10.1_Hippasa_holmerae_sundaica_sra_clean_trinity_Trinity_TRINITY_DN3007_c0_g1_i2:0.0413427024):0.000002):0.041234,C10.1_Habronattus_signatus_sra_clean_trinity_Trinity_TRINITY_DN4981_c0_g1_i1:0.0000022180):0.041203,(C10.1_Hibana_sp_sra_clean_trinity_Trinity_TRINITY_DN9884_c0_g2_i1:0.0000010372,C10.1_Sergiolus_capulatus_sra_clean_trinity_Trinity_TRINITY_DN3652_c0_g2_i2:0.0000026972):0.000002):0.000002,C10.1_Misumenoides_formosipes_sra_clean_trinity_Trinity_TRINITY_DN1627_c0_g1_i1:0.5141281821):0.997630,C8.0_Hibana_sp_sra_clean_trinity_Trinity_TRINITY_DN1700_c0_g1_i1:0.9810217077):0.239094):0.098392):0.050291,C8.0_Hibana_sp_sra_clean_trinity_Trinity_TRINITY_DN2612_c0_g1_i1:1.2060224450):0.076687,(((((((((C8.0_Anahita_punctulata_male_tjc00297_clean_trinity_Trinity_TRINITY_DN49084_c0_g1_i1:0.0481322986,(((C8.0_Ctenus_corniger_sra_clean_trinity_Trinity_TRINITY_DN2218_c0_g1_i1:0.0000022667,((C8.0_Oxyopes_sp_sra_clean_trinity_Trinity_TRINITY_DN4997_c0_g1_i1:0.0830710437,C8.0_Peucetia_longipalpis_sra_clean_trinity_Trinity_TRINITY_DN351_c0_g1_i1:0.0564862969):0.082067,C8.0_Thomisus_spectabilis_sra_clean_trinity_Trinity_TRINITY_DN2335_c0_g1_i1:0.1233396312):0.080858):0.046881,(C8.0_Dolomedes_triton_sra_clean_trinity_Trinity_TRINITY_DN129_c0_g1_i1:0.0000024053,(C8.0_Sosippus_placidus_sra_clean_trinity_Trinity_TRINITY_DN18717_c0_g1_i1:0.0452317079,((C8.0_Hippasa_holmerae_sundaica_sra_clean_trinity_Trinity_TRINITY_DN1732_c0_g1_i2:0.0253631961,C8.0_Pardosa_pseudoannulata_sra_clean_trinity_Trinity_TRINITY_DN1458_c0_g1_i1:0.1352118731):0.076598,C8.0_Schizocosa_rovneri_sra_clean_trinity_Trinity_TRINITY_DN8958_c0_g1_i1:0.0000020551):0.091995):0.000002):0.045876):0.000002,(C8.0_Fecenia_protensa_sra_clean_trinity_Trinity_TRINITY_DN9331_c0_g2_i2:0.0000024280,C8.0_Oxyopes_sp_sra_clean_trinity_Trinity_TRINITY_DN72068_c0_g1_i1:0.0000010372):0.000003):0.000002):0.046709,(C8.0_Ctenus_corniger_sra_clean_trinity_Trinity_TRINITY_DN1548_c0_g1_i1:1.1736370046,C8.0_Odo_patricius_sra_clean_trinity_Trinity_TRINITY_DN50580_c0_g1_i1:0.8241944031):0.841316):0.000514,(C8.0_Hibana_sp_sra_clean_trinity_Trinity_TRINITY_DN2112_c0_g1_i1:0.1580238568,(C8.0_Habronattus_signatus_sra_clean_trinity_Trinity_TRINITY_DN2124_c0_g1_i1:0.2964651472,C8.0_Homalonychus_theologus_sra_clean_trinity_Trinity_TRINITY_DN11698_c0_g1_i1:0.2138323255):0.249702):0.128990):0.000003,(C8.0_Ctenus_captiosis_female_tjc00305_clean_trinity_Trinity_TRINITY_DN4_c0_g1_i1:0.0000000000,C8.0_Leptoctenus_byrrhus_male_tjc00213_clean_trinity_Trinity_TRINITY_DN3154_c0_g1_i1:0.0000000000):0.000001):0.000002,C8.0_Leptoctenus_byrrhus_female_tjc00136_clean_trinity_Trinity_TRINITY_DN2019_c0_g1_i1:0.0000010372):0.047320,C8.0_Isoctenus_sp_female_F_IBSP_221743_clean_trinity_Trinity_TRINITY_DN409_c0_g1_i1:0.0000025520):0.042462,C8.0_Isoctenus_aff_ordinario_female_G_IBSP_221742_clean_trinity_Trinity_TRINITY_DN279_c0_g1_i1:0.0886408151):0.013972,C8.0_Phoneutria_nigriventer_male_C_IBSP_214014_clean_trinity_Trinity_TRINITY_DN352_c0_g1_i4:0.0000026770):1.442687,(C8.0_Ctenus_corniger_sra_clean_trinity_Trinity_TRINITY_DN21_c0_g2_i2:0.5114427961,C8.0_Ctenus_corniger_sra_clean_trinity_Trinity_TRINITY_DN21_c0_g1_i1:0.5007831549):0.137137):0.443203):0.321537,(((((((((((((C8.0_Anahita_punctulata_male_tjc00297_clean_trinity_Trinity_TRINITY_DN2371_c0_g1_i2:0.0000000000,C8.0_Hippasa_holmerae_sundaica_sra_clean_trinity_Trinity_TRINITY_DN1335_c1_g1_i1:0.0000000000):0.000000,C8.0_Psechrus_singaporensis_sra_clean_trinity_Trinity_TRINITY_DN748_c0_g1_i1:0.0000000000):0.000000,C8.0_Oxyopes_sp_sra_clean_trinity_Trinity_TRINITY_DN1789_c0_g1_i2:0.0000000000):0.000000,C8.0_Odo_patricius_sra_clean_trinity_Trinity_TRINITY_DN65612_c0_g1_i1:0.0000000000):0.000000,C8.0_Sosippus_placidus_sra_clean_trinity_Trinity_TRINITY_DN6743_c0_g1_i1:0.0000000000):0.000000,C8.0_Homalonychus_theologus_sra_clean_trinity_Trinity_TRINITY_DN3081_c0_g1_i1:0.0000000000):0.000003,C8.0_Ctenus_captiosis_female_tjc00305_clean_trinity_Trinity_TRINITY_DN41773_c0_g1_i1:0.0000010372):0.000002,C8.0_Sosippus_placidus_sra_clean_trinity_Trinity_TRINITY_DN46881_c0_g1_i1:0.0475572925):0.039868,(C8.0_Misumenoides_formosipes_sra_clean_trinity_Trinity_TRINITY_DN305_c0_g1_i1:0.0000024132,C8.0_Thomisus_spectabilis_sra_clean_trinity_Trinity_TRINITY_DN1341_c0_g1_i10:0.0000020329):0.041904):0.066551,New_OOG_Mg2_c0_g1_i1:0.0594479463):0.105903,((((((C8.0_Habronattus_signatus_sra_clean_trinity_Trinity_TRINITY_DN6234_c0_g1_i1:0.0000021546,C8.0_Nilus_albocinctus_sra_clean_trinity_Trinity_TRINITY_DN71480_c0_g1_i1:0.0425105568):0.041601,C8.0_Misumenoides_formosipes_sra_clean_trinity_Trinity_TRINITY_DN7088_c0_g1_i1:0.0000022177):0.040737,((C8.0_Ctenus_captiosis_female_tjc00311_clean_trinity_Trinity_TRINITY_DN100466_c0_g1_i1:0.0000010372,C8.0_Sphedanus_quadrimaculatus_sra_clean_trinity_Trinity_TRINITY_DN7087_c0_g3_i1:0.0000010372):0.000002,C8.0_Thomisus_spectabilis_sra_clean_trinity_Trinity_TRINITY_DN55407_c0_g1_i1:0.0414169357):0.000002):0.052661,C8.0_Dolomedes_triton_sra_clean_trinity_Trinity_TRINITY_DN6181_c0_g1_i1:0.0000023132):0.000002,C8.0_Fecenia_protensa_sra_clean_trinity_Trinity_TRINITY_DN4249_c0_g1_i2:0.0000020952):0.000003,(C8.0_Habronattus_signatus_sra_clean_trinity_Trinity_TRINITY_DN28800_c0_g1_i1:0.0000010372,C8.0_Sergiolus_capulatus_sra_clean_trinity_Trinity_TRINITY_DN751_c0_g1_i2:0.0000023877):0.038254):0.109151):0.064040,C8.0_Habronattus_signatus_sra_clean_trinity_Trinity_TRINITY_DN35348_c0_g1_i1:0.0912587738):0.041256,((C8.0_Hippasa_holmerae_sundaica_sra_clean_trinity_Trinity_TRINITY_DN66434_c0_g1_i1:0.0000000000,C8.0_Sosippus_placidus_sra_clean_trinity_Trinity_TRINITY_DN7739_c0_g1_i1:0.0000000000):0.000001,C8.0_Schizocosa_rovneri_sra_clean_trinity_Trinity_TRINITY_DN4867_c0_g1_i1:0.0000010372):0.000003):0.647052):0.268934,((((((((((((((((C12.0_Hippasa_holmerae_sundaica_sra_clean_trinity_Trinity_TRINITY_DN29035_c0_g1_i1:0.5111117024,C12.0_Ctenus_corniger_sra_clean_trinity_Trinity_TRINITY_DN90643_c0_g1_i1:0.1748551764):0.344294,(((C12.0_Ctenus_captiosis_female_tjc00305_clean_trinity_Trinity_TRINITY_DN10221_c0_g4_i4:0.0000026299,C12.0_Ctenus_exlineae_female_tjc00244_clean_trinity_Trinity_TRINITY_DN3639_c1_g1_i10:0.0000026299):0.000002,(C12.0_Ctenus_corniger_sra_clean_trinity_Trinity_TRINITY_DN2814_c0_g1_i1:0.0348558880,(C12.0_Leptoctenus_byrrhus_male_tjc00213_clean_trinity_Trinity_TRINITY_DN1556_c0_g1_i2:0.0000021329,C12.0_Fecenia_protensa_sra_clean_trinity_Trinity_TRINITY_DN2671_c0_g1_i1:0.1547364104):0.036777):0.000003):0.035646,C12.0_Ctenus_hibernalis_female_4926_BCB_0001_clean_trinity_Trinity_TRINITY_DN1977_c0_g1_i3:0.0000021004):0.405709):0.164734,(C12.0_Sergiolus_capulatus_sra_clean_trinity_Trinity_TRINITY_DN14659_c0_g1_i1:0.2867919437,C12.0_Habronattus_signatus_sra_clean_trinity_Trinity_TRINITY_DN5014_c0_g1_i4:0.2918701235):0.117829):0.190213,((((C12.0_Phoneutria_nigriventer_male_C_IBSP_214014_clean_trinity_Trinity_TRINITY_DN1302_c0_g3_i2:0.2497117744,(C12.0_Ctenus_captiosis_female_tjc00305_clean_trinity_Trinity_TRINITY_DN1960_c0_g1_i3:0.1328290769,(C12.0_Ctenus_exlineae_female_tjc00247_clean_trinity_Trinity_TRINITY_DN31951_c0_g1_i1:0.0000020216,C12.0_Ctenus_hibernalis_female_4926_BCB_0001_clean_trinity_Trinity_TRINITY_DN1390_c0_g1_i4:0.0647624431):0.041900):0.438270):0.352759,(C14.0_Sosippus_placidus_sra_clean_trinity_Trinity_TRINITY_DN357_c0_g1_i3:0.2155094544,(C14.0_Dolomedes_triton_sra_clean_trinity_Trinity_TRINITY_DN1_c0_g1_i13:0.2832687501,(C14.0_Fecenia_protensa_sra_clean_trinity_Trinity_TRINITY_DN8394_c0_g1_i1:0.3355488125,C14.0_Ctenus_corniger_sra_clean_trinity_Trinity_TRINITY_DN5409_c0_g1_i1:0.4629149240):0.209960):0.058490):0.189535):0.071445,((C12.0_Hibana_sp_sra_clean_trinity_Trinity_TRINITY_DN2855_c0_g1_i1:0.4768024839,((C12.0_Anahita_punctulata_male_tjc00297_clean_trinity_Trinity_TRINITY_DN22730_c0_g1_i1:0.1200228572,C12.0_Fecenia_protensa_sra_clean_trinity_Trinity_TRINITY_DN1123_c0_g1_i2:0.1713460174):0.047442,(C12.0_Ctenus_hibernalis_female_tjc00091_clean_trinity_Trinity_TRINITY_DN5487_c0_g1_i3:0.0000026764,C12.0_Phoneutria_nigriventer_female_J_IBSP_221741_clean_trinity_Trinity_TRINITY_DN2781_c0_g1_i3:0.1068635069):0.065489):0.350145):0.261660,(((((((((C14.0_Phoneutria_nigriventer_female_H_IBSP_221739_clean_trinity_Trinity_TRINITY_DN84_c0_g1_i2:0.0356320774,C14.0_Phoneutria_nigriventer_male_B_IBSP_214013_clean_trinity_Trinity_TRINITY_DN244_c0_g1_i1:0.0346574610):0.157585,(C14.0_Isoctenus_sp_female_F_IBSP_221743_clean_trinity_Trinity_TRINITY_DN56695_c0_g1_i1:0.0000023554,C14.0_Phoneutria_nigriventer_female_J_IBSP_221741_clean_trinity_Trinity_TRINITY_DN76_c0_g3_i1:0.5140849067):0.429626):0.049463,((C14.0_Ctenus_captiosis_female_tjc00311_clean_trinity_Trinity_TRINITY_DN3195_c0_g2_i3:0.0000028148,C14.0_Phoneutria_nigriventer_female_I_IBSP_221740_clean_trinity_Trinity_TRINITY_DN55_c0_g1_i3:0.0000023183):0.166930,(C14.0_Phoneutria_nigriventer_female_I_IBSP_221740_clean_trinity_Trinity_TRINITY_DN79_c0_g1_i1:0.0000029171,C14.0_Phoneutria_nigriventer_male_C_IBSP_214014_clean_trinity_Trinity_TRINITY_DN103_c1_g1_i7:0.0000022416):0.211061):0.268822):0.059502,C14.0_Leptoctenus_byrrhus_male_tjc00213_clean_trinity_Trinity_TRINITY_DN638_c0_g1_i5:0.0343579306):0.035743,((C14.0_Phoneutria_nigriventer_male_A_IBSP_214012_clean_trinity_Trinity_TRINITY_DN102_c0_g1_i6:0.0000027700,C14.0_ArachnoserverCDS_Gene_70as_omega-ctenitoxin-Pn3b_cDNA_sequence_of_a_toxin_from_the_venom_gland_of_the_spider_Phoneutria_nigriventer:0.1069790222):0.033599,(C14.0_Phoneutria_nigriventer_male_A_IBSP_214012_clean_trinity_Trinity_TRINITY_DN102_c0_g3_i5:0.0000028112,C14.0_Phoneutria_nigriventer_male_C_IBSP_214014_clean_trinity_Trinity_TRINITY_DN103_c0_g1_i9:0.0338738288):0.000002):0.071872):0.000002,C14.0_Anahita_punctulata_male_tjc00297_clean_trinity_Trinity_TRINITY_DN76_c2_g1_i2:0.0000029163):0.093719,C14.0_Anahita_punctulata_sra_clean_trinity_Trinity_TRINITY_DN5443_c0_g1_i2:0.0506941933):0.076339,C14.0_Isoctenus_sp_female_F_IBSP_221743_clean_trinity_Trinity_TRINITY_DN625_c0_g1_i2:0.0563000800):0.000003,(C14.0_Ctenus_exlineae_female_tjc00245_clean_trinity_Trinity_TRINITY_DN2573_c0_g2_i2:0.0337422745,C14.0_Ctenus_hibernalis_male_tjc00148_clean_trinity_Trinity_TRINITY_DN234_c0_g1_i3:0.0000020206):0.217399):0.370017):0.000002):0.148432,((C14.0_ArachnoserverCDS_Gene_63as_omega-ctenitoxin-Pn1a_gb_X73155_cDNA_sequence_of_a_toxin_from_the_venom_gland_of_the_spider_Phoneutria_nigriventer:0.0000010372,C14.0_Ctenus_captiosis_female_tjc00311_clean_trinity_Trinity_TRINITY_DN3195_c0_g1_i1:0.0000022917):0.661043,(((C12.0_Homalonychus_theologus_sra_clean_trinity_Trinity_TRINITY_DN1237_c0_g1_i1:0.2778898999,C12.0_Homalonychus_theologus_sra_clean_trinity_Trinity_TRINITY_DN400_c0_g1_i3:0.4075872897):0.209866,C12.0_Homalonychus_theologus_sra_clean_trinity_Trinity_TRINITY_DN1237_c0_g2_i1:0.0948631311):0.705489,C12.0_Homalonychus_theologus_sra_clean_trinity_Trinity_TRINITY_DN2127_c0_g1_i1:0.6403037235):0.160262):0.181275):0.000003):0.182921,(((C12.0_Ctenus_corniger_sra_clean_trinity_Trinity_TRINITY_DN105018_c0_g1_i1:0.0000026299,C12.0_Schizocosa_rovneri_sra_clean_trinity_Trinity_TRINITY_DN8520_c0_g1_i1:0.0000026299):0.000003,C12.0_Hippasa_holmerae_sundaica_sra_clean_trinity_Trinity_TRINITY_DN104384_c0_g1_i1:0.0627258590):0.000003,((C12.0_Sosippus_placidus_sra_clean_trinity_Trinity_TRINITY_DN61273_c0_g1_i1:0.0000021184,C12.0_Dolomedes_triton_sra_clean_trinity_Trinity_TRINITY_DN255_c0_g1_i1:0.0932255124):0.050616,(C12.0_Hippasa_holmerae_sundaica_sra_clean_trinity_Trinity_TRINITY_DN20959_c0_g1_i1:0.0000028719,C12.0_Odo_patricius_sra_clean_trinity_Trinity_TRINITY_DN27685_c0_g1_i1:0.0000026563):0.057634):0.011052):0.541335):0.186073,(C12.0_Homalonychus_theologus_sra_clean_trinity_Trinity_TRINITY_DN188_c0_g2_i3:0.1142089418,C12.0_Homalonychus_theologus_sra_clean_trinity_Trinity_TRINITY_DN462_c0_g1_i1:0.3331278638):0.037584):0.114975,((((C12.0_Sphedanus_quadrimaculatus_sra_clean_trinity_Trinity_TRINITY_DN1326_c0_g1_i2:0.2419920802,C8.0_Habronattus_signatus_sra_clean_trinity_Trinity_TRINITY_DN1229_c0_g1_i1:2.0216635002):0.000002,C12.0_Oxyopes_sp_sra_clean_trinity_Trinity_TRINITY_DN2833_c0_g1_i1:0.1654718653):0.028631,C12.0_Sosippus_placidus_sra_clean_trinity_Trinity_TRINITY_DN53548_c0_g1_i1:0.1649655458):0.058496,C12.0_Dolomedes_triton_sra_clean_trinity_Trinity_TRINITY_DN258_c0_g1_i1:0.0973331115):0.138979):0.138605,C12.0_Homalonychus_theologus_sra_clean_trinity_Trinity_TRINITY_DN330_c0_g1_i3:0.6120382765):0.100374,C12.0_Anahita_punctulata_male_tjc00297_clean_trinity_Trinity_TRINITY_DN3196_c0_g1_i6:0.0412476759):0.046468,(C12.0_Ctenus_exlineae_male_tjc00242_clean_trinity_Trinity_TRINITY_DN2118_c0_g1_i1:0.1291286332,(C12.0_Ctenus_exlineae_male_tjc00246_clean_trinity_Trinity_TRINITY_DN70_c0_g1_i1:0.0000020074,C12.0_Ctenus_exlineae_male_tjc00242_clean_trinity_Trinity_TRINITY_DN717_c0_g1_i8:0.0863646162):0.086496):0.044739):0.041317,(C12.0_Anahita_punctulata_male_tjc00297_clean_trinity_Trinity_TRINITY_DN3196_c0_g2_i1:0.0000020425,((C12.0_Ctenus_captiosis_female_tjc00305_clean_trinity_Trinity_TRINITY_DN1711_c1_g1_i1:0.0412325142,C12.0_Ctenus_hibernalis_female_tjc00091_clean_trinity_Trinity_TRINITY_DN2044_c0_g1_i6:0.0626557244):0.000003,C12.0_Ctenus_hibernalis_male_tjc00148_clean_trinity_Trinity_TRINITY_DN10820_c0_g1_i1:0.0000022288):0.061830):0.000002):0.155120,(C12.0_Ctenus_captiosis_female_tjc00311_clean_trinity_Trinity_TRINITY_DN7720_c0_g1_i1:0.0420111252,C12.0_Phoneutria_nigriventer_female_J_IBSP_221741_clean_trinity_Trinity_TRINITY_DN1721_c0_g1_i1:0.0000028737):0.096090):0.218212,(((C12.0_Dolomedes_triton_sra_clean_trinity_Trinity_TRINITY_DN76_c0_g1_i1:0.2241275845,C12.0_Sphedanus_quadrimaculatus_sra_clean_trinity_Trinity_TRINITY_DN177_c0_g1_i1:0.0000021674):0.058866,((C12.0_Nilus_albocinctus_sra_clean_trinity_Trinity_TRINITY_DN82_c0_g2_i1:0.2724232266,C12.0_Psechrus_singaporensis_sra_clean_trinity_Trinity_TRINITY_DN2740_c0_g1_i1:0.5260064805):0.106644,((((C10.0_Ctenus_corniger_sra_clean_trinity_Trinity_TRINITY_DN27263_c0_g1_i1:0.2886327326,C10.0_Ctenus_corniger_sra_clean_trinity_Trinity_TRINITY_DN27263_c0_g2_i1:0.0375198824):0.102085,(C10.0_Oxyopes_sp_sra_clean_trinity_Trinity_TRINITY_DN595_c0_g1_i1:0.0817872124,(((C10.0_Hippasa_holmerae_sundaica_sra_clean_trinity_Trinity_TRINITY_DN25330_c0_g1_i1:0.0482873531,C10.0_Oxyopes_sp_sra_clean_trinity_Trinity_TRINITY_DN5872_c4_g1_i1:0.1676464681):0.075778,(C10.0_Peucetia_longipalpis_sra_clean_trinity_Trinity_TRINITY_DN56_c0_g1_i1:0.0000021705,C10.0_Oxyopes_sp_sra_clean_trinity_Trinity_TRINITY_DN6414_c0_g1_i1:0.7203904285):0.102790):0.091806,C10.0_Peucetia_longipalpis_sra_clean_trinity_Trinity_TRINITY_DN5_c0_g1_i1:0.1346089546):0.279838):0.055365):0.384065,(C10.0_Ctenus_corniger_sra_clean_trinity_Trinity_TRINITY_DN26760_c0_g1_i1:0.2387755937,C10.0_Psechrus_singaporensis_sra_clean_trinity_Trinity_TRINITY_DN12899_c0_g1_i1:0.1734631266):0.216995):0.384881,((C12.0_Nilus_albocinctus_sra_clean_trinity_Trinity_TRINITY_DN52_c0_g1_i2:0.4895570288,C12.0_Sphedanus_quadrimaculatus_sra_clean_trinity_Trinity_TRINITY_DN575_c0_g1_i1:0.1725102071):0.072084,C12.0_Pisaurina_mira_sra_clean_trinity_Trinity_TRINITY_DN2905_c0_g1_i1:0.2675198536):0.622587):0.095444):0.074183):0.278441,(C12.0_Nilus_albocinctus_sra_clean_trinity_Trinity_TRINITY_DN82_c0_g1_i3:0.0429813374,(((C10.0_Habronattus_signatus_sra_clean_trinity_Trinity_TRINITY_DN314_c0_g1_i1:0.2325718637,C10.0_Habronattus_signatus_sra_clean_trinity_Trinity_TRINITY_DN314_c0_g2_i1:0.3643760177):0.175677,((C12.0_Odo_patricius_sra_clean_trinity_Trinity_TRINITY_DN32583_c0_g1_i1:0.0553006717,C12.0_Odo_patricius_sra_clean_trinity_Trinity_TRINITY_DN10684_c0_g1_i2:1.0563596972):0.000002,C10.0_Odo_patricius_sra_clean_trinity_Trinity_TRINITY_DN30966_c0_g1_i1:0.8283193955):0.240684):0.714620,C8.0_Odo_patricius_sra_clean_trinity_Trinity_TRINITY_DN71485_c0_g1_i1:1.2951705925):0.565656):0.489273):0.434070):0.052570,C12.0_Dolomedes_triton_sra_clean_trinity_Trinity_TRINITY_DN175_c0_g1_i1:0.4177622874):0.174354,(((((((C12.1_ArachnoserverCDS_Gene_41as_U11-ctenitoxin-Pn1a_cDNA_sequence_of_a_toxin_from_the_venom_gland_of_the_spider_Phoneutria_nigriventer:0.0000000000,C12.1_Phoneutria_nigriventer_male_C_IBSP_214014_clean_trinity_Trinity_TRINITY_DN407_c0_g2_i2:0.0000000000):0.000002,C12.1_Phoneutria_nigriventer_female_H_IBSP_221739_clean_trinity_Trinity_TRINITY_DN417_c0_g1_i2:0.0000020589):0.082518,((C12.1_ArachnoserverCDS_Gene_45as_U12-ctenitoxin-Pn1a_cDNA_sequence_of_a_toxin_from_the_venom_gland_of_the_spider_Phoneutria_nigriventer:0.0000000000,C12.1_Phoneutria_nigriventer_sra_clean_trinity_Trinity_TRINITY_DN26_c0_g1_i1:0.0000000000):0.000002,C12.1_Ctenus_captiosis_female_tjc00311_clean_trinity_Trinity_TRINITY_DN2670_c0_g2_i1:0.0000020628):0.283659):0.328122,(((((C12.1_Ctenus_captiosis_male_tjc00303_clean_trinity_Trinity_TRINITY_DN2858_c0_g1_i6:0.0000010372,C12.1_Leptoctenus_byrrhus_female_tjc00136_clean_trinity_Trinity_TRINITY_DN2803_c0_g1_i1:0.0000010372):0.000002,(C12.1_Anahita_punctulata_male_tjc00297_clean_trinity_Trinity_TRINITY_DN49079_c0_g1_i1:0.0000024036,C12.0_Sergiolus_capulatus_sra_clean_trinity_Trinity_TRINITY_DN13534_c0_g1_i1:0.7222428392):0.102394):0.026676,C12.1_Phoneutria_nigriventer_male_B_IBSP_214013_clean_trinity_Trinity_TRINITY_DN2881_c0_g1_i2:0.0474452574):0.026156,((C12.1_Isoctenus_sp_female_F_IBSP_221743_clean_trinity_Trinity_TRINITY_DN2656_c0_g1_i1:0.0000000000,C12.1_Phoneutria_nigriventer_female_J_IBSP_221741_clean_trinity_Trinity_TRINITY_DN218_c0_g1_i10:0.0000000000):0.000001,C12.1_Phoneutria_nigriventer_female_I_IBSP_221740_clean_trinity_Trinity_TRINITY_DN49_c0_g1_i4:0.0000010372):0.000002):0.033090,C12.1_Isoctenus_aff_ordinario_female_G_IBSP_221742_clean_trinity_Trinity_TRINITY_DN167_c0_g1_i5:0.0000027959):0.072695):0.603844,(C12.1_Fecenia_protensa_sra_clean_trinity_Trinity_TRINITY_DN68206_c0_g1_i1:0.0000022383,C12.1_Ctenus_corniger_sra_clean_trinity_Trinity_TRINITY_DN94115_c0_g1_i1:0.0401366379):0.000003):0.719427,(C12.0_Dolomedes_triton_sra_clean_trinity_Trinity_TRINITY_DN35_c0_g1_i1:0.1692541430,(C12.0_Dolomedes_triton_sra_clean_trinity_Trinity_TRINITY_DN35_c0_g3_i2:0.0788687188,(C14.0_Thomisus_spectabilis_sra_clean_trinity_Trinity_TRINITY_DN824_c0_g1_i1:0.6556392627,C12.0_Oxyopes_sp_sra_clean_trinity_Trinity_TRINITY_DN2073_c0_g1_i2:0.7275609058):0.521310):0.239457):0.123078):0.206364,((C12.0_Dolomedes_triton_sra_clean_trinity_Trinity_TRINITY_DN3023_c0_g1_i1:0.0000027125,(C12.0_Dolomedes_triton_sra_clean_trinity_Trinity_TRINITY_DN625_c0_g2_i1:0.0871978948,C12.0_Dolomedes_triton_sra_clean_trinity_Trinity_TRINITY_DN625_c0_g1_i1:0.3204390375):0.406513):0.154965,C12.0_Dolomedes_triton_sra_clean_trinity_Trinity_TRINITY_DN3023_c0_g2_i1:0.1540497940):0.051081):0.350999):0.238168,((C12.0_Homalonychus_theologus_sra_clean_trinity_Trinity_TRINITY_DN177_c0_g1_i1:0.0000022497,C12.0_Homalonychus_theologus_sra_clean_trinity_Trinity_TRINITY_DN295_c0_g1_i1:0.0339731254):0.000003,(C8.0_Odo_patricius_sra_clean_trinity_Trinity_TRINITY_DN32425_c0_g1_i1:0.5133007007,C8.0_Odo_patricius_sra_clean_trinity_Trinity_TRINITY_DN27458_c0_g1_i1:0.5393528937):1.258769):1.476565):0.047420):0.222758,((((((((((((((C10.0_Ctenus_exlineae_female_tjc00245_clean_trinity_Trinity_TRINITY_DN344_c0_g1_i2:0.1799680762,C10.0_Leptoctenus_byrrhus_male_tjc00213_clean_trinity_Trinity_TRINITY_DN13_c0_g1_i1:0.0715190085):0.245500,C10.0_Isoctenus_aff_ordinario_female_G_IBSP_221742_clean_trinity_Trinity_TRINITY_DN2123_c0_g1_i1:0.0000023622):0.610653,C10.0_Ctenus_hibernalis_female_tjc00091_clean_trinity_Trinity_TRINITY_DN37_c0_g1_i2:0.2765314950):0.196971,C10.0_Anahita_punctulata_sra_clean_trinity_Trinity_TRINITY_DN632_c0_g1_i4:0.0187951976):0.068708,C10.0_Anahita_punctulata_male_tjc00297_clean_trinity_Trinity_TRINITY_DN578_c0_g1_i11:0.0427056899):0.098617,((((((((((C10.0_ArachnoserverCDS_Gene_61as_U1-ctenitoxin-Pn1a_cDNA_sequence_of_a_toxin_from_the_venom_gland_of_the_spider_Phoneutria_nigriventer:0.0000020392,C10.0_Phoneutria_nigriventer_female_J_IBSP_221741_clean_trinity_Trinity_TRINITY_DN233_c0_g2_i4:0.0000026299):0.000002,C10.0_Phoneutria_nigriventer_sra_clean_trinity_Trinity_TRINITY_DN93_c1_g1_i2:0.0883688302):0.061268,(C10.0_Phoneutria_nigriventer_male_C_IBSP_214014_clean_trinity_Trinity_TRINITY_DN398_c0_g1_i3:0.0861837319,((C10.0_ArachnoserverCDS_Gene_58as_Gamma-ctenitoxin-Pn1a_cDNA_sequence_of_a_toxin_from_the_venom_gland_of_the_spider_Phoneutria_nigriventer:0.0395431737,C10.0_Isoctenus_sp_female_F_IBSP_221743_clean_trinity_Trinity_TRINITY_DN22203_c0_g2_i1:0.0000026299):0.000002,C10.0_Isoctenus_aff_ordinario_female_G_IBSP_221742_clean_trinity_Trinity_TRINITY_DN19586_c0_g1_i2:0.0394888443):0.189249):0.058240):0.196318,C10.0_Phoneutria_nigriventer_female_H_IBSP_221739_clean_trinity_Trinity_TRINITY_DN9317_c0_g1_i1:0.0000024272):0.041264,C10.0_Phoneutria_nigriventer_male_B_IBSP_214013_clean_trinity_Trinity_TRINITY_DN466_c0_g1_i1:0.0000022751):0.043267,C10.0_ArachnoserverCDS_Gene_59as_delta-ctenitoxin-Pn1a_1_cDNA_sequence_of_a_toxin_from_the_venom_gland_of_the_spider_Phoneutria_nigriventer:0.0000028859):0.000002,C10.0_Phoneutria_nigriventer_female_J_IBSP_221741_clean_trinity_Trinity_TRINITY_DN8416_c0_g1_i1:0.0409946874):0.000003,C10.0_Phoneutria_nigriventer_female_J_IBSP_221741_clean_trinity_Trinity_TRINITY_DN6176_c1_g1_i2:0.0794697535):0.149075,((C10.0_Ctenus_captiosis_female_tjc00305_clean_trinity_Trinity_TRINITY_DN701_c1_g1_i10:0.0000028372,C12.0_Thomisus_spectabilis_sra_clean_trinity_Trinity_TRINITY_DN10516_c0_g1_i1:1.6398383228):0.077143,((C10.0_Ctenus_exlineae_male_tjc00246_clean_trinity_Trinity_TRINITY_DN9_c0_g1_i1:0.0413431424,C10.0_Ctenus_exlineae_female_tjc00244_clean_trinity_Trinity_TRINITY_DN214_c0_g1_i5:0.0000028985):0.084434,C10.0_Ctenus_hibernalis_female_4926_BCB_0001_clean_trinity_Trinity_TRINITY_DN301_c0_g2_i5:0.3544932069):0.089477):0.000003):0.045695,C10.0_Ctenus_exlineae_male_tjc00242_clean_trinity_Trinity_TRINITY_DN944_c0_g2_i6:0.0000026970):0.280668):0.048238,C10.0_Ctenus_hibernalis_female_tjc00092_clean_trinity_Trinity_TRINITY_DN514_c0_g1_i2:0.0000022798):0.044591,(C10.0_Ctenus_hibernalis_female_tjc00091_clean_trinity_Trinity_TRINITY_DN239_c1_g4_i2:0.0000022327,(C10.0_Ctenus_captiosis_female_tjc00305_clean_trinity_Trinity_TRINITY_DN701_c0_g1_i11:0.1778688626,(C10.0_Isoctenus_sp_female_F_IBSP_221743_clean_trinity_Trinity_TRINITY_DN39_c0_g1_i4:0.1751566131,C10.0_Leptoctenus_byrrhus_female_tjc00136_clean_trinity_Trinity_TRINITY_DN258_c0_g2_i1:0.2605091551):0.310044):0.000002):0.039957):0.005876,(C10.0_Ctenus_captiosis_male_tjc00303_clean_trinity_Trinity_TRINITY_DN238_c0_g1_i6:0.0000026299,C10.0_Ctenus_exlineae_female_tjc00245_clean_trinity_Trinity_TRINITY_DN65_c3_g1_i1:0.0000010372):0.038894):0.000002,C10.0_Leptoctenus_byrrhus_female_tjc00136_clean_trinity_Trinity_TRINITY_DN451_c1_g2_i2:0.1680970963):0.301246,((((C10.0_Phoneutria_nigriventer_female_H_IBSP_221739_clean_trinity_Trinity_TRINITY_DN121_c0_g1_i6:0.0000010372,C10.0_Phoneutria_nigriventer_female_I_IBSP_221740_clean_trinity_Trinity_TRINITY_DN279_c0_g1_i11:0.0000010372):0.037361,C10.0_Phoneutria_nigriventer_male_C_IBSP_214014_clean_trinity_Trinity_TRINITY_DN297_c0_g1_i4:0.0000021433):0.056217,((C10.0_Ctenus_captiosis_female_tjc00311_clean_trinity_Trinity_TRINITY_DN822_c0_g2_i1:0.0000010372,C10.0_Phoneutria_nigriventer_female_H_IBSP_221739_clean_trinity_Trinity_TRINITY_DN121_c1_g1_i1:0.0000010372):0.000002,C10.0_Phoneutria_nigriventer_female_I_IBSP_221740_clean_trinity_Trinity_TRINITY_DN214_c0_g1_i10:0.0407003675):0.636076):0.630952,(((C10.0_Sosippus_placidus_sra_clean_trinity_Trinity_TRINITY_DN64131_c0_g1_i1:0.1738883141,(C10.0_Pardosa_pseudoannulata_sra_clean_trinity_Trinity_TRINITY_DN324_c0_g1_i2:0.0860034843,(C10.0_Odo_patricius_sra_clean_trinity_Trinity_TRINITY_DN82012_c0_g1_i1:0.0000022282,((C10.0_Peucetia_longipalpis_sra_clean_trinity_Trinity_TRINITY_DN1673_c0_g2_i1:0.0000025231,C8.0_Peucetia_longipalpis_sra_clean_trinity_Trinity_TRINITY_DN887_c0_g1_i1:0.6803570702):0.259887,(C10.0_Fecenia_protensa_sra_clean_trinity_Trinity_TRINITY_DN5295_c0_g1_i1:0.3543003242,C10.0_Thomisus_spectabilis_sra_clean_trinity_Trinity_TRINITY_DN12450_c0_g1_i1:0.7853669418):0.150101):0.136679):0.130937):0.089186):0.046347,(C10.0_Hippasa_holmerae_sundaica_sra_clean_trinity_Trinity_TRINITY_DN117691_c0_g1_i1:0.0000026566,C10.0_Homalonychus_theologus_sra_clean_trinity_Trinity_TRINITY_DN14282_c0_g1_i1:0.6372986800):0.089972):0.602740,C10.0_Homalonychus_theologus_sra_clean_trinity_Trinity_TRINITY_DN856_c0_g1_i1:0.3923031237):0.118004):0.278840):0.388347,((C10.0_Ctenus_exlineae_female_tjc00244_clean_trinity_Trinity_TRINITY_DN7902_c0_g1_i1:0.0362481425,C10.0_Leptoctenus_byrrhus_male_tjc00222_clean_trinity_Trinity_TRINITY_DN196_c0_g2_i1:0.0000027418):0.384757,((C10.0_Isoctenus_sp_female_F_IBSP_221743_clean_trinity_Trinity_TRINITY_DN2662_c0_g1_i1:0.3052196191,(C10.0_Ctenus_captiosis_female_tjc00305_clean_trinity_Trinity_TRINITY_DN21582_c0_g1_i3:0.0000026738,(C10.0_Isoctenus_aff_ordinario_female_G_IBSP_221742_clean_trinity_Trinity_TRINITY_DN4696_c0_g1_i1:0.0615412331,C10.0_Phoneutria_nigriventer_female_H_IBSP_221739_clean_trinity_Trinity_TRINITY_DN3043_c0_g1_i2:0.1134737676):0.116886):0.111485):0.130372,C10.0_Ctenus_captiosis_female_tjc00311_clean_trinity_Trinity_TRINITY_DN114_c0_g1_i1:0.0207808014):0.355263):0.319582):0.173943,C10.0_Ctenus_corniger_sra_clean_trinity_Trinity_TRINITY_DN794_c0_g1_i2:0.5751295652):0.137589,(C10.0_Thomisus_spectabilis_sra_clean_trinity_Trinity_TRINITY_DN11793_c0_g1_i1:0.0958200048,C10.0_Thomisus_spectabilis_sra_clean_trinity_Trinity_TRINITY_DN4850_c0_g1_i1:0.1850895846):0.821280):0.000003):0.782796,C6.0_Ctenus_corniger_sra_clean_trinity_Trinity_TRINITY_DN76_c0_g3_i1:0.9742049647):0.020771,((((((((((((((C8.0_Anahita_punctulata_male_tjc00297_clean_trinity_Trinity_TRINITY_DN34_c0_g1_i1:0.1489893033,(((((C8.0_Schizocosa_rovneri_sra_clean_trinity_Trinity_TRINITY_DN5557_c0_g2_i1:0.1100008739,C8.0_Schizocosa_rovneri_sra_clean_trinity_Trinity_TRINITY_DN5288_c0_g1_i1:0.1854754035):0.055462,C8.0_Pardosa_pseudoannulata_sra_clean_trinity_Trinity_TRINITY_DN15133_c0_g1_i1:0.0898823672):0.150438,(C8.0_Sosippus_placidus_sra_clean_trinity_Trinity_TRINITY_DN1333_c0_g3_i1:0.0000025076,C8.0_Sosippus_placidus_sra_clean_trinity_Trinity_TRINITY_DN1333_c0_g1_i1:0.1538682755):0.157404):0.077412,C8.0_Hippasa_holmerae_sundaica_sra_clean_trinity_Trinity_TRINITY_DN335_c0_g1_i1:0.0000029666):0.049527,C8.0_Hippasa_holmerae_sundaica_sra_clean_trinity_Trinity_TRINITY_DN210_c0_g1_i1:0.0538586886):0.204894):0.115365,(C8.0_Ctenus_captiosis_female_tjc00305_clean_trinity_Trinity_TRINITY_DN51_c0_g1_i1:0.0440097612,C8.0_Leptoctenus_byrrhus_female_tjc00136_clean_trinity_Trinity_TRINITY_DN103_c0_g1_i2:0.0000022714):0.045242):0.048353,(C8.0_Phoneutria_nigriventer_female_H_IBSP_221739_clean_trinity_Trinity_TRINITY_DN2419_c0_g1_i1:0.0000010372,C8.0_Phoneutria_nigriventer_sra_clean_trinity_Trinity_TRINITY_DN899_c0_g1_i11:0.0000023660):0.000002):0.023268,C8.0_Phoneutria_nigriventer_female_I_IBSP_221740_clean_trinity_Trinity_TRINITY_DN42_c0_g2_i1:0.0000025228):0.230983,C8.0_Thomisus_spectabilis_sra_clean_trinity_Trinity_TRINITY_DN54588_c0_g1_i1:0.0000022018):0.000003,C8.0_Sergiolus_capulatus_sra_clean_trinity_Trinity_TRINITY_DN115_c0_g1_i1:1.7184429374):0.408705,(C8.0_Hibana_sp_sra_clean_trinity_Trinity_TRINITY_DN342_c0_g1_i1:0.2780841268,C8.0_Hibana_sp_sra_clean_trinity_Trinity_TRINITY_DN1135_c0_g3_i2:0.3181504997):0.158825):0.000002,(((((C8.0_Ctenus_captiosis_male_tjc00306_clean_trinity_Trinity_TRINITY_DN46_c0_g1_i1:0.0991948160,C8.0_Isoctenus_sp_female_F_IBSP_221743_clean_trinity_Trinity_TRINITY_DN282_c0_g1_i2:0.0000025465):0.152956,(C8.0_Sphedanus_quadrimaculatus_sra_clean_trinity_Trinity_TRINITY_DN134_c0_g1_i1:0.2094784050,C8.0_Hibana_sp_sra_clean_trinity_Trinity_TRINITY_DN467_c0_g1_i1:0.4440288379):0.030792):0.150257,C8.0_Sosippus_placidus_sra_clean_trinity_Trinity_TRINITY_DN1333_c0_g2_i1:0.1514569593):0.036726,(C8.0_Homalonychus_theologus_sra_clean_trinity_Trinity_TRINITY_DN392_c0_g1_i1:0.1548226243,C8.0_Sergiolus_capulatus_sra_clean_trinity_Trinity_TRINITY_DN172_c0_g1_i1:0.3566106123):0.081832):0.095817,((C8.0_Fecenia_protensa_sra_clean_trinity_Trinity_TRINITY_DN22254_c0_g3_i1:0.0628815969,(C8.0_Schizocosa_rovneri_sra_clean_trinity_Trinity_TRINITY_DN5557_c0_g1_i1:0.1611789926,C8.0_Odo_patricius_sra_clean_trinity_Trinity_TRINITY_DN1045_c0_g1_i1:0.6916324996):0.221551):0.075654,(C8.0_Hippasa_holmerae_sundaica_sra_clean_trinity_Trinity_TRINITY_DN6237_c0_g1_i1:0.1363136883,C8.0_Pardosa_pseudoannulata_sra_clean_trinity_Trinity_TRINITY_DN15403_c0_g1_i1:0.0678309994):0.193403):0.088648):0.606435):0.106392,(C8.0_Pardosa_pseudoannulata_sra_clean_trinity_Trinity_TRINITY_DN322_c0_g1_i1:0.1115166589,C8.0_Schizocosa_rovneri_sra_clean_trinity_Trinity_TRINITY_DN896_c0_g1_i1:0.0982835552):0.325563):0.299761,((C8.0_Odo_patricius_sra_clean_trinity_Trinity_TRINITY_DN9764_c0_g1_i1:0.0000000000,C8.0_Sosippus_placidus_sra_clean_trinity_Trinity_TRINITY_DN1218_c0_g2_i1:0.0000000000):0.000001,C8.0_Odo_patricius_sra_clean_trinity_Trinity_TRINITY_DN9764_c0_g2_i1:0.0000010372):0.000002):0.092473,C8.0_Odo_patricius_sra_clean_trinity_Trinity_TRINITY_DN8026_c0_g1_i1:0.2414799941):0.142632,C8.0_Odo_patricius_sra_clean_trinity_Trinity_TRINITY_DN9764_c1_g1_i1:0.0790062229):0.520197,C8.0_Hibana_sp_sra_clean_trinity_Trinity_TRINITY_DN35618_c0_g1_i1:0.9693771331):0.399181,(((((((((((C6.0_Anahita_punctulata_sra_clean_trinity_Trinity_TRINITY_DN134_c0_g1_i2:1.0594432106,C6.0_Anahita_punctulata_male_tjc00297_clean_trinity_Trinity_TRINITY_DN15593_c0_g1_i1:0.9372432874):0.556916,(C6.0_Ctenus_corniger_sra_clean_trinity_Trinity_TRINITY_DN9745_c0_g1_i1:0.7119443653,C6.0_Phoneutria_nigriventer_female_H_IBSP_221739_clean_trinity_Trinity_TRINITY_DN3909_c0_g4_i2:0.7160027205):0.225183):0.000003,C6.0_Ctenus_corniger_sra_clean_trinity_Trinity_TRINITY_DN76_c0_g2_i2:0.3719453616):0.139475,((((((((((C6.0_Ctenus_captiosis_female_tjc00305_clean_trinity_Trinity_TRINITY_DN3325_c0_g2_i9:0.0458491686,C6.0_Ctenus_exlineae_female_tjc00244_clean_trinity_Trinity_TRINITY_DN7173_c0_g3_i2:0.0000020318):0.000002,C6.0_Ctenus_hibernalis_male_tjc00148_clean_trinity_Trinity_TRINITY_DN829_c0_g1_i1:0.1447152438):0.070010,C6.0_Isoctenus_sp_female_F_IBSP_221743_clean_trinity_Trinity_TRINITY_DN2318_c0_g1_i1:0.1547928959):0.064481,(C6.0_Phoneutria_nigriventer_female_H_IBSP_221739_clean_trinity_Trinity_TRINITY_DN2925_c0_g1_i1:0.0000010372,C6.0_Phoneutria_nigriventer_male_C_IBSP_214014_clean_trinity_Trinity_TRINITY_DN20_c0_g1_i1:0.0000010372):0.000003):0.245600,C6.0_Ctenus_corniger_sra_clean_trinity_Trinity_TRINITY_DN82896_c0_g1_i1:0.0000023795):0.573426,((C6.0_Phoneutria_nigriventer_female_H_IBSP_221739_clean_trinity_Trinity_TRINITY_DN2925_c0_g4_i2:0.0453434240,C6.0_Phoneutria_nigriventer_male_A_IBSP_214012_clean_trinity_Trinity_TRINITY_DN70_c0_g3_i1:0.0000021371):0.729171,C6.0_Sosippus_placidus_sra_clean_trinity_Trinity_TRINITY_DN64687_c0_g1_i1:1.2070682774):0.286638):0.235282,((((C6.0_Ctenus_captiosis_female_tjc00305_clean_trinity_Trinity_TRINITY_DN3446_c0_g1_i2:0.0000023555,(((C6.0_Ctenus_corniger_sra_clean_trinity_Trinity_TRINITY_DN88_c1_g1_i1:1.4063384199,C6.0_Phoneutria_nigriventer_sra_clean_trinity_Trinity_TRINITY_DN6_c1_g2_i1:0.0577659728):0.000003,C6.0_Phoneutria_nigriventer_female_I_IBSP_221740_clean_trinity_Trinity_TRINITY_DN8708_c0_g2_i1:0.0000021869):0.371651,C6.0_Phoneutria_nigriventer_female_H_IBSP_221739_clean_trinity_Trinity_TRINITY_DN14050_c0_g1_i8:0.2808222248):1.197054):0.235094,(((C6.0_Ctenus_exlineae_female_tjc00244_clean_trinity_Trinity_TRINITY_DN69_c0_g1_i1:0.0000010372,C6.0_Ctenus_exlineae_male_tjc00246_clean_trinity_Trinity_TRINITY_DN1013_c0_g1_i1:0.0000010372):0.108642,C6.0_Ctenus_hibernalis_female_4926_BCB_0001_clean_trinity_Trinity_TRINITY_DN73_c0_g1_i1:0.0996233374):0.043190,C6.0_Ctenus_hibernalis_female_tjc00092_clean_trinity_Trinity_TRINITY_DN687_c0_g1_i2:0.1659864554):0.125564):0.056334,C6.0_Isoctenus_aff_ordinario_female_G_IBSP_221742_clean_trinity_Trinity_TRINITY_DN541_c0_g1_i8:0.3850521189):0.372191,C6.0_Isoctenus_sp_female_F_IBSP_221743_clean_trinity_Trinity_TRINITY_DN135_c0_g2_i3:0.0000025603):0.193047):0.210731,(C6.0_Ctenus_corniger_sra_clean_trinity_Trinity_TRINITY_DN76_c1_g1_i1:0.3016082759,(C6.0_Habronattus_signatus_sra_clean_trinity_Trinity_TRINITY_DN50_c0_g1_i1:0.1162361708,C6.0_Habronattus_signatus_sra_clean_trinity_Trinity_TRINITY_DN50_c0_g2_i1:0.1156815268):0.910851):0.486456):0.208739,((((C6.0_Phoneutria_nigriventer_female_H_IBSP_221739_clean_trinity_Trinity_TRINITY_DN2446_c0_g1_i1:0.0458923929,C6.0_Phoneutria_nigriventer_male_C_IBSP_214014_clean_trinity_Trinity_TRINITY_DN191_c3_g1_i1:0.0000022920):0.459549,C6.0_Phoneutria_nigriventer_female_H_IBSP_221739_clean_trinity_Trinity_TRINITY_DN76_c0_g2_i1:0.0000024480):0.088659,C6.0_Ctenus_corniger_sra_clean_trinity_Trinity_TRINITY_DN877_c0_g1_i1:0.5108490944):0.574356,((C6.0_Phoneutria_nigriventer_female_I_IBSP_221740_clean_trinity_Trinity_TRINITY_DN978_c0_g1_i1:0.0000010372,C6.0_Phoneutria_nigriventer_sra_clean_trinity_Trinity_TRINITY_DN1135_c1_g2_i1:0.0000010372):1.521492,(C6.0_Isoctenus_sp_female_F_IBSP_221743_clean_trinity_Trinity_TRINITY_DN386_c0_g1_i10:0.2301013149,(C6.0_Isoctenus_sp_female_F_IBSP_221743_clean_trinity_Trinity_TRINITY_DN7652_c0_g1_i1:0.0000023368,C6.0_Isoctenus_sp_female_F_IBSP_221743_clean_trinity_Trinity_TRINITY_DN5951_c0_g1_i7:0.3213325329):0.141229):0.305232):0.414070):0.067562):0.251863,(((((C6.0_Anahita_punctulata_male_tjc00297_clean_trinity_Trinity_TRINITY_DN20627_c0_g1_i1:0.0000025119,(C6.0_Ctenus_captiosis_female_tjc00305_clean_trinity_Trinity_TRINITY_DN5829_c0_g1_i1:0.0000021082,(C6.0_Dolomedes_triton_sra_clean_trinity_Trinity_TRINITY_DN687_c0_g1_i1:0.0000025784,((C6.0_Sosippus_placidus_sra_clean_trinity_Trinity_TRINITY_DN61408_c0_g1_i1:0.0688835358,C6.0_Hippasa_holmerae_sundaica_sra_clean_trinity_Trinity_TRINITY_DN10504_c0_g1_i1:0.2606717559):0.044400,(C6.0_Misumenoides_formosipes_sra_clean_trinity_Trinity_TRINITY_DN2586_c0_g1_i1:0.1698215719,(C6.0_Fecenia_protensa_sra_clean_trinity_Trinity_TRINITY_DN1579_c0_g1_i1:0.1696334977,(((C6.0_Homalonychus_theologus_sra_clean_trinity_Trinity_TRINITY_DN624_c0_g1_i1:0.0000021921,C6.0_Habronattus_signatus_sra_clean_trinity_Trinity_TRINITY_DN1109_c0_g1_i1:1.0430547139):0.325812,C6.0_Odo_patricius_sra_clean_trinity_Trinity_TRINITY_DN72433_c0_g1_i1:0.2283260790):0.000002,C6.0_Habronattus_signatus_sra_clean_trinity_Trinity_TRINITY_DN3363_c0_g1_i2:0.7243093016):0.262418):0.084852):0.081020):0.038709):0.114023):0.035481):0.034786,C6.0_Ctenus_hibernalis_female_tjc00091_clean_trinity_Trinity_TRINITY_DN2047_c0_g1_i4:0.0000020751):0.142691,C6.0_Anahita_punctulata_sra_clean_trinity_Trinity_TRINITY_DN37697_c0_g1_i1:0.0442894926):0.996982,(C6.0_Phoneutria_nigriventer_female_H_IBSP_221739_clean_trinity_Trinity_TRINITY_DN76_c0_g1_i1:0.1185316362,(C6.0_Phoneutria_nigriventer_male_C_IBSP_214014_clean_trinity_Trinity_TRINITY_DN87_c0_g1_i11:0.0000028796,C6.0_Phoneutria_nigriventer_male_A_IBSP_214012_clean_trinity_Trinity_TRINITY_DN43_c0_g1_i14:0.6944236776):0.039723):0.500346):0.187690,C6.0_Hibana_sp_sra_clean_trinity_Trinity_TRINITY_DN3345_c0_g1_i1:1.2248877245):0.523422):0.000002):0.154722,C6.0_Ctenus_corniger_sra_clean_trinity_Trinity_TRINITY_DN877_c0_g2_i1:0.8010776446):0.103389,C6.0_Nilus_albocinctus_sra_clean_trinity_Trinity_TRINITY_DN9725_c0_g1_i2:0.8304436284):0.048075,((C6.0_Ctenus_corniger_sra_clean_trinity_Trinity_TRINITY_DN33470_c0_g1_i1:0.8309764193,C6.0_Ctenus_corniger_sra_clean_trinity_Trinity_TRINITY_DN108225_c0_g1_i1:0.0000022920):0.882477,(C6.0_Hibana_sp_sra_clean_trinity_Trinity_TRINITY_DN676_c0_g1_i2:1.4044136619,(C6.0_Ctenus_corniger_sra_clean_trinity_Trinity_TRINITY_DN73648_c0_g1_i1:0.3897383714,C6.0_Sosippus_placidus_sra_clean_trinity_Trinity_TRINITY_DN9158_c0_g1_i1:0.4971619588):0.693803):0.580549):0.468130):0.205691,C6.0_Phoneutria_nigriventer_female_I_IBSP_221740_clean_trinity_Trinity_TRINITY_DN454_c1_g1_i1:0.0000024065):0.040375,C6.0_Phoneutria_nigriventer_sra_clean_trinity_Trinity_TRINITY_DN6_c0_g2_i4:0.0000024087):0.000002,(C6.0_Phoneutria_nigriventer_female_H_IBSP_221739_clean_trinity_Trinity_TRINITY_DN76_c0_g3_i2:0.0000023272,(C6.0_Phoneutria_nigriventer_female_J_IBSP_221741_clean_trinity_Trinity_TRINITY_DN1713_c0_g1_i11:0.0383125951,C6.0_Phoneutria_nigriventer_female_J_IBSP_221741_clean_trinity_Trinity_TRINITY_DN67_c0_g1_i1:0.0000023796):1.204110):0.311127):0.404578,C6.0_Ctenus_captiosis_female_tjc00311_clean_trinity_Trinity_TRINITY_DN294_c0_g2_i3:0.9260146666):0.194579):0.222613):0.458135,C8.0_Ctenus_corniger_sra_clean_trinity_Trinity_TRINITY_DN54298_c0_g1_i1:0.7513470800):0.471607,(C8.0_Sergiolus_capulatus_sra_clean_trinity_Trinity_TRINITY_DN1040_c0_g1_i1:0.4491416889,C6.0_Habronattus_signatus_sra_clean_trinity_Trinity_TRINITY_DN21175_c0_g1_i1:1.0930748309):0.703668):0.139235,((((((((((C6.0_Ctenus_captiosis_female_tjc00311_clean_trinity_Trinity_TRINITY_DN247_c0_g3_i1:0.0000021681,C6.0_Isoctenus_aff_ordinario_female_G_IBSP_221742_clean_trinity_Trinity_TRINITY_DN10025_c0_g1_i1:0.0000025187):0.134802,(((C6.0_Ctenus_exlineae_female_tjc00244_clean_trinity_Trinity_TRINITY_DN2484_c2_g1_i3:0.0000023374,C6.0_Ctenus_exlineae_female_tjc00247_clean_trinity_Trinity_TRINITY_DN553_c0_g1_i5:0.0422586600):0.046004,(C6.0_Ctenus_captiosis_male_tjc00306_clean_trinity_Trinity_TRINITY_DN1264_c0_g1_i5:0.0000026299,C6.0_Ctenus_hibernalis_male_tjc00148_clean_trinity_Trinity_TRINITY_DN26_c1_g1_i1:0.0000010372):0.000002):0.045041,C6.0_Leptoctenus_byrrhus_female_tjc00136_clean_trinity_Trinity_TRINITY_DN2659_c0_g1_i1:0.0439843825):0.105423):0.102177,C6.0_Habronattus_signatus_sra_clean_trinity_Trinity_TRINITY_DN275_c0_g1_i1:0.1221021581):0.156244,(((C8.0_Schizocosa_rovneri_sra_clean_trinity_Trinity_TRINITY_DN3959_c0_g1_i1:0.0331426260,C8.0_Pardosa_pseudoannulata_sra_clean_trinity_Trinity_TRINITY_DN3626_c0_g1_i2:0.0734289703):0.063804,C8.0_Hippasa_holmerae_sundaica_sra_clean_trinity_Trinity_TRINITY_DN105571_c0_g1_i1:0.0502553871):0.048889,(C8.0_Homalonychus_theologus_sra_clean_trinity_Trinity_TRINITY_DN441_c0_g1_i1:0.1202470927,(C8.0_Nilus_albocinctus_sra_clean_trinity_Trinity_TRINITY_DN47893_c0_g1_i1:0.1357255740,C8.0_Sosippus_placidus_sra_clean_trinity_Trinity_TRINITY_DN77_c1_g1_i1:0.3928306883):0.142398):0.013508):0.074180):0.064582,((C8.0_Fecenia_protensa_sra_clean_trinity_Trinity_TRINITY_DN1897_c0_g1_i1:0.0387479629,(C8.0_Sphedanus_quadrimaculatus_sra_clean_trinity_Trinity_TRINITY_DN459_c0_g1_i1:0.0000021738,(C8.0_Nilus_albocinctus_sra_clean_trinity_Trinity_TRINITY_DN1020_c0_g1_i1:0.0000029995,(C8.0_Psechrus_singaporensis_sra_clean_trinity_Trinity_TRINITY_DN2357_c0_g1_i1:0.0036179912,C8.0_Psechrus_singaporensis_sra_clean_trinity_Trinity_TRINITY_DN36844_c0_g1_i1:0.1789612003):0.035397):0.079741):0.038285):0.025005,C8.0_Dolomedes_triton_sra_clean_trinity_Trinity_TRINITY_DN74_c0_g1_i1:0.1420734470):0.054462):0.263411,((C8.0_Odo_patricius_sra_clean_trinity_Trinity_TRINITY_DN17396_c0_g1_i1:0.0000020151,C8.0_Sosippus_placidus_sra_clean_trinity_Trinity_TRINITY_DN19902_c0_g1_i1:0.0000010372):1.356082,C8.0_Habronattus_signatus_sra_clean_trinity_Trinity_TRINITY_DN428_c0_g1_i1:1.2184044033):0.000003):0.404359,C8.0_Odo_patricius_sra_clean_trinity_Trinity_TRINITY_DN82947_c0_g1_i1:0.6325793683):0.276359,(C8.0_Nilus_albocinctus_sra_clean_trinity_Trinity_TRINITY_DN3932_c0_g1_i2:0.7025959836,((C8.0_Sosippus_placidus_sra_clean_trinity_Trinity_TRINITY_DN65395_c0_g1_i1:0.3720050094,C6.0_Peucetia_longipalpis_sra_clean_trinity_Trinity_TRINITY_DN8238_c0_g1_i1:1.5126593235):0.013537,C8.0_Odo_patricius_sra_clean_trinity_Trinity_TRINITY_DN73974_c0_g1_i1:0.8953139541):0.290168):0.274738):0.223387,(C8.0_Odo_patricius_sra_clean_trinity_Trinity_TRINITY_DN85127_c0_g1_i1:0.8943230039,C8.0_Sergiolus_capulatus_sra_clean_trinity_Trinity_TRINITY_DN385_c0_g2_i1:0.0000025904):0.389697):0.325141,(((((((((((((((((((((C8.0_Odo_patricius_sra_clean_trinity_Trinity_TRINITY_DN26031_c0_g1_i1:1.5423977219,C8.0_Psechrus_singaporensis_sra_clean_trinity_Trinity_TRINITY_DN104313_c0_g1_i1:0.0000021806):0.071704,C8.0_Fecenia_protensa_sra_clean_trinity_Trinity_TRINITY_DN1936_c0_g2_i1:0.0946965456):0.763680,C8.0_Ctenus_corniger_sra_clean_trinity_Trinity_TRINITY_DN1055_c0_g1_i1:0.3108864521):0.445075,(((C8.0_Anahita_punctulata_male_tjc00297_clean_trinity_Trinity_TRINITY_DN918_c0_g1_i1:0.0331244964,C8.0_Anahita_punctulata_sra_clean_trinity_Trinity_TRINITY_DN8673_c0_g1_i1:0.0946521464):0.155757,((((C8.0_Ctenus_captiosis_female_tjc00311_clean_trinity_Trinity_TRINITY_DN430_c0_g2_i3:0.0000010372,C8.0_Ctenus_exlineae_female_tjc00244_clean_trinity_Trinity_TRINITY_DN2324_c0_g2_i2:0.0000025117):0.066757,(C8.0_Ctenus_exlineae_male_tjc00242_clean_trinity_Trinity_TRINITY_DN686_c0_g1_i1:0.0000027877,C8.0_Leptoctenus_byrrhus_male_tjc00222_clean_trinity_Trinity_TRINITY_DN4382_c0_g1_i10:0.0570576055):0.038072):0.090099,(((C8.0_Phoneutria_nigriventer_female_H_IBSP_221739_clean_trinity_Trinity_TRINITY_DN2070_c0_g1_i1:0.0000000000,C8.0_Phoneutria_nigriventer_sra_clean_trinity_Trinity_TRINITY_DN225_c0_g1_i1:0.0000000000):0.000001,C8.0_Phoneutria_nigriventer_female_I_IBSP_221740_clean_trinity_Trinity_TRINITY_DN1890_c0_g1_i1:0.0000010372):0.000002,C8.0_Isoctenus_aff_ordinario_female_G_IBSP_221742_clean_trinity_Trinity_TRINITY_DN3418_c0_g1_i1:0.0850538009):0.030622):0.039249,C8.0_Isoctenus_sp_female_F_IBSP_221743_clean_trinity_Trinity_TRINITY_DN286_c0_g1_i2:0.1177990130):0.042767):0.207609,C8.0_Ctenus_corniger_sra_clean_trinity_Trinity_TRINITY_DN88_c0_g1_i1:0.3565935505):0.322857):0.145375,C8.0_Fecenia_protensa_sra_clean_trinity_Trinity_TRINITY_DN1016_c0_g1_i1:0.1116683833):0.111704,C8.0_Pardosa_pseudoannulata_sra_clean_trinity_Trinity_TRINITY_DN4093_c0_g1_i1:0.3247122465):0.060628,C8.0_Fecenia_protensa_sra_clean_trinity_Trinity_TRINITY_DN108086_c0_g1_i1:0.1939718033):0.035590,(C8.0_Hippasa_holmerae_sundaica_sra_clean_trinity_Trinity_TRINITY_DN767_c0_g1_i1:0.1107935950,C8.0_Isoctenus_sp_female_F_IBSP_221743_clean_trinity_Trinity_TRINITY_DN4935_c0_g2_i5:0.3421479092):0.175642):0.095944,(C8.0_Anahita_punctulata_sra_clean_trinity_Trinity_TRINITY_DN292_c0_g1_i1:0.2983716718,C8.0_Dolomedes_triton_sra_clean_trinity_Trinity_TRINITY_DN26_c0_g2_i1:0.6380452347):0.077028):0.004964,C8.0_Fecenia_protensa_sra_clean_trinity_Trinity_TRINITY_DN195_c0_g1_i1:0.2829694194):0.033623,C8.0_Dolomedes_triton_sra_clean_trinity_Trinity_TRINITY_DN2389_c0_g1_i1:0.4000904706):0.019690,((C8.0_Anahita_punctulata_male_tjc00297_clean_trinity_Trinity_TRINITY_DN7619_c0_g2_i2:0.0264323298,C8.0_Ctenus_hibernalis_male_tjc00148_clean_trinity_Trinity_TRINITY_DN103_c0_g1_i4:0.2726845700):0.024907,((C8.0_Ctenus_exlineae_female_tjc00244_clean_trinity_Trinity_TRINITY_DN3117_c0_g1_i5:0.0790745933,C8.0_Ctenus_exlineae_male_tjc00246_clean_trinity_Trinity_TRINITY_DN29_c0_g1_i1:0.0000025356):0.052981,C8.0_Ctenus_exlineae_female_tjc00245_clean_trinity_Trinity_TRINITY_DN674_c0_g6_i1:0.0000023323):0.174952):0.233532):0.090027,((C8.0_Peucetia_longipalpis_sra_clean_trinity_Trinity_TRINITY_DN22560_c0_g1_i1:0.2067501021,(C8.0_Sosippus_placidus_sra_clean_trinity_Trinity_TRINITY_DN857_c0_g2_i2:0.1727211047,C8.0_Dolomedes_triton_sra_clean_trinity_Trinity_TRINITY_DN15139_c0_g1_i1:1.0009841375):0.238179):0.004479,(C8.0_Peucetia_longipalpis_sra_clean_trinity_Trinity_TRINITY_DN24070_c0_g1_i1:0.4373624219,(C8.0_Peucetia_longipalpis_sra_clean_trinity_Trinity_TRINITY_DN910_c0_g1_i1:0.7142752581,(((C8.0_Ctenus_captiosis_female_tjc00311_clean_trinity_Trinity_TRINITY_DN43385_c0_g1_i1:0.0330765504,C8.0_Phoneutria_nigriventer_female_J_IBSP_221741_clean_trinity_Trinity_TRINITY_DN37_c0_g1_i3:0.0000029451):0.474743,C8.0_Phoneutria_nigriventer_sra_clean_trinity_Trinity_TRINITY_DN278_c0_g4_i1:0.2906859394):0.042333,((C8.0_ArachnoserverCDS_Gene_37as_U7-ctenitoxin-Pn1a_cDNA_sequence_of_a_toxin_from_the_venom_gland_of_the_spider_Phoneutria_nigriventer:0.0000026299,C8.0_Phoneutria_nigriventer_female_I_IBSP_221740_clean_trinity_Trinity_TRINITY_DN104_c0_g1_i1:0.0000011925):0.000002,C8.0_Phoneutria_nigriventer_female_H_IBSP_221739_clean_trinity_Trinity_TRINITY_DN7870_c0_g1_i1:0.1429152762):0.674803):0.623182):0.374180):0.072882):0.165340):0.148727,((((((C8.0_Anahita_punctulata_male_tjc00297_clean_trinity_Trinity_TRINITY_DN35802_c0_g1_i1:0.0000010372,C8.0_Ctenus_hibernalis_female_4926_BCB_0001_clean_trinity_Trinity_TRINITY_DN676_c0_g1_i6:0.0000010372):0.098008,C8.0_Leptoctenus_byrrhus_female_tjc00136_clean_trinity_Trinity_TRINITY_DN10333_c0_g1_i1:0.0313043830):0.127049,C8.0_Anahita_punctulata_sra_clean_trinity_Trinity_TRINITY_DN354_c0_g2_i1:0.0788488691):0.304014,C8.0_Ctenus_captiosis_male_tjc00306_clean_trinity_Trinity_TRINITY_DN8190_c0_g1_i1:0.4774940268):0.176716,((C8.0_Ctenus_captiosis_female_tjc00311_clean_trinity_Trinity_TRINITY_DN393_c1_g2_i6:0.1656307089,(C8.0_Ctenus_exlineae_female_tjc00247_clean_trinity_Trinity_TRINITY_DN2225_c0_g1_i2:0.0187747897,C8.0_Ctenus_hibernalis_male_tjc00148_clean_trinity_Trinity_TRINITY_DN3863_c0_g1_i2:0.1038908344):0.140643):0.073432,C8.0_Ctenus_exlineae_female_tjc00244_clean_trinity_Trinity_TRINITY_DN4528_c0_g1_i1:0.1238551631):0.067063):0.020106,((((C8.0_Phoneutria_nigriventer_female_I_IBSP_221740_clean_trinity_Trinity_TRINITY_DN2354_c0_g1_i1:0.0000026299,C8.0_Phoneutria_nigriventer_female_H_IBSP_221739_clean_trinity_Trinity_TRINITY_DN589_c0_g1_i1:0.0249273761):0.000002,C8.0_Phoneutria_nigriventer_female_J_IBSP_221741_clean_trinity_Trinity_TRINITY_DN92_c0_g2_i1:0.0254426684):0.070202,C8.0_Isoctenus_aff_ordinario_female_G_IBSP_221742_clean_trinity_Trinity_TRINITY_DN637_c0_g1_i1:0.0130391822):0.084871,C8.0_Isoctenus_sp_female_F_IBSP_221743_clean_trinity_Trinity_TRINITY_DN59819_c0_g1_i1:0.0370619074):0.053653):0.178269):0.172494,C8.0_Ctenus_corniger_sra_clean_trinity_Trinity_TRINITY_DN3212_c0_g1_i1:0.3354425450):0.112989,(C8.0_Ctenus_exlineae_female_tjc00244_clean_trinity_Trinity_TRINITY_DN47759_c0_g1_i1:0.4055195007,(C8.0_Isoctenus_aff_ordinario_female_G_IBSP_221742_clean_trinity_Trinity_TRINITY_DN8593_c2_g1_i3:0.5538883856,C8.0_Phoneutria_nigriventer_female_I_IBSP_221740_clean_trinity_Trinity_TRINITY_DN32211_c0_g1_i1:0.4197674678):0.228170):0.512896):0.183187,((((C8.0_Fecenia_protensa_sra_clean_trinity_Trinity_TRINITY_DN2056_c0_g1_i1:0.5811522258,C8.0_Fecenia_protensa_sra_clean_trinity_Trinity_TRINITY_DN16594_c0_g1_i1:0.2326363969):0.201177,(C8.0_Hippasa_holmerae_sundaica_sra_clean_trinity_Trinity_TRINITY_DN112719_c0_g1_i1:0.0000020291,C8.0_Fecenia_protensa_sra_clean_trinity_Trinity_TRINITY_DN6268_c0_g1_i1:1.3406270009):0.094312):0.218647,((C8.0_Oxyopes_sp_sra_clean_trinity_Trinity_TRINITY_DN49614_c0_g1_i1:0.1311696108,((C8.0_Psechrus_singaporensis_sra_clean_trinity_Trinity_TRINITY_DN4566_c0_g2_i1:0.1278529713,C8.0_Psechrus_singaporensis_sra_clean_trinity_Trinity_TRINITY_DN4566_c0_g1_i1:0.3114463071):0.003691,C8.0_Psechrus_singaporensis_sra_clean_trinity_Trinity_TRINITY_DN4566_c0_g4_i1:0.1808092425):0.202655):1.271365,((((C8.0_Ctenus_corniger_sra_clean_trinity_Trinity_TRINITY_DN29999_c0_g1_i1:0.0643918620,C8.0_Oxyopes_sp_sra_clean_trinity_Trinity_TRINITY_DN24_c0_g1_i2:0.2306973734):0.226334,C8.0_Fecenia_protensa_sra_clean_trinity_Trinity_TRINITY_DN97950_c0_g1_i1:0.1477369172):0.464287,C8.0_Peucetia_longipalpis_sra_clean_trinity_Trinity_TRINITY_DN17_c0_g1_i1:0.0000022778):0.200639,C8.0_Peucetia_longipalpis_sra_clean_trinity_Trinity_TRINITY_DN6286_c0_g1_i1:0.2979458959):0.245179):0.803504):0.346052,C8.0_Dolomedes_triton_sra_clean_trinity_Trinity_TRINITY_DN26_c0_g1_i2:0.1143311326):0.392806):0.307339,(C8.0_Thomisus_spectabilis_sra_clean_trinity_Trinity_TRINITY_DN10757_c0_g1_i1:0.3619263145,C8.0_Thomisus_spectabilis_sra_clean_trinity_Trinity_TRINITY_DN52_c0_g1_i1:0.6487350654):0.409832):0.200327,C8.0_Thomisus_spectabilis_sra_clean_trinity_Trinity_TRINITY_DN6312_c0_g1_i1:0.8074217077):0.344643,(C8.0_Fecenia_protensa_sra_clean_trinity_Trinity_TRINITY_DN67_c0_g1_i1:0.1937886494,C8.0_Fecenia_protensa_sra_clean_trinity_Trinity_TRINITY_DN67_c0_g2_i1:0.0092948185):0.724784):0.234838,(C8.0_Thomisus_spectabilis_sra_clean_trinity_Trinity_TRINITY_DN1427_c0_g1_i1:0.3195588713,C8.0_Thomisus_spectabilis_sra_clean_trinity_Trinity_TRINITY_DN4584_c0_g1_i1:1.1697936479):0.458457):0.286055):0.492491):0.014051,((C8.0_Odo_patricius_sra_clean_trinity_Trinity_TRINITY_DN8371_c0_g1_i1:0.0425850576,C8.0_Sosippus_placidus_sra_clean_trinity_Trinity_TRINITY_DN6626_c0_g1_i1:0.0000023207):0.466004,(C8.0_Sergiolus_capulatus_sra_clean_trinity_Trinity_TRINITY_DN385_c0_g1_i5:1.1928334771,C6.0_Odo_patricius_sra_clean_trinity_Trinity_TRINITY_DN653_c0_g1_i1:1.2044977555):0.706173):0.633177):0.307178):0.587578):0.000003,(((((C8.0_Anahita_punctulata_male_tjc00297_clean_trinity_Trinity_TRINITY_DN147_c0_g2_i1:0.0000010372,C8.0_Anahita_punctulata_male_tjc00297_clean_trinity_Trinity_TRINITY_DN147_c0_g3_i1:0.0000026761):0.012070,(C8.0_Isoctenus_sp_female_F_IBSP_221743_clean_trinity_Trinity_TRINITY_DN332_c0_g2_i1:0.0000024655,C8.0_Fecenia_protensa_sra_clean_trinity_Trinity_TRINITY_DN117979_c0_g1_i1:0.9728644652):0.228952):0.000002,(((C8.0_Thomisus_spectabilis_sra_clean_trinity_Trinity_TRINITY_DN91_c0_g1_i2:0.3623828788,(((C8.0_Anahita_punctulata_sra_clean_trinity_Trinity_TRINITY_DN4280_c0_g1_i1:0.0000021532,(C8.0_Ctenus_hibernalis_female_4926_BCB_0001_clean_trinity_Trinity_TRINITY_DN19192_c0_g3_i1:0.0297260916,C8.0_Ctenus_exlineae_male_tjc00242_clean_trinity_Trinity_TRINITY_DN953_c0_g1_i1:0.0311483862):0.028631):0.057741,(((C8.0_Phoneutria_nigriventer_female_H_IBSP_221739_clean_trinity_Trinity_TRINITY_DN702_c2_g1_i3:0.0289295574,(C8.0_Phoneutria_nigriventer_female_J_IBSP_221741_clean_trinity_Trinity_TRINITY_DN402_c0_g1_i3:0.0285968905,C8.0_Phoneutria_nigriventer_male_C_IBSP_214014_clean_trinity_Trinity_TRINITY_DN55_c0_g1_i11:0.0000020638):0.000003):0.028611,(C8.0_Phoneutria_nigriventer_male_B_IBSP_214013_clean_trinity_Trinity_TRINITY_DN134_c0_g1_i10:0.0000010372,C8.0_Phoneutria_nigriventer_sra_clean_trinity_Trinity_TRINITY_DN70_c0_g1_i11:0.0000010372):0.000003):0.000003,C8.0_Phoneutria_nigriventer_male_B_IBSP_214013_clean_trinity_Trinity_TRINITY_DN183_c0_g1_i1:0.1579990171):0.040342):0.050181,C8.0_Pisaurina_mira_sra_clean_trinity_Trinity_TRINITY_DN18198_c0_g1_i1:0.1790822966):0.093316):0.063502,(C8.0_Oxyopes_sp_sra_clean_trinity_Trinity_TRINITY_DN1564_c0_g1_i1:0.4029578486,(C8.0_Thomisus_spectabilis_sra_clean_trinity_Trinity_TRINITY_DN4561_c0_g1_i1:0.6310365032,C8.0_Misumenoides_formosipes_sra_clean_trinity_Trinity_TRINITY_DN253_c0_g1_i6:0.2809636928):0.043772):0.128338):0.000003,(C8.0_Phoneutria_nigriventer_male_C_IBSP_214014_clean_trinity_Trinity_TRINITY_DN1085_c0_g1_i1:0.5923500359,C8.0_Ctenus_corniger_sra_clean_trinity_Trinity_TRINITY_DN116899_c0_g1_i1:0.2390351520):0.334001):0.273260):0.032097,C8.0_Isoctenus_aff_ordinario_female_G_IBSP_221742_clean_trinity_Trinity_TRINITY_DN56_c0_g3_i1:0.1491509455):0.032717,C8.0_Ctenus_corniger_sra_clean_trinity_Trinity_TRINITY_DN62606_c0_g1_i1:0.1615133578):0.051654):0.046824);
