# Supplementary material for: Killer Knots: Molecular Evolution of Inhibitor Cystine Knot Toxins in Wandering Spiders (Araneae: Ctenidae)
Source: Toxins (Basel). 2023 Jan 28;15(2):112. doi: 10.3390/toxins15020112 (PMC9958548; doi:10.3390/toxins15020112)
Supplement: Supplementary file 1 [file toxins-15-00112-s001.zip › supplemental_data/ickFinderCDS.Passed.cds.1234.aln.nr.aln]

>C8.0_Anahita_punctulata_male_tjc00297_clean_trinity_Trinity_TRINITY_DN147_c0_g1_i1
TGCATA---GCGCTTGAACTA---AGGTGT---GACTTGAAT---AAAGGTGAT------
------GGAACCAAATGCTGTGAAGGA------------------------CTA------
GCTTGTAAATGCTAT------TATCCACATGTAGGGGGAGTAAAA---------------
------------------------GGAGGAAAGAGATGC---------------TGGTGT
>C8.0_Anahita_punctulata_male_tjc00297_clean_trinity_Trinity_TRINITY_DN147_c0_g2_i1
TGCATT---GCGCTTGAAGAA---AGATGT---GACTTGAAT---AAAGGTGAT------
------GAGACCAAATGCTGTCAAGGG------------------------CTA------
GCTTGCAAGTGTTAT------TATCCACATGTAACTGGAGTGAAA---------------
------------------------GGAGGAAAAAGATGC---------------TGGTGT
>C8.0_Anahita_punctulata_male_tjc00297_clean_trinity_Trinity_TRINITY_DN147_c0_g3_i1
TGCATT---GCGCTTGAAGAA---AGATGT---GACTTGAAT---AAAGGTGAT------
------GAGACCAAATGCTGTCAAGGG------------------------CTA------
GCTTGCAAGTGTTAT------TATCCACATGTAACTGGAGTGAAA---------------
------------------------GGAGGAAAGAGATGC---------------TGGTGT
>C8.0_Anahita_punctulata_male_tjc00297_clean_trinity_Trinity_TRINITY_DN150_c1_g3_i1
TGTGCA---CAGGCGTATAAA---TCATGC------GATTTA------ATACCG------
---------------TGCTGCGTCGTG---AACGGTTATACAAGATCT------------
---TGCAGTTGTCCGTGGTCTGGATCAAAT------------------------------
------------------------------------TGC---------------AAATGC
>C6.0_Anahita_punctulata_male_tjc00297_clean_trinity_Trinity_TRINITY_DN15593_c0_g1_i1
TGTGTT---GGGTACAGGGGT---TACTGT---AATGTTGAT---------GGC------
------------GAGTGCTGCAATCCT---------------TACAAG------------
---TGTCAG---------------------------------------------------
------------CAT---------GAGTTTCTTGACAGT---------------TTGTGT
>C6.0_Anahita_punctulata_male_tjc00297_clean_trinity_Trinity_TRINITY_DN20627_c0_g1_i1
TGTGGA---ATGACTGGAGAT---GACTGT------------------GAATAC------
---CGGTATGAACGTTGCTGTGATGGC---------------TACAAA------------
---TGTCGC---------------------------------------------------
------TATACTGCAAGAACTGGCCGTCTGTTC---------------------ATCTGC
>C12.0_Anahita_punctulata_male_tjc00297_clean_trinity_Trinity_TRINITY_DN22730_c0_g1_i1
TGTCTT---AAGCTCGATTCA---CCCTGC---GATCCAAGT------AGAGGC------
------GACTGTCAGTGCTGCCGAAGT---AACGCTTAT---------------------
---TGCGGCTGTACCTTGGGGTTTAGCGCC------------------------------
---------------------------CTCGGAAATTGC---------------AAATGC
>C8.0_Anahita_punctulata_male_tjc00297_clean_trinity_Trinity_TRINITY_DN2371_c0_g1_i2
TGCATC---CGCAGAGGAGGT---GGATGT---GACGGAAAA------------------
------CCCAATGACTGCTGCCCCAAC---------------------------TCATCC
---TGCAGATGC---------------------AATCTCTGGGGA---------------
------------------------------ACCAACTGC---------------AGATGC
>C8.0_Anahita_punctulata_male_tjc00297_clean_trinity_Trinity_TRINITY_DN2881_c0_g1_i2
TGCATC---GAACTTGACAAA---GTGTGC---ACAAATGAT------AGAGGC------
------------AACTGCTGCCCCGAC---------------TTGAAA------------
---TGTGAATGTTACCAGAGAGTTCTTAAT------------------------------
---------------GGAATTGATGAAGCAGTAAAATGC---------------TGGTGC
>C12.0_Anahita_punctulata_male_tjc00297_clean_trinity_Trinity_TRINITY_DN3196_c0_g1_i6
TGTGTC---CAAGGTGGTAAG---GATTGC------------------AATAAC------
------GATTGCCAGTGCTGCGGAAAA------------TGGAGCTAT------------
---TGCAAATGCCCA------------CTCTGGGGTGCATTTGGT---------------
------------------------------------TGT---------------TCTTGC
>C12.0_Anahita_punctulata_male_tjc00297_clean_trinity_Trinity_TRINITY_DN3196_c0_g2_i1
TGTGTC---CAAGGTGGTAAG---GATTGT------------------AAAAAT------
------GATTGCCAGTGCTGCGGAAAG------------TGGAGCTAT------------
---TGCAAATGCCCA------------ATCTGGGGTCTATTTGGA---------------
------------------------------------TGT---------------TCTTGC
>C8.0_Anahita_punctulata_male_tjc00297_clean_trinity_Trinity_TRINITY_DN3336_c0_g1_i1
TGTGCA---CAAGCCTATAAA---TCATGC------GACTCA------AGACCC------
---------------TGCTGTGTTGTG---AACGGCTATGCAAGAGCC------------
---TGCCAATGT---------------------AATTTGTTTGGA---------------
------------------------------ACAAATTGC---------------AAATGC
>C8.0_Anahita_punctulata_male_tjc00297_clean_trinity_Trinity_TRINITY_DN34_c0_g1_i1
TGTACC---CAAAGGTACCAT---GAATGC---ACTGACAAT------CGTCAC------
------------AGCTGTTGCCGGGGG---------AAATTGTTCAAA------GACGTC
---TGCGTGTGCTTTTATCCGGAAGAAGGCAGCAGCGGTACGGAGTGG------------
---------------------TCAAAGAAGGAAATGTGC---------------ACTTGC
>C8.0_Anahita_punctulata_male_tjc00297_clean_trinity_Trinity_TRINITY_DN35802_c0_g1_i1
TGCCTT---AAACATAAAGAA---GACTGC---ATGAATAGC------GAAATT------
------------GGTTGCTGCTTTCCT---------------TGGAGA------------
---TGTGTATGTTGGACGCAAAGCATCTATAAC---------------------------
---TCACACCGCGTCGTGATTGGTTCGAAGAAGCAATGC---------------GGGTGT
>C8.0_Anahita_punctulata_male_tjc00297_clean_trinity_Trinity_TRINITY_DN3887_c0_g1_i3
TGTGCA---CAAGCTTGGAAA---TCTTGC---------------------GAT------
------CATCGACCTTGTTGTGTAGTG---AATGGTTGGAAAAGAGCT------------
---TGCCGTTGTAGTTTG------------------------------------------
------------------------ATTGGTACAAATTGC---------------GAATGC
>C12.1_Anahita_punctulata_male_tjc00297_clean_trinity_Trinity_TRINITY_DN49079_c0_g1_i1
TGCAAG---AAACGTGAAGAA---ACTTGC---CAAAAAGAC------TGTGAC------
---------------TGCTGCGGCTGC------------TTCTACAAA------------
---TGTCATTGCCCTCTG------------------------------------------
---GACTGGTTCGGTGGAAAGTGGCATCCTCTTGGGTGC---------------TCTTGT
>C8.0_Anahita_punctulata_male_tjc00297_clean_trinity_Trinity_TRINITY_DN49084_c0_g1_i1
TGCTAT---CGGAAAGGCGAG---GAGTGT---ACAAAAGAT---------GTC------
------------GACTGCTGTACCCTG------------------CAG------------
---TGCTTATGCACA---------------------------------------------
---------------------------ACCAATGACTGT---------------AGATGT
>C8.0_Anahita_punctulata_male_tjc00297_clean_trinity_Trinity_TRINITY_DN49712_c0_g1_i1
TGCATC---GGATTAGAAAAA---GTGTGC---ACAAGTGAC------AGGGGG------
------------AACTGCTGTCCGGAC---------------ATGAAA------------
---TGTGAATGCTATCAGAGACTTTTAAAA------------------------------
---------------GGAGTCAAAGAAGCAATAAAATGT---------------TGGTGC
>C8.0_Anahita_punctulata_male_tjc00297_clean_trinity_Trinity_TRINITY_DN5261_c1_g1_i2
TGCGCG---AAACCGTATGAG---AGCTGT---------------------GAC------
------CATGTAAAATGCTGTGAAGAG---AACGGTTATAAAAGGAAC------------
---TGCAGATGTAGTTTTGCTGGAACGAAT------------------------------
------------------------------------TGT---------------CGTTGC
>C8.0_Anahita_punctulata_male_tjc00297_clean_trinity_Trinity_TRINITY_DN548_c0_g2_i1
TGTGTG---CCAGTTAATAAA---GACTGC---TGGTATCCT------GAC---------
---------AAACCCTGTTGTGAAAAT---------------CGACCT------------
---TGCAAATGCAATATTGTCATGACCGAC------------------------------
------------------------------------TGT---------------AAGTGC
>C10.0_Anahita_punctulata_male_tjc00297_clean_trinity_Trinity_TRINITY_DN578_c0_g1_i11
TGCGGT---AATATTAATGCT---CCTTGC------------------AAAAAT------
------GACTGCGATTGCTGTGGAGAG------------------------AGG---GGA
TCCTGTGATTGTTACTGGTCAAAAAAG---------------------------------
------------------------------------TGC---------------GTATGT
>C8.0_Anahita_punctulata_male_tjc00297_clean_trinity_Trinity_TRINITY_DN58581_c0_g1_i1
TGCATT---GGATTTGGTGTC---GAATGC---ACAAATAAT------AGAGGC------
------------AATTGCTGCCCAGAC---------------TTAAAA------------
---TGTAATTGCTATCGGAGATATGTGAAA------------------------------
---------------AGAATCAAAGACAAATTGAATTGC---------------TGGTGT
>C8.0_Anahita_punctulata_male_tjc00297_clean_trinity_Trinity_TRINITY_DN7619_c0_g2_i2
TGCGAA---AAGCATAAATCG---AGCTGC---AATGAAAAG------AACGAC------
------------GATTGTTGTTGGCCT---------------TGGACA------------
---TGTACGTGCTGGAGTCAAACAGTTTCTAAAAAACATTCGAGA---------------
------------------------AAAGTGAGGAAGTGC---------------CAGTGC
>C14.0_Anahita_punctulata_male_tjc00297_clean_trinity_Trinity_TRINITY_DN76_c2_g1_i2
TGCATC---GAAGTCGGGGAT---TTTTGC---GACGGGGAT------AAAGAC------
------GACTGCCAGTGCTGCAGAGAT---AACGCTTAT---------------------
---TGCAGCTGTTCG------------------GGGATTTTTGGA---------------
------------------------TATAAATGGAATTGC---------------AGGTGC
>C8.0_Anahita_punctulata_male_tjc00297_clean_trinity_Trinity_TRINITY_DN918_c0_g1_i1
TGTATT---AAAGAGGGCAAA---TCATGC---TTGGGAAAC------------------
------AAATTCGATTGCTGCTTACCT---------------CTGGCG------------
---TGTGGATGCTGGGAACAAAGAATTCCTAGAAAAAGCACTAAT---------------
------------------------TGGGTGAAGAAGTGC---------------CGATGT
>C8.0_Anahita_punctulata_male_tjc00297_clean_trinity_Trinity_TRINITY_DN951_c0_g2_i1
TGTGCC---GATGCAGGGGAG---TCATGT---------------------GGC------
------ACTCGATCATGTTGTGTAGTG---AACGGTTTTCACAGAGAC------------
---TGCGAATGTGGTTCG------------------------------------------
------------------------AATCGTAAAGATTGC---------------AGATGT
>C6.0_Anahita_punctulata_sra_clean_trinity_Trinity_TRINITY_DN134_c0_g1_i2
TGTGCT---GGGGCAAGCGAT---CCCTGT---TATAGAAAC------GAAGAA------
---------------TGCTGCTCTCCT---------------CTCAAA------------
---TGTCACACT------------------------------------------------
------------------------GGGGTACTTGGCAGC---------------ATGTGT
>C8.0_Anahita_punctulata_sra_clean_trinity_Trinity_TRINITY_DN292_c0_g1_i1
TGTATC---AAACATAAAATG---AATTGC---ATGGACAAC------AGAGAC------
------------GGTTGCTGCTTTCCT---------------TGGTCC------------
---TGTGTTTGCTTTTCTCAAACAATATCTAGCCATAGTTCAAGA---------------
------------------------AAAGAGAGGAAGTGC---------------CGGTGC
>C8.0_Anahita_punctulata_sra_clean_trinity_Trinity_TRINITY_DN354_c0_g2_i1
TGCATT---AAACATAAAGGA---AATTGC---ATGGATAAT------CAAACT------
------------GACTGCTGCTGGCCC---------------TGGAGC------------
---TGTGTATGTTGGACACAAAGCATCTATAAT---------------------------
---TCACATAGAGTCGTGATTGGTTCGAAAAAACAGTGT---------------GGGTGT
>C6.0_Anahita_punctulata_sra_clean_trinity_Trinity_TRINITY_DN37697_c0_g1_i1
TGTGGA---ATGACTGGAGAT---GATTGT------------------GAATAC------
---CGATATGAACGCTGCTGTAAAGGC---------------TACAGA------------
---TGTCGT---------------------------------------------------
------TATACTGCAAGAGTGAGCCGTCCGTTC---------------------ATCTGC
>C8.0_Anahita_punctulata_sra_clean_trinity_Trinity_TRINITY_DN4280_c0_g1_i1
TGCACG---CATCTGGAGAAA---AGATGT---GATTTAAAT---CCAGGAGAT------
------AAA------TGCTGCCCTGGA------------CTA---GCT------------
---TGCAAATGTTAT------TTCCCAGTTATAAATGGGGTAAAA---------------
------------------------GCTGCAAAAAGATGT---------------TGGTGC
>C14.0_Anahita_punctulata_sra_clean_trinity_Trinity_TRINITY_DN5443_c0_g1_i2
TGCATC---AAGCTCGGGGAG---TATTGT---GACGGGGAC------AAAGAT------
------GACTGCCAATGTTGTAGAGAC---AATGCCTAC---------------------
---TGCAGCTGTTCG------------------GGAATTTTCGGG---------------
------------------------TATAAATGGAACTGC---------------AGGTGC
>C8.0_Anahita_punctulata_sra_clean_trinity_Trinity_TRINITY_DN57468_c0_g1_i1
TGCATC---GGATTAGAAAAA---GTGTGC---ACAAGTGAC------AGGGGG------
------------AACTGCTGTCCAGAC---------------ATGAAA------------
---TGTGAATGCTATCAGAGACTTTTAAAA------------------------------
---------------GGAGTCAAAGAAGCAATAAAATGT---------------TGGTGC
>C10.0_Anahita_punctulata_sra_clean_trinity_Trinity_TRINITY_DN632_c0_g1_i4
TGCCGT---GATATTAATGCA---CCTTGC------------------AAAAGT------
------GACTGCGATTGCTGTGGAGAG------------------------AGG---GGA
TCGTGTGATTGTTACTGGTCAAAAAAG---------------------------------
------------------------------------TGC---------------GTATGT
>C8.0_Anahita_punctulata_sra_clean_trinity_Trinity_TRINITY_DN8673_c0_g1_i1
TGCATT---AAAGAGGACAAA---TCATGC---GTGGAAAAC------------------
------AAATACGATTGCTGCTTACCT---------------CTGGCG------------
---TGTGGATGCTGGGAACAAAGAATACCTAGAAAAAGCACTAAT---------------
------------------------TGGGTGAAGAAGTGC---------------CGATGC
>C8.0_ArachnoserverCDS_Gene_20as_kappa-ctenitoxin-Pn1a_gb_AF015663_cDNA_sequence_of_a_toxin_from_the_venom_gland_of_the_spider_Phoneutria_nigriventer
TGCGCA---GCTGTTTATGAG---AGATGC------------------GGAAAA------
---GGTTACAAGCGTTGCTGTGAAGAA---------------CGACCA------------
---TGCAAATGCAATATT------------------------------------------
------------------------GTTATGGACAACTGC---------------ACGTGC
>C8.0_ArachnoserverCDS_Gene_29as_U9-ctenitoxin-Pn1a_cDNA_sequence_of_a_toxin_from_the_venom_gland_of_the_spider_Phoneutria_nigriventer
TGTGCC---GATGCTTATAAG---TCATGC---AACCATCCAAGA---------------
------------ACTTGCTGCGATGGCTATAATGGCTATAAACGAGCC------------
---TGCATATGCAGT---------------------------------------------
---------------------------GGATCAAATTGC---------------AAATGC
>C8.0_ArachnoserverCDS_Gene_37as_U7-ctenitoxin-Pn1a_cDNA_sequence_of_a_toxin_from_the_venom_gland_of_the_spider_Phoneutria_nigriventer
TGCATC---GGACGTAATGAG---AGCTGC---AAGTTCGAC------AGACAT------
------------GGTTGTTGTTGGCCT---------------TGGTCC------------
---TGTAGTTGT---TGG---------AATAAGGAAGGACAACCTGAA------------
------------------------AGTGATGTGTGGTGC---------------GAGTGC
>C12.1_ArachnoserverCDS_Gene_41as_U11-ctenitoxin-Pn1a_cDNA_sequence_of_a_toxin_from_the_venom_gland_of_the_spider_Phoneutria_nigriventer
TGCCTC---GCTCGTGGAGAA---ACTTGC------------------AAAGAT------
------GACTGTGAATGCTGCGACTGC------------GACAACCAA------------
---TGTTATTGTCCCTTT------------------------------------------
---GACTGGTTTGGTGGAAAGTGGCATCCAGTTGGGTGC---------------TCTTGC
>C12.1_ArachnoserverCDS_Gene_45as_U12-ctenitoxin-Pn1a_cDNA_sequence_of_a_toxin_from_the_venom_gland_of_the_spider_Phoneutria_nigriventer
TGCCTT---GATATTGGAAAG---ACTTGC------------------AAAGAT------
------GACTGTGAATGCTGCGGGTGC------------GGCAATGTA------------
---TGTTATTGCCCCTTT------------------------------------------
---GACTGGTTCGGTGGAAAGTGGCAACCCTTTGGGTGC---------------TCTTGT
>C10.0_ArachnoserverCDS_Gene_58as_Gamma-ctenitoxin-Pn1a_cDNA_sequence_of_a_toxin_from_the_venom_gland_of_the_spider_Phoneutria_nigriventer
TGCGCC---GATATTAATGGT---GCTTGC------------------AAAAGT------
------GATTGCGACTGCTGTGGAGAC------------TCGGTAACC------------
---TGTGATTGCTATTGGTCAGACAGC---------------------------------
------------------------------------TGT---------------AAATGT
>C10.0_ArachnoserverCDS_Gene_59as_delta-ctenitoxin-Pn1a_1_cDNA_sequence_of_a_toxin_from_the_venom_gland_of_the_spider_Phoneutria_nigriventer
TGCGGC---GATATTAATGCT---GCTTGC------------------AAAGAG------
------GATTGCGACTGCTGTGGATAT---------------------------ACGACA
GCATGTGATTGCTATTGGTCAAAGAGC---------------------------------
------------------------------------TGT---------------AAATGT
>C10.0_ArachnoserverCDS_Gene_61as_U1-ctenitoxin-Pn1a_cDNA_sequence_of_a_toxin_from_the_venom_gland_of_the_spider_Phoneutria_nigriventer
TGCGGT---GATATTAACGCT---CCTTGC------------------CAAAGT------
------GATTGCGATTGCTGTGGATAT---------------------------TCGGCA
ACCTGTGACTGTTATTGGTCTTCAAGC---------------------------------
------------------------------------TGT---------------AAATGC
>C14.0_ArachnoserverCDS_Gene_63as_omega-ctenitoxin-Pn1a_gb_X73155_cDNA_sequence_of_a_toxin_from_the_venom_gland_of_the_spider_Phoneutria_nigriventer
TGCTTC---CCGGTCGGTCAT---GAATGC---GACGGGGAT------GCAAGC------
------AACTGCAACTGCTGCGGAGAT------------GATGTGTAC------------
---TGTGGCTGT------------------------GGATGGGGT---------------
---------------------------CGATGGAATTGC---------------AAGTGC
>C14.0_ArachnoserverCDS_Gene_70as_omega-ctenitoxin-Pn3b_cDNA_sequence_of_a_toxin_from_the_venom_gland_of_the_spider_Phoneutria_nigriventer
TGCATC---AATGTCGGGGAC---TTTTGC---GATGGGAAA------AAAGAC------
------GACTGCCAGTGCTGCAGAGAT---AATGCTTTT---------------------
---TGTAGCTGTTCA------------------GTGATTTTTGGA---------------
------------------------TATAAAACGAATTGC---------------CGGTGC
>C12.0_Ctenus_captiosis_female_tjc00305_clean_trinity_Trinity_TRINITY_DN10221_c0_g4_i4
TGCGTA---GCGATTGGCGGC---GAATGT---GATCCCTAC------AAAACA------
------CAGTGCCAGTGCTGTGGCGAT------------TTTACGTAT------------
---TGTGGGTGTTACTGGGAGATCTGGTTT------------------------------
---------------------------TTGGGCCAATGC---------------AAATGC
>C12.0_Ctenus_captiosis_female_tjc00305_clean_trinity_Trinity_TRINITY_DN1711_c1_g1_i1
TGTGTC---CAAGGTGGTAAG---GATTGC------------------ACAAAT------
------GATTGCCAGTGCTGCGGAAAG------------TGGAGCTAT------------
---TGCAAATGCCCA------------ATCTGGGGTCTACTCGGA---------------
------------------------------------TGT---------------TCTTGC
>C12.0_Ctenus_captiosis_female_tjc00305_clean_trinity_Trinity_TRINITY_DN1960_c0_g1_i3
TGTATT---TTCCCTGGCGAA---CCATGT---GACGGCAAC------AAGTCA------
------AACTGCCAGTGCTGCTACGAC---------------------------ACAAGA
GTCTGTGAATGTTTTTGGGGGATAACCGCA------------------------------
---------------------------TTCGGCGGTTGT---------------ACGTGT
>C10.0_Ctenus_captiosis_female_tjc00305_clean_trinity_Trinity_TRINITY_DN21582_c0_g1_i3
TGTGGA---AATCATGGCGAC---ACTTGC------------------GAGACT------
------GCTTGCGACTGTTGTGGACCT------------AGATCAGAC------------
---TGTGGTTGTACCTGGGCAGATCCAGCCAAAGAAGGA---------------------
------------------------------------TGT---------------GAATGC
>C8.0_Ctenus_captiosis_female_tjc00305_clean_trinity_Trinity_TRINITY_DN23233_c0_g1_i5
TGTGCA---GATGCCTACAAA---TCATGC---AAC------------------------
------CATTCAGATTGCTGCGATGGATTTAATGGCTATAAACGAGCC------------
---TGCATATGTAGT---------------------------------------------
---------------------------GGATCAAATTGC---------------AAATGC
>C6.0_Ctenus_captiosis_female_tjc00305_clean_trinity_Trinity_TRINITY_DN3325_c0_g2_i9
TGCTCT---GAACAGGGCATG---CCTTGC------------------GAAAGT------
------GACGACGACTGCTGCTTTCAT---------------TTGAGC------------
---TGTATGAAT------------------------------------------------
------------------------GCTTTCAATGGCGGA---------------CAGTGT
>C6.0_Ctenus_captiosis_female_tjc00305_clean_trinity_Trinity_TRINITY_DN3446_c0_g1_i2
TGTGCT---AGATTTGGCCAG---AAATGT---AAAAGCAAC---------AAG------
------------GAATGCTGCGGTGAT---------------ATGACT------------
---TGTGATATT------------------------------------------------
------------------------GCGTATTTGGGGAAA---------------GTGTGC
>C8.0_Ctenus_captiosis_female_tjc00305_clean_trinity_Trinity_TRINITY_DN3493_c0_g1_i2
TGTGCG---GAAGCGTACAAA---TCATGT---------------------GAC------
------CGTATGAAATGCTGTGAAGAG---AACGGCTGGAAACGAAAC------------
---TGCCGGTGTAATGTT------------------------------------------
------------------------ATTGGACAAAATTGT---------------TATTGT
>C8.0_Ctenus_captiosis_female_tjc00305_clean_trinity_Trinity_TRINITY_DN41773_c0_g1_i1
TGCATC---CGCAGAGGAGGT---GGATGT---GACGGAAAA------------------
------CCCAATGATTGCTGCCCCAAC---------------------------TCATCC
---TGCAGATGC---------------------AATCTCTGGGGA---------------
------------------------------ACCAACTGC---------------AGATGC
>C8.0_Ctenus_captiosis_female_tjc00305_clean_trinity_Trinity_TRINITY_DN4_c0_g1_i1
TGTTAT---TTGACAGGCGAG---GAATGT---ACAAAAGAT---------GTC------
------------GACTGCTGTACACTG------------------CAG------------
---TGCTTATGCACA---------------------------------------------
---------------------------ACCAATGACTGT---------------AGATGT
>C8.0_Ctenus_captiosis_female_tjc00305_clean_trinity_Trinity_TRINITY_DN51_c0_g1_i1
TGCACC---CAAAGGAACCGT---GAGTGC---ACTGACGAT------CGTCAC------
------------AGCTGCTGCCGGGGA---------AAAATGTTCAAA------GATGTC
---TGCGTATGCTTTTACACGGAAGGCGGCAGCAACGACACGGCAAGG------------
---------------------GTAAACAAGGAACTGTGC---------------ACTTGC
>C6.0_Ctenus_captiosis_female_tjc00305_clean_trinity_Trinity_TRINITY_DN5829_c0_g1_i1
TGTGGA---ATGACTGGAGAT---GACTGT------------------GAATAC------
---CGGTATGAACGTTGCTGTGATGGC---------------TACAAA------------
---TGTCGC---------------------------------------------------
------TATACTGGAAGAACTGGCCGTCTGTTC---------------------ATCTGC
>C10.0_Ctenus_captiosis_female_tjc00305_clean_trinity_Trinity_TRINITY_DN701_c0_g1_i11
TGCGGT---AATATAAATGAT---GCTTGC------------------ACAAAG------
------GATTGCGACTGCTGCGGAGAA------------------------AGA---GGA
TCCTGTGATTGTTATTGGACAAGCAGT---------------------------------
------------------------------------TGT---------------GTGTGT
>C10.0_Ctenus_captiosis_female_tjc00305_clean_trinity_Trinity_TRINITY_DN701_c1_g1_i10
TGCAGC---GATATTAACGCT---GCTTGC------------------AAAAGT------
------GATTGCGACTGCTGTGGAACG------------ATGACAACC------------
---TGCGATTGTTATTGGTCAGAGAGC---------------------------------
------------------------------------TGT---------------AAATGT
>C8.0_Ctenus_captiosis_female_tjc00305_clean_trinity_Trinity_TRINITY_DN762_c4_g1_i1
TGTGCA---CAAGCTTGGAAA---TCATGT---------------------GAT------
------CATCGACCTTGTTGTGTAGTG---AATGGTTGGAAAAGAGCT------------
---TGCCGTTGTAGTTTG------------------------------------------
------------------------ATTGGTACAAATTGC---------------GAATGC
>C10.1_Ctenus_captiosis_female_tjc00305_clean_trinity_Trinity_TRINITY_DN9510_c0_g1_i1
TGCGCC---CGTGACTTCGAA---GACTGC------------------CGACAC------
---------AAGAGTTGCTGCAACCAG------------TGCACGCGA------------
---TGCGCATGC------------------------------AAA---------------
---------------------CGGGGTGGAAGGGACTGC---------------AGGTGC
>C8.0_Ctenus_captiosis_female_tjc00311_clean_trinity_Trinity_TRINITY_DN100466_c0_g1_i1
TGCATT---CGTCGAGGAAGC---AGCTGT------------------GATCAT------
---CGTCCCAGTGATTGCTGTTTCAGC---------------TCAGCT------------
---TGTCGTTGT---------------------AACCTCTGGGGT---------------
------------------------------ACCAACTGC---------------AGGTGC
>C10.0_Ctenus_captiosis_female_tjc00311_clean_trinity_Trinity_TRINITY_DN114_c0_g1_i1
TGTGGC---AATCACGGCGAT---CCTTGC------------------GAAACT------
------GCTTGCGACTGTTGTGGAAAA------------GAATCGGAT------------
---TGCGGCTGTGACTGGGCAGAACCGGACAAAGAAGGT---------------------
------------------------------------TGT---------------GAATGT
>C8.0_Ctenus_captiosis_female_tjc00311_clean_trinity_Trinity_TRINITY_DN1514_c0_g1_i2
TGCATA---AAGCTTGAAGAA---AGATGT---GACTTGAAA---GAAGGTGAT------
------GGAACCAAATGCTGTGAAGAA---------------CTAGCT------------
---TGCAAATGTTAT------TATCCACATGTAGGTGGAGTGAAA---------------
------------------------GGAGGAAAGAGATGC---------------TGGTGT
>C6.0_Ctenus_captiosis_female_tjc00311_clean_trinity_Trinity_TRINITY_DN247_c0_g3_i1
TGTGCT---CAGAAAGGCATC---AAATGC---CATGAT------------ATC------
------------CATTGTTGCACTAAT---------------CTCAAG------------
---TGCGTGCGG------------------------------------------------
------------------------GAAGGTTCTAATCGT---------------GTCTGC
>C12.1_Ctenus_captiosis_female_tjc00311_clean_trinity_Trinity_TRINITY_DN2670_c0_g2_i1
TGCCTT---GATATTGGAAAG---ACTTGC------------------AAAGAT------
------GACTGTGAATGCTGCGGGTGC------------GGCAATGTA------------
---TGTTATTGCCCATTT------------------------------------------
---GACTGGTTCGGTGGAAAGTGGCAACCCTTTGGGTGC---------------TCTTGT
>C6.0_Ctenus_captiosis_female_tjc00311_clean_trinity_Trinity_TRINITY_DN294_c0_g2_i3
TGTATT---CCAAAGGACAAG---CTATGT---AGAAGCCAC------GAGCAA------
---------------TGCTGCATTGGT---------------CTGAAA------------
---TGCAGTGTTGTG---------------------------------------------
------TTTATC------------------ACAATTCGT---------------GAATGT
>C14.0_Ctenus_captiosis_female_tjc00311_clean_trinity_Trinity_TRINITY_DN3195_c0_g1_i1
TGCTTC---CCAGTCGGTCAT---GAATGC---GACGGGGAT------GCAAGC------
------AACTGCAACTGCTGCGGAGAT------------GATGTGTAC------------
---TGTGGCTGT------------------------GGATGGGGT---------------
---------------------------CGATGGAATTGC---------------AAGTGC
>C14.0_Ctenus_captiosis_female_tjc00311_clean_trinity_Trinity_TRINITY_DN3195_c0_g2_i3
TGCCTA---GAACTCGGTAAG---GATTGC---GATGGGTAT------AAAGAC------
------AACTGCCAGTGCTGCCGAGAT---AATGCATTT---------------------
---TGCAGCTGT------------------TATAACGTTTTTGGA---------------
------------------------TACAAATTTGGTTGC---------------AAGTGC
>C8.0_Ctenus_captiosis_female_tjc00311_clean_trinity_Trinity_TRINITY_DN3492_c0_g1_i6
TGTGCA---GGTGCTTGGAAG---TCATGT------------------GAT---------
------TATCGACCTTGTTGTGTAGTG---AAGGGTTGGCATAGAACT------------
---TGCATGTGTAGCATG------------------------------------------
------------------------AATAAAAGAAACTGC---------------GACTGC
>C8.0_Ctenus_captiosis_female_tjc00311_clean_trinity_Trinity_TRINITY_DN393_c1_g2_i6
TGCATC---ACATGGCGTAAT---TCCTGT---ATTCACAAC------AAAGAC------
------------GGTTGCTGCCGG---------------CCTTGGTCT------------
---TGTGTCTGTTGGACGCAAAACACATATAAC---------------------------
---AGATATAAAGCCAAAACTGGTTCTGAACATAAGTGC---------------CAGTGC
>C8.0_Ctenus_captiosis_female_tjc00311_clean_trinity_Trinity_TRINITY_DN430_c0_g1_i1
TGTGCA---GGCGCTTATAAA---TCTTGT------------------------------
---GACCATCAAGCTTGCTGCGTAGTC---AACGGCTATTCAAGAAGT------------
---TGCATTTGT---------------------AATTTATTTGGA---------------
------------------------------TCAAACTGC---------------AAATGC
>C8.0_Ctenus_captiosis_female_tjc00311_clean_trinity_Trinity_TRINITY_DN430_c0_g2_i3
TGCATC---AAAGAAGGTAAA---TCCTGC---ATGGGCAAC------GAGGAC------
------------GGTTGTTGCTTTCTT---------------------------TCCACA
---TGTGAATGCTGGGAAGAAAGAATACCTAGAAAAAGCACTAAT---------------
------------------------TGGGTGAAGAGATGC---------------CAGTGT
>C8.0_Ctenus_captiosis_female_tjc00311_clean_trinity_Trinity_TRINITY_DN43385_c0_g1_i1
TGCATC---GGACATAGAAAG---AGTTGC---ATACACGAC------AGAAAG------
------------GGTTGTTGTTGGAAT---------------ATGCCT------------
---TGTAACTGCTGGCATCCGATGGGGCAAAAG---------------------------
---------------------------ACTGAGTGGTGC---------------AAGTGC
>C8.0_Ctenus_captiosis_female_tjc00311_clean_trinity_Trinity_TRINITY_DN5506_c0_g1_i5
TGTGCC---GATGCCTATAAG---TCATGC---AACCATCCAAGA---------------
------------ACTTGCTGCGATGGCTATAATGGCTATAAACGAGCC------------
---TGCATATGTAGT---------------------------------------------
---------------------------GGATCAAATTGC---------------AAATGC
>C12.0_Ctenus_captiosis_female_tjc00311_clean_trinity_Trinity_TRINITY_DN7720_c0_g1_i1
TGTATC---GCAGGTGGTGAG---GATTGC------------------AAAACT------
------GATTGCGAATGCTGCGGAAAG------------TGGAGCTAT------------
---TGCAAATGCCAA------------ATCTGGGGTCTATTCGGA---------------
------------------------------------TGT---------------TCTTGC
>C8.0_Ctenus_captiosis_female_tjc00311_clean_trinity_Trinity_TRINITY_DN812_c0_g1_i1
TGTGCA---GGTCTTTATAAG---AAATGC---GGGAAAGGT------GCG---------
---------AGTCCTTGCTGTGAAGAT---------------CGACCA------------
---TGTAAATGCGACCTT------------------------------------------
------------------------GCTATGGGTAACTGC---------------ATATGC
>C8.0_Ctenus_captiosis_female_tjc00311_clean_trinity_Trinity_TRINITY_DN812_c0_g2_i1
TGCGCA---GCTGTTTATGAG---AGATGC------------------GGAAAA------
---GGTTACAAGCGTTGCTGTGAAGAA---------------CGACCA------------
---TGCAAATGCAATATT------------------------------------------
------------------------GTTATGGACAACTGT---------------ACGTGC
>C10.0_Ctenus_captiosis_female_tjc00311_clean_trinity_Trinity_TRINITY_DN822_c0_g2_i1
TGTGCT---GCCACATTTAAC---CCTTGC------------------AAAGAA------
------CATTGCGACTGCTGTGGAGAG------------AAAGTAGAA------------
---TGTGTTTGC------------------------------------------------
------------------------GACACGAGAAGGTGC---------------ATATGC
>C8.0_Ctenus_captiosis_male_tjc00303_clean_trinity_Trinity_TRINITY_DN1852_c0_g1_i3
TGTGCA---CAAGCTTGGAAA---TCATGT---------------------GAT------
------CATCGACCTTGTTGTGTAGTG---AATGGTTGGAAAAGAGCT------------
---TGCCGTTGTAGTTTG------------------------------------------
------------------------ATTGGTTCAAATTGC---------------GAATGC
>C10.0_Ctenus_captiosis_male_tjc00303_clean_trinity_Trinity_TRINITY_DN238_c0_g1_i6
TGCGGT---AATATTAACGAT---CCTTGC------------------AAAAAG------
------GATTGCGATTGCTGTGGAGAG------------------------AGA---GGA
TCCTGTGATTGTTACTGGTCAAGCAGT---------------------------------
------------------------------------TGT---------------AAATGC
>C12.1_Ctenus_captiosis_male_tjc00303_clean_trinity_Trinity_TRINITY_DN2858_c0_g1_i6
TGCAAG---AATCGTGGAGAT---ACTTGC---CAAAAAGAC------TGTGAC------
---------------TGCTGCGGGTGC------------TTCTACAAA------------
---TGTCATTGCCCTCTG------------------------------------------
---GACTGGTTCGGTGGAAAGTGGCATCCTCTTGGGTGC---------------TCTTGT
>C8.0_Ctenus_captiosis_male_tjc00303_clean_trinity_Trinity_TRINITY_DN7370_c0_g1_i1
TGTGCA---CAAGCTTGGATT---TCATGT---------------------GAT------
------CATCGACCTTGTTGTGTAGTG---AATGGTTGGAAAAGAGCT------------
---TGCCGTTGTATTTTG------------------------------------------
------------------------ATTGGTTCAAATTGC---------------GAATGC
>C6.0_Ctenus_captiosis_male_tjc00306_clean_trinity_Trinity_TRINITY_DN1264_c0_g1_i5
TGTGCT---GGGAAAGGCATC---AAATGC---AATGAT------------ATC------
------------CATTGTTGCAGTAAT---------------CTCAAG------------
---TGCGTGGGA------------------------------------------------
------------------------AGTGGTTCTAACCGT---------------GTGTGC
>C8.0_Ctenus_captiosis_male_tjc00306_clean_trinity_Trinity_TRINITY_DN17688_c0_g1_i1
TGCATC---GAGCTTGAGACA---GTGTGC---ACAAATGAT------ACAGGC------
------------AACTGCTGCCCCGAC---------------TTGAAA------------
---TGTGAATGTTATGAGAGAGTTGTCAAT------------------------------
---------------GGAGTCAATGAAGCAGTAAAATGC---------------TGGTGC
>C8.0_Ctenus_captiosis_male_tjc00306_clean_trinity_Trinity_TRINITY_DN46_c0_g1_i1
TGCATT---CCCAAGCACCAC---GAATGT---ACCCACCAC------AAGGAT------
------------AATTGCTGTAAGGGACACCTGTCTCTTCAGTACAAA------------
---TGTCGTTGCTAT---------AAGGTGACGAATGACAAAGGAGAA------------
------------------------GAGTCGAAACGGTGC---------------GCCTGC
>C8.0_Ctenus_captiosis_male_tjc00306_clean_trinity_Trinity_TRINITY_DN568_c0_g1_i4
TGTGCA---CAAGCGTATGAA---TCATGT---AAACCA------------AAA------
------------CCCTGTTGTGTTGTG---AACGGCTATACAAGAACC------------
---TGCAAATGC---------------------AACATATTTGGA---------------
------------------------------ACAAATTGC---------------AAATGC
>C8.0_Ctenus_captiosis_male_tjc00306_clean_trinity_Trinity_TRINITY_DN8190_c0_g1_i1
TGCACC---AAGCATAAAAAT---ACCTGC---AATGAAAAC------AAAGAC------
------------AATTGTTGTCGG---------------CCTTGGAAT------------
---TGTATATGCTGGTCACAAAGTCCTTATGGA---------------------------
---AAACTGAGA------------CCTGTGAGGAAGTGC---------------GAGTGC
>C8.0_Ctenus_corniger_sra_clean_trinity_Trinity_TRINITY_DN1030_c0_g1_i1
TGCACT---AAATGGAGTAAA---ACCTGC---ATA---AGG------------------
------AGCGACGAATGCTGCGGAGGC---------------ATGAAC------------
---TGTATGTGCTTTGTCCTTTATGGTGAG------------------------------
------------------------------AAGACCTGT---------------AGTTGC
>C12.0_Ctenus_corniger_sra_clean_trinity_Trinity_TRINITY_DN105018_c0_g1_i1
TGCCTA---TCAACAGGATCC---GAGTGT---GACGGCAGT------AAAGAT------
------GATTGTCAATGTTGCGGTGCC------------TATGTCGAG------------
---TGTAAGTGCCCCTTCGGCATAAACTGG---AGT------------------------
------------------------GTTCTTGGACCGTGT---------------AAGTGC
>C8.0_Ctenus_corniger_sra_clean_trinity_Trinity_TRINITY_DN1055_c0_g1_i1
TGCATC---AAGGCTCGAGAT---TCCTGC---ATGGACGAT------AATGAA------
------------GGTTGCTGCTTTCTT---------------ACTAAG------------
---TGTTATTGTTGGACG------CAAAACGAA------TATAACGATGAAGGGGTCGTG
CTTCGTACAATA------------------AAGAAGTGC---------------GAGTGT
>C6.0_Ctenus_corniger_sra_clean_trinity_Trinity_TRINITY_DN108225_c0_g1_i1
TGTATG---------TTTGAG---GGATGC---AATCCTGAC------------------
------AATGACCAATGCTGTGAAGGT---------------TACAAG------------
---TGT------------------------------------------------------
------------------------AACAGAAGAGACAAG---------------TGGTGT
>C8.0_Ctenus_corniger_sra_clean_trinity_Trinity_TRINITY_DN116899_c0_g1_i1
TGCTTG---GCTCATGCACAA---AAGTGC---TATTTAAAC------CCAGAT------
---GACAAGAATAAATGCTGCGAAGGA------------------------TTG------
GCTTGCACATGCTACCAC---------------------ATACATATAAAAGGACAG---
---AAAGTCGAT---------------GCAAAGAGATGC---------------TGGTGT
>C8.0_Ctenus_corniger_sra_clean_trinity_Trinity_TRINITY_DN1548_c0_g1_i1
TGCAGA---ACAGACGGAGAA---CCCTGC---GAT---AAA------------------
------CACCAAGACTGTTGCTATCCT---------------TCGTCA------------
---TGTTTTTGTAGCAAACAAAGATTACCTACAAAC------------------------
------------------------ATGTTCGACAACTGC---------------CATTGC
>C8.0_Ctenus_corniger_sra_clean_trinity_Trinity_TRINITY_DN16312_c0_g1_i1
TGTGCG---GATTCAAATGAA---TCATGC---------GAT------------------
------AATCGACCTTGCTGTGTAGTT---GATGGCTATACCCTAGGT------------
---TGCAAGTGTAACATC------------------------------------------
------------------------GGTGGAGAGAACTGT---------------ATTTGC
>C8.0_Ctenus_corniger_sra_clean_trinity_Trinity_TRINITY_DN21_c0_g1_i1
TGTGCG---AATCCTAGGGAG---GACTGC------TATGAC------CTACCT------
---------------TGCTGCAGTTAC---AAAGGTAATGAACGAAAT------------
---TGCAAGTGTGGATGG------TTTGGTCTTGGTTTTCTTGGA---------------
---------------------------------GACTGC---------------ACATGC
>C8.0_Ctenus_corniger_sra_clean_trinity_Trinity_TRINITY_DN21_c0_g2_i2
TGTGCG---AATGTTGGAGAG---GAGTGC---AACAGTGAA------CGACCT------
---------------TGCTGCAAATAC---GACGGAAAGCCACGAAAT------------
---TGCAAGTGTGGAATTCTTGGTTCTGGCTTTGGTCTTTTTTGG---------------
------------------------ATTAAAGCAGACTGC---------------AAATGC
>C8.0_Ctenus_corniger_sra_clean_trinity_Trinity_TRINITY_DN2218_c0_g1_i1
TGCTAT---TTGAAAGGCGAA---GAGTGT---ACAAAAGAT---------GTC------
------------GACTGCTGTACTCTG------------------CAG------------
---TGTGTATGTACA---------------------------------------------
---------------------------ACCAACGATTGC---------------AGATGT
>C10.0_Ctenus_corniger_sra_clean_trinity_Trinity_TRINITY_DN26760_c0_g1_i1
TGTTGG---GCGATAGGAACT---AAATGT------------------AAGGAT------
------GACTGCGACTGCTGTCCCGAA---------------CACCAC------------
---TGCCACTGCCGAGGAAGAAAGTGGTTTGGTGGTATTTTCGGA---------------
------------------------------------TGC---------------TCTTGC
>C10.0_Ctenus_corniger_sra_clean_trinity_Trinity_TRINITY_DN27263_c0_g1_i1
TGCCTC---CCGAAGGACAGC---ACCTGC------------------GGTGAC------
------GATTGTGATTGCTGCGAAGGC---------------CTCCAT------------
---TGCCACTGCCCCTTGAGGAAGGTGTTACCGGCCATCTTA------------------
---------------------------------AGGTGT---------------TCCTGT
>C10.0_Ctenus_corniger_sra_clean_trinity_Trinity_TRINITY_DN27263_c0_g2_i1
TGTCTC---CCGAAAGACAGC---ACCTGC------------------GGTGAC------
------GACTGCGATTGTTGCCAGAGC---------------CTCCAC------------
---TGCCACTGTCCCCTGAGGAATTTGGCACCGGGCGTCTTC------------------
---------------------------------AGGTGC---------------TCCTGC
>C12.0_Ctenus_corniger_sra_clean_trinity_Trinity_TRINITY_DN2814_c0_g1_i1
TGCGTA---GCAATTGGCGGC---GAATGT---GATCCCTAT------AAAACT------
------CAGTGCCAGTGCTGCGGCAAT------------TTCACATAC------------
---TGTGGATGCTACTGGGAGATATGGTTT------------------------------
---------------------------TTGGGCCAGTGC---------------AAATGC
>C8.0_Ctenus_corniger_sra_clean_trinity_Trinity_TRINITY_DN29999_c0_g1_i1
TGCTTC---GGCTGGCGCTCC---AACTGCCTCGGTTACCAA------CACCTG------
---AAGAACAGCGGCTGCTGTCGCGGC------------------AAA------------
---TGCAACTGCTGGCCTAGGAAGCCAACCAAGGAC---------------AACTGGTGG
------------------------CAGAAGGAGTACTGC---------------ACCTGC
>C8.0_Ctenus_corniger_sra_clean_trinity_Trinity_TRINITY_DN3212_c0_g1_i1
TGCATA---AAATGGCACGGT---TCCTGC---CTGTACAAC------AATGAA------
------------GGTTGCTGCCGT---------------CCTTGGTCA------------
---TGTAATTGTTGGACGAAAACTACATACAAACATAAAGTCAAGACT------------
---------------------GGTTCTGTAAAACAATGC---------------AAGTGC
>C10.1_Ctenus_corniger_sra_clean_trinity_Trinity_TRINITY_DN3260_c0_g1_i5
TGCGCC---CGGGACTTCGAA---GACTGC------------------CGACAC------
---------AAGAGTTGCTGCAACCAG------------TGCACGCGA------------
---TGCGCATGC------------------------------AAA---------------
---------------------CGGGGCGGAAGGGACTGC---------------AGGTGC
>C6.0_Ctenus_corniger_sra_clean_trinity_Trinity_TRINITY_DN33470_c0_g1_i1
TGTTTA---GGCTTTCTTAGT---GGGTGT---GACCCTAAT------------------
------AACGACAAATGCTGTTCAAGC---------------TATAAG------------
---TGC------------------------------------------------------
------------------------GATAAAAGAGACCAG---------------TGGTGC
>C14.0_Ctenus_corniger_sra_clean_trinity_Trinity_TRINITY_DN5409_c0_g1_i1
TGCATC---GAAGTCGGACAG---CAATGC---GATATGGAA------AAGGGC------
------GACTGCCAGTGCTGTAGAGAT---AATGCATTT---------------------
---TGTAGCTGTTATAGTCCTATT------------------------------------
------------GTAGCTTGGATGATGAACTATTACTGC---------------ACCTGC
>C8.0_Ctenus_corniger_sra_clean_trinity_Trinity_TRINITY_DN54298_c0_g1_i1
TGCGTA---CCTTATAATAAG---GAATGC---AGGGCTCCT------CAAAGA------
------------CCCTGCTGCCCAGAT---------------CTAAAA------------
---TGCAAATGTGATTGG------------------------------------------
------------------------GGTATGGTGCACTGC---------------ATATGC
>C8.0_Ctenus_corniger_sra_clean_trinity_Trinity_TRINITY_DN62606_c0_g1_i1
TGTATA---GCACTTGAAGAA---AGATGC---GATTTCAAT---AAAGGCGAT------
------GCGACCAAATGCTGCCAAGGA------------------------TTG------
GCTTGCAAGTGTTAC------TATCCGAATATGGGTGGAATGATA---------------
------------------------GGAGGAAAACGATGC---------------TGGTGT
>C8.0_Ctenus_corniger_sra_clean_trinity_Trinity_TRINITY_DN66103_c0_g1_i1
TGCACC---GCGTTAGAGAAA---GAGTGC---CAGAATAGT------AAAGAC------
------------AGTTGTTGTCCCGGC---------------CTCAAA------------
---TGCGAATGCTATCGTAGTTTTAGGAAA------------------------------
---------------GGAGTCGAACAACCAATAAAATGC---------------TGGTGC
>C6.0_Ctenus_corniger_sra_clean_trinity_Trinity_TRINITY_DN73648_c0_g1_i1
TGCAGA---TGGTATCTTGGC---GGATGT---TCCCAGGAT---------GGT------
------------GATTGCTGTAAGCAT---------------TTGCAA------------
---TGTCAC---------------------------------------------------
------------AGT---------------GTCTATGGG---------------TGGTGC
>C6.0_Ctenus_corniger_sra_clean_trinity_Trinity_TRINITY_DN76_c0_g2_i2
TGTGAT---------CGGAAG---CCCTGT---CAGAGCACC------AAGGAC------
---------------TGCTGCAAAACT---------------TGGAAG------------
---TGTAAGGATACT---------------------------------------------
------------TCACAT---------------GGCAAA---------------TTGTGC
>C6.0_Ctenus_corniger_sra_clean_trinity_Trinity_TRINITY_DN76_c0_g3_i1
TGTTTT---CAGAAA---------AGATGT------------------GAAAGC------
------GATGGCGATTGCTGCAAA---------------CGGATGAAG------------
---TGT------------------------------------------------------
---------------------------------AGGATGATTTTAGGCTTCAGCAAGTGC
>C6.0_Ctenus_corniger_sra_clean_trinity_Trinity_TRINITY_DN76_c1_g1_i1
TGTACT---TATCCGGGCGAT---CCCTGT------------------AAGAAA------
------GACGGCGAATGCTGTTTTGAT---------------TTCAAG------------
---TGTGTGACT------------------------------------------------
------------------------ACGTTCTTTAATAGG---------------ATATGC
>C8.0_Ctenus_corniger_sra_clean_trinity_Trinity_TRINITY_DN7803_c0_g2_i1
TGTGCT---GATGCCTATAAG---TCATGC------TACCGT------TTGCCT------
---------------TGCTGTGTTGGG---------------TATAAAGGCTATGAAAGA
GCCTGCATGTGTAGT---------------------------------------------
---------------------------GGAGCAAATTGC---------------AAATGC
>C10.0_Ctenus_corniger_sra_clean_trinity_Trinity_TRINITY_DN794_c0_g1_i2
TGTAGT---GATTTTGGCGAG---CCTTGC------------------GAAACT------
------TATTGTGACTGCTGTTCAGAT------------------------AGA---CCA
GCCTGCAAATGCGATGAT------------------------------------------
------------------------GACGACACAAATTGT---------------AAATGC
>C6.0_Ctenus_corniger_sra_clean_trinity_Trinity_TRINITY_DN82896_c0_g1_i1
TGCACT---GAAAAGGGCATG---CCCTGC------------------GATAGT------
------GACGACGAATGCTGCTTTCAT---------------TTGAGC------------
---TGCGTGACT------------------------------------------------
------------------------GCTTTTAATGGTGGA---------------GAATGC
>C6.0_Ctenus_corniger_sra_clean_trinity_Trinity_TRINITY_DN877_c0_g1_i1
TGTCTT---TGGGCTGGCAAG---AAATGT---ACAACTGAC---------CAC------
------------CAATGCTGCGTTGGT---------------TTGAAG------------
---TGT------------------------------------------------------
------------------GAGACTGCATTTAATGGAAAG---------------ATTTGC
>C6.0_Ctenus_corniger_sra_clean_trinity_Trinity_TRINITY_DN877_c0_g2_i1
TGTTGG------ATGGGCAAG---CCTTGT---AAAACTGAC------GACGAC------
---------------TGCTGCAATTGG---------------TACGTT------------
---TGCAAG---------------------------------------------------
------------TCT---------AGCCGTACTGCCAAG---------------TATTGC
>C8.0_Ctenus_corniger_sra_clean_trinity_Trinity_TRINITY_DN88_c0_g1_i1
TGCATTAAAGAA---GGATCG---TCCTGC---AAAGACAAC------CACGGC------
------------GGGTGCTGCGTTCCT---------------TTGTCA------------
---TGCACGTGCTGGGAAGAAAGAGTACCTAGAAGGAGCACTAAT---------------
------------------------AGAGTGGAGAAGTGC---------------AAGTGC
>C6.0_Ctenus_corniger_sra_clean_trinity_Trinity_TRINITY_DN88_c1_g1_i1
TGTGTT---ATAACGTTGAAG---AAGTGT---GAAAGCGAC------AAGGAA------
---------------TGCTGTGGTCGT---------------TTGAAG------------
---TGTAAGATG------------------------------------------------
------------------------GCATTCATTCACAAG---------------ACTTGC
>C12.0_Ctenus_corniger_sra_clean_trinity_Trinity_TRINITY_DN90643_c0_g1_i1
TGTGTG---AATTTCAGCCAG---GAATGT---GACCCCTAT------CAATCG------
------ATTTGTCAATGCTGTGGCAAT------------TCAACGTAC------------
---TGTGGTTGTTTCTGGGGTTTACCCTGG------------------------------
---------------------------ATGGGTAGCTGC---------------AAATGC
>C8.0_Ctenus_corniger_sra_clean_trinity_Trinity_TRINITY_DN91754_c0_g1_i1
TGTATC---GCAGACGAGGAT---GTATGC---TCATATAAT------------------
---ACAGGT---AACTGCTGTCCTGGT---------------TTGAAG------------
---TGTGAATGTTACCGTAGATTTATGAAA------------------------------
---------------GGAGTCCAAGAACCAACAAAATGC---------------TGGTGT
>C12.1_Ctenus_corniger_sra_clean_trinity_Trinity_TRINITY_DN94115_c0_g1_i1
TGTAAG---GAGAGAGGCGAT---TCATGC------------------GACGAA------
------GATTGCGACTGCTGCGGTTGC------------TTTTATAAG------------
---TGTTATTGCCCT---------------------------------------------
------CTTTTTAAACGTATACTGGGG---------TGC---------------TCTTGC
>C6.0_Ctenus_corniger_sra_clean_trinity_Trinity_TRINITY_DN9745_c0_g1_i1
TGTACT---TCGATGGCCAAG---AAGTGT---ATAAAGGAC------GATGAA------
---------------TGTTGCCTTCCT---------------TTGAAG------------
---TGTAGGCCT------------------------------------------------
------------------------GCTTTGATTGGCAAA---------------CTGTGC
>C10.0_Ctenus_exlineae_female_tjc00244_clean_trinity_Trinity_TRINITY_DN214_c0_g1_i5
TGCGGC---GATATTAACGCT---GCTTGC------------------GAAAGT------
------GATTGCGACTGCTGTGGAACG------------ATGACCACC------------
---TGTGATTGTTATTGGGGGCCTAAA---------------------------------
------------------------------------TGT---------------AAATGT
>C8.0_Ctenus_exlineae_female_tjc00244_clean_trinity_Trinity_TRINITY_DN2324_c0_g2_i2
TGCATC---AAAGAAGGTAAA---TCCTGC---ATGGGCAAC------GAGGAC------
------------GGTTGTTGCTTTCTT---------------------------TCCACA
---TGTGAATGCTGGGAAGAAAGAATACCTAGAAAAAGCACTAAT---------------
------------------------TGGGTGAAGAGGTGC---------------CAGTGT
>C6.0_Ctenus_exlineae_female_tjc00244_clean_trinity_Trinity_TRINITY_DN2484_c2_g1_i3
TGTGCT---AAGAAAGGCATC---AAATGC---AATGAT------------ATC------
------------CATTGTTGCAGTAAT---------------CTCAAG------------
---TGCGTGGGG------------------------------------------------
------------------------AGCGGTTCTAATCGT---------------GTTTGC
>C8.0_Ctenus_exlineae_female_tjc00244_clean_trinity_Trinity_TRINITY_DN3117_c0_g1_i5
TGCACC---AAGCATAAAATG---AGATGC---AATGAAAAC------AAGGAC------
------------GATTGCTGTTGGCCT---------------CATACA------------
---TGTACATGCTGGAGTCAAAGATATTCTAAAAAACATAAGAGA---------------
------------------------AAAGTGAGGAAGTGC---------------CAGTGC
>C12.0_Ctenus_exlineae_female_tjc00244_clean_trinity_Trinity_TRINITY_DN3639_c1_g1_i10
TGCGTA---GCGATTGGCGGC---GAATGT---GATCCCTAC------AAAACA------
------CAGTGCCAGTGCTGTGGCGAT------------TTTACGTAC------------
---TGTGGGTGTTACTGGGAGATCTGGTTT------------------------------
---------------------------TTGGGCCAATGC---------------AAATGC
>C8.0_Ctenus_exlineae_female_tjc00244_clean_trinity_Trinity_TRINITY_DN4528_c0_g1_i1
TGCACC---GGGTGGCGTAAT---TCCTGT---ATGAACAAC------AAAGAT------
------------AGTTGCTGTTGGCCT---------------TGGTCT------------
---TGTGTCTGTTGGACGCAAGGCAGATATAAC---------------------------
---AAACATAAAGTCAGAATTGGTTCTGAACATAAATGC---------------CAGTGC
>C8.0_Ctenus_exlineae_female_tjc00244_clean_trinity_Trinity_TRINITY_DN47759_c0_g1_i1
TGTATT---GAAGAGAATGGA---TCCTGC---AAACACAAC------ACTAAA------
------------GGTTGTTGTCACCCT---------------TATCGA------------
---TGTAATTGC---------------AAT------------------------------
------------GGCAAGAAATTGAGTTTAAGGAAGTGC---------------AAGTGC
>C8.0_Ctenus_exlineae_female_tjc00244_clean_trinity_Trinity_TRINITY_DN52099_c0_g1_i1
TGTGCA---AAAGCCTATAAA---TCATGC------GATTCA------AGACCC------
---------------TGTTGTGTTGTG---AATGGCTATGCAAGAACC------------
---TGCAAATGT---------------------AACGGGTTTGGA---------------
------------------------------ACAAATTGC---------------AAGTGC
>C6.0_Ctenus_exlineae_female_tjc00244_clean_trinity_Trinity_TRINITY_DN69_c0_g1_i1
TGTGCT---AGATTTGGCCAG---AAATGT---AAAAGCAAC---------AAG------
------------GATTGCTGCGATGGT------------------------ATG------
ACTTGTGGCGTT------------------------------------------------
------------------------GCGTTTATCGGGTAT---------------GTGTGC
>C6.0_Ctenus_exlineae_female_tjc00244_clean_trinity_Trinity_TRINITY_DN7173_c0_g3_i2
TGCTCT---GGACAGGGCATG---CCCTGC------------------GAAAGT------
------GACGACGACTGCTGCTTTCAT---------------TTGAGC------------
---TGTATGAAT------------------------------------------------
------------------------GCTTTCAATGGCGGA---------------CAGTGC
>C10.0_Ctenus_exlineae_female_tjc00244_clean_trinity_Trinity_TRINITY_DN7902_c0_g1_i1
TGTAGC---GATCGTGGCGGT---CCTTGC------------------AAAACT------
------GATTGCGACTGTTGT------------GCATGGGAAAACGAT------------
---TGTGGCTGTAACTTTGCAGATCCGAACATAAAAGGT---------------------
------------------------------------TGT---------------CAATGT
>C8.0_Ctenus_exlineae_female_tjc00244_clean_trinity_Trinity_TRINITY_DN86_c0_g1_i1
TGCATC---GAACTTGAGAGT---GTGTGC---ACAAATGAT------AGAGGC------
------------AACTGCTGCCCCGAC---------------TTGAAA------------
---TGTGAATGTTACCAGAGAGTTGTTAAT------------------------------
---------------GGAGTCGATGAAGCAGTAAAATGC---------------TGGTGC
>C8.0_Ctenus_exlineae_female_tjc00245_clean_trinity_Trinity_TRINITY_DN16252_c0_g1_i2
TGTGCA---GCAGCTTGGAAA---TCCTGT---------------------GAT------
------CATAAACCTTGTTGTGTAGTG---AACGGCTGGCACAGAGCG------------
---TGCAAATGCAGTCTG------------------------------------------
------------------------ATTGGTTCCAATTGT---------------GAATGC
>C8.0_Ctenus_exlineae_female_tjc00245_clean_trinity_Trinity_TRINITY_DN1728_c0_g1_i8
TGTGCG---GAAGCGTACAAA---TCATGT---------------------GAC------
------CATTTGAAATGCTGTGAAGTG---AACGGCTGGAAACGAAAC------------
---TGCCGATGTAATGTT------------------------------------------
------------------------ATTGGACAAAATTGT---------------TATTGT
>C14.0_Ctenus_exlineae_female_tjc00245_clean_trinity_Trinity_TRINITY_DN2573_c0_g2_i2
TGCCTC---GAACTCGGCGAG---TATTGC---GATAAGGAT------AAAGAC------
------GACTGCCAGTGCTGCAGAGAT---AACGCTTAT---------------------
---TGTGACTGTACA------------------AATATTTTTGGA---------------
------------------------TGGAAAACGAATTGC---------------AGGTGC
>C8.0_Ctenus_exlineae_female_tjc00245_clean_trinity_Trinity_TRINITY_DN3141_c0_g1_i2
TGTGTA---CCTGTTTATGAG---GAATGC---TGGTATCCC------ACG---------
---------AAACCTTGCTGTGAACAA---------------CGACCA------------
---TGCAAATGCAGTTTTGCTATGACCAAC------------------------------
------------------------------------TGC---------------AAGTGC
>C10.0_Ctenus_exlineae_female_tjc00245_clean_trinity_Trinity_TRINITY_DN344_c0_g1_i2
TGTGCT---GGTCAAGACAAG---CCTTGC------------------AAAACT------
------TCTTGCGACTGCTGTGAAACG---AAAGGATCA---------------------
---TGTACTTGCTACAAC------------------------------------------
------------------------------AGTGGGTGC---------------GTATGC
>C10.0_Ctenus_exlineae_female_tjc00245_clean_trinity_Trinity_TRINITY_DN65_c3_g1_i1
TGCGGT---AATATTAACGAT---CCTTGC------------------AAAAAG------
------GATTGCGATTGCTGTGGAGAA------------------------AGA---GGA
TCCTGTGATTGTTACTGGTCAAGCAGT---------------------------------
------------------------------------TGT---------------AAATGC
>C8.0_Ctenus_exlineae_female_tjc00245_clean_trinity_Trinity_TRINITY_DN674_c0_g6_i1
TGCGAA---AAGCATAAAATG---AGATGC---AATGAAAAC------AACGAC------
------------GATTGCTGTTTGCCT---------------TATACA------------
---TGTACATGCTGGAGTCAAAGATATTCTAAAAAACATACGAGA---------------
------------------------AAAGTGAGGAAGTGC---------------CAGTGC
>C8.0_Ctenus_exlineae_female_tjc00247_clean_trinity_Trinity_TRINITY_DN11350_c0_g1_i1
TGTGCG---GAAGCGTACAAA---TCATGT---------------------GAC------
------CATATGAAATGCTGTGAAGTG---AACGGCTGGAAACGAAAC------------
---TGCCGATGTAATGTT------------------------------------------
------------------------ATTGGACAAAATTGT---------------TATTGT
>C8.0_Ctenus_exlineae_female_tjc00247_clean_trinity_Trinity_TRINITY_DN2225_c0_g1_i2
TGCATC---ACGTGGCGTAAT---TCCTGT---AAGGGCAAC------AAAGAT------
------------GGTTGCTGCTGGCCT---------------TGGTCT------------
---TGTGTCTGTTGGACGCAAGGTACATATACC---------------------------
---AAATATAAA---AGAACTGGTAGT------TTCTGC---------------GAGTGC
>C8.0_Ctenus_exlineae_female_tjc00247_clean_trinity_Trinity_TRINITY_DN288_c0_g1_i2
TGCATC---GAACTTGACAAA---GTGTGC---ACAAATGAT------AGAGGC------
------------AACTGCTGCCCCGAC---------------TTGAAA------------
---TGTGAATGTTACCAGAGAGTTCTTAAT------------------------------
---------------GGAATTGATGAAGCTGTAAAATGC---------------TGGTGC
>C12.0_Ctenus_exlineae_female_tjc00247_clean_trinity_Trinity_TRINITY_DN31951_c0_g1_i1
TGTATT---TACCCTGGTGAA---GCATGT---GACGGCAAC------AAGTCA------
------AACTGCCAGTGCTGCTTCGAC---------------------------GTAAGA
GTCTGTGAATGTTTTTGGGGGATAGCCGCG------------------------------
---------------------------TTCGGCGGTTGT---------------ACGTGT
>C8.0_Ctenus_exlineae_female_tjc00247_clean_trinity_Trinity_TRINITY_DN503_c3_g1_i3
TGCGCA---GATGCCTACAAA---TCATGC---AAC------------------------
------CATTCAGACTGCTGCGATGGATTTAAGGGCTATAAACGAGCC------------
---TGCATATGTAGT---------------------------------------------
---------------------------GGATCAAATTGC---------------AAATGC
>C6.0_Ctenus_exlineae_female_tjc00247_clean_trinity_Trinity_TRINITY_DN553_c0_g1_i5
TGTGCT---AAGAAAGGCATC---AAATGC---AATAAT------------ATC------
------------CATTGTTGCAGTAAT---------------CTCAAG------------
---TGCGTGGGG------------------------------------------------
------------------------AGCGGTTCTAATCGT---------------GTTTGC
>C12.0_Ctenus_exlineae_male_tjc00242_clean_trinity_Trinity_TRINITY_DN2118_c0_g1_i1
TGTATC---CAAGGTGGGCAG---AATTGT------------------AAAAAT------
------GATTGCCAGTGCTGCGGAAAG------------TGGAGCTAT------------
---TGCAAATGCCCG------------CTCTGGGGTCTATTCGAC---------------
------------------------------------TGT---------------TCTTGC
>C8.0_Ctenus_exlineae_male_tjc00242_clean_trinity_Trinity_TRINITY_DN6530_c0_g1_i1
TGTGCG---GCCGCAAGTAAA---TCCTGC---------------------GAC------
------CATCGACCTTGCTGCGAAGTG---AATGGATGGAAACGAAAC------------
---TGCAAGTGTAATATC------------------------------------------
------------------------ATTGGAGACAACTGT---------------ATTTGC
>C8.0_Ctenus_exlineae_male_tjc00242_clean_trinity_Trinity_TRINITY_DN66_c0_g3_i1
TGTGCA---CAAGCCTGGAAA---TCGTGC---------------------GAT------
------CATCGGCCTTGTTGTGTAGTG---AACGGCTGGCACAGAGTC------------
---TGCCGCTGTAGTTTG------------------------------------------
------------------------ATTGGTTCAAATTGC---------------GAATGT
>C8.0_Ctenus_exlineae_male_tjc00242_clean_trinity_Trinity_TRINITY_DN686_c0_g1_i1
TGTATC---AAAAGTGGTAAA---TCCTGT---CTGGGTAAT------GAGGAT------
------------GGTTGTTGCCTTCTT---------------TCGACA------------
---TGTGAATGCTGGGAAGAAAGAATACCTAGAAAAAGCACTAAT---------------
------------------------TGGGTGAAGAGGTGC---------------CAGTGT
>C12.0_Ctenus_exlineae_male_tjc00242_clean_trinity_Trinity_TRINITY_DN717_c0_g1_i8
TGTGTC---CAAGGTGGTAAG---ATTTGT------------------GAAAAT------
------GATTGCCAGTGCTGCGGAAAG------------TGGAGCTAT------------
---TGCAAATGCCCA------------CTCTGGAGTTTATCCGAC---------------
------------------------------------TGT---------------TCTTGC
>C10.0_Ctenus_exlineae_male_tjc00242_clean_trinity_Trinity_TRINITY_DN944_c0_g2_i6
TGCGGC---GATATTAACGCT---CCTTGC------------------AAGAGT------
------GATTGCGACTGCTGTGGAACG------------ATGACAACC------------
---TGTGATTGTTATTGGTCAAAGAGC---------------------------------
------------------------------------TGT---------------AAATGT
>C8.0_Ctenus_exlineae_male_tjc00242_clean_trinity_Trinity_TRINITY_DN953_c0_g1_i1
TGCACA---TTTCTTGAGAAA---CGATGT---GATTTAAAT---CCAGGAGAT------
------AAA------TGCTGTCCAGGA------------CTC---GCT------------
---TGCAAGTGCTAT------TTTCCTATTATAAACGGAGTGAAA---------------
------------------------GCTGCAAAGAGATGT---------------TGGTGC
>C6.0_Ctenus_exlineae_male_tjc00246_clean_trinity_Trinity_TRINITY_DN1013_c0_g1_i1
TGTGCT---AGATTTGGCCAG---AAATGT---AAAAGCAAC---------AAG------
------------GATTGCTGCGATGGT------------------------ATG------
ACTTGTGGCGTC------------------------------------------------
------------------------GCGTTTATCGGGTAT---------------GTGTGC
>C8.0_Ctenus_exlineae_male_tjc00246_clean_trinity_Trinity_TRINITY_DN2229_c0_g1_i1
TGCATA---ACGCTTGAACTA---AGGTGT---GACTTGAAT---AAAGGTGAT------
------GGAACCAAATGCTGTGAAGGA------------------------CTA------
GCTTGTAAATGCTAT------TATCCACATGTAGGGGGAGTAAAA---------------
------------------------GGAGGAAAGAGATGC---------------TGGTGT
>C8.0_Ctenus_exlineae_male_tjc00246_clean_trinity_Trinity_TRINITY_DN29_c0_g1_i1
TGCACC---AAGCATAAAATG---AGATGC---AATGAAAAC------AACGAC------
------------GATTGCTGTTTGCCT---------------TATACA------------
---TGTACATGCTGGAGTCAAAGATATTCTAAAAAACATAAGAGA---------------
------------------------AAAGTGAGGAAGTGC---------------CAGTGC
>C12.0_Ctenus_exlineae_male_tjc00246_clean_trinity_Trinity_TRINITY_DN70_c0_g1_i1
TGTGTC---CAAGGTGGTAAG---GATTGT------------------AAAAAT------
------GATTGCCAGTGCTGCGGAAAG------------TGGAGCTAT------------
---TGCAAATGCCCA------------CTCTGGAGTTTATCCGAC---------------
------------------------------------TGT---------------TCTTGC
>C8.0_Ctenus_exlineae_male_tjc00246_clean_trinity_Trinity_TRINITY_DN725_c0_g2_i1
TGTGCA---CAAGCTTGGAAA---TCTTGC---------------------GAT------
------CATCGACCTTGTTGTGTAGTG---AACGGTTGGCACAGAGTC------------
---TGCCGCTGTAGTTTG------------------------------------------
------------------------ATTGGTTCAAATTGC---------------GAATGT
>C10.0_Ctenus_exlineae_male_tjc00246_clean_trinity_Trinity_TRINITY_DN9_c0_g1_i1
TGCCGC---GATATTAACGCA---GCTTGC------------------GAAAGT------
------GATTGCGACTGCTGTGGAACG------------ATGACCACC------------
---TGTGATTGTTATTGGGGGCCTAAA---------------------------------
------------------------------------TGT---------------AAATGT
>C8.0_Ctenus_hibernalis_female_4926_BCB_0001_clean_trinity_Trinity_TRINITY_DN129_c1_g2_i3
TGTGCA---GACGCTTATAAA---TCTTGT------------------------------
---GACCATCAACCTTGCTGCGTATTC---AACGGCTATTCAAGAAGT------------
---TGCAGATGT---------------------AATTTATTTGGA---------------
------------------------------AAAAACTGC---------------AAATGC
>C12.0_Ctenus_hibernalis_female_4926_BCB_0001_clean_trinity_Trinity_TRINITY_DN1390_c0_g1_i4
TGTATT---TACCCTGGTGAA---GCATGT---GACGGCAAC------AAGTCA------
------AACTGCCAGTGCTGCTTCGAC---------------------------ATAAGA
GTCTGTGAATGTTTTTGGGGGGTAGCCGCG------------------------------
---------------------------TTCGGCGGTTGT---------------ACGTGT
>C8.0_Ctenus_hibernalis_female_4926_BCB_0001_clean_trinity_Trinity_TRINITY_DN19192_c0_g3_i1
TGCGCA---CATCTTGAGAAA---CGATGT---GATTTAAAT---CCAGGAGAT------
------AAA------TGCTGTCCAGGA------------CTC---GCT------------
---TGCAAGTGCTAT------TTTCCTATTATAAACGGAGTGAAA---------------
------------------------GCTGCAAAGAGATGT---------------TGGTGC
>C12.0_Ctenus_hibernalis_female_4926_BCB_0001_clean_trinity_Trinity_TRINITY_DN1977_c0_g1_i3
TGCGTA---GCGATTGGCGGC---GAATGT---GATCCCTAC------AAAACA------
------CAGTGCCAGTGCTGTGGCGAT------------TTTACGTAC------------
---TGTGGGTGTTACTGGGGGATCTGGTTT------------------------------
---------------------------TTGGGCCAATGC---------------AAATGC
>C8.0_Ctenus_hibernalis_female_4926_BCB_0001_clean_trinity_Trinity_TRINITY_DN2159_c0_g1_i2
TGCATA---AAACTTGAACTA---AGGTGT---GACTTAAAT---AAAGGTGAT------
------GGAACCAAATGCTGTGAAGGA------------------------ATG------
GCTTGTAAATGCTAT------TATCCACATGTAGGGGGAGTAAAA---------------
------------------------GGAGGAAAGAGATGC---------------TGGTGT
>C8.0_Ctenus_hibernalis_female_4926_BCB_0001_clean_trinity_Trinity_TRINITY_DN2349_c0_g2_i1
TGCATC---GAGCTTGAGACA---GTGTGC---ACAAATGAT------GCAGGC------
------------AACTGCTGCCCCGAC---------------TTGAAA------------
---TGTGAATGTTATCAGAGAATTCTTAAT------------------------------
---------------GGAGTCGATGAAGCAGTGAAATGC---------------TGGTGC
>C10.0_Ctenus_hibernalis_female_4926_BCB_0001_clean_trinity_Trinity_TRINITY_DN301_c0_g2_i5
TGCGGC---GGTATTAACGCT---GCTTGC------------------AAAACT------
------GATTGCGACTGCTGTGCAATG------------ATGACCGAA------------
---TGTGATTGTGATTCTGGGCCTAGC---------------------------------
------------------------------------TGT---------------AAATGT
>C8.0_Ctenus_hibernalis_female_4926_BCB_0001_clean_trinity_Trinity_TRINITY_DN328_c0_g3_i1
TGTGCA---CAAGCTTGGAAA---TCATGC---------------------GAT------
------CATCGACCTTGTTGTGTAGTG---AATGGTTGGAAAAGATCC------------
---TGCCATTGTAGTTTG------------------------------------------
------------------------ATTGGTACAAATTGC---------------GAATGC
>C8.0_Ctenus_hibernalis_female_4926_BCB_0001_clean_trinity_Trinity_TRINITY_DN676_c0_g1_i6
TGCCTT---AAACATAAAGAA---GACTGC---ATGAATAGT------GAAATT------
------------GGTTGCTGCTTTCCT---------------TGGAGA------------
---TGTGTATGTTGGACGCAAAGCATCTATAAC---------------------------
---TCACACCGCGTCGTGATTGGTTCGAAGAAGCAATGC---------------GGGTGT
>C6.0_Ctenus_hibernalis_female_4926_BCB_0001_clean_trinity_Trinity_TRINITY_DN73_c0_g1_i1
TGTGCT---AGATTTGGCCAG---AAATGT---AAAAGCAAC---------AAG------
------------GATTGCTGCCGTGGT---------------ATGACT------------
---TGCGGCGTT------------------------------------------------
------------------------ACGATTATCGGGAAT---------------GTGTGC
>C8.0_Ctenus_hibernalis_female_tjc00091_clean_trinity_Trinity_TRINITY_DN136_c1_g2_i10
TGTGCA---GATGCCTACAAA---TCATGC---AACCATTCA------GTC---------
---------------TGCTGCGATGGATTTAATGGCTATAAACGAGCC------------
---TGCATATGTAGT---------------------------------------------
---------------------------GGATCAAATTGC---------------AAATGC
>C12.0_Ctenus_hibernalis_female_tjc00091_clean_trinity_Trinity_TRINITY_DN2044_c0_g1_i6
TGTGTC---CAAGGTGGTAAG---GATTGT------------------ACAAAT------
------GATTGCCAGTGCTGCGGAAAG------------TGGAGCTAT------------
---TGCAAATGCCCA------------TTCTGGGGTCTATTTGGTCTA------------
------------------------CTC------GACTGT---------------TCTTGC
>C6.0_Ctenus_hibernalis_female_tjc00091_clean_trinity_Trinity_TRINITY_DN2047_c0_g1_i4
TGTGGA---ATGACTGGAGAT---GACTGT------------------GAATAC------
---CGGTATGAACGTTGCTGTAATGGC---------------TACAAA------------
---TGTCGC---------------------------------------------------
------TATACTGCAAGAACTGGCCGTCTGTTC---------------------ATCTGC
>C8.0_Ctenus_hibernalis_female_tjc00091_clean_trinity_Trinity_TRINITY_DN219_c1_g1_i1
TGTGCG---CAAGCTTGGAAG---TCATGC---------------------GAT------
------CATCGACCTTGTTGTGTAGTG---AACGGTTGGCACAGAGTC------------
---TGCCGCTGTAGTTTG------------------------------------------
------------------------ATTGGTTCAAATTGC---------------GAATGT
>C10.0_Ctenus_hibernalis_female_tjc00091_clean_trinity_Trinity_TRINITY_DN239_c1_g4_i2
TGCGGT---AATATCAACGAT---GCTTGT------------------AAAAGC------
------GATTGCGATTGCTGTGGAGAG------------------------AGA---GGA
TCCTGTGATTGTTACTGGTCAAGCAGC---------------------------------
------------------------------------TGT---------------AAATGC
>C10.0_Ctenus_hibernalis_female_tjc00091_clean_trinity_Trinity_TRINITY_DN37_c0_g1_i2
TGCGCT---GATATCAACGCT---CCTTGT---------AAA------AAGCAT------
---------TGCGATTGCTGTGGATCG------------AATGGAGAA------------
---TGTGATTGTTACTTCACAGGAAAA---------------------------------
------------------------------------TGT---------------ATATGT
>C8.0_Ctenus_hibernalis_female_tjc00091_clean_trinity_Trinity_TRINITY_DN492_c0_g1_i3
TGTGCG---GAAGCGTACAAA---TCATGT---------------------GAC------
------CATATGAAATGCTGTGAAGTG---AACGGCTGGAAACGAAAC------------
---TGCCGGTGTAATGTT------------------------------------------
------------------------ATTGGACAAAATTGT---------------TATTGT
>C12.0_Ctenus_hibernalis_female_tjc00091_clean_trinity_Trinity_TRINITY_DN5487_c0_g1_i3
TGCCTT---AAGCTTGATTCT---CCCTGT---GATCCTGAT------AAAGGT------
------GACTGTCAGTGCTGCCGAAGT---AACGCGTTT---------------------
---TGTGGTTGTACGTTGGGGTTAAAAGTC------------------------------
---------------------------CTCGGAAACTGC---------------AAATGC
>C8.0_Ctenus_hibernalis_female_tjc00092_clean_trinity_Trinity_TRINITY_DN1972_c2_g1_i1
TGTGCA---CAAGCCTATAAA---TCATGC------GACTCA------ATACCC------
---------------TGCTGTGTTGTG---AACGGCTATGCAAGAACC------------
---TGCCAATGT---------------------AACTGGTTTGGA---------------
------------------------------ACAAATTGC---------------AAATGC
>C8.0_Ctenus_hibernalis_female_tjc00092_clean_trinity_Trinity_TRINITY_DN225_c0_g1_i4
TGTGCA---CAAGCTTGGAAA---TCATGC---------------------GAT------
------CATCGACCTTGTTGTGTAGTG---AATGGTTGGAAAAGAGCT------------
---TGCCGTTGTAGTTTG------------------------------------------
------------------------ATTGGTACAAATTGC---------------GAATGC
>C10.0_Ctenus_hibernalis_female_tjc00092_clean_trinity_Trinity_TRINITY_DN514_c0_g1_i2
TGTGGT---AATATTAACGCT---CCTTGC------------------AAAAGT------
------GATTGCGATTGCTGTGGAGAA------------------------AGA---GGA
TCCTGTGATTGTTACTGGTCAAGCAGT---------------------------------
------------------------------------TGT---------------AAATGC
>C6.0_Ctenus_hibernalis_female_tjc00092_clean_trinity_Trinity_TRINITY_DN687_c0_g1_i2
TGTGCT---GGATTTGGCCAG---CAATGT---AAAAGCAAC---------AAG------
------------GAATGCTGCCCTGGT------------TTG---ACT------------
---TGTGGCGTT------------------------------------------------
------------------------GCGTTTATCGGGAAT---------------GTGTGC
>C8.0_Ctenus_hibernalis_male_tjc00148_clean_trinity_Trinity_TRINITY_DN103_c0_g1_i4
TGCGAA---AAGCATAAATCG---AGCTGT---AATGAAAAC------AAAGAC------
------------GATTGTTGTTGGCCT---------------TGGACA------------
---TGTACATGCTGGAGACAAACAATTTCTAAATTCAGTTCGAAA---------------
------------------------ACAGAGAAGAAGTGC---------------CAGTGC
>C12.0_Ctenus_hibernalis_male_tjc00148_clean_trinity_Trinity_TRINITY_DN10820_c0_g1_i1
TGTGTC---CAAGGTGGTAAG---GATTGT------------------ACAAAT------
------GATTGCCAGTGCTGCGGAAAG------------TGGAGCTAT------------
---TGCAAATGCCCA------------ATCTGGGGTCTATTTGGA---------------
------------------------------------TGT---------------TCTTGC
>C14.0_Ctenus_hibernalis_male_tjc00148_clean_trinity_Trinity_TRINITY_DN234_c0_g1_i3
TGCCTC---GAACTCGGCGAG---TATTGC---GATAAGGAT------AAAGAC------
------GACTGCCAGTGCTGCAGAGAT---AACGCTTAT---------------------
---TGTGGCTGTACA------------------AATATTTTTGGA---------------
------------------------TGGAAAACGAATTGC---------------AGGTGC
>C6.0_Ctenus_hibernalis_male_tjc00148_clean_trinity_Trinity_TRINITY_DN26_c1_g1_i1
TGTGCT---GGGAAAGGCATC---AAATGC---AATGAT------------ATC------
------------CATTGTTGCAGTAAT---------------CTCAAG------------
---TGCGTGGGG------------------------------------------------
------------------------AGCGGTTCTAATCGT---------------GTTTGC
>C8.0_Ctenus_hibernalis_male_tjc00148_clean_trinity_Trinity_TRINITY_DN3863_c0_g1_i2
TGCATC---ACGTGGCGTAAT---TCCTGT---AAGGACAAC------AAAGAT------
------------GGTTGCTGCTGGCCT---------------TGGTCT------------
---TGTGTCTGTTGGACGCAAGGCACATATATC---------------------------
---AAATATAGA---AGAGTTGGTAGT------TTCTGC---------------GAGTGC
>C6.0_Ctenus_hibernalis_male_tjc00148_clean_trinity_Trinity_TRINITY_DN829_c0_g1_i1
TGCTCT---GGACGAGGCATG---CCCTGC------------------GAAAGT------
------GACGACGACTGCTGCTTTCAT---------------TTGAGC------------
---TGTATGAAA------------------------------------------------
------------------------GCTTTCGGTGGCGGA---------------CAGTGC
>C8.0_Dolomedes_triton_sra_clean_trinity_Trinity_TRINITY_DN129_c0_g1_i1
TGCTAC---TTGAAAGGCGAG---GAATGC---ACGAAAGAT---------GTC------
------------GACTGTTGTACTATG------------------CAG------------
---TGCTTATGTACG---------------------------------------------
---------------------------ACCAATGATTGC---------------AGATGT
>C8.0_Dolomedes_triton_sra_clean_trinity_Trinity_TRINITY_DN15139_c0_g1_i1
TGTCTT---CAACTGCGGGAA---GAGTGC---AGTGGAAAC------CAGAAT------
------------GGTTGCTGTTGGCCT---------------GCAGGA------------
---TGCAATTGTTTTAATCAA------GGA------------------------------
---------------GGAAGAAGAGGATCACAGAAGTGC---------------ATTTGC
>C12.0_Dolomedes_triton_sra_clean_trinity_Trinity_TRINITY_DN175_c0_g1_i1
TGTGTT---CATCTGGGTGCC---GACTGC------------------AGCACT------
------AGCTGTGACTGTTGCGGTGAT------------ACCACCTAT------------
---TGCAAATGTCCC------------ATGTTCGGCCTTTTCGGA---------------
------------------------------------TGT---------------TCATGT
>C14.0_Dolomedes_triton_sra_clean_trinity_Trinity_TRINITY_DN1_c0_g1_i13
TGTCTT---GAACTCGGAGAG---AAGTGC---GTCAAAGAT------GAAAGT------
------GATTGCCAGTGTTGCAGAGAC---AACGCAGTT---------------------
---TGCTCATGT------------------------------------------------
---------------TCATGGCTGATCTGGAGCCACTGC---------------ACATGC
>C8.0_Dolomedes_triton_sra_clean_trinity_Trinity_TRINITY_DN2389_c0_g1_i1
TGCACC---AAATGGCGCATG---TCATGC---GGTGGCGAG------GACGATAAA---
------------TCTTGCTGTTGGCCT---------------TATGGA------------
---TGTCAATGTTGGAGTCAAACAGTTTCTGAAAAGAGTTCCAGG---------------
------------------------AAAGAAAGAAAATGC---------------GAGTGT
>C12.0_Dolomedes_triton_sra_clean_trinity_Trinity_TRINITY_DN255_c0_g1_i1
TGTTTT---CAAACAGGTGCC---GAGTGT---GACGGCAGC------AAAGGC------
------GACTGCCAATGTTGCGGTGCT------------TATGTCGAG------------
---TGCAAATGCCCCTTCGGCATTAACTGGCCCAGC------------------------
------------------------GTCCTTGGACCTTGT---------------AAGTGC
>C12.0_Dolomedes_triton_sra_clean_trinity_Trinity_TRINITY_DN258_c0_g1_i1
TGCGTC---CCACTTGGTAAA---GAATGC---GATGGTAAC------------------
------GATTGTAAGTGCTGTAACAAA---------------------------TGGACC
TACTGCAAATGCCCA------------CTTTGGGGTGTTTTGGGA---------------
------------------------------------TGC---------------TCTTGC
>C8.0_Dolomedes_triton_sra_clean_trinity_Trinity_TRINITY_DN26_c0_g1_i2
TGCAAA---GAGTGGCATGGT---CCCTGC---GATGACGAG------AACGAT------
---------CAATCTTGCTGTTGGGGT------------------AAA------------
---TGTAAATGTTGGAATCAAAGAGTTTCTAGAAAAAGTTCGAAG---------------
------------------------ACTGTAAAAGAGTGT---------------AAGTGC
>C8.0_Dolomedes_triton_sra_clean_trinity_Trinity_TRINITY_DN26_c0_g2_i1
TGCATC---GACTGGCGTCTT---GACTGC---TCGGGCAAC------AAAAAT------
------------AATTGTTGTTTTCCT---------------TTGTCA------------
---TGCGTTTGTTGGTCGCAAACTTTTGGTACA---------------------------
---AGAAGGCCA---------AGAAAAGTAAATAGGTGC---------------CAGTGT
>C12.0_Dolomedes_triton_sra_clean_trinity_Trinity_TRINITY_DN3023_c0_g1_i1
TGTGTT---CATCGTGGTCAA---TCATGC------------------AAGACC------
------GACTGCGACTGTTGCGCCGGC------------------------GACTGGGAC
AAATGCAGTTGT------------------------------------------------
---------------ACTTTG---GGG---TTCTTTTGC---------------TCATGT
>C12.0_Dolomedes_triton_sra_clean_trinity_Trinity_TRINITY_DN3023_c0_g2_i1
TGTATT---CATCGGGGTGAG---ACATGC------------------GAGAAC------
------GACTGTGACTGTTGCGCCGGA------------------------GAATGGGAT
ACTTGCAGTTGC------------------------------------------------
---------------ACTTTG---GGGTTGTTCTTTTGT---------------TCATGT
>C8.0_Dolomedes_triton_sra_clean_trinity_Trinity_TRINITY_DN3523_c0_g2_i1
TGCATT---GGATACGAGAAG---GAATGC---ACGAAAAAC------AAAAAG------
------------AATTGCTGCGCCAGT---------------TACAAA------------
---TGTGAATGTTATCAAAAATTTGTAAAA------------------------------
---------------GGAATTCAAAGATCTGATAAGTGC---------------TGGTGC
>C12.0_Dolomedes_triton_sra_clean_trinity_Trinity_TRINITY_DN35_c0_g1_i1
TGTAAG---GTGCATCGGGAG---TCATGC------------------AACAAT------
------GACTGTGACTGTTGCTCTGGA------------------------CCCCACGAC
ACATGCTCTTGC------------------------------------------------
---------------ACTCTT---GGGTTTCTTTTCTGT---------------TCATGT
>C12.0_Dolomedes_triton_sra_clean_trinity_Trinity_TRINITY_DN35_c0_g3_i2
TGTAAG---ACGCGTAGGGAG---TCATGC------------------AACAAT------
------AACTGTGACTGTTGCGGCTCG---------------GAAAAA------------
---TGCAGTTGT------------------------------------------------
---------------CCTTTT---GGG---TACTTTTGC---------------TCATGT
>C8.0_Dolomedes_triton_sra_clean_trinity_Trinity_TRINITY_DN591_c0_g1_i4
TGCCGG---GAGCCCAATGAA---TCCTGT---TGGTATCCA------TCG---------
---------AAACCTTGTTGCAAAAAT------------CGA---GAT------------
---TGCAAATGCGGTTTA------------------------------------------
------------------------TTTTTTACCAACTGC---------------GAGTGC
>C8.0_Dolomedes_triton_sra_clean_trinity_Trinity_TRINITY_DN6181_c0_g1_i1
TGCATT---CGACGTGGTAGC---AGCTGC------------------GATCAC------
---CGACCAAGTGACTGCTGTTTCAAC---------------------------TCTTCC
---TGCAGATGC---------------------AACCTGTGGGGT---------------
------------------------------ACCAACTGC---------------AGATGC
>C12.0_Dolomedes_triton_sra_clean_trinity_Trinity_TRINITY_DN625_c0_g1_i1
TGTACT---TTTCGTGGTAAT---TCCTGC------------------TCGAGC------
------GACTGTGAGTGTTGCTATGGC------------------------GACTATGAC
CATTGCAGTTGT---TGG------------------------------------------
---------------------------TTCGGGTCCTGT---------------TCATGT
>C12.0_Dolomedes_triton_sra_clean_trinity_Trinity_TRINITY_DN625_c0_g2_i1
TGTACT---GCTCGTGGTAAG---TCATGC------------------TCGAGC------
------GACTGTGAGTGTTGCTATGAC------------------------GACTGGGAC
AAATGCAGTTGT------------------------------------------------
---------------ACTTTT---GGA---TATTTTTGT---------------TCATGC
>C6.0_Dolomedes_triton_sra_clean_trinity_Trinity_TRINITY_DN687_c0_g1_i1
TGCGGA---AAGACTGGAGAC---GACTGT------------------GAATAC------
---CAATACGAGCGTTGCTGTGATGGT---------------TACAGA------------
---TGTCGC---------------------------------------------------
------TACACTGGAAGAACTGGGCGTCTTTTC---------------------ATATGC
>C8.0_Dolomedes_triton_sra_clean_trinity_Trinity_TRINITY_DN74_c0_g1_i1
TGTGCT---GAGAAAGGCATC---AAATGC---AATGAT------------ATT------
------------CATTGTTGCAGTGGT---------------CTCGTG------------
---TGCAAGTGCAACAGC------------------------------------------
------------------------TCTCGCTCCAATTGC---------------GTCTGC
>C12.0_Dolomedes_triton_sra_clean_trinity_Trinity_TRINITY_DN76_c0_g1_i1
TGTGTT---GCCAGTGGGAAG---GTATGC------------------AGAGAC------
------GACTGTGACTGTTGCATTGAC---AATAACTAC---------------------
---TGTCACTGTCCT------------TTTTGGGGCCTTCTTGGAGCT------------
------------------------AAT------ACCTGT---------------ACATGT
>C8.0_Fecenia_protensa_sra_clean_trinity_Trinity_TRINITY_DN1016_c0_g1_i1
TGCATT---CAGTGGCGGGAT---TCCTGT---TTGCACAAC------------------
------GATAAAGGCTGTTGCTTTCCT---------------CTGACC------------
---TGTTCGTGTTGGACAGAAAGAGTATCTAAGAAAAATACGAAA---------------
------------------------AAAGTAAGGAAATGC---------------CAGTGC
>C8.0_Fecenia_protensa_sra_clean_trinity_Trinity_TRINITY_DN108086_c0_g1_i1
TGCATT---CAGTGGCGTGAC---TCATGC---ATGCATAAT------AATGGA------
------------GGTTGCTGCTTTCCT---------------TGGTCT------------
---TGTGTGTGCTGGTCGCAA---------CAA---------------------------
---AAGTCGAAGTGGAGGAATGATAAAGAAAGAAAGTGC---------------CAGTGC
>C12.0_Fecenia_protensa_sra_clean_trinity_Trinity_TRINITY_DN1123_c0_g1_i2
TGTCTA---AAACTCGATACG---CCCTGC---GATCCTAGT------AAAGGT------
------GACTGTCAATGCTGTAGAAGC---AATGCATAT---------------------
---TGCGGATGCGCCATGGGATTGCAGTTT------------------------------
---------------------------CTCGGAAACTGC---------------AAATGT
>C8.0_Fecenia_protensa_sra_clean_trinity_Trinity_TRINITY_DN117979_c0_g1_i1
TGCATA---AAATACGACGGA---AAGTGT---GACATAAGC------GGG---------
------GAAAACAAATGTTGTCCAGAA---------------------------TTCGAC
---TGCCAGTGCTACTCTCGAATTCACTCCGAT---------------------------
---------------GGGTCGTTAGGTAAAAAGCGATGT---------------TTCTGT
>C6.0_Fecenia_protensa_sra_clean_trinity_Trinity_TRINITY_DN1579_c0_g1_i1
TGCGGA---GGTGTTGGAGCC---GATTGT------------------GAATAC------
---CAATACGAGAGATGCTGTGAAAAC---------------CTTAGA------------
---TGTCGC---------------------------------------------------
------TTCACGGGAAGAACAGGCCGTTTGTTT---------------------ATGTGC
>C8.0_Fecenia_protensa_sra_clean_trinity_Trinity_TRINITY_DN16594_c0_g1_i1
TGCACC---CAGCGCACTTAT---CCGTGC---GAAAAAGCA------------------
------AATAGCAACTGCTGCTGGCCT---------------CTATCA------------
---TGTGTATGTTGGAATCAAAGACGAAGAAGGGGAAGTTCTAAA---------------
------------------------ACATCACCAATATGC---------------AAGTGC
>C8.0_Fecenia_protensa_sra_clean_trinity_Trinity_TRINITY_DN1897_c0_g1_i1
TGCGCT---CAGAAAGGCATC---AAATGC---AATGAT------------ATT------
------------CATTGTTGCACAGGT------------CTC---ACT------------
---TGCAAGTGTAACAGT------------------------------------------
------------------------GGTCGTACTAACTGC---------------GTCTGC
>C8.0_Fecenia_protensa_sra_clean_trinity_Trinity_TRINITY_DN1936_c0_g2_i1
TGCATT---CGTGAAGGAGAC---AGCTGT---TTAAACAAT------AGAAAT------
------------GGCTGCTGTGAAACA---GACAAATGGTTTAAGAAG---------AAC
AACTGTTTCTGTTACACGGCCCAGAAAGACAAGAAACGGTATAACACTGTGGGC------
---AAACCTGAA------------------TTTAAGTGC---------------TTCTGT
>C8.0_Fecenia_protensa_sra_clean_trinity_Trinity_TRINITY_DN195_c0_g1_i1
TGTATT---AAATGGCGCATG---TCCTGC---ATCAATAAT------AACAGT------
------------GGTTGCTGTTTCCCT---------------TGGTCG------------
---TGTACTTGTTGGAACCAAGAGACTTCTAAAACCAGTTCGAAT---------------
------------------------ACAGTAAGAAAGTGC---------------GAGTGC
>C8.0_Fecenia_protensa_sra_clean_trinity_Trinity_TRINITY_DN2056_c0_g1_i1
TGCACC---GGGCGTAAGGTG---TCTTGC---GACGAAAAT------AATGAC------
------------ACTTGCTGCTGGCCT---------------AATTCA------------
---TGCATATGTTGGCACCAAGGTCAAGGAAGAGGAAGTTCTAGA---------------
------------------------ACAAGATACGTATGC---------------AAGTGC
>C8.0_Fecenia_protensa_sra_clean_trinity_Trinity_TRINITY_DN22254_c0_g3_i1
TGCATT---GCCAAACATCAC---GAATGC---ACCAACGAT------AAACAC------
------------GGCTGCTGTAGGGGACACATA---TTCAAATACAAA------------
---TGTAAATGTATG---------AATGTAGCCAACGCCCAAGGAGTA------------
------------------------GAACAGGAAAGATGT---------------GCATGC
>C12.0_Fecenia_protensa_sra_clean_trinity_Trinity_TRINITY_DN2671_c0_g1_i1
TGCGTG---CGATTCGGAGGA---TTGTGT---GACCCTTAC------AAATCG------
------CAGTGCCAGTGTTGCGGAGAC------------TTCACGTAT------------
---TGCGGGTGCTACTGGGAAATATGGTTC------------------------------
---------------------------CTGGGGCAGTGC---------------AAGTGC
>C8.0_Fecenia_protensa_sra_clean_trinity_Trinity_TRINITY_DN4249_c0_g1_i2
TGCATT---CGACGTGGTAGC---AGCTGC------------------GATCAC------
---CGACCGAGCGACTGCTGCTTCAAC---------------------------TCGTCC
---TGCAGATGT---------------------AACCTATGGGGA---------------
------------------------------ACTAACTGC---------------AGATGC
>C10.0_Fecenia_protensa_sra_clean_trinity_Trinity_TRINITY_DN5295_c0_g1_i1
TGTGCT---GATAGAGGTGAA---AAGTGC---ACTGAAGAT------AATCAC------
---------TGCACTTGTTGTGGAGAC------------TGGGGCAGA------------
---TGTAGTTGCAATTGGCCTAAA------------------------------------
---------------------------AAACCGGGTTGT---------------TACTGT
>C8.0_Fecenia_protensa_sra_clean_trinity_Trinity_TRINITY_DN6268_c0_g1_i1
TGCAAA---AATCACCATGCT---ATATGC---AATACATTG------------------
------AAGGAGGAGTGCTGCTGGCCG---------------ATGGCA------------
---TGTATATGTTTTCGTGAAGGTCAAGGACAA---------------------------
---------------------------------GTATGC---------------AAGTGT
>C8.0_Fecenia_protensa_sra_clean_trinity_Trinity_TRINITY_DN67_c0_g1_i1
TGCCTC---GGTTGGAGGCAA---CACTGC---GACGAAAAT------AAGGAT------
------------GAATGCTGC---------------GGTATTAAGAGG------------
---TGTCTGTGTGGGACT---------------------ACGTAT---------------
------------------------GGAAAAAAAAACTGC---------------AGGTGC
>C8.0_Fecenia_protensa_sra_clean_trinity_Trinity_TRINITY_DN67_c0_g2_i1
TGCCTC---GGTTGGAGGCAT---CCCTGC---GACGAAAAT------AAGGAT------
------------GAATGCTGCGGTTGG------------------------------AAG
AGGTGTCTGTGTGGGACC---------------------ACACGT---------------
------------------------GGAGAAAAAAATTGC---------------AGGTGC
>C12.1_Fecenia_protensa_sra_clean_trinity_Trinity_TRINITY_DN68206_c0_g1_i1
TGTAAG---GCGAGAGGCGAT---TCATGC------------------GACGAA------
------GATTGCGACTGCTGCGGTTGC------------TTTTATAAG------------
---TGTTATTGCCCT---------------------------------------------
------CTTTTTAAACGTATACTGGGG---------TGC---------------TCTTGC
>C14.0_Fecenia_protensa_sra_clean_trinity_Trinity_TRINITY_DN8394_c0_g1_i1
TGCATT---GCAATCGGAAAT---GAATGC---GTGAAAGAC------AAAGGC------
------GACTGCCAGTGCTGCAGGAAT---AACGGATAT---------------------
---TGCGGCTGC------------------------------------------------
---------------TCGTGG---CTGTTCAACTACTGC---------------ACGTGC
>C8.0_Fecenia_protensa_sra_clean_trinity_Trinity_TRINITY_DN9331_c0_g2_i2
TGCTAC---TTGAAAGGCGAA---GAATGT---ACAAAAGAT---------GTT------
------------GATTGCTGTACCCTG------------------CAG------------
---TGCCTTTGTACA---------------------------------------------
---------------------------ACGAATGACTGT---------------AGGTGT
>C8.0_Fecenia_protensa_sra_clean_trinity_Trinity_TRINITY_DN97950_c0_g1_i1
TGCAGA---ACCTGGCATTCG---AACTGCCTCGGTTACCAG------GACCTG------
---AAGTCAGGCGGTTGCTGCAACGTC---------------CTTAAG------------
---TGCAAGTGCTGGCCGAGGAGACCGACTAGCGAT---------------AACTGGTGG
------------------------CAGAAGGAGTATTGC---------------ACCTGC
>C6.0_Habronattus_signatus_sra_clean_trinity_Trinity_TRINITY_DN1109_c0_g1_i1
TGTGGA---GGTGTTGGAGCT---AACTGT------GAAATG------GTAGAG------
---------------TGTTGTCCAGAG------------TACTCC---------------
---TGTCACTACTGGCCAAGAAGTGCGCGAGGA------------------------TGG
------------------------------------------------------ACATGC
>C8.0_Habronattus_signatus_sra_clean_trinity_Trinity_TRINITY_DN1229_c0_g1_i1
TGTGTTGTTGGAACTGTTGACTCAAGGTGC---ACTTATGCA------AAA---------
---------CGCAAATGTTGTAAAAAG---AATCCT------------------------
---TGCAAGTGCGAATAT------------------------------------------
------------------------AAGATCTTTGGTTGC---------------GTATGT
>C8.0_Habronattus_signatus_sra_clean_trinity_Trinity_TRINITY_DN1244_c0_g1_i10
TGTGTT---CATGACAAGGAG---CCTTGT---GAAAAA---------------------
------AAACAAAGGTGTTGTAGTGGT---------------TATTAC------------
---TGCCGGTGTTGGAGT---------------------TTTTATGTATTTTGG------
------------------------------CAGCGATGT---------------TATTGT
>C8.0_Habronattus_signatus_sra_clean_trinity_Trinity_TRINITY_DN2094_c0_g1_i1
TGCATT---GCTCTTGATGAA---ACCTGC---TCTAAATCT------GGA---------
---------ACAAGATGCTGTAGAGGT------------AGA---CCT------------
---TGCTTTTGTGGAAAA------------------------------------------
------------------------------AGTGGCTGC---------------AAGTGT
>C6.0_Habronattus_signatus_sra_clean_trinity_Trinity_TRINITY_DN21175_c0_g1_i1
TGCGTT---GAAGAATATGGG---GAATGC---CGTCCCTCA------TAT---------
------GGAGACAGATGCTGCGACAAC---------------TTAAAA------------
---TGTGTTTTAAGTAAA------------------------------------------
---------------------------------------------------------TGC
>C8.0_Habronattus_signatus_sra_clean_trinity_Trinity_TRINITY_DN2124_c0_g1_i1
TGTAAT---TTGCTTGGTGAA---GAATGC---ACTAAAGAT---------ATA------
------------GAATGCTGCTCGGTT------------------CAG------------
---TGTTTGTGTTCA---------------------------------------------
---------------------------TCGTATGACTGC---------------AAATGT
>C6.0_Habronattus_signatus_sra_clean_trinity_Trinity_TRINITY_DN275_c0_g1_i1
TGTGCA---CAGAAAGGAATT---AAATGC---GACAAC------------ATT------
------------CACTGCTGTACTGGC---------------TTGAAA------------
---TGTGTAAAA------------------------------------------------
------------------------------------GGT---------------GTCTGC
>C8.0_Habronattus_signatus_sra_clean_trinity_Trinity_TRINITY_DN28800_c0_g1_i1
TGCATT---CGACGTGGCAGC---AGCTGT------------------GATCAT------
---AGACCTGGGGACTGCTGTTTCAAT---------------------------TCCTCG
---TGCAGATGC---------------------AACTTATGGGGG---------------
------------------------------ACGAACTGC---------------CGATGT
>C10.0_Habronattus_signatus_sra_clean_trinity_Trinity_TRINITY_DN314_c0_g1_i1
TGCATA---AAACGTGGAGAA---AAGTGT---GCGGGCAAA------GGCGAT------
---GCGTCATGTAAATGCTGTGAA------------TGGAAAGATGTC------------
---TGTTTGTGCACTGCAGAGTTCTTCTTA------------------------------
------------------------GGCAAGAATTTTTGT---------------TACTGC
>C10.0_Habronattus_signatus_sra_clean_trinity_Trinity_TRINITY_DN314_c0_g2_i1
TGTGTG---AAACATGGCGAA---AAATGTGGGGGAAAAGGC------CATAAG------
------GGATGCATATGCTGTGAA------------TGGAAAGATATC------------
---TGCTTGTGTACTTTAGAGTTCTTCTTT------------------------------
------------------------GACAAGAATTTTTGT---------------TACTGC
>C6.0_Habronattus_signatus_sra_clean_trinity_Trinity_TRINITY_DN3363_c0_g1_i2
TGCGCT---AAGGCCGGAGCT---CTCTGT---GAGGAC------------ATA------
------------AAATGTTGTGACGGT---CAC------------AGA------------
---TGTCTCTATACAGGCAGAGTTGGAAGATTG------------------------TGG
------------------------------------------------------AGATGC
>C8.0_Habronattus_signatus_sra_clean_trinity_Trinity_TRINITY_DN35348_c0_g1_i1
TGCCTC---AAACGTGGATCA---AGTTGT---GATCATCGA------------------
------CCAGATGACTGCTGTTACAAC---------------------------TCTTCT
---TGCAGATGC---------------------AACTTGTGGGGA---------------
------------------------------ACCAACTGT---------------CGTTGC
>C8.0_Habronattus_signatus_sra_clean_trinity_Trinity_TRINITY_DN428_c0_g1_i1
TGCGCT---AAAAAAACGAAA---CCCTGC---GGAGAAGAT---------AAA------
------------TTGTGCTGTTTTGGT---------------TCAAGA------------
---TGCAAGTGTGAGCCAGCATAT------------------------------------
---------------GTGTTTTTTAAGAGG------TGT---------------ATGTGT
>C8.0_Habronattus_signatus_sra_clean_trinity_Trinity_TRINITY_DN450_c0_g1_i1
TGCGCT---GAAGCTTACGAG---AACTGC---AAGAATCCT------------------
------ACAAGGAAATGCTGTAGGAAC---------------AGACCT------------
---TGCATATGCAAC---------------------------------------------
---------------------TTACCACAAACAATCTGC---------------ACATGC
>C10.1_Habronattus_signatus_sra_clean_trinity_Trinity_TRINITY_DN4981_c0_g1_i1
TGTGCT---CGTGACTTCGAG---GACTGC------------------CGTCAC------
---------AAGAGCTGTTGCAACGAG------------TGTACGCGA------------
---TGTGCCTGC------------------------------AAA---------------
---------------------AGGGGTGGACGTGACTGC---------------CGCTGC
>C12.0_Habronattus_signatus_sra_clean_trinity_Trinity_TRINITY_DN5014_c0_g1_i4
TGTACT------------CGTGGAGAATGT---GACCCAGAT------AAGGGA------
------GACTGTCAATGTTGCGGACAA------------GATTATTAT------------
---TGTGGATGCTTTTGGGATATCTCGTGG------------------------------
---------------------------TTAGGAGGCTGC---------------AAATGC
>C6.0_Habronattus_signatus_sra_clean_trinity_Trinity_TRINITY_DN50_c0_g1_i1
TGTACA---ACAGCCGGAGGG---CCTTGT---CGTTTTCCA------------------
---GGAAGCAGAGAATGCTGTGAGGAA---------------TTCAAA------------
---TGCATT---------------------------------------------------
---CGCAGAAATTCCGCAAAACCGAGCTAT------------------------ATGTGC
>C6.0_Habronattus_signatus_sra_clean_trinity_Trinity_TRINITY_DN50_c0_g2_i1
TGTACA---ATAGCCGGAGGG---CCTTGT---CATTTTCCA------------------
---GGAAGCACAGAATGCTGTGAGGAA---------------TTCAGA------------
---TGCATC---------------------------------------------------
---CGCAGAAATTCCGAAAAACCGAGCTAT------------------------ATCTGC
>C8.0_Habronattus_signatus_sra_clean_trinity_Trinity_TRINITY_DN5474_c0_g1_i1
TGTGGT---ATTTTGTCATTT---GATTGT---GAAAAA---------------------
---GCCAAGGAAAAATGTTGCAAGGGC------------AGA---AAA------------
---TGTGACTGCAGACCTACTCTT------------------------------------
------------------------------TACAACTGT---------------TTTTGC
>C8.0_Habronattus_signatus_sra_clean_trinity_Trinity_TRINITY_DN5856_c0_g1_i1
TGCGCT---GGAATTTATGAA---CATTGC------------------TCTAAA------
---TATGGAAGAAAATGTTGTAGAAAT---------------AGGCCT------------
---TGCAGATGCTCA---------------------------------------------
---------------------------GGTGGAAACTGT---------------TTGTGT
>C8.0_Habronattus_signatus_sra_clean_trinity_Trinity_TRINITY_DN6234_c0_g1_i1
TGCATT---CGTCGTGGAGGT---AGTTGC------------------GACCAT------
---CGCCCGGGTGATTGTTGCTTCAGC---------------TCTGCT------------
---TGCAGATGC---------------------AATCTCTGGGGT---------------
------------------------------ACTAACTGT---------------AGATGC
>C8.0_Habronattus_signatus_sra_clean_trinity_Trinity_TRINITY_DN691_c0_g1_i1
TGCGCT---ATTCCACAAGAT---GACTGT---GTAAAAGCG------AAA---------
---------AAAGTATGTTGTAAGAAC------------CAA---AAC------------
---TGCAGTTGC------------------------------AAA---------------
---------------------TCTAATGGATACAATTGC---------------AGTTGC
>C8.0_Hibana_sp_sra_clean_trinity_Trinity_TRINITY_DN1135_c0_g3_i2
TGCACG---CCACAATATCAG---GAGTGT---ACACAGGAT------CGACAC------
------------AGCTGTTGCCGGGGT---CCCTATTTCAAACACGTC------------
---TGCGACTGTTTC---------------------------------------------
------TATAAGGAGGAAGGAGGG------GAAATGTGC---------------ACGTGC
>C8.0_Hibana_sp_sra_clean_trinity_Trinity_TRINITY_DN1700_c0_g1_i1
TGCGCA---GAAAAGTCCGCA---AACTGC---------AGC------------------
------GAAAGTAAATGTTGCGTTGAG---------------ACCAAC---------CAA
AAGTGTAAATGCCTTCTGGGA---------------------------------------
------------------------AATGAAAGCTTTTGT---------------CGATGC
>C8.0_Hibana_sp_sra_clean_trinity_Trinity_TRINITY_DN2112_c0_g1_i1
TGCTTC---TACTACGGTGAA---GAATGC---ACTAAAGAT---------GTT------
------------GAATGTTGCACTCTG------------------CAG------------
---TGCTTGTGCTCG---------------------------------------------
---------------------------ACAAATGATTGT---------------AGATGT
>C8.0_Hibana_sp_sra_clean_trinity_Trinity_TRINITY_DN2612_c0_g1_i1
TGTGCT---GGTCGCTACGCA---AATTGC---AAC---GAT---------GTG------
------------GATTGCTGCGACACG---AAG------AAATACAGT------------
---TGCAGGTGTGCAGCCGGTGCGTCGTGGGGC---------------------------
------------------------AAGCCTAGAAACTGC---------------CGGTGC
>C12.0_Hibana_sp_sra_clean_trinity_Trinity_TRINITY_DN2855_c0_g1_i1
TGTAAG---GATATAGATGAA---TCTTGT---GACCCGAAC------TTAAAC------
------GATTGCCAATGTTGCAGACAT---AATACCTAT---------------------
---TGTGGATGTTTTCTTGGAGTTTCA---------------------------------
------------------------TCATTTGGAGATTGT---------------AAATGT
>C6.0_Hibana_sp_sra_clean_trinity_Trinity_TRINITY_DN3345_c0_g1_i1
TGCTTG---CAACATGGAGAT---AGTTGT---GCAGACTAT------AGGGAC------
------------GGATGTTGCCAAAAT---------------TTAGTA------------
---TGCAGAGAAGTTTGG---GACGAT---------------------------------
------TATAGTCCAGACACCAGT------TTT---------------------TTATGC
>C8.0_Hibana_sp_sra_clean_trinity_Trinity_TRINITY_DN342_c0_g1_i1
TGTGCG---GAAAAATACCAC---GACTGT---ACTGCAGAC------CGACAC------
------------AGCTGTTGCAGGGGC---ACAACATTCAAATATGTC------------
---TGTAAGTGTTTTTATGAAAAT------------------GGTGGT------------
------------------------CAG---GAGAAATGC---------------ACATGC
>C8.0_Hibana_sp_sra_clean_trinity_Trinity_TRINITY_DN35618_c0_g1_i1
TGCATC---AAAAATGGCTAT---CCATGT------------------CAACAC------
------ACCAGTGATTGCTGCTCTGGT---------------CTTTGG------------
---TGTGGATGTCTTTCAGGT---------------------------------------
------------GCAAGTTTAGGACGTAACAGAGTGTGT---------------ACATGT
>C8.0_Hibana_sp_sra_clean_trinity_Trinity_TRINITY_DN467_c0_g1_i1
TGTCTC---AAGAAGCATTAC---GAGTGT---ACAAACAAC------AAGAAG------
------------AACTGTTGCGATGGA---------------TACAAG------------
---TGCGAATGCTTCAAAGTG---------------------------------------
------GTGGATTCATCAGGGAAGATGTCTCAGAGATGC---------------GCTTGC
>C6.0_Hibana_sp_sra_clean_trinity_Trinity_TRINITY_DN46_c0_g1_i1
TGTATC---CAATTTAATATT---GGCTGC---GGACCTGGT------ACTCAT------
------GCAAGGGGATGCTGCAAAGGT---------------CTCACG------------
---TGCAAGACAAAC---------------------------------------------
------------------------AAGAACGGGCAATTG---------------AAATGC
>C8.0_Hibana_sp_sra_clean_trinity_Trinity_TRINITY_DN55357_c0_g1_i1
TGCACA---GGCTATGAATTG---CAATGC---ACGGATGAT------AAGAAC------
------------GCCTGCTGTGACGGT---------------TTGAAA------------
---TGTGAATGTTATGAGAAGTTAGTAAAT------------------------------
---------------GGAGTCTCAGACTCCACTAAATGC---------------TGGTGT
>C8.0_Hibana_sp_sra_clean_trinity_Trinity_TRINITY_DN605_c0_g1_i2
TGCATA---GCCTTAGAAAAA---GTATGC---ACCAAGAAC------AAAGGC------
------------AATTGCTGTGACGGA---------------TTAGAT------------
---TGTAAATGTTACCAA---------------------AGGTTATTTGGTGATGTC---
---AAGGGCGCT------------------TCAAAATGC---------------TGGTGC
>C6.0_Hibana_sp_sra_clean_trinity_Trinity_TRINITY_DN676_c0_g1_i2
TGTTCT---GATTTATTTGAA---AGTTGC---AGA---GAC---------GTG------
------------GATTGCTGTGGAACT------------CTT---ACA------------
---TGT------------------------------------------------------
------------------------GAACAAGTCCAAGGC---------------TACTGC
>C10.1_Hibana_sp_sra_clean_trinity_Trinity_TRINITY_DN9884_c0_g2_i1
TGCGCT---CGTGACTACGAG---GACTGC------------------CGACAC------
---------AAGAGCTGCTGCAACGAG------------TGCACGCGA------------
---TGTGCGTGC------------------------------AAA---------------
---------------------CGAGGTGGACGAGACTGT---------------CGATGC
>C12.0_Hippasa_holmerae_sundaica_sra_clean_trinity_Trinity_TRINITY_DN104384_c0_g1_i1
TGCTTG---AGTACTGGCTCT---GAGTGC---GACGGCAGTAAAGATGATAAA------
------GATTGTCAGTGCTGCGGAGCG------------TACGTCGAG------------
---TGTAAGTGTCCCTTCGGTATCAATTGGCCCAGT------------------------
------------------------GTATTAGGACCTTGC---------------AAATGC
>C6.0_Hippasa_holmerae_sundaica_sra_clean_trinity_Trinity_TRINITY_DN10504_c0_g1_i1
TGCGGC---ACGGCTGGAGAC---GATTGT------------------GAATAC------
---AAATATAAACGTTGCTGCAAA---------------GGTTACAGT------------
---TGTCGT---------------------------------------------------
------TATACTGGAAGATTTGGACGACTGTTC---------------------ATATGC
>C8.0_Hippasa_holmerae_sundaica_sra_clean_trinity_Trinity_TRINITY_DN105571_c0_g1_i1
TGTGCT---GAAAAGAACATC---CGATGT---GATGAT------------ATA------
------------CATTGTTGCACTGGT---------------CTCAAA------------
---TGTAAATGCAACAGT------------------------------------------
------------------------AGTGGCAACAACTGC---------------GTCTGC
>C8.0_Hippasa_holmerae_sundaica_sra_clean_trinity_Trinity_TRINITY_DN112719_c0_g1_i1
TGTAGA---CAGTGGCATGTT---GTGTGC---AAAGAAGAG------GATAAT------
------------AATTGCTGCTGGCCA---------------ATGAAA------------
---TGCGTATGTTGGAACCAAAGACGACGAAGAGGAAGTTCTAAA---------------
------------------------ACAAAAGAAGTATGC---------------AAGTGC
>C10.0_Hippasa_holmerae_sundaica_sra_clean_trinity_Trinity_TRINITY_DN117691_c0_g1_i1
TGCGCT---GGCAGCAAGGAA---CCATGC---ACAAAAGGT------GATGAC------
---------TGCAGTTGTTGTGGAGAA---------------------------TGGGAT
ATGTGCGACTGCAATTTTCCTGGG------------------------------------
---------------------------AAAGATGGCTGC---------------TTTTGC
>C8.0_Hippasa_holmerae_sundaica_sra_clean_trinity_Trinity_TRINITY_DN1335_c1_g1_i1
TGCATT---CGCAGGGGAGGT---GGATGT---GACGGAAAA------------------
------CCCAATGACTGCTGCCCCAAC---------------------------TCATCA
---TGCAGGTGC---------------------AATCTCTGGGGA---------------
------------------------------ACCAACTGC---------------AGATGC
>C8.0_Hippasa_holmerae_sundaica_sra_clean_trinity_Trinity_TRINITY_DN1732_c0_g1_i2
TGTTAC---CTGAGAGGAGAG---GAGTGT---ACAAAGGAC---------ATC------
------------GATTGCTGTACCGTG------------------CAG------------
---TGCCTCTGCACA---------------------------------------------
---------------------------ACCAATGAATGC---------------AGGTGC
>C12.0_Hippasa_holmerae_sundaica_sra_clean_trinity_Trinity_TRINITY_DN20959_c0_g1_i1
TGCTTG---AAGACCGGATCC---GATTGT---GATGGCAGC------AAGGAC------
------GATTGCCAATGCTGCGGAGCG------------TACGTCGAG------------
---TGCAAGTGCCCCTTCGGAATAAACTGGCCGAGT------------------------
------------------------GTTCTTGGACCGTGC---------------AAGTGT
>C8.0_Hippasa_holmerae_sundaica_sra_clean_trinity_Trinity_TRINITY_DN210_c0_g1_i1
TGTACC---CCAAGGTACCAC---GAATGT---ACAGATGAC------CGTCAC------
------------AGTTGCTGCCGCAGC---------GAAATGTTCAAA------GATGTA
---TGTACATGCTTTTACCCAGAAGGTGGAGAACAA------------------------
------------GGTAGGGCCGGTAAGAAAGAGCTCTGT---------------ACATGC
>C10.0_Hippasa_holmerae_sundaica_sra_clean_trinity_Trinity_TRINITY_DN25330_c0_g1_i1
TGTCTG---CCCCTGCACAGC---ACCTGT------------------AACGAT------
------GACTGCCAGTGCTGCTCCAAC---------------ACCCAC------------
---TGTCACTGCCCGATGAATAAAGTCGCGCCAGGCATCTTC------------------
---------------------------------AGGTGC---------------TCTTGC
>C12.0_Hippasa_holmerae_sundaica_sra_clean_trinity_Trinity_TRINITY_DN29035_c0_g1_i1
TGCATT---GGATACGATGTT---GAATGTAACCCGAAAGAT------------------
---TCAGTTTGTATGTGTTGTGGTGAC------------TCAACTTAC------------
---TGTGGATGTTTCTGGGGTATCGAATGG------------------------------
---------------------------ATGGGCAGCTGT---------------AAATGT
>C10.1_Hippasa_holmerae_sundaica_sra_clean_trinity_Trinity_TRINITY_DN3007_c0_g1_i2
TGTGCA---CATGACTTCGAG---GACTGC------------------CGACAC------
---------AAGAGCTGTTGCAACCAG------------TGCACGCGA------------
---TGCGCGTGC------------------------------AAA---------------
---------------------AGGGGCGGAAGGGACTGT---------------CGGTGC
>C8.0_Hippasa_holmerae_sundaica_sra_clean_trinity_Trinity_TRINITY_DN335_c0_g1_i1
TGTACC---CCAAGGTACCAC---GATTGT---ACGGATGAC------CGCCAT------
------------AGTTGCTGTCGGAGT---------AAAATGTTCAAA------GATGTC
---TGCACATGTTTCTACCCAGAA------GACCAA------------------------
------------GCTAGAGCCGGCAAAAAAGAGCTCTGT---------------ACATGC
>C8.0_Hippasa_holmerae_sundaica_sra_clean_trinity_Trinity_TRINITY_DN3670_c0_g2_i1
TGCATT---CCTCTCGAGATA---GAATGT---ACTAAAAAT------AAAGGC------
------------AACTGCTGCTCTGGC---------------CTAAAA------------
---TGCGACTGTTATGTAAGATATGAAAAC------------------------------
---------------AATGTACGGAAAGGCGACAAATGC---------------TGGTGT
>C8.0_Hippasa_holmerae_sundaica_sra_clean_trinity_Trinity_TRINITY_DN601_c1_g1_i2
TGCATT---GAAGTATACAAA---CGATGT---GAGTGGAAC------GGT---------
---------ACACCGTGTTGCGAAAAC---------------AGAGCT------------
---TGCAAATGTAGTCTG------------------------------------------
------------------------ATTGGAACAAATTGC---------------AAATGC
>C8.0_Hippasa_holmerae_sundaica_sra_clean_trinity_Trinity_TRINITY_DN6237_c0_g1_i1
TGCATT---CCCAAGCACCAC---GAATGC---ACGAGCGAC------AGACAT------
------------GGCTGTTGCAGGGGTCACTTG---TTCAAGTACAAA------------
---TGTCACTGTGTGAAG------------------------------------------
---TTCATCAATGACAAAAAAGAAGAGAATGACAGATGC---------------GCCTGT
>C8.0_Hippasa_holmerae_sundaica_sra_clean_trinity_Trinity_TRINITY_DN66434_c0_g1_i1
TGTATT---AAGCGTGGATCC---AGCTGC---GATCATCGT------------------
------CCAAATGACTGCTGCGACAAC---------------TCTTCA------------
---TGTAGATGC---------------------AATCTGTGGGGA---------------
------------------------------ACTAATTGC---------------CGCTGC
>C8.0_Hippasa_holmerae_sundaica_sra_clean_trinity_Trinity_TRINITY_DN767_c0_g1_i1
TGCATC---AAACACAAGGAA---TCTTGC---ATGCACAAT------AACGAG------
------------GGATGTTGCTTTCCT---------------TGGTCG------------
---TGCGATTGTTGGTATCAGACGATAAGAAAAGGTTCTAGCAAA---------------
------------------------AAAGTTAGAAAGTGT---------------CAGTGC
>C8.0_Homalonychus_theologus_sra_clean_trinity_Trinity_TRINITY_DN11698_c0_g1_i1
TGCAAC---TTCATTGGCGAA---GAATGC---ACGAAAGAT---------GTC------
------------GAGTGTTGTACAGTA------------------CAG------------
---TGCGTATGCACT---------------------------------------------
---------------------------AAAAATGAGTGT---------------AAATGT
>C12.0_Homalonychus_theologus_sra_clean_trinity_Trinity_TRINITY_DN1237_c0_g1_i1
TGCGTA---------ATGAAAGGGTCATGT------------------CGCACT------
------GACTGTGACTGTTGCGGAGAC------------AACGCTTAT------------
---TGCAAATGCTTTTTG------------------------------------------
------------------TGGTGGTCAGTTTTGGGATGT---------------GACTGC
>C12.0_Homalonychus_theologus_sra_clean_trinity_Trinity_TRINITY_DN1237_c0_g2_i1
TGCATA---------ATGGAGGGTTCATGT------------------GACAAT------
------GACTGTGACTGTTGCGGAGAC------------AACGCTTAT------------
---TGTAAATGCTTT---------------------------------------------
------------------------TTGGGGATGTCATGT---------------AAATGT
>C10.0_Homalonychus_theologus_sra_clean_trinity_Trinity_TRINITY_DN14282_c0_g1_i1
TGCGTA---GGGACCAAGGAA---AAGTGC---ACCAAGGAT------GACGAC------
---------TGCAGTTGTTGTGGAGTG------------TGGGACAAG------------
---TGCGATTGCAACAAC------CCCAACGAG------CCCAAT---------------
---------------------------------GTGTGC---------------CGCTGT
>C12.0_Homalonychus_theologus_sra_clean_trinity_Trinity_TRINITY_DN177_c0_g1_i1
TGTTTA---CCAGAAGGATCT---GTATGT---GACTCAAAC------AAAGAT------
------AACTGCCAGTGCTGCGGGAAA------------CAGCACAGA------------
---TGTGAATGTCCGTGGTTTAGCGACGAACCT---------------------------
------------------------------------TGC---------------AGGTGC
>C12.0_Homalonychus_theologus_sra_clean_trinity_Trinity_TRINITY_DN188_c0_g2_i3
TGTTTA---AAGACAGGAGAA---GAATGC------------------AAAAAT------
------AACTGCCAATGTTGCAGCAAG------------TATACATAC------------
---TGCAAGTGCCCA------------CTTTGGGGAGCGTTTGGA---------------
------------------------------------TGT---------------TCTTGT
>C12.0_Homalonychus_theologus_sra_clean_trinity_Trinity_TRINITY_DN2127_c0_g1_i1
TGCTTACCAAGCGGTTCGGAA---GATTGT------------------AAGGAA------
------GATTGCGACTGTTGCGGTCAG------------TGGCATAAA------------
---TGTGGATGTTTCCTTGGA---------------------------------------
---------------------------TATTGGAGTTGT---------------AAATGC
>C12.0_Homalonychus_theologus_sra_clean_trinity_Trinity_TRINITY_DN295_c0_g1_i1
TGTTTG---CCAGAAGGATCT---GTATGT---GATTCAAAC------AAAGAC------
------AACTGCCAGTGCTGTGGGAAA------------CAACACAGA------------
---TGTGAATGTCCATGGTTTAGCGACGAACCT---------------------------
------------------------------------TGC---------------AAATGC
>C8.0_Homalonychus_theologus_sra_clean_trinity_Trinity_TRINITY_DN3081_c0_g1_i1
TGCATC---CGCAGAGGCGGT---GGATGT---GACGGAAAA------------------
------CCCAATGATTGCTGCCCTAAC---------------------------TCTTCC
---TGCAGATGC---------------------AATCTCTGGGGA---------------
------------------------------ACTAACTGC---------------AGATGC
>C12.0_Homalonychus_theologus_sra_clean_trinity_Trinity_TRINITY_DN330_c0_g1_i3
TGTATA---CGGATGGGTGAA---AGATGC------------------GCTGGC------
------GACTGTCAGTGCTGCGGCAAG------------TGGAATTAT------------
---TGCAAATGTCCG------------TTTTGGGGAGTCTTTGGAGGC------------
------------------------------------TGT---------------ACCTGC
>C8.0_Homalonychus_theologus_sra_clean_trinity_Trinity_TRINITY_DN392_c0_g1_i1
TGCATA---CCGAAGCATCAT---GAATGT---ACTCATGAC------AAAGAA------
------------AACTGTTGTAAAGGGCATATT---TTTAAATATAAA------------
---TGTCGCTGCTAT---------AACGTCAAGGATGATCAGGATAAC------------
------------------------GAAGTGAGAAGGTGC---------------GCTTGT
>C12.0_Homalonychus_theologus_sra_clean_trinity_Trinity_TRINITY_DN400_c0_g1_i3
TGTAAG---------AAAAAAGGTCCATGT------------------GACACT------
------GACTGCGACTGCTGCGGTGAC------------AATGCTTAC------------
---TGCTCCTGTTTCCTATGG---------------------------------------
---------------------------TTCTTTGATTGT---------------AAGTGC
>C8.0_Homalonychus_theologus_sra_clean_trinity_Trinity_TRINITY_DN441_c0_g1_i1
TGTGCC---CAAGCGGGGATT---AGATGC---GATGAT------------ATT------
------------CATTGTTGCACTAAT---------------CTGAAA------------
---TGTAAATGCAACAGT------------------------------------------
------------------------TCTGGTAGAAACTGC---------------GTGTGT
>C12.0_Homalonychus_theologus_sra_clean_trinity_Trinity_TRINITY_DN462_c0_g1_i1
TGTTTA---ACTCCGGGGACA---GAGTGC------------------ACCAAT------
------GACTGCCAATGTTGCTACATA---------------------------TCTACT
TACTGCAAATGCCCG------------TTGTGGGGAGCATTTGGA---------------
------------------------------------TGT---------------TCTTGT
>C6.0_Homalonychus_theologus_sra_clean_trinity_Trinity_TRINITY_DN624_c0_g1_i1
TGCGGG---GACACTGGACAA---CTTTGT------GAAGAT------ATACCT------
---------------TGCTGTCCGGGC---------------AGCAGA------------
---TGCCGT---------------------------------------------------
------TTTACTGCAAGAACTGGGCGTCTATTT---------------------ATGTGC
>C10.0_Homalonychus_theologus_sra_clean_trinity_Trinity_TRINITY_DN856_c0_g1_i1
TGCGCA---GGTAGAAACGAT---CCATGCCCTGACAAAGAT------------------
---CAC---TGCAAATGTTGTGGAAAA------------TATGGAAAG------------
---TGCGAATGTGATAAGGGAGAT------------------------------------
---------------------------AAAGAAGGTTGC---------------TTCTGC
>C6.0_Isoctenus_aff_ordinario_female_G_IBSP_221742_clean_trinity_Trinity_TRINITY_DN10025_c0_g1_i1
TGTGCT---CAGAAAGGCATC---AAATGC---CATGAT------------ATC------
------------CATTGTTGCACTAAT---------------CTCAAG------------
---TGCGTGCGG------------------------------------------------
------------------------GAAGGTTCTAATCGT---------------GTATGC
>C8.0_Isoctenus_aff_ordinario_female_G_IBSP_221742_clean_trinity_Trinity_TRINITY_DN134_c0_g1_i4
TGTGCG---AGACTCAACAAA---TCATGT------GACCGT------ATAAAC------
---------------TGCTGTGAAGTG---AACGGCTGGAAAAGAACC------------
---TGTCGGTGTAAT------------ATTATTGGA------GGAGGT------------
------------------------------------TGT---------------ACTTGT
>C12.1_Isoctenus_aff_ordinario_female_G_IBSP_221742_clean_trinity_Trinity_TRINITY_DN167_c0_g1_i5
TGCAAG---GCTCGTGGAGAC---ACTTGC---GAAAAAGAT------TGTGAC------
---------------TGCTGCGGGTGC------------TTCTACAAA------------
---TGTCATTGCCCTCTA------------------------------------------
---GACTGGTTCGGTGGAAAGTGGCATCCCCTTGGGTGC---------------TCTTGC
>C10.0_Isoctenus_aff_ordinario_female_G_IBSP_221742_clean_trinity_Trinity_TRINITY_DN19586_c0_g1_i2
TGCGCC---GATATTAACGGT---GCTTGC------------------AACAGT------
------GATTGCGACTGCTGTGGAGAC------------TCGGTAACC------------
---TGCGATTGTTATTGGTCAAACAGC---------------------------------
------------------------------------TGC---------------AAATGT
>C10.0_Isoctenus_aff_ordinario_female_G_IBSP_221742_clean_trinity_Trinity_TRINITY_DN2123_c0_g1_i1
TGCGTT---GATATAGACCAG---CCTTGC------------------AAAACT------
------GATTGCGACTGTTGTGACACG---AAAGGTGCA---------------------
---TGTACTTGCTACAAG------------------------------------------
------------------------------AGTGGGTGC---------------GTATGC
>C8.0_Isoctenus_aff_ordinario_female_G_IBSP_221742_clean_trinity_Trinity_TRINITY_DN279_c0_g1_i1
TGTTAT---CGGACAGGCGAG---GAATGT---ACAAAAGAT---------ATC------
------------GACTGCTGTACTCTG------------------CAG------------
---TGCTTATGCACA---------------------------------------------
---------------------------ACCAATGACTGT---------------AGATGT
>C8.0_Isoctenus_aff_ordinario_female_G_IBSP_221742_clean_trinity_Trinity_TRINITY_DN3418_c0_g1_i1
TGTATT---AAAGAGGGTGAA---TCCTGC---CTGGACAAC------GAGGAG------
------------GGTTGTTGCCGTCTT---------------TTGACA------------
---TGTGAATGCTGGGAACAAAGAATACCCAGAAAGAGCACTAAT---------------
------------------------TGGGTGAAGAGGTGT---------------CAGTGT
>C10.0_Isoctenus_aff_ordinario_female_G_IBSP_221742_clean_trinity_Trinity_TRINITY_DN4696_c0_g1_i1
TGTGGT---AGTCATGGCGAT---ACTTGC------------------GAAGGT------
------GCTTGTGACTGTTGTGGACCT------------ACATCAGAC------------
---TGTGGTTGTACCTGGGCAGATCCAGCCAAAACAGGG---------------------
------------------------------------TGT---------------GAATGC
>C8.0_Isoctenus_aff_ordinario_female_G_IBSP_221742_clean_trinity_Trinity_TRINITY_DN46_c0_g2_i1
TGCATC---GGACTTGAGGAA---GTGTGC---ACCAATGAT------CTAGGC------
------------AATTGCTGTTCCGAC---------------TTGAAA------------
---TGTGAATGTTATCATAGATTTTTAAAA------------------------------
---------------GGAACCAAAGAAACCATAAAATGC---------------TGGTGC
>C6.0_Isoctenus_aff_ordinario_female_G_IBSP_221742_clean_trinity_Trinity_TRINITY_DN541_c0_g1_i8
TGTGCT---GAATTTGGCCAG---AAATGT---GAAAGCGAC------AGGGAA------
---------------TGCTGCAAGAAT------------------AAC------------
---TGTGGCGTT------------------------------------------------
------------------------GCTTATATCGGGAAA---------------GTGTGC
>C8.0_Isoctenus_aff_ordinario_female_G_IBSP_221742_clean_trinity_Trinity_TRINITY_DN56_c0_g1_i13
TGCATA---TCGCTTGAAGAA---AGGTGT---GACTTGAAT---GAAGGTGAT------
------GGAACCAAATGTTGTCAAGGA------------------------CTA------
GCTTGCCAATGCTAT------TATCCACATGTAAGTGGATTGAAA---------------
------------------------GGAGGAAAGAGATGC---------------TGGTGT
>C8.0_Isoctenus_aff_ordinario_female_G_IBSP_221742_clean_trinity_Trinity_TRINITY_DN56_c0_g3_i1
TGCATA---CAGCTTGAAGAA---AGGTGT---GACTTGAAT---AAAGGCGAT------
------GCAACCAAATGCTGTCAAGGA---------------CTAGAT------------
---TGCAAATGTTAT------TATGCACATATAAAAGGAGTGAAA---------------
------------------------GGAGGAAAGAGATGC---------------GTGTGT
>C8.0_Isoctenus_aff_ordinario_female_G_IBSP_221742_clean_trinity_Trinity_TRINITY_DN637_c0_g1_i1
TGCATC---AAGTGGCGTAGT---TCCTGT---ATGGACAAC------AAAGGC------
------------GGTTGCTGCTGGCCT---------------TGGACA------------
---TGTGACTGTTGGACGCAAGGCACATATAACAAACATAAAGTC---------------
---------------AGGACTGGTTCTGTACGGAAGTGC---------------CAGTGC
>C8.0_Isoctenus_aff_ordinario_female_G_IBSP_221742_clean_trinity_Trinity_TRINITY_DN849_c0_g1_i2
TGTGCA---GGTGCCTATGAA---TCATGT---TAC------------CGT---------
---------TCAACTTGCTGCGACGGCTATAATGGGTATACACGAGCC------------
---TGCATATGTACT---------------------------------------------
---------------------------GGATCAAATTGC---------------AAGTGC
>C8.0_Isoctenus_aff_ordinario_female_G_IBSP_221742_clean_trinity_Trinity_TRINITY_DN8593_c2_g1_i3
TGTATT---AAAGAGTATAGA---GACTGC---AAAGACAAC------CCTAAA------
------------AGTTGTTGTTTTCCT---------------AATCGA------------
---TGTGTGTGTGTCAATGAAATACTATTTAGA---------------------------
---GAGCATGTC------------------CAGACGTGC---------------AAGTGC
>C6.0_Isoctenus_sp_female_F_IBSP_221743_clean_trinity_Trinity_TRINITY_DN135_c0_g2_i3
TGTACT---CAATTTGGCCAG---CAATGT------------------AAAAGC------
------GATAGTGAATGCTGCCGTGAT---------------ATGACT------------
---TGTATAACT------------------------------------------------
------------------------GCGTTCATTGGAAAA---------------GTCTGC
>C8.0_Isoctenus_sp_female_F_IBSP_221743_clean_trinity_Trinity_TRINITY_DN1589_c0_g3_i2
TGTATA---CCTGTTTATGAG---GAATGC---TGGTATCCT------ACG---------
---------AAACCTTGCTGTGAACAA---------------CGACCA------------
---TGCAAATGCAATATTGTTATGACCAAC------------------------------
------------------------------------TGC---------------AAGTGC
>C8.0_Isoctenus_sp_female_F_IBSP_221743_clean_trinity_Trinity_TRINITY_DN203_c0_g2_i1
TGTGCA---GACCTTAATGAA---TTTTGT------------------ACAACT------
------CATGAATCTTGCTGCGTTGTC---AACGGTTATAAAAGATCT------------
---TGCTTCTGTGGTTTGTTT---GCAAAG------------------------------
------------------------------------TGT---------------AAATGC
>C10.0_Isoctenus_sp_female_F_IBSP_221743_clean_trinity_Trinity_TRINITY_DN22203_c0_g2_i1
TGCGCC---GATATTAACGGT---GCTTGC------------------AAGAGT------
------GATTGCGACTGCTGTGGAGAC------------TCGGTAACC------------
---TGCGATTGTTATTGGTCAAACAGC---------------------------------
------------------------------------TGC---------------AAATGT
>C6.0_Isoctenus_sp_female_F_IBSP_221743_clean_trinity_Trinity_TRINITY_DN2318_c0_g1_i1
TGCTCT---GATCAGGGCATG---CCCTGC---GGAAGTGAC------GACGAT------
---------------TGCTGCTTCCAT---------------TTGAGC------------
---TGTATGACT------------------------------------------------
------------------------GCTTTCAATGGCGGA---------------CAGTGC
>C12.1_Isoctenus_sp_female_F_IBSP_221743_clean_trinity_Trinity_TRINITY_DN2656_c0_g1_i1
TGCAAG---GCTCGTGGAGAT---ACTTGC---CAAAAAGAC------TGTGAT------
---------------TGCTGCGGGTGC------------TTCTACAAA------------
---TGTCATTGCCCCCTC------------------------------------------
---GACTGGTTCGGTGGAAAGTGGCATCCTCTTGGGTGC---------------TCTTGC
>C10.0_Isoctenus_sp_female_F_IBSP_221743_clean_trinity_Trinity_TRINITY_DN2662_c0_g1_i1
TGTGCA---GATCGTGGCGAA---ACTTGC------------------GAATCT------
------GCTTGCGACTGCTGTGGAAAA------------CAAACAGAC------------
---TGTGGTTGTGACTGGGCAGATCCAGCCAAAACAGGG---------------------
------------------------------------TGT---------------GAATGC
>C8.0_Isoctenus_sp_female_F_IBSP_221743_clean_trinity_Trinity_TRINITY_DN282_c0_g1_i2
TGCATT---CCCAAGCACCAC---GAATGT---ACCCACCAG------AAGGAT------
------------AATTGCTGTAAGGGACACCTGTCTCTTCAGTACAAA------------
---TGTCGCTGCTTT---------AAGGTGACGAATGACAAAGGAGAA------------
------------------------AAGTCGGAACGGTGC---------------GCCTGT
>C8.0_Isoctenus_sp_female_F_IBSP_221743_clean_trinity_Trinity_TRINITY_DN286_c0_g1_i2
TGTATT---AAAGAGGGTAAA---TCCTGC---TTGGACAAC------GTGCAA------
------------GGTTGTTGCCTTCCT---------------TTCCTC------------
---TGTGAATGCTGGGAACAAAGAATACCTAGAAAGAGCACTAAT---------------
------------------------TGGGTGAAGAGGTGT---------------CAGTGT
>C8.0_Isoctenus_sp_female_F_IBSP_221743_clean_trinity_Trinity_TRINITY_DN332_c0_g1_i4
TGCATA---CATCTTGAAGAG---AGATGT---GACTTGAAT---GAAGGTGAT------
------GGAACCAAATGTTGTCGAGGA---------------CTAGCT------------
---TGCAAATGCTAT------CATCCACTTGTATTTGGAGAGAAA---------------
------------------------GGAGGAAAGAGATGC---------------TGGTGT
>C8.0_Isoctenus_sp_female_F_IBSP_221743_clean_trinity_Trinity_TRINITY_DN332_c0_g2_i1
TGTATA---AAGCATGAAGAC---AGATGC---GACTTGAAT---AAAGGTGAT------
------GAAACGAAATGCTGTGCAGGC------------------------CAA------
GCTTGCAAATGTTAT------TTTCCACATGTCAGAGGAGTGAAA---------------
------------------------GGAGGAAAGAGATGC---------------TGGTGT
>C6.0_Isoctenus_sp_female_F_IBSP_221743_clean_trinity_Trinity_TRINITY_DN386_c0_g1_i10
TGTGGC---GGTTTTGGGGTTACTTATTGC------------------AAAAAA------
------GACAGCGATTGCTGCGGAAAG------------TAT---AAG------------
---TGCGGG---------------------------------------------------
------------ACTCATCCT---TTTTTTTCTGGTACG---------------ATATGC
>C10.0_Isoctenus_sp_female_F_IBSP_221743_clean_trinity_Trinity_TRINITY_DN39_c0_g1_i4
TGTGGT---GATATTAACGAT---GGTTGC------------------AGCAGT------
------TCTTGCGACTGCTGTGGTGAA------------AGAGGAGAA------------
---TGTGATTGCCAGTATTCACATCCA---------------------------------
------------------------------------TGC---------------AAGTGT
>C8.0_Isoctenus_sp_female_F_IBSP_221743_clean_trinity_Trinity_TRINITY_DN409_c0_g1_i1
TGTTAT---GTGACAGGCGAG---GAATGT---ACAAAAGAT---------GTC------
------------GACTGCTGTACTCTG------------------CAG------------
---TGCTTATGCACA---------------------------------------------
---------------------------ACCAATGACTGT---------------AGATGC
>C8.0_Isoctenus_sp_female_F_IBSP_221743_clean_trinity_Trinity_TRINITY_DN4935_c0_g2_i5
TGCATC---AAACATAAGAAT---TCCTGC---ATGCACAAT------TTAGAA------
------------GGGTGCTGTAATCCA---------------TGGACC------------
---TGTTTATGCTGGTGGCAAACTGTATCTAGG---------------------------
---ACAAGCTCG---------AGACAAGTCAAGAAGTGC---------------CAATGC
>C14.0_Isoctenus_sp_female_F_IBSP_221743_clean_trinity_Trinity_TRINITY_DN56695_c0_g1_i1
TGCATC---GAATTTGGGAAA---GAATGC---GAGAGGGGT------AAAGAT------
------GACTGCCAGTGCTGTAGAGAT---AATGGATAT---------------------
---TGTGACTGCTCATGGTTT---------------------------------------
------------------------TTCGGGTGGAACTGC---------------AGATGC
>C6.0_Isoctenus_sp_female_F_IBSP_221743_clean_trinity_Trinity_TRINITY_DN5951_c0_g1_i7
TGTGGC---GGTTTTTGGGTTACTCATTGC---ACAAGCGAC------------------
---------AGCTACTGCTGCGGAAAA------------TAT---AAG------------
---TGCAAT---------------------------------------------------
---------------TATCATGCTCTTTTCTTCGGTGAT---------------ATATGC
>C8.0_Isoctenus_sp_female_F_IBSP_221743_clean_trinity_Trinity_TRINITY_DN59819_c0_g1_i1
TGCACC---AAGTGGCGTAAT---TCCTGT---ATGAACAAC------AAAGAC------
------------GGTTGCTGCTGGCCT---------------TGGACA------------
---TGTGACTGTTGGACGCAAGGCACATATAACAAACATAAAGTC---------------
---------------AGGATTGGTTCTGTACGGAAGTGC---------------CAGTGC
>C14.0_Isoctenus_sp_female_F_IBSP_221743_clean_trinity_Trinity_TRINITY_DN625_c0_g1_i2
TGCCTT---GAACTCGGGGAA---TTTTGC---GATGGGGAT------AAAGAC------
------AACTGCCAGTGCTGCAGAGAT---AATGCTTAT---------------------
---TGTGGCTGTTCA------------------GGGATTTTTGGA---------------
------------------------TATAAATGGAATTGC---------------AGGTGC
>C6.0_Isoctenus_sp_female_F_IBSP_221743_clean_trinity_Trinity_TRINITY_DN7652_c0_g1_i1
TGTGGC---GGTTTTTGGGTTACTCATTGC------------------ACAATC------
------GACAGCGACTGCTGCGGAAAA------------TAT---AAG------------
---TGCAAG---------------------------------------------------
------------ACTCATGCT---CTTTTTTCTGGTAAG---------------ATATGC
>C8.0_Leptoctenus_byrrhus_female_tjc00136_clean_trinity_Trinity_TRINITY_DN10333_c0_g1_i1
TGCCTT---AAACACAAAGAA---GACTGC---ATGAATAAC------CAAGAT------
------------AATTGCTGCTTTCCT---------------TGGAGA------------
---TGTGTATGCTGGACACAAAGCATCTATAAC---------------------------
---TCACACCGCTCCGTGATTGGTTCAAAGAAGCAGTGC---------------GGATGT
>C8.0_Leptoctenus_byrrhus_female_tjc00136_clean_trinity_Trinity_TRINITY_DN103_c0_g1_i2
TGCACC---CAAAGGAACCAT---GAGTGC---ACTGACGAT------CGTCAC------
------------AGCTGCTGCCGGGGA---------AAATTGTTCAAA------GATGTC
---TGCGTGTGCTTTTACACGGAAGGCGGCAGCAACGACACGGCAAGG------------
---------------------GTAAACAAGGAACTGTGC---------------ACTTGC
>C8.0_Leptoctenus_byrrhus_female_tjc00136_clean_trinity_Trinity_TRINITY_DN1341_c0_g1_i3
TGTGTG---CCTGTTTATGAG---GAATGC---TGGTATCCT------ACG---------
---------AAACCTTGCTGTGAAGAA---------------CGACCA------------
---TGCAAATGCAGTTTTGCTATGACCAAC------------------------------
------------------------------------TGC---------------AAGTGC
>C8.0_Leptoctenus_byrrhus_female_tjc00136_clean_trinity_Trinity_TRINITY_DN2019_c0_g1_i1
TGTTAT---CTGACAGGCGAA---GAATGT---ACAAAAGAT---------GTC------
------------GATTGCTGTACGCTG------------------CAG------------
---TGCTTATGCACA---------------------------------------------
---------------------------ACCAATGACTGT---------------AGATGT
>C10.0_Leptoctenus_byrrhus_female_tjc00136_clean_trinity_Trinity_TRINITY_DN258_c0_g2_i1
TGCGGT---GATATCAACGAT---GTTTGT---GATAATACT---------TGC------
------------TACTGCTGTGGAGAG------------AGAGGAGAA------------
---TGCGATTGTTACTTTTCAAGACCT---------------------------------
------------------------------------TGT---------------AAATGT
>C6.0_Leptoctenus_byrrhus_female_tjc00136_clean_trinity_Trinity_TRINITY_DN2659_c0_g1_i1
TGTGCT---GGGAAAGGAATC---AAATGC---AATGAT------------ATT------
------------CATTGTTGCAGTAAT---------------CTCAAG------------
---TGCGTGAAG------------------------------------------------
------------------------AGTGGTTCTGATCGT---------------GTCTGC
>C12.1_Leptoctenus_byrrhus_female_tjc00136_clean_trinity_Trinity_TRINITY_DN2803_c0_g1_i1
TGCAAG---AATCGTGGAGAT---ACTTGC---CAAAAAGAC------TGTGAC------
---------------TGCTGCGGATGC------------TTCTACAAA------------
---TGTCATTGCCCTCTG------------------------------------------
---GACTGGTTCGGTGGAAAGTGGCATCCTCTTGGGTGC---------------TCTTGC
>C8.0_Leptoctenus_byrrhus_female_tjc00136_clean_trinity_Trinity_TRINITY_DN2847_c0_g3_i1
TGTGCG---AAACCGTACAAA---TCATGT---------------------GAC------
------CATTTAAAATGCTGTGAAGAG---AACGGCTGGAAACGAAAC------------
---TGCAGGTGTAATATT------------------------------------------
------------------------GCTGGATACAATTGT---------------TATTGT
>C10.1_Leptoctenus_byrrhus_female_tjc00136_clean_trinity_Trinity_TRINITY_DN33889_c0_g1_i1
TGCGCC---CGTGACTTCGAA---GACTGC------------------CGACAC------
---------AAGAGTTGCTGCAACCAG------------TGCACGCGA------------
---TGTGCATGC------------------------------AAA---------------
---------------------CGGGGTGGAAGGGACTGC---------------AGGTGC
>C8.0_Leptoctenus_byrrhus_female_tjc00136_clean_trinity_Trinity_TRINITY_DN347_c0_g3_i1
TGTGCA---CAAGCCTATAAA---TCATGC------GACTCA------AAACCG------
---------------TGTTGTGTTGTG---AACGGCTATAAAAGAACC------------
---TGTAGCTGT---------------------AACTTGTTTGGA---------------
------------------------------ACAAACTGC---------------AAGTGC
>C10.0_Leptoctenus_byrrhus_female_tjc00136_clean_trinity_Trinity_TRINITY_DN451_c1_g2_i2
TGCGGT---AATATTAACGAT---CCTTGC---GAGAAGGAT------TGCGAC------
---------------TGCTGTGGAGAG------------------------AGA---GGA
TCCTGTGATTGTTACTGGTCAACCAGT---------------------------------
------------------------------------TGT---------------AAATGC
>C8.0_Leptoctenus_byrrhus_male_tjc00213_clean_trinity_Trinity_TRINITY_DN11589_c0_g1_i5
TGCATA---ATGCTTGAACTA---AGATGT---GACTTGAAT---AAAGGTGAT------
------GGAACCAAATGCTGTGAAGGA------------------------CTA------
GCTTGTAAATGCTAT------TATCCACATGTAGGGGGAGTAAAA---------------
------------------------GGAGGAAAGAGATGC---------------TGGTGT
>C10.0_Leptoctenus_byrrhus_male_tjc00213_clean_trinity_Trinity_TRINITY_DN13_c0_g1_i1
TGTGTT---GGTATAGACAAG---CCTTGC------------------AAAACT------
------TCTTGCGACTGCTGTGAAACG---AAAGGGGCA---------------------
---TGTACTTGCTACCAC------------------------------------------
------------------------------TATGGGTGC---------------GTCTGC
>C12.0_Leptoctenus_byrrhus_male_tjc00213_clean_trinity_Trinity_TRINITY_DN1556_c0_g1_i2
TGCGTA---AAGATTGGCGGC---GAATGT---GATCCCTAC------AAAACA------
------CAGTGCCAGTGCTGTGGCGAC------------TTTACGTAC------------
---TGTGGGTGTTACTGGGAGATATGGTTT------------------------------
---------------------------TTGGGCCAATGT---------------AAATGC
>C8.0_Leptoctenus_byrrhus_male_tjc00213_clean_trinity_Trinity_TRINITY_DN3154_c0_g1_i1
TGTTAT---CTGACAGGCGAA---GAATGT---ACAAAAGAT---------GTC------
------------GATTGCTGTACGCTG------------------CAG------------
---TGCTTATGCACA---------------------------------------------
---------------------------ACCAATGACTGC---------------AGATGC
>C14.0_Leptoctenus_byrrhus_male_tjc00213_clean_trinity_Trinity_TRINITY_DN638_c0_g1_i5
TGCATC---GAAGTCGGGGAT---TTTTGC---GATGGGTAT---AAAAACGAC------
------GACTGCCAGTGCTGTAGAGAT---AATGCTTAT---------------------
---TGTAGCTGTTCG------------------GGGATTTTTGGA---------------
------------------------TATAAATGGAATTGC---------------AGGTGC
>C8.0_Leptoctenus_byrrhus_male_tjc00213_clean_trinity_Trinity_TRINITY_DN6509_c0_g1_i1
TGTGCA---CAAGCCGATGAA---TCTTGC---AACCACTCA------GTT---------
---------------TGCTGCAATGGCATTAATGGCTATAAACGAGAA------------
---TGCAAATGTACT---------------------------------------------
---------------------------GGATCAAATTGC---------------CAATGC
>C8.0_Leptoctenus_byrrhus_male_tjc00213_clean_trinity_Trinity_TRINITY_DN8989_c0_g1_i1
TGCATC---GAACTTGAGAGT---GTGTGC---ACAAATGAT------AGAGGC------
------------AACTGCTGCCCCGAC---------------TTGAAA------------
---TGTGAATGTTACCAGAGAGTTCTTAAT------------------------------
---------------GGAATTGATGAAGCAGTAAAATGC---------------TGGTGC
>C10.0_Leptoctenus_byrrhus_male_tjc00222_clean_trinity_Trinity_TRINITY_DN196_c0_g2_i1
TGTAGC---GATCGTGGCGGT---CCTTGC------------------AAAACT------
------GATTGCGACTGTTGT------------GGATGGGAAAACGAT------------
---TGTGGCTGTAACTTTGCAGATCCGAACATAAAAGGT---------------------
------------------------------------TGT---------------CAATGT
>C8.0_Leptoctenus_byrrhus_male_tjc00222_clean_trinity_Trinity_TRINITY_DN4382_c0_g1_i10
TGTATC---AAAAGTGGTAAA---TCCTGT---CTGGGTAAT------GAGGAT------
------------GGTTGTTGCCTTCTT---------------TCGACA------------
---TGTGAATGCTGGGAAGAAAGAAAACCTAGAAAAAGCACTAAT---------------
------------------------TGGGTGAAGAAGTGC---------------CAGTGT
>C8.0_Leptoctenus_byrrhus_male_tjc00222_clean_trinity_Trinity_TRINITY_DN523_c0_g1_i1
TGCATA---ATGCTTGAACTA---AGATGT---GACTTGAAT---AAAGGTGAT------
------GGAACCAAATGCTGTCCAGGA------------CTG---GCT------------
---TGCAAATGTTAT------TATCCACATGTAGGGGGAGTAAAA---------------
------------------------GGAGGAAAGAGATGC---------------TGGTGT
>C8.0_Leptoctenus_byrrhus_male_tjc00222_clean_trinity_Trinity_TRINITY_DN628_c2_g1_i2
TGCGCA---CAAGCTTGGAAA---TCATGC---------------------GAT------
------CATCGACCCTGTTGTGTAGTG---GATGGGTGGAAAAGATCC------------
---TGCCGTTGTAGTTTG------------------------------------------
------------------------ATTGGTACAAACTGC---------------GAATGC
>C10.1_Misumenoides_formosipes_sra_clean_trinity_Trinity_TRINITY_DN1627_c0_g1_i1
TGTGCA---CGTGAGAACGAC---GACTGC---CGACACTCG------ACC---------
---------------TGCTGCAACAAG------------TGCGCGAAG------------
---TGCGCGTGC------------------------------AAA---------------
---------------------CGC---GGGCATGTGTGC---------------CGCTGC
>C8.0_Misumenoides_formosipes_sra_clean_trinity_Trinity_TRINITY_DN253_c0_g1_i6
TGTATT---GGATTAGACAAA---AGATGT---GATATGAAC---CCTGGAGAT------
------CATTTAAAATGCTGCGAGGGA---------------ATGAAC------------
---TGCAAATGCTATCAC---------------------ACTCATTTGATGGGGGTT---
---AAGGCCAAT------------------CAAAGATGC---------------TGGTGT
>C6.0_Misumenoides_formosipes_sra_clean_trinity_Trinity_TRINITY_DN2586_c0_g1_i1
TGCGGA---AAGGCTGGCAAT---GACTGT------------------GAATAC------
---CAGTACGAGCATTGTTGCGAAGGC---------------TTGAGA------------
---TGCCGG---------------------------------------------------
------TATACTGGTAAAACTGGACGTCTGTTT---------------------GTCTGC
>C8.0_Misumenoides_formosipes_sra_clean_trinity_Trinity_TRINITY_DN305_c0_g1_i1
TGCATT---CGCAGAGGGGGC---AGCTGC---GACGGCAAG------------------
------CCCAACGACTGCTGCCCTAAC---------------------------TCGGCC
---TGCAGGTGC---------------------AACCTATGGGGC---------------
------------------------------ACCAATTGC---------------AGATGC
>C8.0_Misumenoides_formosipes_sra_clean_trinity_Trinity_TRINITY_DN4831_c0_g1_i1
TGTATT---GGACACAGGAAG---CCTTGT---TCATTTACG------GGA---------
---------ACTGCATGTTGCAAAGGA------------------TCA------------
---TGCCATTGTAAT---------------------------------------------
---------------------TTTCCTATGACAATCTGT---------------GAATGC
>C8.0_Misumenoides_formosipes_sra_clean_trinity_Trinity_TRINITY_DN7088_c0_g1_i1
TGCATC---CGTCGTGGAGGC---AGTTGT------------------GATCAT------
---CGCCCAAGTGATTGCTGCTTCAGT---------------TCTGCT------------
---TGCCGCTGC---------------------AACCTCTGGGGC---------------
------------------------------ACCAACTGC---------------AGGTGC
>C8.0_Nilus_albocinctus_sra_clean_trinity_Trinity_TRINITY_DN1020_c0_g1_i1
TGCGCT---CAGAATGGCATC---AAGTGC---AATGAT------------ATT------
------------CATTGTTGCACTGGG---------------CTCAAG------------
---TGCAAGTGCAACGAT------------------------------------------
------------------------TCTCGTACTAACTGC---------------GTTTGC
>C8.0_Nilus_albocinctus_sra_clean_trinity_Trinity_TRINITY_DN3932_c0_g1_i2
TGTGTA---AAGCCACATAAA---AGATGC---AATAAAGGG------ATACCT------
---------------TGCTGTGGCGGC---------------TACAGA------------
---TGCAAGTGCGATATT------------------------------------------
------------------------ACAATGGATAACTGC---------------ACGTGC
>C10.1_Nilus_albocinctus_sra_clean_trinity_Trinity_TRINITY_DN4598_c0_g1_i1
TGCGCC---CAGGACTTTGAG---GACTGC------------------CGACAC------
---------AAGAACTGTTGCAACCAG------------TGCACGCGA------------
---TGCGCTTGC------------------------------AAA---------------
---------------------CGTGGCGGACGGGACTGC---------------CGGTGC
>C8.0_Nilus_albocinctus_sra_clean_trinity_Trinity_TRINITY_DN47893_c0_g1_i1
TGTGCT---CAGAAAGGTATC---AGGTGT---GATAAT------------ATT------
------------CATTGTTGCACTGGG---------------CTCAAG------------
---TGTGACTGCAGT---------------------------------------------
---------------------------GGCAAGGCGTGT---------------GTCTGC
>C8.0_Nilus_albocinctus_sra_clean_trinity_Trinity_TRINITY_DN5117_c0_g1_i1
TGCATT---AAATACGAGCGT---GAATGT---ACGAAAGAC------AAAAAA------
------------AATTGCTGCTCTGGT---------------TACAAA------------
---TGTGAATGCTATCGGAAATATGTAAAG------------------------------
---------------GGTGTCAGAAAAGACGAAAAATGC---------------TGGTGC
>C12.0_Nilus_albocinctus_sra_clean_trinity_Trinity_TRINITY_DN52_c0_g1_i2
TGTGTT---CAGGATGGTAAA---GTTTGC------------------AAAGAA------
------GACTGCGACTGTTGCAACAAA------------GGTAGCCAC------------
---TGCAGCTGCGGTTTTTGGGGCACCATAAAA---------------------------
---------------------------GTTACAAATTGT---------------GTTTGT
>C8.0_Nilus_albocinctus_sra_clean_trinity_Trinity_TRINITY_DN66025_c0_g1_i1
TGTGGA---GTTAACAATGAT---AGTTGC---GAT------------------------
------CGCCGAAAATGTTGCAAAGAC---------------TACGTT------------
---TGCCATTGCAATTGGTTTTGGACGAAT------------------------------
------------------------------------TGC---------------AGATGC
>C8.0_Nilus_albocinctus_sra_clean_trinity_Trinity_TRINITY_DN71480_c0_g1_i1
TGCATT---CGCCGTGGAGGC---AGCTGT------------------GATCAC------
---CGTCCCGGTGACTGTTGTATGAGC---------------TCAGCC------------
---TGTCGTTGC---------------------AACCTTTGGGGT---------------
------------------------------ACTAACTGC---------------AGGTGC
>C12.0_Nilus_albocinctus_sra_clean_trinity_Trinity_TRINITY_DN82_c0_g1_i3
TGCGCT---GCTGGTGGTGAA---AAATGC------------------AAAGAG------
------GATTGCGACTGTTGCACCAAT------------AATAACTAT------------
---TGCTACTGTCCT---------------------------------------------
---------GGCAAGTTTATCTTCGGAGAAACCTTCTGC---------------TCCTGT
>C12.0_Nilus_albocinctus_sra_clean_trinity_Trinity_TRINITY_DN82_c0_g2_i1
TGCGTT---CATAATGGTAAT---GTATGC------------------AAAAGC------
------GACTGCGACTGTTGCCAGTCT------------ACTAGCCGT------------
---TGCAACTGTCCT------------TTGTGGGGCGTGTTTGGAGCA------------
------------------------AAC------ACCTGC---------------TCCTGT
>C6.0_Nilus_albocinctus_sra_clean_trinity_Trinity_TRINITY_DN9725_c0_g1_i2
TGTACT---------TGGAAA---CCCTGT---CGAGGTGAC---------AAG------
------------GAATGCTGCATAGGT---------------TTCAAG------------
---TGCAAAAAT------------------------------------------------
------------------------ACGAAAAAGGGCAAC---------------AGGTGC
>C8.0_Odo_patricius_sra_clean_trinity_Trinity_TRINITY_DN1045_c0_g1_i1
TGCATT---GCAAAACACTAC---GAATGC---ACCACCAAT------AGGAAG------
------------CAATGCTGCGAGGGA------------------------TTA------
GGCTGTAGATGCGAC------------ATGGTAGCAACCCCAAGCGGT------------
------------------------GAAGTCGAACGATGT---------------TCTTGC
>C12.0_Odo_patricius_sra_clean_trinity_Trinity_TRINITY_DN10684_c0_g1_i2
TGTGTG---AAAACAGGAGAC---TATTGC------------------AAACGC------
------ACTTGCGATTGTTGCAGTAGA------------ACGGCAACT------------
---TGCGAATGCGTCAGGAAAGCCTTCATC------------------------------
------------------------GGTGTACTCTGGTGC---------------AAGTGC
>C8.0_Odo_patricius_sra_clean_trinity_Trinity_TRINITY_DN115_c0_g1_i5
TGTCGC---CATTATGTTGAA---GAATGC---AGTAGAGAT------ATACCT------
---------------TGCTGTAACTCC---------------TACCAG------------
---TGCGTATGCGAT---------------------------GAC---------------
------------------------GATACGGATAACTGC---------------CTTTGC
>C8.0_Odo_patricius_sra_clean_trinity_Trinity_TRINITY_DN17396_c0_g1_i1
TGCCGC---GCAGTAGGGAAA---AGTTGT---ATGCAA---------------------
---GGCACGACGTATTGTTGTCCAGGA---TTAAATGGAAAAACCAAA------------
---TGCGTTTGCAAA---------------------------------------------
------------------------GCTAAAAATAACTGC---------------AGTTGT
>C8.0_Odo_patricius_sra_clean_trinity_Trinity_TRINITY_DN26031_c0_g1_i1
TGCGTT---AAGCTAAACCAA---GAATGT---ACC---GAC------AGGAAG------
---------AAAGCCTGCTGTAGACGC---------------CGATCA------------
---TGTGTCTGTTCAACC------------------------TCT---------------
---------------------GGGGATAAAGAAAAATGC---------------TTCTGC
>C8.0_Odo_patricius_sra_clean_trinity_Trinity_TRINITY_DN27458_c0_g1_i1
TGCCTA---AAACATGCCTCA---GTATGT------------------GAACCT------
---GGAAAAACTCAATGCTGTCAAACTAAGTAT---AGGAAAATGAAA------------
---TGTGCTTGT------------------------------------------------
------------------------CAAAATGGTCCTTGT---------------CGTTGC
>C12.0_Odo_patricius_sra_clean_trinity_Trinity_TRINITY_DN27685_c0_g1_i1
TGCTTG---AAGACCGGATCC---GATTGT---GATGGTAGC------AAGGAC------
------GATTGCCAATGCTGCGGAGCG------------TACGTCGAG------------
---TGCAAGTGCCCCTTCGGAATAAATTGGCCCAGT------------------------
------------------------GTTCTCGGACCGTGC---------------AAGTGC
>C10.0_Odo_patricius_sra_clean_trinity_Trinity_TRINITY_DN30966_c0_g1_i1
TGTATG---CAAATGGGACAA---CCGTGC------------------AGGGAG------
------AACTGCGACTGCTGCCAAAAG------------------------CCGAATACT
GTCTGCGAGTGCAAG---------------TACCTTTTCTACCAG---------------
------------------------GGAAGCTCGTACTGC---------------CTTTGC
>C8.0_Odo_patricius_sra_clean_trinity_Trinity_TRINITY_DN32425_c0_g1_i1
TGCCTA---AAAGAGGGCGAA---CTATGT---AAAGCTGGA------AAA---------
---------GTA---TGCTGCTCAACT---AAATATAGGAAAAGGGAA------------
---TGTTATTGCCGCAAT------------------------------------------
------------------------------GGTCCATGT---------------CGTTGC
>C12.0_Odo_patricius_sra_clean_trinity_Trinity_TRINITY_DN32583_c0_g1_i1
TGTTTC---AAGATGGGTGAT---AAGTGC------------------AAGAAG------
------ACCTGCGACTGCTGCGAGAAG------------------------CCAAACGCC
ATTTGCGACTGTACGGCCGAGTTCTTCGTG------------------------------
------------------------GGAAAAGCGTTCTGC---------------TACTGC
>C8.0_Odo_patricius_sra_clean_trinity_Trinity_TRINITY_DN44819_c0_g1_i1
TGCGTC---GATGTGTATAAG---GATTGC------------------GGTGGA------
------GGAAGAACATGCTGTGAGAAC---------------AGAAGT------------
---TGCATTTGTAGT---ATG---------------------------------------
------------------------ATGGGAACTAACTGC---------------TACTGC
>C8.0_Odo_patricius_sra_clean_trinity_Trinity_TRINITY_DN50580_c0_g1_i1
TGCCGC---TTGCCAGGTCAA---TCGTGC---AAAATAGGT------GGA---------
---------AATGCATGCTGTAGATTGAAAACTTTCGTAAAATCGCAGAAC---------
---TGCAGATGT------------------------------------------------
------------------------ATCAATAATAATTGC---------------AATTGC
>C6.0_Odo_patricius_sra_clean_trinity_Trinity_TRINITY_DN653_c0_g1_i1
TGTGGA---GAGCAAGGAGAC---GACTGT---CAT------------------------
------AGACAAAGATGCTGCATCGGC---------------TTCACG------------
---TGTTTG---------------------------------------------------
---CGAGGTTCCAGTTACGATATAAGATATCGTCGA---------------AGCAGGTGC
>C8.0_Odo_patricius_sra_clean_trinity_Trinity_TRINITY_DN65612_c0_g1_i1
TGCATC---CGCAGAGGAGGT---GGATGT---GACGGAAAA------------------
------CCCAATGATTGCTGCCCCAAC---------------------------TCATCC
---TGCAGATGC---------------------AATCTCTGGGGT---------------
------------------------------ACCAACTGC---------------AGATGC
>C8.0_Odo_patricius_sra_clean_trinity_Trinity_TRINITY_DN71485_c0_g1_i1
TGTGTA---GGAGAAGGAAAT---AGCTGT---GATGTAGGT------------------
------------AGTTGCTGTGAAAAT---------------CACTTC------------
---TGTTTGTGT---------------------------CATCAA---------------
------------------------GACGGCTCCAGGTGC---------------ACTTGC
>C6.0_Odo_patricius_sra_clean_trinity_Trinity_TRINITY_DN72433_c0_g1_i1
TGTGGA---ACGACCGGCTCT---CTTTGC---GAAGACAGA------AGA---------
---------------TGCTGCGAGGGA------------TAT---AGT------------
---TGCAGG---------------------------------------------------
------TACACTGCAAGAACTGGACGACTGTGG---------------------ATGTGT
>C8.0_Odo_patricius_sra_clean_trinity_Trinity_TRINITY_DN73974_c0_g1_i1
TGCGTA---ATGCCTAATCAA---CCCTGT---AAATCTGGC------AAA---------
---------ACAAAATGTTGTCAGGGA---ATAGTGGGCATCAAGAAG------------
---TGTGTCTGC------------------------------------------------
------------------------GATGACAATGGGTGC---------------ACCTGC
>C8.0_Odo_patricius_sra_clean_trinity_Trinity_TRINITY_DN8026_c0_g1_i1
TGCACA---CCTTTAGGGCAA---GACTGT---ACTGCCAAG------CGCCAC------
------------AACTGTTGCCGAAGCACCATG---TTTAAACTGAAA------------
---TGCAAATGCATGTACGCAGCTGGCACA------------------------------
------------------------AACGACGAGGTGTGC---------------TCTTGC
>C10.0_Odo_patricius_sra_clean_trinity_Trinity_TRINITY_DN82012_c0_g1_i1
TGTGCT---TCAAGCAGGGAA---CCATGT---ACCGAAGGC------GACGAC------
---------TGCAGTTGCTGTGGTGAC------------AGAGGAAAG------------
---TGCGATTGCAACTGGCCCAAT------------------------------------
---------------------------AAACCAGGATGC---------------TACTGT
>C8.0_Odo_patricius_sra_clean_trinity_Trinity_TRINITY_DN82947_c0_g1_i1
TGCGGT---GCTGAAGGCCAG---CGATGC---AACGACCGA------AAC---------
---------------TGCTGCTATAAT---------------------------AATGTA
---TGCAAGTGTGAT---------------------------------------------
------------------------GACCACAATAAGTGT---------------GTCTGT
>C8.0_Odo_patricius_sra_clean_trinity_Trinity_TRINITY_DN8371_c0_g1_i1
TGCGTA---CCTCCTGGCAGA---GAATGT---CATCCA---------------------
------AAAGACAAATGTTGCCAGGGA---ATACGTGGAATTATGGAA------------
---TGCCAATGCCAC---------------------------------------------
---------------------------GGTTTTGACTGC---------------CGTTGC
>C8.0_Odo_patricius_sra_clean_trinity_Trinity_TRINITY_DN85127_c0_g1_i1
TGCCAG---GTGGAAGATGAA---GACTGC------GATTCA------TTTCCT------
---------------TGCTGTAGTCTG---------------CTGAAA------------
---TGCGAATGT------------------------------------------------
---------------------------AAATCTAAGTGC---------------AAATGC
>C8.0_Odo_patricius_sra_clean_trinity_Trinity_TRINITY_DN9764_c0_g1_i1
TGCACA---CCCCTAGGACAT---GACTGT---ACTGCGAAA------CGACAT------
------------AGCTGCTGCCGAGGTGACATG---TTCAAGTACAAG------------
---TGCAAGTGCATGTACGCAGAAGGTAGC------------------------------
------------------------GGAAACGAGATATGT---------------TCTTGC
>C8.0_Odo_patricius_sra_clean_trinity_Trinity_TRINITY_DN9764_c0_g2_i1
TGCACA---CCTTTAGGACAT---GACTGC---ACTGCAAAA------CGTCAC------
------------AGCTGCTGCCGAGGAGACATG---TTCAAGTACAAG------------
---TGCAAGTGCATGTACGCAGAAGGTTCC------------------------------
------------------------GGAAATGAAATCTGC---------------TCCTGC
>C8.0_Odo_patricius_sra_clean_trinity_Trinity_TRINITY_DN9764_c1_g1_i1
TGCATA---CCTTTGAGACGT---GATTGC---ACTGCTAGG------CGTCAT------
------------GACTGCTGCCGAGGTGACATG---TTTAAGTACAAA------------
---TGCAAGTGTATATACGCAGCAGACTCT------------------------------
------------------------GGAAACGAAGTCTGT---------------TCATGC
>C8.0_Oxyopes_sp_sra_clean_trinity_Trinity_TRINITY_DN1564_c0_g1_i1
TGCACA---GCTCTGGAGAGA---AGATGT---GACAGGAAA------------------
---CCTGGTCAAAAATGTTGCGACGGA---------------ATGGAC------------
---TGCAAATGCTAC------TATCCTGTCATTGATGGAACAAAA---------------
---------------------TTGATGGAGAGAAGATGC---------------TGGTGC
>C8.0_Oxyopes_sp_sra_clean_trinity_Trinity_TRINITY_DN1789_c0_g1_i2
TGCATC---CGTAGAGGAGGT---GGCTGC---GATGGCAAA------------------
------CCCAACGACTGCTGCCCCAAC---------------------------TCATCC
---TGCAGATGC---------------------AACCTTTGGGGA---------------
------------------------------ACCAACTGC---------------AGGTGC
>C12.0_Oxyopes_sp_sra_clean_trinity_Trinity_TRINITY_DN2073_c0_g1_i2
TGCAAA---CCCCACCGCATG---TCTTGC------------------GAGGGC------
------GACTGCGACTGCTGCCTGCCC---CACGACTAC---------------------
---TGCAGATGCGTGGCG------------------------------------------
------CAGCAGACCCCCTACCCGGGCTACCAGTCCTGC---------------ACTTGC
>C8.0_Oxyopes_sp_sra_clean_trinity_Trinity_TRINITY_DN24_c0_g1_i2
TGCTTC---GGCTGGCGCACG---AACTGCTACGGTTACAAA------TACCTG------
---AAGAACAGCGGTTGCTGCGGCAGC------------CTA---ACA------------
---TGCAACTGCTGGCCGCGGAGACCGACCAAGGAC---------------AACTGGTGG
------------------------CAGTTGGAGTACTGC---------------ACCTGC
>C12.0_Oxyopes_sp_sra_clean_trinity_Trinity_TRINITY_DN2833_c0_g1_i1
TGTGTC---CCGGGCGGCAAG---GAATGT---AATGGTGAC------------------
------GACTGTAGATGCTGTAATAAA---------------------------TTTAGC
TACTGCAAATGTCCT------------CTCTGGGGTGCCTTTGGG---------------
------------------------------------TGT---------------TCCTGC
>C8.0_Oxyopes_sp_sra_clean_trinity_Trinity_TRINITY_DN49614_c0_g1_i1
TGTTAT---GGATGGCACGAC---GTCTGT---ATTTACGAC------------------
---AGAACA---AATTGCTGCAAGCCT---------------TGGAAA------------
---TGCGTGTGTACGATGAGAATATTTACTCTA---CATTCTGCA---------------
---------------------ACTCGAAGAGTCAATTGC---------------AGGTGT
>C8.0_Oxyopes_sp_sra_clean_trinity_Trinity_TRINITY_DN4997_c0_g1_i1
TGTTAC---ATGAGAGGTGAA---GAGTGT---ACAAAAGAT---------ATT------
------------GATTGCTGCTCTGTC------------------CAA------------
---TGCGTTTGTACA---------------------------------------------
---------------------------ACCAATGACTGC---------------AGATGT
>C10.0_Oxyopes_sp_sra_clean_trinity_Trinity_TRINITY_DN5872_c4_g1_i1
TGTCTG---CCACTACACAGC---ACCTGC------------------GACGAT------
------GACTGCCAGTGCTGCTCGAAC---------------AGCCAC------------
---TGCCACTGTCCGTTCGGAAAAATCGCACCAGGCATTCTC------------------
---------------------------------AGGTGC---------------TCCTGC
>C10.0_Oxyopes_sp_sra_clean_trinity_Trinity_TRINITY_DN595_c0_g1_i1
TGCCTC---CCGAAGGACAGC---ACGTGC------------------GATGAT------
------GATTGCCAGTGTTGCCAGGAC---------------CTCCAC------------
---TGCCACTGCCCCTTGAGGAATTGGGCAGCGTCCATCTTT------------------
---------------------------------AGATGC---------------TCCTGT
>C8.0_Oxyopes_sp_sra_clean_trinity_Trinity_TRINITY_DN600_c0_g1_i1
TGCAGG---AACATCGGTGAG---GAGTGT---TGGTACGAC------ATT---------
---------AAACCTTGCTGCAACAGT------------------------GTA------
CCTTGCAAATGCAATCTCCTCCTGACTAGC------------------------------
------------------------------------TGC---------------AAATGC
>C10.0_Oxyopes_sp_sra_clean_trinity_Trinity_TRINITY_DN6414_c0_g1_i1
TGCCTT---CCACTGTACAGC---ACCTGC------------------AACGAC------
------GACTGTGACTGCTGTGAAAAC---------------TATCAC------------
---TGCTCTTGTCCCTACGCTAAAATGATCACC---------------GACGTC------
---CTGAAAATACCCCTGCCCGAAGCTCTCCGCAGGTGC---------------ATGTGC
>C8.0_Oxyopes_sp_sra_clean_trinity_Trinity_TRINITY_DN72068_c0_g1_i1
TGCTAC---CTGAAAGGCGAA---GAATGT---ACAAAAGAT---------GTT------
------------GATTGCTGTACCCTG------------------CAG------------
---TGCCTTTGTACA---------------------------------------------
---------------------------ACGAATGACTGT---------------AGGTGT
>C8.0_Pardosa_pseudoannulata_sra_clean_trinity_Trinity_TRINITY_DN1458_c0_g1_i1
TGTTAC---TTGCGAGGAGAA---GATTGC---ACAAAGGAC---------ATC------
------------GAATGCTGCACCTTG------------------CAG------------
---TGCCTGTGCACA---------------------------------------------
---------------------------ACCAACGAATGC---------------AGGTGT
>C8.0_Pardosa_pseudoannulata_sra_clean_trinity_Trinity_TRINITY_DN15133_c0_g1_i1
TGTACC---CCAAGGTTTAAC---GACTGT---TCTCGAGAT------CGCCAC------
------------AGCTGCTGCCGAAGC---------GAACTGTTCAAA------GATGTC
---TGCACATGCTTTTACCCAGAAAGTGGAGAT---------------------------
---------------------------AGTGAAGTCTGC---------------ACATGC
>C8.0_Pardosa_pseudoannulata_sra_clean_trinity_Trinity_TRINITY_DN15403_c0_g1_i1
TGCATC---CCCAAGCATCAC---GAATGT---ACCAGCGAC------AGGCAC------
------------GGCTGCTGTAGGGGTGATCTG---TTCAAGTACAAA------------
---TGCCAGTGTGTGAAAATC---------------------------------------
------GTCAACGCCCAGAAGGAAGAGACCGAGAGGTGC---------------GCCTGC
>C8.0_Pardosa_pseudoannulata_sra_clean_trinity_Trinity_TRINITY_DN1635_c0_g1_i1
TGCATC---CCACAATATCGT---GTATGT---ACAAATGCT------------------
------CCTGGAAACTGTTGTGCTAAA------------TACACT---------------
---TGCGATTGTTACGGA---------AGATATAAGGCCGGAAAG---------------
---------------------AAGATAGGTCGCAACTGC---------------TTTTGC
>C10.1_Pardosa_pseudoannulata_sra_clean_trinity_Trinity_TRINITY_DN18284_c0_g1_i1
TGTGCA---CGTGACTTCGAG---GACTGC------------------CGTCAC------
---------AAGAGCTGCTGCAACCAG------------TGCACACGA------------
---TGTGCGTGC------------------------------AAG---------------
---------------------AGGGGTGGAAGGGACTGC---------------CGATGC
>C8.0_Pardosa_pseudoannulata_sra_clean_trinity_Trinity_TRINITY_DN322_c0_g1_i1
TGTACA---CCAAGGCTGCAT---GACTGT---TCACATGAT------CGCCAC------
------------AGTTGTTGCAGAGGT---GAATTGTTCAAAGACGAA------------
---TGCTATTGCTTT---------------------------------------------
------TACCCAGAGGACGGAAGCAAAACAGAAGTCTGC---------------TCATGC
>C10.0_Pardosa_pseudoannulata_sra_clean_trinity_Trinity_TRINITY_DN324_c0_g1_i2
TGTGCT---GGACCTAGAGAA---CCATGT---ACAAAAGGC------GATGAT------
---------TGTAGTTGCTGTGGAGAT------------CGAGGAAAG------------
---TGCGACTGTAACTGGCAGGGA------------------------------------
---------------------------AAACCAGGCTGC---------------TATTGC
>C8.0_Pardosa_pseudoannulata_sra_clean_trinity_Trinity_TRINITY_DN3626_c0_g1_i2
TGTGCT---GAGAACGGCATT---CGATGT---GACGAT------------ATT------
------------CACTGCTGCACTGGT---------------CTAAAA------------
---TGCAAATGCAACGCC------------------------------------------
------------------------AGCGGTTACAACTGT---------------GTTTGC
>C8.0_Pardosa_pseudoannulata_sra_clean_trinity_Trinity_TRINITY_DN4093_c0_g1_i1
TGCATC---ACATGGCGTAAT---TCCTGC---ATGCATGAC------GAAAAC------
------------GGTTGTTGCAGA---------------CCTTGGTCA------------
---TGCCTATGTTGGACTCAAAGGGTATCGTCA---------------------------
---AAGTCGCAG---------AAAAAAGTCAAGAAGTGT---------------CAATGC
>C10.0_Peucetia_longipalpis_sra_clean_trinity_Trinity_TRINITY_DN1673_c0_g2_i1
TGTGCT---TCTAAAGGTGAG---CCGTGC---AATAATCAT---------TGC------
------------GACTGCTGCGGTGAC------------AGGGGAAAA------------
---TGCGACTGCAACTGGCCAAAC------------------------------------
---------------------------AAACCAGGGTGC---------------TACTGC
>C8.0_Peucetia_longipalpis_sra_clean_trinity_Trinity_TRINITY_DN17_c0_g1_i1
TGCCGT---AGCTGGCACTCG---AACTGCCTTAACTGGAAG------TATATG------
---AAAAACGGCGGTTGCTGCTCTCCT---------------TGGAAA------------
---TGCAAGTGCTGGGAACGGACAAATCGAAGGGAT---------------AATCCATGG
------------------------CAAAAGGAGTACTGT---------------ACTTGC
>C10.1_Peucetia_longipalpis_sra_clean_trinity_Trinity_TRINITY_DN18701_c0_g1_i1
TGTTCC---CGTGACTTCGAG---GACTGC------------------CGCCAC------
---------AAGAACTGTTGCAACCAG------------TGCACGCGG------------
---TGCGCGTGC------------------------------AAA---------------
---------------------CTGGGTGGACGGGACTGC---------------CGGTGC
>C8.0_Peucetia_longipalpis_sra_clean_trinity_Trinity_TRINITY_DN22560_c0_g1_i1
TGCATC---CAGTGGCGCAAC---TCTTGC---ATGACCAAT------AAAGAC------
------------GGTTGCTGCTTTCCT---------------TGGTCA------------
---TGCCAGTGCTGGGATCAAACGGAAGGCAGAAAAAGACCAAGA---------------
------------------------AAAGTGCACAAATGC---------------CAGTGC
>C8.0_Peucetia_longipalpis_sra_clean_trinity_Trinity_TRINITY_DN24070_c0_g1_i1
TGTGTA---AAATGGCGCATG---TCGTGC---AAACCCAAC------ATT---------
---------GACAAATGCTGTTGG------------------------------TTCAAC
AAATGCAAATGCTGGACGCAGTCAGAGGGAAGAAGGCGTATAAGA---------------
------------------------CAAGTAAGAAAATGC---------------CAGTGC
>C8.0_Peucetia_longipalpis_sra_clean_trinity_Trinity_TRINITY_DN351_c0_g1_i1
TGCTAC---ATGAGAGGTGAG---GAGTGT---ACCAAAGAT---------ATC------
------------GATTGCTGTACTCTC------------------CAG------------
---TGCATGTGTACA---------------------------------------------
---------------------------ACCAACGACTGC---------------AGGTGC
>C8.0_Peucetia_longipalpis_sra_clean_trinity_Trinity_TRINITY_DN36_c0_g1_i1
TGCGTG---ACTCTCGAGAGA---AGATGT---GACAGAAAA------------------
---CCTGGTCAAAAATGTTGCTCGGGC---------------CTTCAA------------
---TGCAAATGCTACCATCCAATCATAGAA------------------------------
------------GGAAAGAAGAAACCCGAAAGAAACTGT---------------TGGTGC
>C8.0_Peucetia_longipalpis_sra_clean_trinity_Trinity_TRINITY_DN4063_c0_g1_i1
TGCAGA---CAGTACGATGAA---GAATGT---CATTATCCC------GAA---------
---------AAACCTTGCTGTAATCAA---------------CAACCA------------
---TGTAGATGCTCTTTTGGTATGACTAAC------------------------------
------------------------------------TGC---------------AGGTGC
>C8.0_Peucetia_longipalpis_sra_clean_trinity_Trinity_TRINITY_DN463_c0_g1_i1
TGTGCG---TTGCTTCACGAA---AAATGT---ATCGCATCA------------------
---------GAATCTTGCTGCAATAAT---------------CTGCCC------------
---TGCGTGTGT------------------------------------------------
------------------AATCCATTTGGAGACAGATGC---------------AAATGC
>C10.0_Peucetia_longipalpis_sra_clean_trinity_Trinity_TRINITY_DN56_c0_g1_i1
TGTCTA---CCATTGCACAGC---ACATGC------------------GATGAT------
------GACTGCAATTGCTGTGGCAAT---------------AACCAT------------
---TGCCACTGCCCATACAATAACGTAGCTCCTGGTATTTTC------------------
---------------------------------AGGTGT---------------TCTTGT
>C10.0_Peucetia_longipalpis_sra_clean_trinity_Trinity_TRINITY_DN5_c0_g1_i1
TGCCTT---CCCATGTTCAGC---ACTTGC------------------GAGGAT------
------GACTGCCAGTGCTGCGAGAAC---------------AACCAC------------
---TGTCACTGTCCGATGAGGAATGTCTTGCCTGGTATTTTT------------------
---------------------------------AGGTGT---------------TCGTGT
>C8.0_Peucetia_longipalpis_sra_clean_trinity_Trinity_TRINITY_DN6286_c0_g1_i1
TGCAAA---GGCTGGCACGAC---AATTGC---TACTCGGAG------AAGAGAATGCAA
TGGAAAAATGGCGGCTGTTGCACTAAG---------------TATGTA------------
---TGCAACTGTTGGGAAAGAACAAATCGCAGGGAC---------------AATCCATGG
------------------------CAAAAAGAGTACTGC---------------CGATGT
>C8.0_Peucetia_longipalpis_sra_clean_trinity_Trinity_TRINITY_DN6959_c0_g2_i1
TGTCGA---GAACTCAATGAA---GATTGT---TGGTATGAT------ATA---------
---------AAACCCTGTTGCAAAGGT------------CGA---CCT------------
---TGTAAATGCAACTTCCTGCTGACGGAA------------------------------
------------------------------------TGC---------------AAATGC
>C6.0_Peucetia_longipalpis_sra_clean_trinity_Trinity_TRINITY_DN8238_c0_g1_i1
TGCGTT---GAGAAAGGAGGG---GACTGT------AGAAAT------GTTCCA------
---------------TGCTGTGAAGGT---------------GGCAGA------------
---TGTCGC---------------------------------------------------
------TACACCTTAGTTTCAGCTCTACCTTTCAGGCATCTG---------CAGATTTGC
>C8.0_Peucetia_longipalpis_sra_clean_trinity_Trinity_TRINITY_DN887_c0_g1_i1
TGTGGC---TCTAAAGGTGCC---CCGTGC---AAAGTACAC------------------
---GGG------GACTGCTGCGGTAAC------------AGGGGAAAT------------
---TGTGGCTGCTACTACCCAAAC------------------------------------
---------------------------AAAGGAGGGTGC---------------TTCTGC
>C8.0_Peucetia_longipalpis_sra_clean_trinity_Trinity_TRINITY_DN910_c0_g1_i1
TGCGTA---CCATGGCGGGGT---AGCTGC---AAGGGTAAC------AAAGAG------
------------GGCTGTTGCGGTATA------------TTATCA---------------
---TGCGTATGCTGGAATCCA---------------------------------------
---------------ATGGGCCAGAAAACTGAATGGTGT---------------CAGTGC
>C8.0_Phoneutria_nigriventer_female_H_IBSP_221739_clean_trinity_Trinity_TRINITY_DN108_c0_g1_i1
TGTGCC---GATGCCTATAAG---TCATGC---AACCATCCAAGA---------------
------------ACTTGCTGCGATGGCTATAATGGCTATAAACGAGCC------------
---TGCATATGCAGT---------------------------------------------
---------------------------GGATCAAATTGC---------------AAATGC
>C10.0_Phoneutria_nigriventer_female_H_IBSP_221739_clean_trinity_Trinity_TRINITY_DN121_c0_g1_i6
TGTGCT---GGCCAAGACAAG---CCTTGC------------------AAAGAA------
------ACTTGCGACTGCTGTGGAGAG------------AGAGGAGAA------------
---TGTGTTTGCGCC------------------TTGTCATATGAA---------------
------------------------GGCAAATACAGGTGC---------------ATATGC
>C10.0_Phoneutria_nigriventer_female_H_IBSP_221739_clean_trinity_Trinity_TRINITY_DN121_c1_g1_i1
TGTGCT---GCCACATTTAAC---CCTTGC------------------AAAGAA------
------CATTGCGACTGCTGTGGAGAG------------AAAGTAGAA------------
---TGTGTTTGC------------------------------------------------
------------------------GATACGAGAAGGTGC---------------ATATGC
>C6.0_Phoneutria_nigriventer_female_H_IBSP_221739_clean_trinity_Trinity_TRINITY_DN14050_c0_g1_i8
TGCGTTCTACCGTTTGGG------CTATGT---GTAAACAAC---------ATG------
------------GAATGCTGTTCTCGT------------------TCT------------
---TGTATTATTGGACTT------------------------------------------
---------------------------------------------------------TGT
>C8.0_Phoneutria_nigriventer_female_H_IBSP_221739_clean_trinity_Trinity_TRINITY_DN2070_c0_g1_i1
TGTATC---AAAGAGGGTAAA---TCCTGC---TTGGACAAC------GAGGAC------
------------GGTTGTTGCCCTCTT------------------------------TCG
ACATGTGAATGCTGGGAACAAAGAATACCTAGAAAGAGCACTAAT---------------
------------------------TGGGTCAAGAGGTGT---------------CAGTGT
>C8.0_Phoneutria_nigriventer_female_H_IBSP_221739_clean_trinity_Trinity_TRINITY_DN2419_c0_g1_i1
TGTACC---GAAAGGAACCAT---GAGTGC---ACTGACGAT------CGTCAC------
------------AGCTGCTGCCGGGGA---------AAATTGTTCAAA------GACGTC
---TGTATGTGCTTTTACCCGGAAGGCGGCAGCAACGATACGGCAAGG------------
---------------------GCAAACAAGGAATTGTGC---------------ACTTGC
>C6.0_Phoneutria_nigriventer_female_H_IBSP_221739_clean_trinity_Trinity_TRINITY_DN2446_c0_g1_i1
TGTAGA---TTCAACGGCCAG---CAATGT---ACAAACGAC---------AGT------
------------CAATGCTGCTATGGT------------------AAA------------
---TGCAGGACT------------------------------------------------
------------------------ACGTTTCTGAGCAGG---------------ATATGC
>C6.0_Phoneutria_nigriventer_female_H_IBSP_221739_clean_trinity_Trinity_TRINITY_DN2925_c0_g1_i1
TGTTCT---GGCCAGGGCATG---CCCTGC------------------GAAAGT------
------GACGACGAATGCTGCTTCCAT---------------CTGAGC------------
---TGTATGACT------------------------------------------------
------------------------GCTTTCAATGGCGGA---------------GAGTGC
>C6.0_Phoneutria_nigriventer_female_H_IBSP_221739_clean_trinity_Trinity_TRINITY_DN2925_c0_g4_i2
TGTACT---TTATCCCAGGAC---CCCTGC---AAAAGTGAC------GATGAA------
---------------TGCTGCTTTGGT---------------ATGATT------------
---TGTGTGCGT------------------------------------------------
------------------------AAGCCTCGTGGTCAG---------------ATATGC
>C8.0_Phoneutria_nigriventer_female_H_IBSP_221739_clean_trinity_Trinity_TRINITY_DN2956_c0_g1_i1
TGCATC---GCATATGAGCAA---GTGTGC---ACTTATAAT------------------
---ACAGGC---AACTGCTGTCCCGGC---------------ATGAAA------------
---TGTGAATGTTATCAGAGATTTATAAAA------------------------------
---------------GGAGTCAAAGAAGCAATAAAATGC---------------TGGTGC
>C10.0_Phoneutria_nigriventer_female_H_IBSP_221739_clean_trinity_Trinity_TRINITY_DN3043_c0_g1_i2
TGTGGA---AATCATGGCGAT---AAGTGC---GAAAATGCT---------TGC------
------------GACTGTTGTGGACCA------------ACGTCTGAC------------
---TGTGGTTGTACCTGGGCAGATCCAAGCAAAACAGGG---------------------
------------------------------------TGT---------------GAATGC
>C6.0_Phoneutria_nigriventer_female_H_IBSP_221739_clean_trinity_Trinity_TRINITY_DN3909_c0_g4_i2
TGCCTT---AAAATCCGTAAG---CGGTGT---GAAAGCGAC------AAGGAT------
---------------TGCTGCAAA---------------GGTACGACG------------
---TGCAGGCCT------------------------------------------------
------------------------GCGAAATTCAGAAGG---------------CTATGC
>C12.1_Phoneutria_nigriventer_female_H_IBSP_221739_clean_trinity_Trinity_TRINITY_DN417_c0_g1_i2
TGCCTC---GCTCGTGGAGAA---ACTTGC------------------AAAGAT------
------GACTGTGAATGCTGCGACTGC------------GACAACCAA------------
---TGTTATTGTCCCTTT------------------------------------------
---GACTGGTTTGGTGGAAAGTGGCATCCCGTTGGGTGC---------------TCTTGC
>C8.0_Phoneutria_nigriventer_female_H_IBSP_221739_clean_trinity_Trinity_TRINITY_DN589_c0_g1_i1
TGCATC---AAGGGGCGTGAT---TCCTGT---ATGGACAAC------AAAGGT------
------------GGTTGCTGTTGGCCT---------------TGGTCA------------
---TGTGACTGTTGGACGCAAGGCACATATAATAGACATAAAGTC---------------
---------------AGGACTGGTTCTGTACGGAAATGC---------------CAGTGC
>C8.0_Phoneutria_nigriventer_female_H_IBSP_221739_clean_trinity_Trinity_TRINITY_DN5_c1_g1_i2
TGTGCA---GATGCTTGGGAA---TCATGT---------GAT------------------
------AATCGACCTTGTTGTGTAGTG---AATGGTTGGAAAAGAGGT------------
---TGCAAGTGTAGTTTG------------------------------------------
------------------------AATATGAGAAACTGC---------------GATTGC
>C8.0_Phoneutria_nigriventer_female_H_IBSP_221739_clean_trinity_Trinity_TRINITY_DN702_c2_g1_i3
TGCGTA---CATCTCGAGAAA---CGATGT---GATTTAAAT---GCAGGAGAT------
------AAA------TGCTGTCCAGGA---------------CTCGTT------------
---TGCAAGTGCTAT------TTTCCGGTTATAAACGGAGAGAAA---------------
------------------------ACGGCAAAGAGATGT---------------TGGTGC
>C6.0_Phoneutria_nigriventer_female_H_IBSP_221739_clean_trinity_Trinity_TRINITY_DN76_c0_g1_i1
TGTGCT---CCACGTTTCAGT---ATATGT---AATAGCGAC------AAGGAA------
---------------TGCTGCAAA---------------GGTCTGAGA------------
---TGCAAG---------------------------------------------------
------------AGTCGAATTGCAAATATGTGGCCAACG---------------TTCTGC
>C6.0_Phoneutria_nigriventer_female_H_IBSP_221739_clean_trinity_Trinity_TRINITY_DN76_c0_g2_i1
TGTAGA---TTCGCCGGCGAG---CAATGT---ACAAGCGAC---------GGT------
------------CAATGCTGCTATGGT------------------AAA------------
---TGCAAGACT------------------------------------------------
------------------------GCGTTTATGGGAAAG---------------ATATGC
>C6.0_Phoneutria_nigriventer_female_H_IBSP_221739_clean_trinity_Trinity_TRINITY_DN76_c0_g3_i2
TGCATACCA------TTCAAG---CCATGT---AAAAGCGAC------GAGAAT------
---------------TGCTGCAAA---------------AAATTGAAG------------
---TGCAAGTCTACG---------------------------------------------
------------------------TTTTCCGTCGCAAAG---------------ATATGC
>C8.0_Phoneutria_nigriventer_female_H_IBSP_221739_clean_trinity_Trinity_TRINITY_DN7870_c0_g1_i1
TGCATC---GGACGTAATGAG---ATCTGC---AAGTTCGAC------AGACAT------
------------GGTTGTTGTTGGCCT---------------TGGTCC------------
---TGTAGTTGT---TGG---------AATATGGAAGGACATCCTGTA------------
------------------------AGTGATGTGTGGTGC---------------GAGTGC
>C14.0_Phoneutria_nigriventer_female_H_IBSP_221739_clean_trinity_Trinity_TRINITY_DN84_c0_g1_i2
TGCATC---AACCACGGGGAT---GAATGT---GATGGGTAT------AAAGAC------
------GACTGCCAGTGTTGCAGATCT---AATGGTTTT---------------------
---TGTAGCTGTTCA------------------GGGATTTTTGGA---------------
------------------------TATAAATGGAATTGC---------------ATTTGC
>C10.0_Phoneutria_nigriventer_female_H_IBSP_221739_clean_trinity_Trinity_TRINITY_DN9317_c0_g1_i1
TGCGGC---GATATTAATGCC---GCTTGC------------------AAAGAT------
------GATTGCGACTGCTGTGGATAT---------------------------ACGACA
GCATGTGATTGCTATTGGTCAAGCAGC---------------------------------
------------------------------------TGT---------------AAATGT
>C8.0_Phoneutria_nigriventer_female_I_IBSP_221740_clean_trinity_Trinity_TRINITY_DN1033_c0_g1_i1
TGCGCA---GCTGTTTATGAT---AGATGC------------------GGAAAA------
---GGTTACAAGCGTTGCTGTGAAGAA---------------CGACCA------------
---TGCAAATGCATTATT------------------------------------------
------------------------GTTATGGACAACTGT---------------ACGTGC
>C8.0_Phoneutria_nigriventer_female_I_IBSP_221740_clean_trinity_Trinity_TRINITY_DN104_c0_g1_i1
TGCATC---GGACGTAATGAG---AGCTGC---AAGTTCGAC------AGACAT------
------------GGTTGTTGTTGGCCT---------------TGGTCC------------
---TGTAGTTGT---TGG---------AATAAGGAAGGACAGCCTGAA------------
------------------------AGTGATGTGTGGTGC---------------GAGTGC
>C8.0_Phoneutria_nigriventer_female_I_IBSP_221740_clean_trinity_Trinity_TRINITY_DN130_c0_g2_i7
TGTGCA---CTTGCTTGGGAG---GAGTGC---TCGTATCCT------GAG---------
---------AAACGTTGCTGTGAAAAT---------------CTGCCA------------
---TGCCTATGCAAT---------------------------AGG---------------
------------------------GCTAAGACCCACTGC---------------AAGTGC
>C8.0_Phoneutria_nigriventer_female_I_IBSP_221740_clean_trinity_Trinity_TRINITY_DN1566_c0_g1_i1
TGCATC---GCATATGAGAAA---GTGTGC---ACTTATAAT------------------
---ACAGGC---AACTGCTGTCCCGGC---------------ATGAAA------------
---TGTGAATGTTATCAGAGATTTGTAAAA------------------------------
---------------GGAGTCAAAGAAGCAATAAAATGC---------------TGGTGC
>C8.0_Phoneutria_nigriventer_female_I_IBSP_221740_clean_trinity_Trinity_TRINITY_DN1890_c0_g1_i1
TGTATC---AAAGAGGGTAAA---TCCTGC---TTGGACAAC------GAGGAC------
------------GGTTGTTGCCCTCTT------------------------------TCG
ACATGTGAATGCTGGGAACAAAGAATACCTAGAAAGAGCACTAAT---------------
------------------------TGGGTGAAGAGGTGC---------------CAGTGT
>C10.0_Phoneutria_nigriventer_female_I_IBSP_221740_clean_trinity_Trinity_TRINITY_DN214_c0_g1_i10
TGTGCT---GCCACATTTAAC---TCTTGC------------------AAAGAA------
------CATTGCGACTGCTGTGGAGAG------------AAAGTAGAA------------
---TGTGTTTGC------------------------------------------------
------------------------GACACGAGAAGGTGC---------------ATATGC
>C8.0_Phoneutria_nigriventer_female_I_IBSP_221740_clean_trinity_Trinity_TRINITY_DN2354_c0_g1_i1
TGCATC---AAGTGGCGTGAT---TCCTGT---ATGGACAAC------AAAGGT------
------------GGTTGCTGTTGGCCT---------------TGGTCA------------
---TGTGACTGTTGGACGCAAGGCACATATAATAGACATAAAGTC---------------
---------------AGGACTGGTTCTGTACGGAAATGC---------------CAGTGC
>C10.0_Phoneutria_nigriventer_female_I_IBSP_221740_clean_trinity_Trinity_TRINITY_DN279_c0_g1_i11
TGTGCT---GGCCAAGACAAG---CCCTGC------------------AAAGAA------
------ACTTGCGACTGCTGTGGAGAG------------AGAGGAGAA------------
---TGTGTTTGCGCC------------------TTGTCATATGAA---------------
------------------------GGCAAATACAGGTGC---------------ATATGC
>C8.0_Phoneutria_nigriventer_female_I_IBSP_221740_clean_trinity_Trinity_TRINITY_DN32211_c0_g1_i1
TGTATT---GATGAGCATGGA---TACTGC---AAAGACAAC------TTTGAC------
------------GGCTGTTGTCGC---------------CCTTATCAA------------
---TGTAAGTGCGTCAAAGAAATCCCATTTAGAGAA------------------------
------------------------CATGTAACGACGTGC---------------ACGTGC
>C8.0_Phoneutria_nigriventer_female_I_IBSP_221740_clean_trinity_Trinity_TRINITY_DN42_c0_g2_i1
TGTACC---GAAAGGAACCAT---GAGTGC---ACTGACGAT------CGTCAC------
------------AGCTGCTGCCGGGGA---------AAATTGTTCAAA------GACGTC
---TGTAAGTGCTTTTACCCGGAAGGCGGTAGCAACGATACGGCAAGG------------
---------------------GCAAACAAGGAATTGTGC---------------ACTTGC
>C6.0_Phoneutria_nigriventer_female_I_IBSP_221740_clean_trinity_Trinity_TRINITY_DN454_c1_g1_i1
TGCATACCA------TTCAAG---CCATGT---AAAAGCGAC------GAGAAT------
---------------TGCTGCAAA---------------AAATTTAAG------------
---TGCAAGACT------------------------------------------------
------------------------ACGGGTATCGTAAAG---------------CTATGC
>C12.1_Phoneutria_nigriventer_female_I_IBSP_221740_clean_trinity_Trinity_TRINITY_DN49_c0_g1_i4
TGCAAA---GCTCGTGGAGAT---ACTTGC---CAAAAAGAC------TGTGAT------
---------------TGCTGCGGATGC------------TTCTACAAA------------
---TGTCATTGCCCCCTC------------------------------------------
---GACTGGTTCGGTGGAAAGTGGCATCCTCTTGGATGC---------------TCTTGC
>C14.0_Phoneutria_nigriventer_female_I_IBSP_221740_clean_trinity_Trinity_TRINITY_DN55_c0_g1_i3
TGCCTA---GAACTCGGTAAG---GATTGC---GATGGGTAT------AAAGAC------
------AACTGCCAGTGCTGCAGAGAT---AATGCATTT---------------------
---TGCAGCTGT------------------TATAACGTTTTTGGA---------------
------------------------TACAAATTTGGCTGC---------------AAGTGC
>C14.0_Phoneutria_nigriventer_female_I_IBSP_221740_clean_trinity_Trinity_TRINITY_DN79_c0_g1_i1
TGCATC---GAACTCAATAAT---GATTGC---GATGGGTCT------AAAGAC------
------GACTGCCAGTGCTGCCGAGAT---AATGCATAT---------------------
---TGCAGCTGT------------------TATAACTTTTTTGGA---------------
------------------------ATTAAATCGGGTTGC---------------AAGTGC
>C6.0_Phoneutria_nigriventer_female_I_IBSP_221740_clean_trinity_Trinity_TRINITY_DN8708_c0_g2_i1
TGCGTT---CTACCGTTACGG---CGATGT---AGAAACAAC---------ATG------
------------GAATGCTGTTCTCGT------------------TCT------------
---TGTAGAATT------------------------------------------------
------------------------GGA---------------------------CTTTGT
>C6.0_Phoneutria_nigriventer_female_I_IBSP_221740_clean_trinity_Trinity_TRINITY_DN978_c0_g1_i1
TGTGCT---GGAGTTCGCGAG---CCATGT------------------AATAGC------
------AAACAGGACTGCTGCGGTAAA---------------CTGATT------------
---TGT------------------------------------------------------
------------------GACTATGTAGTTTTCTGGAAA---------------GTGTGC
>C6.0_Phoneutria_nigriventer_female_J_IBSP_221741_clean_trinity_Trinity_TRINITY_DN1713_c0_g1_i11
TGTCCT---AAAATCATCAAG---CAATGT---AAAAGCGAC------GAGGAT------
---------------TGCTGCAGAGGT---------------TGGAAG------------
---TGCTTCGGATTTTCGATT---AAGGATAAG---------------------------
------------------------------------------------------ATGTGC
>C12.0_Phoneutria_nigriventer_female_J_IBSP_221741_clean_trinity_Trinity_TRINITY_DN1721_c0_g1_i1
TGTATC---GCAGGTGGTGAG---GATTGC------------------AAAACT------
------GATTGCGAATGCTGCGGAAAG------------TGGAGCTAT------------
---TGCAAATGCCCA------------ATCTGGGGTCTATTCGGA---------------
------------------------------------TGT---------------TCTTGC
>C12.1_Phoneutria_nigriventer_female_J_IBSP_221741_clean_trinity_Trinity_TRINITY_DN218_c0_g1_i10
TGCAAG---GCTCGTGGAGAT---ACTTGC---CAAAAAGAC------TGTGAT------
---------------TGCTGCGGGTGC------------TTCTACAAA------------
---TGTCATTGCCCCCTT------------------------------------------
---GACTGGTTCGGTGGAAAGTGGCATCCTCTTGGGTGC---------------TCTTGC
>C10.0_Phoneutria_nigriventer_female_J_IBSP_221741_clean_trinity_Trinity_TRINITY_DN233_c0_g2_i4
TGCGGT---GATATTAACGCT---CCTTGC------------------CAAAGT------
------GATTGCGATTGCTGT------------GGATATTCGGTAACC------------
---TGTGACTGTTATTGGTCTAGCAGC---------------------------------
------------------------------------TGT---------------AAATGC
>C12.0_Phoneutria_nigriventer_female_J_IBSP_221741_clean_trinity_Trinity_TRINITY_DN2781_c0_g1_i3
TGTCTT---AAGCTTGACTCT---CCCTGC---GATCCTGAT------AAAGGC------
------GACTGTCAGTGCTGCCGGAGT---AACGCGTTT---------------------
---TGTGGTTGTGCGTTGGGGTATAAAGTC------------------------------
---------------------------TTCGGAAACTGC---------------AAGTGC
>C8.0_Phoneutria_nigriventer_female_J_IBSP_221741_clean_trinity_Trinity_TRINITY_DN316_c0_g2_i2
TGTGTA---GGTGTTTGGAAG---GAATGC---TCG------------TCTCCT------
------GAGAAACCTTGCTGTAGAAAT---------------CGACCA------------
---TGCAGATGCAATAGT------------------------------------------
------------------------GCTAAGACTCACTGC---------------AGGTGC
>C8.0_Phoneutria_nigriventer_female_J_IBSP_221741_clean_trinity_Trinity_TRINITY_DN37_c0_g1_i3
TGCATC---GGACATAGAAAG---AGTTGC---ATACACGAC------AGAAAC------
------------GGTTGTTGTTGGAAT---------------ATGCCT------------
---TGTAACTGCTGGCATCCGATGGGGCAAAAG---------------------------
---------------------------ACTGAGTGGTGC---------------AAGTGC
>C8.0_Phoneutria_nigriventer_female_J_IBSP_221741_clean_trinity_Trinity_TRINITY_DN402_c0_g1_i3
TGCGTA---CATCTCGAGAAA---CGATGT---GATTTAAAT---GCAGGAGAT------
------AAA------TGCTGTCCAGGA------------TTA---GCT------------
---TGCAAGTGCTAT------TTTCCTATTATAAACGGAGAGAAA---------------
------------------------ACGGCAAAGAGATGT---------------TGGTGC
>C8.0_Phoneutria_nigriventer_female_J_IBSP_221741_clean_trinity_Trinity_TRINITY_DN4345_c0_g1_i1
TGCATC---GCATTAGAAACA---GTTTGC---ACGAATGAT------ACAGGC------
------------AACTGCTGCCCTGGC---------------TTGAAA------------
---TGTGAATGTTATCACAGATTTGTAAAA------------------------------
---------------GATGTCAGGGAAGGACAAAAATGC---------------TGGTGC
>C8.0_Phoneutria_nigriventer_female_J_IBSP_221741_clean_trinity_Trinity_TRINITY_DN49_c1_g1_i1
TGTGCC---GATGCCTATAAG---TCATGC---AACCATCCAAGA---------------
------------ACTTGCTGCGATGGCTATAATGGCTATAAACGAGCC------------
---TGCATGTGCAGT---------------------------------------------
---------------------------GGATCAAATTGC---------------AAATGC
>C8.0_Phoneutria_nigriventer_female_J_IBSP_221741_clean_trinity_Trinity_TRINITY_DN53334_c0_g1_i1
TGCATC---GCATATGAGAAA---GTGTGC---ACTTATAAT------------------
---ACAGGC---AACTGCTGTCCCGGC---------------ATGAAA------------
---TGTGAATGTTATCAGAGATTTATAAAA------------------------------
---------------GGAGTCAAAGAAGCAATAAAATGC---------------TGGTGC
>C8.0_Phoneutria_nigriventer_female_J_IBSP_221741_clean_trinity_Trinity_TRINITY_DN5909_c0_g1_i5
TGCGCA---GCTGTTTATGAG---AGATGC------------------GGAAAA------
---GGTTACAAGAGTTGCTGTGAAGAA---------------CGACCA------------
---TGCAATTGCAATATT------------------------------------------
------------------------GTTATGGACAACTGT---------------ACGTGC
>C10.0_Phoneutria_nigriventer_female_J_IBSP_221741_clean_trinity_Trinity_TRINITY_DN6176_c1_g1_i2
TGCGGC---GATATTAATGCC---GCTTGC------------------AATGAG------
------GATTGCGACTGCTGTGGATAT---------------------------TCGACA
GCATGTGATTGCTATTGGTCAAAGAGC---------------------------------
------------------------------------TGT---------------AAATGT
>C8.0_Phoneutria_nigriventer_female_J_IBSP_221741_clean_trinity_Trinity_TRINITY_DN64_c0_g1_i1
TGTGCA---CAAGCCTATAAA---TCATGC------GACTCA------AAACCT------
---------------TGTTGTGTTGTG---AACGGCTATCACAGAACC------------
---TGCAAATGC---------------------AATGGATTTGGA---------------
------------------------------AGTAATTGC---------------AAATGC
>C6.0_Phoneutria_nigriventer_female_J_IBSP_221741_clean_trinity_Trinity_TRINITY_DN67_c0_g1_i1
TGTCCT---AAAATCCTCAAG---CAATGT---AAAAGCGAC------GAGGAT------
---------------TGCTGCAGAGGT---------------TGGAAG------------
---TGCTTCGGATTTTCGATT---AAGGATAAG---------------------------
------------------------------------------------------ATGTGC
>C14.0_Phoneutria_nigriventer_female_J_IBSP_221741_clean_trinity_Trinity_TRINITY_DN76_c0_g3_i1
TGCATC---AATTTCACGGGA---AAATGC---GAGAGGGGT------AAAGGC------
------AACTGCCAGTGCTGCAGAGAT---AATGGATAT---------------------
---TGCGAATGTAAATGGTTC---------------------------------------
------------------------CTCGGTTGGAACTGC---------------CACTGC
>C10.0_Phoneutria_nigriventer_female_J_IBSP_221741_clean_trinity_Trinity_TRINITY_DN8416_c0_g1_i1
TGCGGC---GATATTAATGCC---GCTTGC------------------AAAGAG------
------GATTGCGACTGCTGTGGATAT---------------------------ACGACA
GCATGTGTTTGCTATTGGTCAAAGAGC---------------------------------
------------------------------------TGT---------------AAATGT
>C8.0_Phoneutria_nigriventer_female_J_IBSP_221741_clean_trinity_Trinity_TRINITY_DN92_c0_g2_i1
TGCATC---AAGTGGCGTGAT---TCCTGT---ATGGACAAC------AAAGGT------
------------GGTTGCTGTTGGCCT---------------TGGTCA------------
---TGTGACTGTTGGACGCAAGGCATATATAATAGACATAAAGTC---------------
---------------AGGACTGGTTCTGTACGGAAATGC---------------CAGTGC
>C14.0_Phoneutria_nigriventer_male_A_IBSP_214012_clean_trinity_Trinity_TRINITY_DN102_c0_g1_i6
TGCATC---AATGTCGGGGAC---TTTTGC---GATGGGAAA------AAAGAC------
------GACTGCCAGTGCTGCAGAGAT---AATGCTTAT---------------------
---TGTAGCTGTTCA------------------GGGATTTTTGGA---------------
------------------------TATAAATGGAATTGC---------------CGGTGC
>C14.0_Phoneutria_nigriventer_male_A_IBSP_214012_clean_trinity_Trinity_TRINITY_DN102_c0_g3_i5
TGCATC---AATGTCGGAGAC---TTTTGC---GATGGTGAA------AAAGAC------
------GACTGCCAGTGCTGCAGAGAT---AATGCTTAT---------------------
---TGTAGCTGTTCA------------------GGGATTTTTGGA---------------
------------------------TATAAATGGAATTGC---------------CGGTGC
>C8.0_Phoneutria_nigriventer_male_A_IBSP_214012_clean_trinity_Trinity_TRINITY_DN191_c0_g1_i1
TGCATA---AAGCTTGAAGAA---AGATGT---GACTTGAAA---GAAGGTGAT------
------GGAACCAAATGCTGTGAAGGA------------------------CTA------
GCTTGCAAATGTTAT------TTTCCACATGTAGGTGGAGTGAAA---------------
------------------------GGAGGAAAGAGATGC---------------TGGTGT
>C6.0_Phoneutria_nigriventer_male_A_IBSP_214012_clean_trinity_Trinity_TRINITY_DN2676_c0_g1_i4
TGTGCA---GATGTTTTTAAG---GAGTGC---TGGTATCCA------GAG---------
---------AAACCTTGCTGTAAAGAT---------------CGAGCA------------
---TGCCAA---------------------------------------------------
------------------------AGCAGTCTTGGTATG---------------ACCTGC
>C8.0_Phoneutria_nigriventer_male_A_IBSP_214012_clean_trinity_Trinity_TRINITY_DN2676_c0_g2_i2
TGTGTA---CCTGTTTATAAG---GATTGC---TGGTATCCT------GAC---------
---------AAACCTTGCTGTGAAAAT---------------CGACCA------------
---TGTAAATGCAACATCGTTATGACCGAC------------------------------
------------------------------------TGC---------------AAGTGC
>C8.0_Phoneutria_nigriventer_male_A_IBSP_214012_clean_trinity_Trinity_TRINITY_DN305_c0_g1_i5
TGTGCC---AATGCCTATAAA---ACATGC---AACAGTCAA------------------
---------ACAACTTGCTGCGATGGCTATAAAGGCTATAAACGAGCC------------
---TGCATGTGTACT---------------------------------------------
---------------------------TTTTCAAATTGC---------------AAATGC
>C8.0_Phoneutria_nigriventer_male_A_IBSP_214012_clean_trinity_Trinity_TRINITY_DN306_c0_g1_i3
TGTGCA---CTTGCTTGGGAG---GAGTGC---TCGTATCCT------GAG---------
---------AAACGTTGCTGTGGAAAT---------------CTGTCA------------
---TGCCTATGCAGT---------------------------AGG---------------
------------------------GCTAAGACCCACTGC---------------AAGTGC
>C6.0_Phoneutria_nigriventer_male_A_IBSP_214012_clean_trinity_Trinity_TRINITY_DN43_c0_g1_i14
TGTGTT---CCACCTGGACAC---CACTGT---TACAGAGAA------AAGGAA------
---------------TGCTGCAAAGGT---------------CTGACA------------
---TGCAAG---------------------------------------------------
------------GGTCGAGATCGAAATATGGGGCCAACG---------------TTCTGC
>C6.0_Phoneutria_nigriventer_male_A_IBSP_214012_clean_trinity_Trinity_TRINITY_DN70_c0_g3_i1
TGTACT---TTATTCCAGGAC---CCCTGC---AAAAGTGAC------GATGAA------
---------------TGCTGCTTTGGT---------------ATGATT------------
---TGTGTGCGT------------------------------------------------
------------------------AAGCCTCGTGGTCAG---------------ATATGC
>C8.0_Phoneutria_nigriventer_male_B_IBSP_214013_clean_trinity_Trinity_TRINITY_DN106_c0_g1_i3
TGTGCA---GACGCTTGGGAA---TCATGT---------GAT------------------
------AATCGACCTTGTTGTGTAGTG---AATGGTTGGAAAAGAGGT------------
---TGCAAGTGTAGTTTG------------------------------------------
------------------------AATATGAGAAACTGC---------------TATTGC
>C8.0_Phoneutria_nigriventer_male_B_IBSP_214013_clean_trinity_Trinity_TRINITY_DN134_c0_g1_i10
TGCGTA---CATCTCGAGAAA---CGATGT---GATTTAAAT---GCAGGAGAT------
------AAA------TGCTGTCCAGGA------------CTA---GCT------------
---TGCAAGTGCTAT------TTTCCTGTTATAAACGGAGTGAAA---------------
------------------------ACGGCAAAGAGATGT---------------TGGTGC
>C8.0_Phoneutria_nigriventer_male_B_IBSP_214013_clean_trinity_Trinity_TRINITY_DN183_c0_g1_i1
TGCGAA---CATCTGGAGACA---AGATGT---GATTTAAAT---TCAGGCGCT------
------AAA------TGCTGTCCAGGA---------------CTGGTT------------
---TGCAAGTGCTAT------TTTCCTGTTATAAACGGAGTGAAA---------------
------------------------ACGGCAAAGAGATGT---------------TGGTGC
>C14.0_Phoneutria_nigriventer_male_B_IBSP_214013_clean_trinity_Trinity_TRINITY_DN244_c0_g1_i1
TGCATC---AACCACGGGGAT---GAATGT---GATGGGTAT------AAAGAC------
------GACTGCCAGTGTTGCAGATCT---AATGGTTTT---------------------
---TGTAGCTGTTCA------------------GGGATTTTTGGA---------------
------------------------TTGAAATGGAATTGC---------------CGGTGC
>C12.1_Phoneutria_nigriventer_male_B_IBSP_214013_clean_trinity_Trinity_TRINITY_DN2881_c0_g1_i2
TGCAAG---TCTCGTGGAGAT---ACTTGC---CAAAAAGAC------TGTGAT------
---------------TGCTGCGGTTGC------------TTCTACAAA------------
---TGTCATTGCCCCCTC------------------------------------------
---GACTGGTTCGGTGGAAAGAGGCATCCTCTTGGGTGC---------------TCTTGC
>C10.0_Phoneutria_nigriventer_male_B_IBSP_214013_clean_trinity_Trinity_TRINITY_DN466_c0_g1_i1
TGCGGC---GATATTAATGCT---GCTTGC------------------AAAGAG------
------GATTGCGACTGCTGTGGATAT---------------------------ACGACA
GCATGTGATTGCTATTGGTCAAGCAGC---------------------------------
------------------------------------TGT---------------AAATGT
>C8.0_Phoneutria_nigriventer_male_B_IBSP_214013_clean_trinity_Trinity_TRINITY_DN75_c0_g1_i1
TGCGCA---GCTGTTTATGAG---AGATGC------------------GGAAAA------
---GGTTACAAGCGTTGCTGTGAAGAA---------------CGACCA------------
---TGCAAATGCAATATT------------------------------------------
------------------------GTTATGGACAACTGC---------------ATATGC
>C14.0_Phoneutria_nigriventer_male_C_IBSP_214014_clean_trinity_Trinity_TRINITY_DN103_c0_g1_i9
TGCATC---AATGTCGGGGAC---TTTTGC---GATGGTGAA------AAAGAC------
------GACTGCCAGTGCTGCAGAGAT---AATGGTTAT---------------------
---TGTAGCTGTTCA------------------GGGATTTTTGGA---------------
------------------------TATAAATGGAATTGC---------------CGGTGC
>C14.0_Phoneutria_nigriventer_male_C_IBSP_214014_clean_trinity_Trinity_TRINITY_DN103_c1_g1_i7
TGCATC---GAACTCAATAAT---GATTGC---GATGGGTCT------AAAGAC------
------GACTGCCAGTGCTGCCGAGAT---AATGCATAT---------------------
---TGCAGCTGT------------------TATAATTTTTTTGGA---------------
------------------------ATTAAATCGGGTTGC---------------AAGTGC
>C8.0_Phoneutria_nigriventer_male_C_IBSP_214014_clean_trinity_Trinity_TRINITY_DN1085_c0_g1_i1
TGCGTG---CCTCATGGACAA---AGATGC------AACTTA------ATACCAGATGAT
ACAAAA------ATATGCTGCGATGGA---------------CTGGAT------------
---TGCAGTTGCTATCAC---------------------GTATATATAAGAGGAATA---
---AAAAGCGAT---------------GCAAAGAGATGC---------------TGGTGT
>C12.0_Phoneutria_nigriventer_male_C_IBSP_214014_clean_trinity_Trinity_TRINITY_DN1302_c0_g3_i2
TGCCTT---TACTCTGGTCAA---GAATGT---GACCCCGAC------AAGTCA------
------CACTGCCAGTGCTGCTTCGAC---------------------------TCATCT
CTCTGTGGATGTTTCTGGGGAGTAAAA---------------------------------
------------------------GCGTTTGGCAGCTGC---------------ACGTGT
>C6.0_Phoneutria_nigriventer_male_C_IBSP_214014_clean_trinity_Trinity_TRINITY_DN191_c3_g1_i1
TGTAGA---TTCAACGGCCAG---CAATGT---ACAAGCGAC---------AGT------
------------CAATGCTGCTATGGT------------------AAA------------
---TGCAGGACT------------------------------------------------
------------------------ACGTTTCTGAGCAGG---------------ATATGC
>C8.0_Phoneutria_nigriventer_male_C_IBSP_214014_clean_trinity_Trinity_TRINITY_DN2082_c0_g1_i1
TGTGCA---GAAGCCTACCAG---TCGTGT------GACTCT------TTAACT------
---------------TGCTGCAATAAT---------------CGTACC------------
---TGTATGTGTTCAATG------------------------------------------
------------------------ATTGGGACGAATTGC---------------AAATGC
>C6.0_Phoneutria_nigriventer_male_C_IBSP_214014_clean_trinity_Trinity_TRINITY_DN20_c0_g1_i1
TGTTCC---GGCCAGGGCATG---CCCTGC------------------GAAAGT------
------GACGACGAATGCTGCTTCCAT---------------CTGAGC------------
---TGTATGACT------------------------------------------------
------------------------GCTTTCAATGGCGGA---------------GAGTGC
>C8.0_Phoneutria_nigriventer_male_C_IBSP_214014_clean_trinity_Trinity_TRINITY_DN296_c0_g1_i3
TGTGCA---CAAGCCTATAAA---TCATGC------GATTCA------AAACCT------
---------------TGTTGCGTCGTG---AATGGCTATCACAGAACA------------
---TGCCAATGT---------------------AATTGGTTTGGA---------------
------------------------------TCAAATTGC---------------AAATGC
>C10.0_Phoneutria_nigriventer_male_C_IBSP_214014_clean_trinity_Trinity_TRINITY_DN297_c0_g1_i4
TGTGCT---GGCCAAGACAAG---CCCTGC------------------AAAGAA------
------ACTTGCGACTGCTGTGGAGAG------------AGAGGAGAA------------
---TGTGTTTGCGAA------------------TTGTCATATGAA---------------
------------------------GGCAAATACAGGTGC---------------ATATGC
>C8.0_Phoneutria_nigriventer_male_C_IBSP_214014_clean_trinity_Trinity_TRINITY_DN352_c0_g1_i4
TGTTAT---GGGACAGGTGAG---GAATGT---ACAAAAGAT---------GTC------
------------GACTGCTGTACTCTG------------------CAG------------
---TGCTTATGCACA---------------------------------------------
---------------------------ACCAATGACTGT---------------AGATGT
>C8.0_Phoneutria_nigriventer_male_C_IBSP_214014_clean_trinity_Trinity_TRINITY_DN36_c0_g1_i1
TGTGCC---GATGCCTATAAG---TCATGC---AACCATCCAAGA---------------
------------ACTTGCTGCGATGGCTATAATGGCTATAAACGAGCC------------
---TGCATTTGC------------------------------------------------
------------------------AGTGGATCAATTTGC---------------AAATGC
>C8.0_Phoneutria_nigriventer_male_C_IBSP_214014_clean_trinity_Trinity_TRINITY_DN36_c1_g1_i1
TGTGCT---CAAGCCTATAAA---TCATGC------GACTCA------AAACCT------
---------------TGTTGTGTTGTG---AACGGCTATCACAGAACC------------
---TGCAAATGT---------------------AATGGATTTGGA---------------
------------------------------AGTAATTGC---------------AAATGC
>C10.0_Phoneutria_nigriventer_male_C_IBSP_214014_clean_trinity_Trinity_TRINITY_DN398_c0_g1_i3
TGCGGC---GAAATTAACGAC---GCTTGT------------------CAAAGT------
------GATTGCGACTGCTGTGGAAAC------------TCGGTAACC------------
---TGTGATTGTTATTGGTCTAGCAGC---------------------------------
------------------------------------TGT---------------AAATGT
>C12.1_Phoneutria_nigriventer_male_C_IBSP_214014_clean_trinity_Trinity_TRINITY_DN407_c0_g2_i2
TGCCTC---GCTCGTGGAGAA---ACTTGC------------------AAAGAT------
------GATTGTGAATGCTGCGACTGC------------GACAACCAA------------
---TGTTATTGCCCCTTT------------------------------------------
---GACTGGTTCGGTGGAAAGTGGCATCCCGTTGGGTGC---------------TCTTGT
>C8.0_Phoneutria_nigriventer_male_C_IBSP_214014_clean_trinity_Trinity_TRINITY_DN48_c0_g1_i6
TGTGCA---GACGCTTGGGAA---TCATGT---------GAT------------------
------AATCGACCTTGTTGTGTAGTG---AATGGTTGGAAAAGAGGT------------
---TGCAAGTGTAGTTTG------------------------------------------
------------------------AATATGAGAAACTGC---------------GATTGC
>C8.0_Phoneutria_nigriventer_male_C_IBSP_214014_clean_trinity_Trinity_TRINITY_DN55_c0_g1_i11
TGCGTA---CATCTCGAGAAA---CGATGT---GATTTAAAT---GCAGGAGAT------
------AAA------TGCTGTCCAGGA------------CTA---GCT------------
---TGCAAGTGCTAT------TTTCCTGTTATAAACGGAGAGAAA---------------
------------------------ACGGCAAAGAGATGT---------------TGGTGC
>C6.0_Phoneutria_nigriventer_male_C_IBSP_214014_clean_trinity_Trinity_TRINITY_DN87_c0_g1_i11
TGTGCT---CCACGTGGAGAG---CTCTGT---TTTAGCGAC------AAGGAA------
---------------TGCTGCAAA---------------GGTCTGAGA------------
---TGCAAG---------------------------------------------------
------------AGTCGAATTGCAAATATGTGGCCAACG---------------TTCTGC
>C6.0_Phoneutria_nigriventer_sra_clean_trinity_Trinity_TRINITY_DN1135_c1_g2_i1
TGTGCT---GGAGTTCGCGAG---CCATGT------------------AATAGC------
------AAACAGGACTGCTGCGGTAAA---------------CTGATT------------
---TGT------------------------------------------------------
------------------GACTATGTGGTTTTCTGGAAA---------------GTTTGC
>C8.0_Phoneutria_nigriventer_sra_clean_trinity_Trinity_TRINITY_DN152_c0_g1_i3
TGTGCA---GAAGCCTACAAG---TCGTGT------GACTCT------TTAACT------
---------------TGTTGCAATAAT---------------CGTACC------------
---TGTATGTGTTCAATG------------------------------------------
------------------------ATTGGGACGAATTGC---------------AAATGC
>C8.0_Phoneutria_nigriventer_sra_clean_trinity_Trinity_TRINITY_DN2023_c1_g1_i1
TGCATA---AAGCTTGAAGAA---AGATGT---GACTTGAAA---GAAGGTGAT------
------GGAACCAAATGCTGTGAAGAG---------------CTAGCT------------
---TGCAAATGTTAT------TATCCACATGTAGGTGGAGTGAAA---------------
------------------------GGAGGAAAGAGATGC---------------TGGTGT
>C8.0_Phoneutria_nigriventer_sra_clean_trinity_Trinity_TRINITY_DN225_c0_g1_i1
TGTATC---AAAGAGGGTAAA---TCTTGC---TTGGACAAC------GAGGAC------
------------GGTTGTTGCCCTCTT------------------------------TCG
ACATGTGAATGCTGGGAACAAAGAATACCTAGAAAGAGCACTAAT---------------
------------------------TGGGTCAAGAGGTGC---------------CAGTGT
>C12.1_Phoneutria_nigriventer_sra_clean_trinity_Trinity_TRINITY_DN26_c0_g1_i1
TGCCTT---GATATTGGAAAG---ACTTGC------------------AAAGAT------
------GATTGTGAATGCTGCGGATGC------------GGCAATGTA------------
---TGTTATTGCCCATTT------------------------------------------
---GACTGGTTCGGTGGAAAGTGGCAACCCTTTGGGTGC---------------TCTTGT
>C8.0_Phoneutria_nigriventer_sra_clean_trinity_Trinity_TRINITY_DN278_c0_g4_i1
TGCATC---GGGCATAGAAGG---AGCTGC---AAAGAGGAC------AGAAAT------
------------GGTTGTTGTAGATTG---------------TATACA------------
---TGCAACTGCTGGTATCCGACACCAGGT------------------------------
---------------------------GATCAGTGGTGC---------------AAGTGC
>C8.0_Phoneutria_nigriventer_sra_clean_trinity_Trinity_TRINITY_DN31_c0_g1_i6
TGTGCA---CGTGCTTGGAAG---GAGTGC---TCGTATCCT------GAG---------
---------AAACGTTGCTGTGAAAAT---------------CTGCCA------------
---TGCCTATGCAAT---------------------------AGG---------------
------------------------GCTAAGACCCACTGC---------------AAGTGC
>C6.0_Phoneutria_nigriventer_sra_clean_trinity_Trinity_TRINITY_DN6_c0_g2_i4
TGCATACCA------TTCAAG---CCATGT---AAAAGCGAC------GAGAAT------
---------------TGCTGCAAA---------------AAATTGAAG------------
---TGCAAGACT------------------------------------------------
------------------------ACGGGTATCGTAAAG---------------CTATGC
>C6.0_Phoneutria_nigriventer_sra_clean_trinity_Trinity_TRINITY_DN6_c1_g2_i1
TGCGTT---CTACCGTTACGG---CGATGT---GGAAACAAC---------ATG------
------------GAATGCTGTTCTCGT------------------TCT------------
---TGTAGAATT------------------------------------------------
------------------------GGA---------------------------CTTTGT
>C8.0_Phoneutria_nigriventer_sra_clean_trinity_Trinity_TRINITY_DN70_c0_g1_i11
TGCGTA---CATCTCGAGAAA---CGATGT---GATTTAAAT---GCAGGAGAT------
------AAA------TGCTGTCCAGGA------------CTC---GCT------------
---TGCAAGTGCTAT------TTTCCTGTTATAAACGGAGTGAAA---------------
------------------------ACGGCAAAGAGATGT---------------TGGTGC
>C8.0_Phoneutria_nigriventer_sra_clean_trinity_Trinity_TRINITY_DN727_c0_g4_i1
TGTGTA---CCTGTTTATAAG---GATTGC---TGGTATCCT------GAC---------
---------AAACCTTGCTGTGAAAAT---------------CGACCA------------
---TGTAAATGCAACATTGTTATGACCGAC------------------------------
------------------------------------TGC---------------AAGTGC
>C8.0_Phoneutria_nigriventer_sra_clean_trinity_Trinity_TRINITY_DN79_c0_g3_i1
TGTGCA---CAAGCCTATAAA---TCATGC------GACTCA------AAACCT------
---------------TGTTGTGTTGTG---AACGGCTATCACAGAACC------------
---TGCAAATGT---------------------AATGGATTTGGA---------------
------------------------------AGTAATTGC---------------AAATGC
>C8.0_Phoneutria_nigriventer_sra_clean_trinity_Trinity_TRINITY_DN899_c0_g1_i11
TGTACC---GAAAGGAACCAT---GAGTGC---ACTGACGAT------CGTCAC------
------------AGCTGCTGCCGGGGA---------AAATTGTTCAAA------GACGTC
---TGTATGTGCTTTTATCCGGAAGGCGGCAGCAACGATACGGCAAGG------------
---------------------GCAAACAAGGAATTGTGC---------------ACTTGC
>C10.0_Phoneutria_nigriventer_sra_clean_trinity_Trinity_TRINITY_DN93_c1_g1_i2
TGCGGT---GATATTAACGCT---CCCTGC------------------CAAAGT------
------GATTGCGATTGCTGT------------GGATATTCGGTAACC------------
---TGTGACTGTTATTGGTCAAAGGAC---------------------------------
------------------------------------TGT---------------AAATGC
>C10.1_Pisaurina_mira_sra_clean_trinity_Trinity_TRINITY_DN179_c0_g1_i1
TGCGCG---AGGGACTTCGAG---GACTGC------------------CGACAC------
---------AAGAACTGTTGCAACCAG------------TGCACAAGA------------
---TGTGCGTGC------------------------------AAG---------------
---------------------CGTGGTGGACGCGACTGC---------------CGGTGC
>C8.0_Pisaurina_mira_sra_clean_trinity_Trinity_TRINITY_DN18198_c0_g1_i1
TGCATA---AATCTTGAGAAA---CGATGC---GATTTAAAC---CCTGGAGAT------
------AAAGATCGATGCTGCTCAGGC------------CTT---GCC------------
---TGCAAGTGCTAC------CATCCATATATAAACAATGTGAAA---------------
------------------------ACCGCAAAAAGATGC---------------TGGTGC
>C12.0_Pisaurina_mira_sra_clean_trinity_Trinity_TRINITY_DN2905_c0_g1_i1
TGCGTG---GCTGATCTTCAG---ACGTGC------------------AGTGAC------
------GACTGCGACTGTTGCAACAAC------------GGCAGCCAC------------
---TGCAGCTGC------------GTTATGGGG---------------------------
---------------------------CTTTTTAGCTGT---------------GTTTGT
>C8.0_Psechrus_singaporensis_sra_clean_trinity_Trinity_TRINITY_DN104313_c0_g1_i1
TGTATT---CCTGAAGGAAAA---AGCTGT---TTGAATGAT------AGAAAT------
------------GGCTGCTGCAAAACT---GACAAATGGTTTAAGAAA---------AAC
AATTGCTTCTGCTACACGGCGAAAAAGGACAAAAAACGATATAATACAGAGGGC------
---AAAGCAGAA------------------TTCAAATGC---------------TTCTGC
>C10.0_Psechrus_singaporensis_sra_clean_trinity_Trinity_TRINITY_DN12899_c0_g1_i1
TGCTGG---GCTATCGGAACC---ACCTGT------------------ACTGAA------
------GACTGCGACTGCTGTCCCGAG---------------CACCAC------------
---TGTCACTGTCCAGCTAAAAATTGGTTGCCCGGTCTTTTC------------------
---------------------------------CGATGC---------------TCTTGC
>C8.0_Psechrus_singaporensis_sra_clean_trinity_Trinity_TRINITY_DN20448_c0_g1_i1
TGCTCT---GATGTGCATGAG---GAATGT---TGGTATCCC------AAA---------
---------ACACCTTGCTGCAAAGAA---------------CGTCCG------------
---TGCAAATGCAATTTTGCTATGACTGAC------------------------------
------------------------------------TGC---------------CGCTGC
>C8.0_Psechrus_singaporensis_sra_clean_trinity_Trinity_TRINITY_DN2357_c0_g1_i1
TGTGCT---CAGAATGGCATC---AAATGC---AATGAT------------ATT------
------------CATTGCTGTACCGGT---------------CTCAAG------------
---TGCAAATGTAACGAT------------------------------------------
------------------------GCTAGAACTAACTGC---------------GTCTGC
>C12.0_Psechrus_singaporensis_sra_clean_trinity_Trinity_TRINITY_DN2740_c0_g1_i1
TGCATT---TCAAATGGTGAA---GTGTGC------------------AAAGAT------
------GACTGCGACTGCTGTACCTAC------------CATAGTCGC------------
---TGCTTCTGTCTT---------------------------------------------
------CTTGGGAGCTTAGTTCCC------AAACTGTGC---------------TCGTGT
>C8.0_Psechrus_singaporensis_sra_clean_trinity_Trinity_TRINITY_DN3018_c0_g1_i1
TGCGCT---GGTGCCAGAAAG---TCGTGC---AGTGACACT------GTCCCT------
---------------TGTTGCAAAGGA------------CGA---GCC------------
---TGCATTTGTAACTGGTTTAACACAAAT------------------------------
------------------------------------TGC---------------AAATGT
>C8.0_Psechrus_singaporensis_sra_clean_trinity_Trinity_TRINITY_DN36844_c0_g1_i1
TGTGCT---CAGAATGGCATT---AAATGC---AACGAT------------ATC------
------------CACTGTTGCGAAAAT---------------CTCAAG------------
---TGCAAATGTAATCCC------------------------------------------
------------------------GGTCGCACCAACTGT---------------GTGTGC
>C8.0_Psechrus_singaporensis_sra_clean_trinity_Trinity_TRINITY_DN4566_c0_g1_i1
TGTTTG---GGATGGCGCGAC---GTCTGT---ATTTACGAC------------------
---AGAAAG---AATTGCTGTAAGCCT---------------TGGAAA------------
---TGCGTGTGTAAGAAGGGAAAAAAGAAAGTACATCCTAAAGCC---------------
------------------------CAAGGAGCCAATTGC---------------CGGTGT
>C8.0_Psechrus_singaporensis_sra_clean_trinity_Trinity_TRINITY_DN4566_c0_g2_i1
TGTTAT---GGATGGCACGAC---GTCTGT---ATTTACGAC------------------
---AGAACA---AATTGCTGCGAGCCT---------------TGGAAA------------
---TGCGTGTGTGAGAAGGGAAAAATGACTGTACATTCTACAGCC---------------
------------------------CAAGGAGTCAGTTGC---------------TATTGT
>C8.0_Psechrus_singaporensis_sra_clean_trinity_Trinity_TRINITY_DN4566_c0_g4_i1
TGTTAC---GGATGGCACGAC---GTCTGT---ATTTACGAC------------------
---CGAAGT---AATTGTTGCTCACCT---------------TGGTCA------------
---TGCGTGTGTACGAAGGGAAAATTAACTCAACATTCTACAGAC---------------
------------------------CAAGGAGTGAACTGC---------------CGTTGT
>C8.0_Psechrus_singaporensis_sra_clean_trinity_Trinity_TRINITY_DN748_c0_g1_i1
TGCATC---CGCAGAGGAGGT---GGATGT---GACGGAAAA------------------
------CCCAATGACTGCTGCCCCAAC---------------------------TCATCC
---TGCAGATGC---------------------AACCTCTGGGGA---------------
------------------------------ACCAACTGC---------------AGATGC
>C10.1_Psechrus_singaporensis_sra_clean_trinity_Trinity_TRINITY_DN9260_c0_g1_i1
TGTGCC---CGTGATTTCGAA---GACTGC------------------CGACAC------
---------AAGAACTGTTGCAACCAG------------TGCACGCGA------------
---TGCGCGTGC------------------------------AAA---------------
---------------------CGTGGCGGACGGGATTGC---------------GGGTGC
>C8.0_Schizocosa_rovneri_sra_clean_trinity_Trinity_TRINITY_DN3959_c0_g1_i1
TGTGCT---GAGAAGGGCATT---CGATGT---GATGAT------------ATT------
------------CACTGCTGTACTGGT---------------CTCAAG------------
---TGCAAGTGCAACGAC------------------------------------------
------------------------AGCGGCTACAATTGC---------------GTCTGC
>C8.0_Schizocosa_rovneri_sra_clean_trinity_Trinity_TRINITY_DN4732_c0_g1_i1
TGCATC---CGACAGGAGAGA---GAGTGT---ACAAAAGCT------CGAGGT------
------------AACTGCTGCTCTGGC---------------TCAAAA------------
---TGCGAGTGCTATATAAAATTTCAGAAA------------------------------
---------------GGAGTATCTAAAGGTACAAAATGC---------------TGGTGT
>C8.0_Schizocosa_rovneri_sra_clean_trinity_Trinity_TRINITY_DN4837_c0_g1_i1
TGTGTT---CCACAGTATGGA---GAGTGT---CTGGAAGAT------AAAGGA------
------------AGCTGTTGTTCAAAC---------------TTAAGT------------
---TGCGATTGTTACGGA---------AGATATAAGAATGGAAAA---------------
---------------------AGGATTGGCCGTAATTGC---------------GGTTGT
>C8.0_Schizocosa_rovneri_sra_clean_trinity_Trinity_TRINITY_DN4867_c0_g1_i1
TGTATT---AAGCGTGGATCC---AGCTGC---GACCATCGC------------------
------CCCAACGACTGCTGTGACAAC---------------TCTTCA------------
---TGTAGATGC---------------------AATCTATGGGGA---------------
------------------------------ACTAACTGT---------------CGCTGC
>C8.0_Schizocosa_rovneri_sra_clean_trinity_Trinity_TRINITY_DN5288_c0_g1_i1
TGTACC---CCAAGGTTTAAC---GACTGT---ACCAATAAT------CGTCAC------
------------AGCTGCTGCCGAGGC---------GAGCTGTTCAAA------GATGTC
---TGCACATGCTTTGTTCCAGAAAACGGAGAG---------------------------
---------------------------GATGAATTCTGT---------------ACATGC
>C8.0_Schizocosa_rovneri_sra_clean_trinity_Trinity_TRINITY_DN5557_c0_g1_i1
TGCATT---GCCAAGCACCAC---GAATGT---ACGAGCAAT------AAGCAC------
------------GGCTGCTGTAGGGGCAAAATT---TTCAAATACAAA------------
---TGCCAGTGCACGACAGTGGTTGACCAG------------------------------
---------------AGTGGAGAACAGGCCGAAAGATGC---------------TTCTGT
>C8.0_Schizocosa_rovneri_sra_clean_trinity_Trinity_TRINITY_DN5557_c0_g2_i1
TGCACC---CAAAGGTTTCAC---GACTGT---ACAAAGAAC------CGCCAC------
------------AGTTGCTGCCGGAGC---------TCACTGTTCAAA------GATGTT
---TGCACATGCTTTTATCCAGAAAGCGGAGAC---------------------------
------------------------AAAACAGAATTCTGC---------------ACATGC
>C8.0_Schizocosa_rovneri_sra_clean_trinity_Trinity_TRINITY_DN840_c0_g1_i1
TGCATC---CCTCTCGAGCAA---AATTGT---ACAGCAAAC------CCAAAG------
------------AACTGCTGCGGTGGC---------------TTAAAC------------
---TGTGTTTGTTATCGAAGAATTGAGAAAGGA---------------------------
---------------GTAAAAAAAGGC---TCTGATTGT---------------TTTTGC
>C12.0_Schizocosa_rovneri_sra_clean_trinity_Trinity_TRINITY_DN8520_c0_g1_i1
TGCTTG---TCGACTGGCTCC---GAGTGC---GACGGCAGC------AAAGAC------
------GATTGCCAGTGCTGCGGCGCG------------TACGTCGAG------------
---TGCAAGTGCCCCTTCGGCATCAACTGGCCCAGC------------------------
------------------------GTCCTCGGACCCTGC---------------AAGTGC
>C8.0_Schizocosa_rovneri_sra_clean_trinity_Trinity_TRINITY_DN8958_c0_g1_i1
TGTTAC---TTGCGAGGGGAG---GAATGT---ACAAAGGAC---------GTC------
------------GATTGCTGCACCATG------------------CAG------------
---TGCCTGTGCACG---------------------------------------------
---------------------------ACCAATGAATGC---------------AGGTGT
>C8.0_Schizocosa_rovneri_sra_clean_trinity_Trinity_TRINITY_DN896_c0_g1_i1
TGCACC---CCATTGCTCCAC---GACTGT---TCTCACGAC------CGTCAC------
------------AGCTGCTGCCGAGGAGATCTG---TTCAAATACGAA------------
---TGCTACTGCTTT---------------------------------------------
------TACCCAGAAGGAGCCGACAAAACAGAAGTCTGC---------------TCATGC
>C8.0_Sergiolus_capulatus_sra_clean_trinity_Trinity_TRINITY_DN1040_c0_g1_i1
TGTCTC---CTGTACGGTGTT---GAATGT------------------------------
---CGTGGTAGTACTTGCTGTGACGAT---------------CTAAGG------------
---TGCGTCTGTAGT------------------GGCCCAGGCAAA---------------
------------------------TTTGGACGGAAATGC---------------GTTTGC
>C8.0_Sergiolus_capulatus_sra_clean_trinity_Trinity_TRINITY_DN115_c0_g1_i1
TGCAGT---CGTGAAAATGGA---AACTGC---AAAGGAATA------GAG---------
---------------TGTTGTGATGGA---------------TTCAAA------------
---TGCAAGTGC------------------------------------------------
---------------TCCTATGGACGACCGAACGTATGT---------------TTGTGT
>C12.0_Sergiolus_capulatus_sra_clean_trinity_Trinity_TRINITY_DN13534_c0_g1_i1
TGCAAG---AGAAGACATCAG---TGGTGT---CAAAAGGAT------TGCGAT------
---------------TGCTGCGGCGGC------------GATTACGTA------------
---TGCCACTGCACTTGGGGCATAAATGCT------------------------------
---------------------------------TTGTGC---------------TCATGC
>C12.0_Sergiolus_capulatus_sra_clean_trinity_Trinity_TRINITY_DN14659_c0_g1_i1
TGCACA---CCTCTTGGCCAA---GAATGT---GATTCTAGC------TTGGGG------
------CAATGCCAGTGCTGCGGGGAT------------TACTCGTAC------------
---TGTGGTTGCTTCTGGGGAATAAACCTC------------------------------
---------------------------CTGGGAGGTTGC---------------AAATGT
>C8.0_Sergiolus_capulatus_sra_clean_trinity_Trinity_TRINITY_DN172_c0_g1_i1
TGCATT---AAGAAGCATCAC---GAGTGC---ACCCATGAT------AAGGAG------
------------AACTGTTGCAAAGGACACATA---TTTCGCTACAGA------------
---TGCCTCTGTAACAAATATTTTGACGAAAAC---------------------------
------------------GATAAAGAGACCGAGAGATGC---------------TCTTGT
>C8.0_Sergiolus_capulatus_sra_clean_trinity_Trinity_TRINITY_DN211_c0_g1_i1
TGCGGC---AAGCCAGGTGAA---GAATGC---TGGTATCCA------GAT---------
---------AAACCATGCTGCAAAAAC------------AGA---TTT------------
---TGCGAATGCAATCTT------------------------------------------
------------------------TTTTTCCACAATTGC---------------CAGTGC
>C10.1_Sergiolus_capulatus_sra_clean_trinity_Trinity_TRINITY_DN3652_c0_g2_i2
TGTGCC---CGTGACTACGAG---GACTGT------------------CGTCAC------
---------AAGAGTTGCTGCAACGAG------------TGTACTCGA------------
---TGCGCCTGC------------------------------AAG---------------
---------------------CGAGGCGGGCGGGACTGT---------------CGATGC
>C8.0_Sergiolus_capulatus_sra_clean_trinity_Trinity_TRINITY_DN385_c0_g1_i5
TGTTCT------ATAGGACAA---AACTGC---AACCCTAAA------TTT---------
------CTAAGTTCCTGCTGCAAAGGG---------------CTGGAA------------
---TGTTTCTGTATTGATGCAGTC------------------------------------
---------------AGTGAGCATTCTCCACCACGATGC---------------AGATGC
>C8.0_Sergiolus_capulatus_sra_clean_trinity_Trinity_TRINITY_DN385_c0_g2_i1
TGCGTGAAAGAGAGTGGAGAA---AAGTGC---ACC---ACC------------------
------TCAATTAAATGCTGCTCGGGG---------------TATAAA------------
---TGCGAATGTGCTGCT------------GGAGCCAGTACTCGT---------------
------------------------GGTCATTCAAAGTGC---------------AAGTGC
>C8.0_Sergiolus_capulatus_sra_clean_trinity_Trinity_TRINITY_DN650_c0_g1_i2
TGTTCT---GCGGCACGTTCA---AGGTGT---ATAAATAAT------AGCAAC------
---------------TGCTGTTCTGGA------------------AAA------------
---TGCAATTGC---------------CAA------------------------------
---------------GGTGGCAGAGACAGCTATGAGTGC---------------TGGTGC
>C8.0_Sergiolus_capulatus_sra_clean_trinity_Trinity_TRINITY_DN751_c0_g1_i2
TGCATT---CGGCGTGGAAGC---AGCTGC------------------GATCAC------
---CGACCCGGTGATTGCTGCTTCAAC---------------------------TCTTCC
---TGCAGATGC---------------------AACCTCTGGGGA---------------
------------------------------ACCAACTGC---------------AGATGT
>C8.0_Sergiolus_capulatus_sra_clean_trinity_Trinity_TRINITY_DN851_c0_g1_i1
TGCGTA---CCCTATGAAGAG---GCTTGC---ACGACAGAT------CAAACG------
------------GGCTGCTGTTCTGGC---------------TTGAGA------------
---TGCGCATGTTATGGA---------------------GTGGAAATCAACGGAGTC---
---AGAGCACCC------------------AATAAATGC---------------TGGTGT
>C8.0_Sergiolus_capulatus_sra_clean_trinity_Trinity_TRINITY_DN955_c0_g1_i1
TGCATT---CCGTACGAAAAC---GTTTGT---ACAAGGGAA------AATACA------
------------GACTGCTGTGATGGA---------------ACATTT------------
---TGTAAATGTTACAGA---------------------AGACTCTTCAATGGTGTG---
---GATACAGGC------------------GAAAGATGC---------------TGGTGT
>C8.0_Sosippus_placidus_sra_clean_trinity_Trinity_TRINITY_DN1218_c0_g2_i1
TGCACA---CCCCTAGGACAT---GACTGT---ACTGCGAAA------CGACAC------
------------AGCTGCTGCCGAGGTGATATG---TTCAAGTACAAG------------
---TGCAAGTGCATGTACGCAGAAGGTAGC------------------------------
------------------------GGAAACGAGATATGT---------------TCTTGC
>C8.0_Sosippus_placidus_sra_clean_trinity_Trinity_TRINITY_DN1333_c0_g1_i1
TGCACC---CCAAGGTTCAGC---GAATGT---ACAGCAGAT------CGTCAT------
------------AGTTGTTGCCGTAGC---------GTATTGTTCAAA------GACGTC
---TGCGTGTGCTTCTACGAAGCAGAAGGC------------------------------
---------------------------AAAGAGGTCTGT---------------ACATGT
>C8.0_Sosippus_placidus_sra_clean_trinity_Trinity_TRINITY_DN1333_c0_g2_i1
TGTATA---CCCAAGCACCAC---GAATGT---ACCGACGAT------AGAGAA------
------------AACTGCTGCAAGGGACACATA---TTTAAATACAAA------------
---TGCAAGTGCTTG---------AAAGTGGCCAAAGAC---GGAAAA------------
------------------------CAGACCGAAAGGTGC---------------GCGTGC
>C8.0_Sosippus_placidus_sra_clean_trinity_Trinity_TRINITY_DN1333_c0_g3_i1
TGCACC---CCAAGGTTCAAC---GATTGT---ACAGCAGAT------CGTCAT------
------------AGTTGCTGCCGCAGC---------AAAATGTTCAAG------GACGTC
---TGCGTGTGCTTCTACGAAGCAGAAGGC------------------------------
---------------------------AAAGAGCTCTGC---------------ACATGT
>C10.1_Sosippus_placidus_sra_clean_trinity_Trinity_TRINITY_DN1414_c0_g1_i2
TGCGCA---CGTGACTTCGAA---GACTGC------------------CGACAC------
---------AAGAACTGTTGCAACCAG------------TGCACGCGA------------
---TGCGCATGC------------------------------AAA---------------
---------------------CGGGGCGGAAGGGACTGC---------------CGATGC
>C8.0_Sosippus_placidus_sra_clean_trinity_Trinity_TRINITY_DN18717_c0_g1_i1
TGCTTC---TTGAAAGGGGAG---GAATGC---ACGAAAGAT---------GTC------
------------GACTGTTGCACCATG------------------CAG------------
---TGTTTGTGTACA---------------------------------------------
---------------------------ACCAATGATTGC---------------AGGTGT
>C8.0_Sosippus_placidus_sra_clean_trinity_Trinity_TRINITY_DN19902_c0_g1_i1
TGCCGC---GCAGTAGGGAAA---AGTTGT---ATGCAA---------------------
---GGCACGACATATTGTTGTCCAGGA---TTAAATGGAAAAACCAAA------------
---TGCGTTTGTAAA---------------------------------------------
------------------------GCTAAAAATAACTGC---------------AGTTGT
>C14.0_Sosippus_placidus_sra_clean_trinity_Trinity_TRINITY_DN357_c0_g1_i3
TGCCTG---GAGCTGGGAGAG---GTTTGT---GATGGTAAC------AAAGAC------
------GACTGCCAGTGCTGCAGAAGC---AACGGATTC---------------------
---TGTTCTTGC------------------------------------------------
---------------TCGTGG---ATATTCAACCACTGC---------------ACGTGT
>C8.0_Sosippus_placidus_sra_clean_trinity_Trinity_TRINITY_DN46222_c0_g1_i1
TGCCGC---CGACCAAGACAG---ACATGC---GTCCCAAAC------GAGACG------
------------CCTTGCTGTCCAGGA---CCTGATGGAGACATCAGT------------
---TGCTATTGCAAATTCACAAGGACCCAG---------GATGGA---------------
---------------------GACGACAAAAGAGAATGC---------------CAATGC
>C8.0_Sosippus_placidus_sra_clean_trinity_Trinity_TRINITY_DN46881_c0_g1_i1
TGCATT---CGCAGAGGAGGT---GGCTGC---GATGGCAAA------------------
------CCCAACGACTGCTGCGTCAAC---------------TCATCT------------
---TGCAGGTGC---------------------AACCTTTGGGGC---------------
------------------------------ACCAACTGC---------------AGATGT
>C12.0_Sosippus_placidus_sra_clean_trinity_Trinity_TRINITY_DN53548_c0_g1_i1
TGCGTC---CCACTTGGAAAA---GAATGT---GAGGGCAAC------------------
------GACTGCAAGTGCTGCAATAAG---------------------------TTTGCT
TACTGCAGATGTCCT------------CTTTTTGGAGCTTTCGGA---------------
------------------------------------TGC---------------TCCTGC
>C12.0_Sosippus_placidus_sra_clean_trinity_Trinity_TRINITY_DN61273_c0_g1_i1
TGTTTG---AACACTGGTGCC---GAATGC---GACGGAAGC------AAAGAT------
------GACTGCCAGTGTTGCGGCGCT------------TACGTCGAA------------
---TGTAAGTGTCCCTTCGGTATAAATTGGCCCAGT------------------------
------------------------GTCCTCGGACCTTGC---------------AAATGC
>C6.0_Sosippus_placidus_sra_clean_trinity_Trinity_TRINITY_DN61408_c0_g1_i1
TGTGGC---ACGACTGGAGAT---GACTGT------------------GAATAC------
---GCATACGAGCGTTGCTGCGAAGGT---------------TTCAGG------------
---TGTCGC---------------------------------------------------
------TACACTGGAAGGACAGGGCGATTGTTC---------------------ATATGC
>C10.0_Sosippus_placidus_sra_clean_trinity_Trinity_TRINITY_DN64131_c0_g1_i1
TGCGTT---GGTCACAGAGAA---GCATGC---ACGAAAGGC------GATGAC------
---------TGCAGCTGTTGTGGAGAA---------------------------TGGGAT
ATGTGCGATTGTAACTGGCCTAAA------------------------------------
---------------------------AAACCCGGTTGC---------------TTCTGC
>C6.0_Sosippus_placidus_sra_clean_trinity_Trinity_TRINITY_DN64687_c0_g1_i1
TGTGCAGTA---------------CCATGC---AGAAATGAT------TCTGCT------
---------------TGTTGCGACAAC---------------TGGACT------------
---TGCGTCAGGGTA---------------------------------------------
---------------------CCCATTTCCACCTTTGGG---------------GTATGC
>C8.0_Sosippus_placidus_sra_clean_trinity_Trinity_TRINITY_DN65395_c0_g1_i1
TGCTAC---AAACCAGGTGAA---AAATGC---AAAAAAGGA------------------
------ATAACAAAATGTTGTAAAGGG---GTTCATGGTCTCTCAACA------------
---TGTGGTTGCGAG---------------------------------------------
---------------------------AATAACCGTTGC---------------ATTTGT
>C8.0_Sosippus_placidus_sra_clean_trinity_Trinity_TRINITY_DN6626_c0_g1_i1
TGCGTA---CCTCCTGGCAGA---GAATGT---CATCCA---------------------
------AAAGAAAAATGTTGCCAGGGA---ATACGTGGAATTATGGAA------------
---TGCCAATGCCAC---------------------------------------------
---------------------------GGTTTTGACTGC---------------CGTTGC
>C8.0_Sosippus_placidus_sra_clean_trinity_Trinity_TRINITY_DN6743_c0_g1_i1
TGCATC---CGCAGAGGGGGT---GGATGT---GACGGAAAA------------------
------CCCAATGACTGCTGCCCCAAC---------------------------TCATCC
---TGCAGGTGC---------------------AACCTCTGGGGA---------------
------------------------------ACCAACTGC---------------AGATGC
>C8.0_Sosippus_placidus_sra_clean_trinity_Trinity_TRINITY_DN7739_c0_g1_i1
TGTATT---AAACGTGGATCC---AGCTGC---GATCATCGC------------------
------CCAAACGACTGCTGCGACAAC---------------TCTTCA------------
---TGTAGATGC---------------------AATCTATGGGGA---------------
------------------------------ACTAACTGC---------------CGCTGC
>C8.0_Sosippus_placidus_sra_clean_trinity_Trinity_TRINITY_DN77_c1_g1_i1
TGTGCT---GAGAAAGGCATC---ATATGC---------GAT------------------
------ACTCTTCATTGTTGCACTGGC---------------CTGAAG------------
---TGTGAATGCAAA---------------------------AGT---------------
------------------------GGCAGCAAACACTGC---------------GTCTGC
>C8.0_Sosippus_placidus_sra_clean_trinity_Trinity_TRINITY_DN857_c0_g2_i2
TGTTTA---AAATGGCGATCT---GACTGT---TTGAATAAT------CAAGAT------
------------GGTTGCTGTAGCCCT---------------TGGTCG------------
---TGCAGTTGTTGGGATCAAGCTAAGGGGCGACGCACTTCGAGG---------------
------------------------ACAGTGAGGAAGTGT---------------CAGTGC
>C6.0_Sosippus_placidus_sra_clean_trinity_Trinity_TRINITY_DN9158_c0_g1_i1
TGCAGG---CAGCTGCTTGGA---GGCTGT------------------GAAAAA------
------GATTCGGATTGCTGTGAACAC---------------TTGGGA------------
---TGCCGAACGAAGTGGCCA---------------------------------------
------------------------TAT---------------------------CACTGT
>C12.0_Sphedanus_quadrimaculatus_sra_clean_trinity_Trinity_TRINITY_DN1326_c0_g1_i2
TGCACT---GCACTTGGTCAA---GAATGC---AATGATAAC------------------
------GATTGCAAATGCTGCGGGAAA------------TATACCTAC------------
---TGTAAATGTCCT------------CTTTGGGGTGCCTTCGGT---------------
------------------------------------TGT---------------TCGTGC
>C8.0_Sphedanus_quadrimaculatus_sra_clean_trinity_Trinity_TRINITY_DN134_c0_g1_i1
TGCATT---CCCAAGCACCAT---GAATGT---ACCCATGAT------AAAGAC------
------------AACTGCTGTGAGGGG---CATATCTTCCGCTACAAA------------
---TGCAAATGCTTT---------AAAGTGGTCGACGACAAGGGAGAG------------
------------------------AAGAACAAAAGATGT---------------TCCTGT
>C12.0_Sphedanus_quadrimaculatus_sra_clean_trinity_Trinity_TRINITY_DN177_c0_g1_i1
TGCGTT---GCTGGTGGTCAG---GTTTGC------------------AAAGAC------
------GATTGCGATTGCTGCATCGAT---AATAACTAT---------------------
---TGCCACTGTCCT------------TTTTGGGGCATCTTCGGAGCA------------
------------------------AAC------ACCTGC---------------TCGTGT
>C10.1_Sphedanus_quadrimaculatus_sra_clean_trinity_Trinity_TRINITY_DN3147_c0_g1_i1
TGCGCG---CGGGACTTTGAG---GACTGC------------------CGACAC------
---------AAGAATTGTTGCAACCAG------------TGCACTCGA------------
---TGCGCGTGC------------------------------AAA---------------
---------------------CGTGGCGGACGAGACTGC---------------CGATGC
>C8.0_Sphedanus_quadrimaculatus_sra_clean_trinity_Trinity_TRINITY_DN459_c0_g1_i1
TGTGCT---CAGAAAGGCATC---AAGTGC---AATGAT------------ATT------
------------CATTGTTGCACTGGT------------CTC---ACT------------
---TGCAAGTGCAACGAT------------------------------------------
------------------------TCTCGTACTAACTGC---------------GTTTGC
>C12.0_Sphedanus_quadrimaculatus_sra_clean_trinity_Trinity_TRINITY_DN575_c0_g1_i1
TGTATA---GCTGATGGTAAA---GATTGC------------------AAAGAC------
------GATTGTGACTGTTGCAACAAG------------GGTAGCCAC------------
---TGCAGCTGCGATGTACTTTCCTACGTCGGG---------------------------
---------------------------CTTTCAAGTTGT---------------GTTTGC
>C8.0_Sphedanus_quadrimaculatus_sra_clean_trinity_Trinity_TRINITY_DN7087_c0_g3_i1
TGCATT---CGTCGTGGAAGC---AGCTGT------------------GACCAC------
---CGTCCGAGTGATTGTTGTTTCAGC---------------TCAGCC------------
---TGTCGTTGT---------------------AACCTTTGGGGC---------------
------------------------------ACCAACTGC---------------AGATGC
>C12.0_Thomisus_spectabilis_sra_clean_trinity_Trinity_TRINITY_DN10516_c0_g1_i1
TGTGCTCCGAATATTAACCAA---GAGTGT------------------TACTAT------
------GACTGCGATTGCTGCCATCCG------------GCGTCCAGC------------
---TGTATATGCCAGTACTGG---TTTTTTGGC---------------------------
---------------------------TGGCATGGATGC---------------CGCTGC
>C8.0_Thomisus_spectabilis_sra_clean_trinity_Trinity_TRINITY_DN10757_c0_g1_i1
TGTACA---------TGGAATGGAGAATGCTATGAATATAAC---------------CCC
------------AATTGCTGCTGGCCA---------------AAGAAA------------
---TGTAAATGTGAAATGGAACCGTTTTACAATAAAGAGGGAAGG---------------
---------------CAAACGGGTGGAATAAAAGTCTGT---------------AAATGC
>C10.0_Thomisus_spectabilis_sra_clean_trinity_Trinity_TRINITY_DN11793_c0_g1_i1
TGTGTT---GAAAAGAATGGA---AAATGT------------------ACGAAA------
------ATATGCGACTGTTGTGGAGAT------------AAGACTGAC------------
---TGTAAATGCGACCGT------------------------------------------
------------------------AAGGGCGAGAATTGT---------------ATATGC
>C10.0_Thomisus_spectabilis_sra_clean_trinity_Trinity_TRINITY_DN12450_c0_g1_i1
TGTATA---CCAAAAGGTGGA---ACCTGC---ACCGCAGGC------AAC---------
------ACTTGCAGTTGCTGTGGAGAC------------TGGTCAAAA------------
---TGTGAATGT------------------------AAATTGCCG---------------
------------------------AAGAAGTCACCATGT---------------ACTTGT
>C8.0_Thomisus_spectabilis_sra_clean_trinity_Trinity_TRINITY_DN1341_c0_g1_i10
TGCATT---CGCAGAGGGGGC---AGCTGC---GACGGCAAG------------------
------CCCAACGACTGCTGCCCCAAC---------------------------TCGGCC
---TGCAGGTGC---------------------AACCTATGGGGC---------------
------------------------------ACCAATTGC---------------AGATGC
>C8.0_Thomisus_spectabilis_sra_clean_trinity_Trinity_TRINITY_DN1427_c0_g1_i1
TGCATC---GGCTGGCGTGAG---AAGTGT---AGTCAAGAT------------------
------GGTGTCAAGTGTTGCTCCGTT---------------TGGAGT------------
---TGTAAGTGTGAT---------------------------------------------
------------------------GAACGTCTCGGTTGC---------------CAGTGC
>C8.0_Thomisus_spectabilis_sra_clean_trinity_Trinity_TRINITY_DN2335_c0_g1_i1
TGCTAC---TTCAAAGGTGAG---GAGTGC---ACTAAAGAC---------ATC------
------------GATTGTTGCTCTTTG------------------CAA------------
---TGTATCTGCACG---------------------------------------------
---------------------------ACCAATGATTGC---------------AGATGT
>C8.0_Thomisus_spectabilis_sra_clean_trinity_Trinity_TRINITY_DN4561_c0_g1_i1
TGCATT---GCAATTGAAAAA---AGATGT---GATTTGAAT---CCAAATGAT------
------CATAAAAATTGCTGTGAAGGA---------------TCGGAA------------
---TGTTTGTGTCATCACGTCCATATGACAGGA---------------------------
---------------TCGAAGACTAATATAAAAAGATGC---------------TGGTGT
>C8.0_Thomisus_spectabilis_sra_clean_trinity_Trinity_TRINITY_DN4584_c0_g1_i1
TGTGCT---GGCAATCGTCAA---GAATGC---AGT---GAT------------------
------ACAGTGAAGTGTTGCCACCAT---------------ATGCCT------------
---TGCAGATGCACAACAAGT---------------------------------------
---------------------------------AAATGC---------------ACCTGT
>C10.0_Thomisus_spectabilis_sra_clean_trinity_Trinity_TRINITY_DN4850_c0_g1_i1
TGTGTT---GAAAAGAATGGA---AAATGT------------------ACGTCA------
------GTATGTGACTGCTGTGGTATC------------AAAACTGAT------------
---TGCAAATGTGACCGA------------------------------------------
------------------------ACAGGCACTGATTGT---------------ATCTGC
>C8.0_Thomisus_spectabilis_sra_clean_trinity_Trinity_TRINITY_DN52_c0_g1_i1
TGCACG---TGGAAGGCG------GAATGC---AATAAAAAC------CACGAC------
------------GACTGTTGCTGGCCT---------------TGGAAA------------
---TGCGCCTGCCACATAGAGCCCCATTTCGGAAAAGACGGACACCAAGAT---------
---------------------GGTGGATTCGAGAAATGT---------------GTATGC
>C8.0_Thomisus_spectabilis_sra_clean_trinity_Trinity_TRINITY_DN54588_c0_g1_i1
TGCACA---AAGAGGAACCAC---GACTGT---ACAGAAGAC------CGCCAT------
------------AGCTGCTGCCGAGGT---------GTACTGTTCAAG------GATGTT
---TGCAAGTGCTTTTATCCAGAGGGTAACACCAACGATACGTCCAGG------------
---------------------GCAGAGAAAGAGATGTGC---------------ACGTGT
>C8.0_Thomisus_spectabilis_sra_clean_trinity_Trinity_TRINITY_DN55407_c0_g1_i1
TGCATT---CCTCGTGGAAGC---AGTTGT------------------GATCAT------
---CGTCCCAGTGATTGCTGCTTCAGT---------------TCTGCC------------
---TGCCGTTGC---------------------AACCTCTGGGGA---------------
------------------------------ACCAACTGC---------------AGATGC
>C8.0_Thomisus_spectabilis_sra_clean_trinity_Trinity_TRINITY_DN6312_c0_g1_i1
TGCTCA---GGTTTCCATGAA---CCTTGC---AATCCAGCC------------------
---------AGTGGTTGTTGTAGTATA---------------TGGTCT------------
---TGCAAGTGCAAGACGAAACCTATTTTCGACTCTACGCTTCAAATAAAC---------
------------------TCAGGAGAAATTAAAACTTGC---------------AAGTGT
>C14.0_Thomisus_spectabilis_sra_clean_trinity_Trinity_TRINITY_DN824_c0_g1_i1
TGTAAG---AGCTACGGCGAG---CAGTGC---GACAGCAGC------AAGGGC------
------GACTGCGACTGCTGTTCCGCG------------------------AGT---GAG
TCTTGCACATGC------------------------------------------------
---------------TCGTTCATGGACTGGAGGCACTGC---------------ACCTGC
>C8.0_Thomisus_spectabilis_sra_clean_trinity_Trinity_TRINITY_DN91_c0_g1_i2
TGTATA---CATCTTGAACAT---CGTTGC---GATCAAAAT---ACTGGAGAC------
------GATGGCAAATGCTGT---CCC------------AACTTAGAT------------
---TGCAAATGTTAC------TATCCGGTTGTAAATGGACAGAAA---------------
------------------------ACGGACAAAAGATGC---------------TGGTGC
