# Supplementary material for: Killer Knots: Molecular Evolution of Inhibitor Cystine Knot Toxins in Wandering Spiders (Araneae: Ctenidae)
Source: Toxins (Basel). 2023 Jan 28;15(2):112. doi: 10.3390/toxins15020112 (PMC9958548; doi:10.3390/toxins15020112)
Supplement: Supplementary file 1 [file toxins-15-00112-s001.zip › supplemental_data/ickFinderCDS.Passed.cds.1234.aln.nr.aln.ABSREL.json]

{
 "analysis":{
   "authors":"Sergei L Kosakovsky Pond, Ben Murrell, Steven Weaver and Temple iGEM / UCSD viral evolution group",
   "citation":"Less Is More: An Adaptive Branch-Site Random Effects Model for Efficient Detection of Episodic Diversifying Selection (2015). Mol Biol Evol 32 (5): 1342-1353. v2.2 adds support for multiple-hit models",
   "contact":"spond@temple.edu",
   "info":"aBSREL (Adaptive branch-site random effects likelihood)\n                            uses an adaptive random effects branch-site model framework\n                            to test whether each branch has evolved under positive selection,\n                            using a procedure which infers an optimal number of rate categories per branch.",
   "requirements":"in-frame codon alignment and a phylogenetic tree",
   "version":"2.2"
  },
 "branch attributes":{
   "0":{
     "C10_0_Anahita_punctulata_male_tjc00297_clean_trinity_Trinity_TRINITY_DN578_c0_g1_i11":{
       "Baseline MG94xREV":0,
       "Baseline MG94xREV omega ratio":1,
       "Corrected P-value":1,
       "Full adaptive model":0.01093928414133923,
       "LRT":0.4392919708770933,
       "Nucleotide GTR":0,
       "Rate Distributions":        [
[10000000000, 1] 
        ],
       "Rate classes":1,
       "Uncorrected P-value":0.3423337632741316,
       "original name":"C10.0_Anahita_punctulata_male_tjc00297_clean_trinity_Trinity_TRINITY_DN578_c0_g1_i11"
      },
     "C10_0_Anahita_punctulata_sra_clean_trinity_Trinity_TRINITY_DN632_c0_g1_i4":{
       "Baseline MG94xREV":0.04896735703638733,
       "Baseline MG94xREV omega ratio":0.3977674957454005,
       "Corrected P-value":1,
       "Full adaptive model":0.03311164997871278,
       "LRT":0,
       "Nucleotide GTR":0.04440248878366197,
       "Rate Distributions":        [
[0.09726804296737544, 1] 
        ],
       "Rate classes":1,
       "Uncorrected P-value":1,
       "original name":"C10.0_Anahita_punctulata_sra_clean_trinity_Trinity_TRINITY_DN632_c0_g1_i4"
      },
     "C10_0_ArachnoserverCDS_Gene_58as_Gamma_ctenitoxin_Pn1a_cDNA_sequence_of_a_toxin_from_the_venom_gland_of_the_spider_Phoneutria_nigriventer":{
       "Baseline MG94xREV":0.06225152652354773,
       "Baseline MG94xREV omega ratio":0.09644538018274187,
       "Corrected P-value":1,
       "Full adaptive model":0.06593500903323554,
       "LRT":0,
       "Nucleotide GTR":0.05750975249110087,
       "Rate Distributions":        [
[0.074263181593935, 1] 
        ],
       "Rate classes":1,
       "Uncorrected P-value":1,
       "original name":"C10.0_ArachnoserverCDS_Gene_58as_Gamma-ctenitoxin-Pn1a_cDNA_sequence_of_a_toxin_from_the_venom_gland_of_the_spider_Phoneutria_nigriventer"
      },
     "C10_0_ArachnoserverCDS_Gene_59as_delta_ctenitoxin_Pn1a_1_cDNA_sequence_of_a_toxin_from_the_venom_gland_of_the_spider_Phoneutria_nigriventer":{
       "Baseline MG94xREV":0,
       "Baseline MG94xREV omega ratio":1,
       "Corrected P-value":1,
       "Full adaptive model":0,
       "LRT":0,
       "Nucleotide GTR":0,
       "Rate Distributions":        [
[1, 1] 
        ],
       "Rate classes":1,
       "Uncorrected P-value":1,
       "original name":"C10.0_ArachnoserverCDS_Gene_59as_delta-ctenitoxin-Pn1a_1_cDNA_sequence_of_a_toxin_from_the_venom_gland_of_the_spider_Phoneutria_nigriventer"
      },
     "C10_0_ArachnoserverCDS_Gene_61as_U1_ctenitoxin_Pn1a_cDNA_sequence_of_a_toxin_from_the_venom_gland_of_the_spider_Phoneutria_nigriventer":{
       "Baseline MG94xREV":0.0484923826946696,
       "Baseline MG94xREV omega ratio":2.148931252896467,
       "Corrected P-value":0.305339427389583,
       "Full adaptive model":0.08030812195969107,
       "LRT":14.30316882769694,
       "Nucleotide GTR":0.04528262628897799,
       "Rate Distributions":        [
[0, 0.9626728151350648],
        [100000, 0.03732718486493525] 
        ],
       "Rate classes":2,
       "Uncorrected P-value":0.0002662069985959747,
       "original name":"C10.0_ArachnoserverCDS_Gene_61as_U1-ctenitoxin-Pn1a_cDNA_sequence_of_a_toxin_from_the_venom_gland_of_the_spider_Phoneutria_nigriventer"
      },
     "C10_0_Ctenus_captiosis_female_tjc00305_clean_trinity_Trinity_TRINITY_DN21582_c0_g1_i3":{
       "Baseline MG94xREV":0.03722915612384763,
       "Baseline MG94xREV omega ratio":0,
       "Corrected P-value":1,
       "Full adaptive model":0.03163340165214853,
       "LRT":0,
       "Nucleotide GTR":0.05692564674076101,
       "Rate Distributions":        [
[0, 1] 
        ],
       "Rate classes":1,
       "Uncorrected P-value":1,
       "original name":"C10.0_Ctenus_captiosis_female_tjc00305_clean_trinity_Trinity_TRINITY_DN21582_c0_g1_i3"
      },
     "C10_0_Ctenus_captiosis_female_tjc00305_clean_trinity_Trinity_TRINITY_DN701_c0_g1_i11":{
       "Baseline MG94xREV":0.1878704616278303,
       "Baseline MG94xREV omega ratio":0.2785888099035088,
       "Corrected P-value":1,
       "Full adaptive model":0.07209354367981732,
       "LRT":0.4904898985550972,
       "Nucleotide GTR":0.15947838684562,
       "Rate Distributions":        [
[0, 0.8186495620584733],
        [1.926911186392354, 0.1813504379415267] 
        ],
       "Rate classes":2,
       "Uncorrected P-value":0.3314956223066404,
       "original name":"C10.0_Ctenus_captiosis_female_tjc00305_clean_trinity_Trinity_TRINITY_DN701_c0_g1_i11"
      },
     "C10_0_Ctenus_captiosis_female_tjc00305_clean_trinity_Trinity_TRINITY_DN701_c1_g1_i10":{
       "Baseline MG94xREV":0.03367668151666005,
       "Baseline MG94xREV omega ratio":0.8026207416767549,
       "Corrected P-value":1,
       "Full adaptive model":0.03431514104559999,
       "LRT":0,
       "Nucleotide GTR":0.03306917769191774,
       "Rate Distributions":        [
[0.6285856612994731, 1] 
        ],
       "Rate classes":1,
       "Uncorrected P-value":1,
       "original name":"C10.0_Ctenus_captiosis_female_tjc00305_clean_trinity_Trinity_TRINITY_DN701_c1_g1_i10"
      },
     "C10_0_Ctenus_captiosis_female_tjc00311_clean_trinity_Trinity_TRINITY_DN114_c0_g1_i1":{
       "Baseline MG94xREV":0.04740193870288414,
       "Baseline MG94xREV omega ratio":0.2327804614986121,
       "Corrected P-value":1,
       "Full adaptive model":0.04158604691354173,
       "LRT":0,
       "Nucleotide GTR":0.06613776716788443,
       "Rate Distributions":        [
[0.1069632568122015, 1] 
        ],
       "Rate classes":1,
       "Uncorrected P-value":1,
       "original name":"C10.0_Ctenus_captiosis_female_tjc00311_clean_trinity_Trinity_TRINITY_DN114_c0_g1_i1"
      },
     "C10_0_Ctenus_captiosis_female_tjc00311_clean_trinity_Trinity_TRINITY_DN822_c0_g2_i1":{
       "Baseline MG94xREV":0,
       "Baseline MG94xREV omega ratio":1,
       "Corrected P-value":1,
       "Full adaptive model":0,
       "LRT":0,
       "Nucleotide GTR":0,
       "Rate Distributions":        [
[1, 1] 
        ],
       "Rate classes":1,
       "Uncorrected P-value":1,
       "original name":"C10.0_Ctenus_captiosis_female_tjc00311_clean_trinity_Trinity_TRINITY_DN822_c0_g2_i1"
      },
     "C10_0_Ctenus_captiosis_male_tjc00303_clean_trinity_Trinity_TRINITY_DN238_c0_g1_i6":{
       "Baseline MG94xREV":0,
       "Baseline MG94xREV omega ratio":1,
       "Corrected P-value":1,
       "Full adaptive model":0,
       "LRT":0,
       "Nucleotide GTR":0,
       "Rate Distributions":        [
[1, 1] 
        ],
       "Rate classes":1,
       "Uncorrected P-value":1,
       "original name":"C10.0_Ctenus_captiosis_male_tjc00303_clean_trinity_Trinity_TRINITY_DN238_c0_g1_i6"
      },
     "C10_0_Ctenus_corniger_sra_clean_trinity_Trinity_TRINITY_DN26760_c0_g1_i1":{
       "Baseline MG94xREV":0.08265118016811558,
       "Baseline MG94xREV omega ratio":10000000000,
       "Corrected P-value":1,
       "Full adaptive model":0.08361310786705306,
       "LRT":0.2348187326570041,
       "Nucleotide GTR":0.1715442842749895,
       "Rate Distributions":        [
[10000000000, 1] 
        ],
       "Rate classes":1,
       "Uncorrected P-value":0.3923610511460729,
       "original name":"C10.0_Ctenus_corniger_sra_clean_trinity_Trinity_TRINITY_DN26760_c0_g1_i1"
      },
     "C10_0_Ctenus_corniger_sra_clean_trinity_Trinity_TRINITY_DN27263_c0_g1_i1":{
       "Baseline MG94xREV":0.1267614611779528,
       "Baseline MG94xREV omega ratio":0.4620459325957215,
       "Corrected P-value":1,
       "Full adaptive model":0.1390723595978597,
       "LRT":0,
       "Nucleotide GTR":0.1372277138783895,
       "Rate Distributions":        [
[0.3578724188231097, 1] 
        ],
       "Rate classes":1,
       "Uncorrected P-value":1,
       "original name":"C10.0_Ctenus_corniger_sra_clean_trinity_Trinity_TRINITY_DN27263_c0_g1_i1"
      },
     "C10_0_Ctenus_corniger_sra_clean_trinity_Trinity_TRINITY_DN27263_c0_g2_i1":{
       "Baseline MG94xREV":0.08430097300469018,
       "Baseline MG94xREV omega ratio":0.1369723972222958,
       "Corrected P-value":1,
       "Full adaptive model":0.0701255048429157,
       "LRT":0,
       "Nucleotide GTR":0.06393169865868051,
       "Rate Distributions":        [
[0.1106078904086093, 1] 
        ],
       "Rate classes":1,
       "Uncorrected P-value":1,
       "original name":"C10.0_Ctenus_corniger_sra_clean_trinity_Trinity_TRINITY_DN27263_c0_g2_i1"
      },
     "C10_0_Ctenus_corniger_sra_clean_trinity_Trinity_TRINITY_DN794_c0_g1_i2":{
       "Baseline MG94xREV":0.1747276844377805,
       "Baseline MG94xREV omega ratio":10000000000,
       "Corrected P-value":1,
       "Full adaptive model":0.1744142993793769,
       "LRT":1.474570433128974,
       "Nucleotide GTR":0.2009277779585144,
       "Rate Distributions":        [
[10000000000, 1] 
        ],
       "Rate classes":1,
       "Uncorrected P-value":0.1884484737756483,
       "original name":"C10.0_Ctenus_corniger_sra_clean_trinity_Trinity_TRINITY_DN794_c0_g1_i2"
      },
     "C10_0_Ctenus_exlineae_female_tjc00244_clean_trinity_Trinity_TRINITY_DN214_c0_g1_i5":{
       "Baseline MG94xREV":0,
       "Baseline MG94xREV omega ratio":1,
       "Corrected P-value":1,
       "Full adaptive model":0,
       "LRT":0,
       "Nucleotide GTR":0,
       "Rate Distributions":        [
[1, 1] 
        ],
       "Rate classes":1,
       "Uncorrected P-value":1,
       "original name":"C10.0_Ctenus_exlineae_female_tjc00244_clean_trinity_Trinity_TRINITY_DN214_c0_g1_i5"
      },
     "C10_0_Ctenus_exlineae_female_tjc00244_clean_trinity_Trinity_TRINITY_DN7902_c0_g1_i1":{
       "Baseline MG94xREV":0.009262727414678585,
       "Baseline MG94xREV omega ratio":10000000000,
       "Corrected P-value":1,
       "Full adaptive model":0.009190243240925359,
       "LRT":0.5123573216551449,
       "Nucleotide GTR":0.009774939471281701,
       "Rate Distributions":        [
[10000000000, 1] 
        ],
       "Rate classes":1,
       "Uncorrected P-value":0.3270251349652455,
       "original name":"C10.0_Ctenus_exlineae_female_tjc00244_clean_trinity_Trinity_TRINITY_DN7902_c0_g1_i1"
      },
     "C10_0_Ctenus_exlineae_female_tjc00245_clean_trinity_Trinity_TRINITY_DN344_c0_g1_i2":{
       "Baseline MG94xREV":0.05053722838350638,
       "Baseline MG94xREV omega ratio":10000000000,
       "Corrected P-value":1,
       "Full adaptive model":0.04995340031394299,
       "LRT":1.91620936927211,
       "Nucleotide GTR":0.04931837582596805,
       "Rate Distributions":        [
[10000000000, 1] 
        ],
       "Rate classes":1,
       "Uncorrected P-value":0.1483408110897084,
       "original name":"C10.0_Ctenus_exlineae_female_tjc00245_clean_trinity_Trinity_TRINITY_DN344_c0_g1_i2"
      },
     "C10_0_Ctenus_exlineae_female_tjc00245_clean_trinity_Trinity_TRINITY_DN65_c3_g1_i1":{
       "Baseline MG94xREV":0.01200259891349343,
       "Baseline MG94xREV omega ratio":0,
       "Corrected P-value":1,
       "Full adaptive model":0.0128031087622018,
       "LRT":0,
       "Nucleotide GTR":0.01108201651416549,
       "Rate Distributions":        [
[0, 1] 
        ],
       "Rate classes":1,
       "Uncorrected P-value":1,
       "original name":"C10.0_Ctenus_exlineae_female_tjc00245_clean_trinity_Trinity_TRINITY_DN65_c3_g1_i1"
      },
     "C10_0_Ctenus_exlineae_male_tjc00242_clean_trinity_Trinity_TRINITY_DN944_c0_g2_i6":{
       "Baseline MG94xREV":0.01165109504300802,
       "Baseline MG94xREV omega ratio":0,
       "Corrected P-value":1,
       "Full adaptive model":0.01222344661913959,
       "LRT":0,
       "Nucleotide GTR":0.009912550465470869,
       "Rate Distributions":        [
[0, 1] 
        ],
       "Rate classes":1,
       "Uncorrected P-value":1,
       "original name":"C10.0_Ctenus_exlineae_male_tjc00242_clean_trinity_Trinity_TRINITY_DN944_c0_g2_i6"
      },
     "C10_0_Ctenus_exlineae_male_tjc00246_clean_trinity_Trinity_TRINITY_DN9_c0_g1_i1":{
       "Baseline MG94xREV":0.02260853143102321,
       "Baseline MG94xREV omega ratio":0.3941460408251123,
       "Corrected P-value":1,
       "Full adaptive model":0.02304889215153054,
       "LRT":0,
       "Nucleotide GTR":0.0222881642260461,
       "Rate Distributions":        [
[0.3102807340591477, 1] 
        ],
       "Rate classes":1,
       "Uncorrected P-value":1,
       "original name":"C10.0_Ctenus_exlineae_male_tjc00246_clean_trinity_Trinity_TRINITY_DN9_c0_g1_i1"
      },
     "C10_0_Ctenus_hibernalis_female_4926_BCB_0001_clean_trinity_Trinity_TRINITY_DN301_c0_g2_i5":{
       "Baseline MG94xREV":0.1278305598342901,
       "Baseline MG94xREV omega ratio":10000000000,
       "Corrected P-value":1,
       "Full adaptive model":0.1183912951267839,
       "LRT":2.957306471958873,
       "Nucleotide GTR":0.1273138210904828,
       "Rate Distributions":        [
[10000000000, 1] 
        ],
       "Rate classes":1,
       "Uncorrected P-value":0.08548138997925517,
       "original name":"C10.0_Ctenus_hibernalis_female_4926_BCB_0001_clean_trinity_Trinity_TRINITY_DN301_c0_g2_i5"
      },
     "C10_0_Ctenus_hibernalis_female_tjc00091_clean_trinity_Trinity_TRINITY_DN239_c1_g4_i2":{
       "Baseline MG94xREV":0.01381265441775296,
       "Baseline MG94xREV omega ratio":0,
       "Corrected P-value":1,
       "Full adaptive model":0.01454266206734262,
       "LRT":0,
       "Nucleotide GTR":0.02312277796136812,
       "Rate Distributions":        [
[0, 1] 
        ],
       "Rate classes":1,
       "Uncorrected P-value":1,
       "original name":"C10.0_Ctenus_hibernalis_female_tjc00091_clean_trinity_Trinity_TRINITY_DN239_c1_g4_i2"
      },
     "C10_0_Ctenus_hibernalis_female_tjc00091_clean_trinity_Trinity_TRINITY_DN37_c0_g1_i2":{
       "Baseline MG94xREV":0.201799769922524,
       "Baseline MG94xREV omega ratio":0.5551606031041749,
       "Corrected P-value":1,
       "Full adaptive model":0.1573574006801577,
       "LRT":0,
       "Nucleotide GTR":0.1608763467767434,
       "Rate Distributions":        [
[0.264543239181519, 1] 
        ],
       "Rate classes":1,
       "Uncorrected P-value":1,
       "original name":"C10.0_Ctenus_hibernalis_female_tjc00091_clean_trinity_Trinity_TRINITY_DN37_c0_g1_i2"
      },
     "C10_0_Ctenus_hibernalis_female_tjc00092_clean_trinity_Trinity_TRINITY_DN514_c0_g1_i2":{
       "Baseline MG94xREV":0.02659409891350203,
       "Baseline MG94xREV omega ratio":0,
       "Corrected P-value":1,
       "Full adaptive model":0.02714570974878752,
       "LRT":0,
       "Nucleotide GTR":0.02331240168218935,
       "Rate Distributions":        [
[0, 1] 
        ],
       "Rate classes":1,
       "Uncorrected P-value":1,
       "original name":"C10.0_Ctenus_hibernalis_female_tjc00092_clean_trinity_Trinity_TRINITY_DN514_c0_g1_i2"
      },
     "C10_0_Fecenia_protensa_sra_clean_trinity_Trinity_TRINITY_DN5295_c0_g1_i1":{
       "Baseline MG94xREV":0.1164557284352794,
       "Baseline MG94xREV omega ratio":2.586589031928662,
       "Corrected P-value":1,
       "Full adaptive model":0.1040968579843943,
       "LRT":0.2645204099535476,
       "Nucleotide GTR":0.2098739658920481,
       "Rate Distributions":        [
[10000000000, 1] 
        ],
       "Rate classes":1,
       "Uncorrected P-value":0.3842401874658373,
       "original name":"C10.0_Fecenia_protensa_sra_clean_trinity_Trinity_TRINITY_DN5295_c0_g1_i1"
      },
     "C10_0_Habronattus_signatus_sra_clean_trinity_Trinity_TRINITY_DN314_c0_g1_i1":{
       "Baseline MG94xREV":0.1068388645076947,
       "Baseline MG94xREV omega ratio":10000000000,
       "Corrected P-value":1,
       "Full adaptive model":0.09911806282143874,
       "LRT":0.2474380611383822,
       "Nucleotide GTR":0.2333614019024174,
       "Rate Distributions":        [
[10000000000, 1] 
        ],
       "Rate classes":1,
       "Uncorrected P-value":0.3888653880329567,
       "original name":"C10.0_Habronattus_signatus_sra_clean_trinity_Trinity_TRINITY_DN314_c0_g1_i1"
      },
     "C10_0_Habronattus_signatus_sra_clean_trinity_Trinity_TRINITY_DN314_c0_g2_i1":{
       "Baseline MG94xREV":0.2589357543353699,
       "Baseline MG94xREV omega ratio":0.3325294352816938,
       "Corrected P-value":1,
       "Full adaptive model":0.2681444516257364,
       "LRT":0,
       "Nucleotide GTR":0.1019263124805713,
       "Rate Distributions":        [
[0.2916507528370633, 1] 
        ],
       "Rate classes":1,
       "Uncorrected P-value":1,
       "original name":"C10.0_Habronattus_signatus_sra_clean_trinity_Trinity_TRINITY_DN314_c0_g2_i1"
      },
     "C10_0_Hippasa_holmerae_sundaica_sra_clean_trinity_Trinity_TRINITY_DN117691_c0_g1_i1":{
       "Baseline MG94xREV":0.004503690943408252,
       "Baseline MG94xREV omega ratio":10000000000,
       "Corrected P-value":1,
       "Full adaptive model":0,
       "LRT":0,
       "Nucleotide GTR":0.07353717758869853,
       "Rate Distributions":        [
[1, 1] 
        ],
       "Rate classes":1,
       "Uncorrected P-value":1,
       "original name":"C10.0_Hippasa_holmerae_sundaica_sra_clean_trinity_Trinity_TRINITY_DN117691_c0_g1_i1"
      },
     "C10_0_Hippasa_holmerae_sundaica_sra_clean_trinity_Trinity_TRINITY_DN25330_c0_g1_i1":{
       "Baseline MG94xREV":0.09754101529719252,
       "Baseline MG94xREV omega ratio":0.1799351567175748,
       "Corrected P-value":1,
       "Full adaptive model":0.1002885858971609,
       "LRT":0,
       "Nucleotide GTR":0.1083001514930974,
       "Rate Distributions":        [
[0.06012345406978074, 1] 
        ],
       "Rate classes":1,
       "Uncorrected P-value":1,
       "original name":"C10.0_Hippasa_holmerae_sundaica_sra_clean_trinity_Trinity_TRINITY_DN25330_c0_g1_i1"
      },
     "C10_0_Homalonychus_theologus_sra_clean_trinity_Trinity_TRINITY_DN14282_c0_g1_i1":{
       "Baseline MG94xREV":0.6264866660099444,
       "Baseline MG94xREV omega ratio":0.1743047290440251,
       "Corrected P-value":1,
       "Full adaptive model":0.5362483177421692,
       "LRT":0,
       "Nucleotide GTR":0.336782509435174,
       "Rate Distributions":        [
[0.1895311310510253, 1] 
        ],
       "Rate classes":1,
       "Uncorrected P-value":1,
       "original name":"C10.0_Homalonychus_theologus_sra_clean_trinity_Trinity_TRINITY_DN14282_c0_g1_i1"
      },
     "C10_0_Homalonychus_theologus_sra_clean_trinity_Trinity_TRINITY_DN856_c0_g1_i1":{
       "Baseline MG94xREV":0.1572717948976908,
       "Baseline MG94xREV omega ratio":10000000000,
       "Corrected P-value":1,
       "Full adaptive model":0.1345355579023548,
       "LRT":0.6256438801356126,
       "Nucleotide GTR":0.1525949188955785,
       "Rate Distributions":        [
[10000000000, 1] 
        ],
       "Rate classes":1,
       "Uncorrected P-value":0.3052055759617139,
       "original name":"C10.0_Homalonychus_theologus_sra_clean_trinity_Trinity_TRINITY_DN856_c0_g1_i1"
      },
     "C10_0_Isoctenus_aff_ordinario_female_G_IBSP_221742_clean_trinity_Trinity_TRINITY_DN19586_c0_g1_i2":{
       "Baseline MG94xREV":0.01120633143457609,
       "Baseline MG94xREV omega ratio":10000000000,
       "Corrected P-value":1,
       "Full adaptive model":0.01108011732551978,
       "LRT":1.128406993317185,
       "Nucleotide GTR":0.01042637793046033,
       "Rate Distributions":        [
[10000000000, 1] 
        ],
       "Rate classes":1,
       "Uncorrected P-value":0.2282669854186764,
       "original name":"C10.0_Isoctenus_aff_ordinario_female_G_IBSP_221742_clean_trinity_Trinity_TRINITY_DN19586_c0_g1_i2"
      },
     "C10_0_Isoctenus_aff_ordinario_female_G_IBSP_221742_clean_trinity_Trinity_TRINITY_DN2123_c0_g1_i1":{
       "Baseline MG94xREV":0.05038999646821651,
       "Baseline MG94xREV omega ratio":0.1390024638226409,
       "Corrected P-value":1,
       "Full adaptive model":0.03259536937848515,
       "LRT":0,
       "Nucleotide GTR":0.04173419321399946,
       "Rate Distributions":        [
[0, 1] 
        ],
       "Rate classes":1,
       "Uncorrected P-value":1,
       "original name":"C10.0_Isoctenus_aff_ordinario_female_G_IBSP_221742_clean_trinity_Trinity_TRINITY_DN2123_c0_g1_i1"
      },
     "C10_0_Isoctenus_aff_ordinario_female_G_IBSP_221742_clean_trinity_Trinity_TRINITY_DN4696_c0_g1_i1":{
       "Baseline MG94xREV":0.03859724907006146,
       "Baseline MG94xREV omega ratio":0.2098010183822216,
       "Corrected P-value":1,
       "Full adaptive model":0.03488825297053733,
       "LRT":0,
       "Nucleotide GTR":0.03506514749540839,
       "Rate Distributions":        [
[0.2551975867952664, 1] 
        ],
       "Rate classes":1,
       "Uncorrected P-value":1,
       "original name":"C10.0_Isoctenus_aff_ordinario_female_G_IBSP_221742_clean_trinity_Trinity_TRINITY_DN4696_c0_g1_i1"
      },
     "C10_0_Isoctenus_sp_female_F_IBSP_221743_clean_trinity_Trinity_TRINITY_DN22203_c0_g2_i1":{
       "Baseline MG94xREV":0.009543660182371721,
       "Baseline MG94xREV omega ratio":0,
       "Corrected P-value":1,
       "Full adaptive model":0.009445822571488785,
       "LRT":0,
       "Nucleotide GTR":0.01007564676419551,
       "Rate Distributions":        [
[0, 1] 
        ],
       "Rate classes":1,
       "Uncorrected P-value":1,
       "original name":"C10.0_Isoctenus_sp_female_F_IBSP_221743_clean_trinity_Trinity_TRINITY_DN22203_c0_g2_i1"
      },
     "C10_0_Isoctenus_sp_female_F_IBSP_221743_clean_trinity_Trinity_TRINITY_DN2662_c0_g1_i1":{
       "Baseline MG94xREV":0.1035301816255469,
       "Baseline MG94xREV omega ratio":3.805434152073839,
       "Corrected P-value":1,
       "Full adaptive model":0.100963399087739,
       "LRT":1.405982597658294,
       "Nucleotide GTR":0.07510362195929406,
       "Rate Distributions":        [
[3.085043599838222, 1] 
        ],
       "Rate classes":1,
       "Uncorrected P-value":0.195675516752562,
       "original name":"C10.0_Isoctenus_sp_female_F_IBSP_221743_clean_trinity_Trinity_TRINITY_DN2662_c0_g1_i1"
      },
     "C10_0_Isoctenus_sp_female_F_IBSP_221743_clean_trinity_Trinity_TRINITY_DN39_c0_g1_i4":{
       "Baseline MG94xREV":0.3641732231232344,
       "Baseline MG94xREV omega ratio":0.1131116505971226,
       "Corrected P-value":1,
       "Full adaptive model":0.1539300379365922,
       "LRT":0.4453088243753882,
       "Nucleotide GTR":0.2472509498662048,
       "Rate Distributions":        [
[0, 0.850733350514207],
        [2.322917701551323, 0.149266649485793] 
        ],
       "Rate classes":2,
       "Uncorrected P-value":0.3410316579202299,
       "original name":"C10.0_Isoctenus_sp_female_F_IBSP_221743_clean_trinity_Trinity_TRINITY_DN39_c0_g1_i4"
      },
     "C10_0_Leptoctenus_byrrhus_female_tjc00136_clean_trinity_Trinity_TRINITY_DN258_c0_g2_i1":{
       "Baseline MG94xREV":0.07358985126323657,
       "Baseline MG94xREV omega ratio":1.353178222871639,
       "Corrected P-value":1,
       "Full adaptive model":0.08406472906447011,
       "LRT":0.02295465048518963,
       "Nucleotide GTR":0.08906818323764172,
       "Rate Distributions":        [
[1.240292312213795, 1] 
        ],
       "Rate classes":1,
       "Uncorrected P-value":0.472491498795154,
       "original name":"C10.0_Leptoctenus_byrrhus_female_tjc00136_clean_trinity_Trinity_TRINITY_DN258_c0_g2_i1"
      },
     "C10_0_Leptoctenus_byrrhus_female_tjc00136_clean_trinity_Trinity_TRINITY_DN451_c1_g2_i2":{
       "Baseline MG94xREV":0.06594210078254312,
       "Baseline MG94xREV omega ratio":10000000000,
       "Corrected P-value":1,
       "Full adaptive model":0.04889470721518221,
       "LRT":10.37830570500228,
       "Nucleotide GTR":0.07649186040330853,
       "Rate Distributions":        [
[1, 0.8793908086419014],
        [100000, 0.1206091913580986] 
        ],
       "Rate classes":2,
       "Uncorrected P-value":0.001928028034611451,
       "original name":"C10.0_Leptoctenus_byrrhus_female_tjc00136_clean_trinity_Trinity_TRINITY_DN451_c1_g2_i2"
      },
     "C10_0_Leptoctenus_byrrhus_male_tjc00213_clean_trinity_Trinity_TRINITY_DN13_c0_g1_i1":{
       "Baseline MG94xREV":0.05788051609015105,
       "Baseline MG94xREV omega ratio":0.6097356235912827,
       "Corrected P-value":1,
       "Full adaptive model":0.05822548758253634,
       "LRT":0,
       "Nucleotide GTR":0.05779633050240272,
       "Rate Distributions":        [
[0.4918132102097387, 1] 
        ],
       "Rate classes":1,
       "Uncorrected P-value":1,
       "original name":"C10.0_Leptoctenus_byrrhus_male_tjc00213_clean_trinity_Trinity_TRINITY_DN13_c0_g1_i1"
      },
     "C10_0_Leptoctenus_byrrhus_male_tjc00222_clean_trinity_Trinity_TRINITY_DN196_c0_g2_i1":{
       "Baseline MG94xREV":0,
       "Baseline MG94xREV omega ratio":1,
       "Corrected P-value":1,
       "Full adaptive model":0,
       "LRT":0,
       "Nucleotide GTR":0,
       "Rate Distributions":        [
[1, 1] 
        ],
       "Rate classes":1,
       "Uncorrected P-value":1,
       "original name":"C10.0_Leptoctenus_byrrhus_male_tjc00222_clean_trinity_Trinity_TRINITY_DN196_c0_g2_i1"
      },
     "C10_0_Odo_patricius_sra_clean_trinity_Trinity_TRINITY_DN30966_c0_g1_i1":{
       "Baseline MG94xREV":0.424197654374499,
       "Baseline MG94xREV omega ratio":0.6164089518580248,
       "Corrected P-value":1,
       "Full adaptive model":0.2389050517659371,
       "LRT":0.1169304448849289,
       "Nucleotide GTR":0.2880383852470884,
       "Rate Distributions":        [
[10000000000, 1] 
        ],
       "Rate classes":1,
       "Uncorrected P-value":0.4294408754724682,
       "original name":"C10.0_Odo_patricius_sra_clean_trinity_Trinity_TRINITY_DN30966_c0_g1_i1"
      },
     "C10_0_Odo_patricius_sra_clean_trinity_Trinity_TRINITY_DN82012_c0_g1_i1":{
       "Baseline MG94xREV":0.008934018915994867,
       "Baseline MG94xREV omega ratio":10000000000,
       "Corrected P-value":1,
       "Full adaptive model":0,
       "LRT":0,
       "Nucleotide GTR":0.01566042296100998,
       "Rate Distributions":        [
[1, 1] 
        ],
       "Rate classes":1,
       "Uncorrected P-value":1,
       "original name":"C10.0_Odo_patricius_sra_clean_trinity_Trinity_TRINITY_DN82012_c0_g1_i1"
      },
     "C10_0_Oxyopes_sp_sra_clean_trinity_Trinity_TRINITY_DN5872_c4_g1_i1":{
       "Baseline MG94xREV":0.08696951056093814,
       "Baseline MG94xREV omega ratio":0.652876032592154,
       "Corrected P-value":1,
       "Full adaptive model":0.03715804738585925,
       "LRT":3.839079363067867,
       "Nucleotide GTR":0.06734583504100951,
       "Rate Distributions":        [
[0.1995026572573604, 0.8589192096152599],
        [14.92939843817114, 0.1410807903847401] 
        ],
       "Rate classes":2,
       "Uncorrected P-value":0.0540165405267502,
       "original name":"C10.0_Oxyopes_sp_sra_clean_trinity_Trinity_TRINITY_DN5872_c4_g1_i1"
      },
     "C10_0_Oxyopes_sp_sra_clean_trinity_Trinity_TRINITY_DN595_c0_g1_i1":{
       "Baseline MG94xREV":0.0843132324383839,
       "Baseline MG94xREV omega ratio":0.3699409639522953,
       "Corrected P-value":1,
       "Full adaptive model":0.04802915186917577,
       "LRT":1.925276022055186,
       "Nucleotide GTR":0.09092909219619937,
       "Rate Distributions":        [
[0.07070491841019114, 0.9507132033959202],
        [10.83719502671435, 0.04928679660407975] 
        ],
       "Rate classes":2,
       "Uncorrected P-value":0.1476204823912975,
       "original name":"C10.0_Oxyopes_sp_sra_clean_trinity_Trinity_TRINITY_DN595_c0_g1_i1"
      },
     "C10_0_Oxyopes_sp_sra_clean_trinity_Trinity_TRINITY_DN6414_c0_g1_i1":{
       "Baseline MG94xREV":0.1907111904081998,
       "Baseline MG94xREV omega ratio":10000000000,
       "Corrected P-value":1,
       "Full adaptive model":0.1802253145594967,
       "LRT":1.526019273253041,
       "Nucleotide GTR":0.3433888059237827,
       "Rate Distributions":        [
[10000000000, 1] 
        ],
       "Rate classes":1,
       "Uncorrected P-value":0.1832204841572526,
       "original name":"C10.0_Oxyopes_sp_sra_clean_trinity_Trinity_TRINITY_DN6414_c0_g1_i1"
      },
     "C10_0_Pardosa_pseudoannulata_sra_clean_trinity_Trinity_TRINITY_DN324_c0_g1_i2":{
       "Baseline MG94xREV":0.02233954718500763,
       "Baseline MG94xREV omega ratio":10000000000,
       "Corrected P-value":1,
       "Full adaptive model":0.1249049184440064,
       "LRT":0,
       "Nucleotide GTR":0.1326512904839853,
       "Rate Distributions":        [
[0.04106774851928904, 1] 
        ],
       "Rate classes":1,
       "Uncorrected P-value":1,
       "original name":"C10.0_Pardosa_pseudoannulata_sra_clean_trinity_Trinity_TRINITY_DN324_c0_g1_i2"
      },
     "C10_0_Peucetia_longipalpis_sra_clean_trinity_Trinity_TRINITY_DN1673_c0_g2_i1":{
       "Baseline MG94xREV":0.0217422196089559,
       "Baseline MG94xREV omega ratio":10000000000,
       "Corrected P-value":1,
       "Full adaptive model":0,
       "LRT":0,
       "Nucleotide GTR":0.02658648836507231,
       "Rate Distributions":        [
[1, 1] 
        ],
       "Rate classes":1,
       "Uncorrected P-value":1,
       "original name":"C10.0_Peucetia_longipalpis_sra_clean_trinity_Trinity_TRINITY_DN1673_c0_g2_i1"
      },
     "C10_0_Peucetia_longipalpis_sra_clean_trinity_Trinity_TRINITY_DN56_c0_g1_i1":{
       "Baseline MG94xREV":0.5264927405537271,
       "Baseline MG94xREV omega ratio":0,
       "Corrected P-value":1,
       "Full adaptive model":0.5746148383685005,
       "LRT":0,
       "Nucleotide GTR":0.1493279006238316,
       "Rate Distributions":        [
[0, 1] 
        ],
       "Rate classes":1,
       "Uncorrected P-value":1,
       "original name":"C10.0_Peucetia_longipalpis_sra_clean_trinity_Trinity_TRINITY_DN56_c0_g1_i1"
      },
     "C10_0_Peucetia_longipalpis_sra_clean_trinity_Trinity_TRINITY_DN5_c0_g1_i1":{
       "Baseline MG94xREV":0.1950802573081898,
       "Baseline MG94xREV omega ratio":0.1475792461758016,
       "Corrected P-value":1,
       "Full adaptive model":0.1353165796895588,
       "LRT":1.949844914313871,
       "Nucleotide GTR":0.1563358739264122,
       "Rate Distributions":        [
[0.004836800730744884, 0.8929962629237985],
        [5.218470941433718, 0.1070037370762015] 
        ],
       "Rate classes":2,
       "Uncorrected P-value":0.1456871937164174,
       "original name":"C10.0_Peucetia_longipalpis_sra_clean_trinity_Trinity_TRINITY_DN5_c0_g1_i1"
      },
     "C10_0_Phoneutria_nigriventer_female_H_IBSP_221739_clean_trinity_Trinity_TRINITY_DN121_c0_g1_i6":{
       "Baseline MG94xREV":0.01039024163904513,
       "Baseline MG94xREV omega ratio":0,
       "Corrected P-value":1,
       "Full adaptive model":0.0103690929111096,
       "LRT":0,
       "Nucleotide GTR":0.009619795352875051,
       "Rate Distributions":        [
[0, 1] 
        ],
       "Rate classes":1,
       "Uncorrected P-value":1,
       "original name":"C10.0_Phoneutria_nigriventer_female_H_IBSP_221739_clean_trinity_Trinity_TRINITY_DN121_c0_g1_i6"
      },
     "C10_0_Phoneutria_nigriventer_female_H_IBSP_221739_clean_trinity_Trinity_TRINITY_DN121_c1_g1_i1":{
       "Baseline MG94xREV":0.01230927226453191,
       "Baseline MG94xREV omega ratio":0,
       "Corrected P-value":1,
       "Full adaptive model":0.01242222634707552,
       "LRT":0,
       "Nucleotide GTR":0.01119722636351385,
       "Rate Distributions":        [
[0, 1] 
        ],
       "Rate classes":1,
       "Uncorrected P-value":1,
       "original name":"C10.0_Phoneutria_nigriventer_female_H_IBSP_221739_clean_trinity_Trinity_TRINITY_DN121_c1_g1_i1"
      },
     "C10_0_Phoneutria_nigriventer_female_H_IBSP_221739_clean_trinity_Trinity_TRINITY_DN3043_c0_g1_i2":{
       "Baseline MG94xREV":0.09884444784066838,
       "Baseline MG94xREV omega ratio":0.3794354369105933,
       "Corrected P-value":1,
       "Full adaptive model":5.042551432581682,
       "LRT":6.061097063895431,
       "Nucleotide GTR":0.09773828571143822,
       "Rate Distributions":        [
[0, 0.906307354049789],
        [1557.699535943612, 0.09369264595021098] 
        ],
       "Rate classes":2,
       "Uncorrected P-value":0.01725057905200367,
       "original name":"C10.0_Phoneutria_nigriventer_female_H_IBSP_221739_clean_trinity_Trinity_TRINITY_DN3043_c0_g1_i2"
      },
     "C10_0_Phoneutria_nigriventer_female_H_IBSP_221739_clean_trinity_Trinity_TRINITY_DN9317_c0_g1_i1":{
       "Baseline MG94xREV":0.0114193422580457,
       "Baseline MG94xREV omega ratio":0,
       "Corrected P-value":1,
       "Full adaptive model":0.01208329125473017,
       "LRT":0,
       "Nucleotide GTR":0.009088724811386459,
       "Rate Distributions":        [
[0, 1] 
        ],
       "Rate classes":1,
       "Uncorrected P-value":1,
       "original name":"C10.0_Phoneutria_nigriventer_female_H_IBSP_221739_clean_trinity_Trinity_TRINITY_DN9317_c0_g1_i1"
      },
     "C10_0_Phoneutria_nigriventer_female_I_IBSP_221740_clean_trinity_Trinity_TRINITY_DN214_c0_g1_i10":{
       "Baseline MG94xREV":0.01090878141934385,
       "Baseline MG94xREV omega ratio":10000000000,
       "Corrected P-value":1,
       "Full adaptive model":0.01083972483068853,
       "LRT":0.7366160473466152,
       "Nucleotide GTR":0.01119620096085386,
       "Rate Distributions":        [
[10000000000, 1] 
        ],
       "Rate classes":1,
       "Uncorrected P-value":0.2857206157766621,
       "original name":"C10.0_Phoneutria_nigriventer_female_I_IBSP_221740_clean_trinity_Trinity_TRINITY_DN214_c0_g1_i10"
      },
     "C10_0_Phoneutria_nigriventer_female_I_IBSP_221740_clean_trinity_Trinity_TRINITY_DN279_c0_g1_i11":{
       "Baseline MG94xREV":0,
       "Baseline MG94xREV omega ratio":1,
       "Corrected P-value":1,
       "Full adaptive model":0,
       "LRT":0,
       "Nucleotide GTR":0,
       "Rate Distributions":        [
[1, 1] 
        ],
       "Rate classes":1,
       "Uncorrected P-value":1,
       "original name":"C10.0_Phoneutria_nigriventer_female_I_IBSP_221740_clean_trinity_Trinity_TRINITY_DN279_c0_g1_i11"
      },
     "C10_0_Phoneutria_nigriventer_female_J_IBSP_221741_clean_trinity_Trinity_TRINITY_DN233_c0_g2_i4":{
       "Baseline MG94xREV":0,
       "Baseline MG94xREV omega ratio":1,
       "Corrected P-value":1,
       "Full adaptive model":0,
       "LRT":0,
       "Nucleotide GTR":0,
       "Rate Distributions":        [
[1, 1] 
        ],
       "Rate classes":1,
       "Uncorrected P-value":1,
       "original name":"C10.0_Phoneutria_nigriventer_female_J_IBSP_221741_clean_trinity_Trinity_TRINITY_DN233_c0_g2_i4"
      },
     "C10_0_Phoneutria_nigriventer_female_J_IBSP_221741_clean_trinity_Trinity_TRINITY_DN6176_c1_g1_i2":{
       "Baseline MG94xREV":0.01476752229271316,
       "Baseline MG94xREV omega ratio":10000000000,
       "Corrected P-value":1,
       "Full adaptive model":0.01454139313589092,
       "LRT":0.7319588243408361,
       "Nucleotide GTR":0.01485819760276889,
       "Rate Distributions":        [
[10000000000, 1] 
        ],
       "Rate classes":1,
       "Uncorrected P-value":0.2865049223756477,
       "original name":"C10.0_Phoneutria_nigriventer_female_J_IBSP_221741_clean_trinity_Trinity_TRINITY_DN6176_c1_g1_i2"
      },
     "C10_0_Phoneutria_nigriventer_female_J_IBSP_221741_clean_trinity_Trinity_TRINITY_DN8416_c0_g1_i1":{
       "Baseline MG94xREV":0.01149477262742004,
       "Baseline MG94xREV omega ratio":10000000000,
       "Corrected P-value":1,
       "Full adaptive model":0.01135560793904192,
       "LRT":0.858786574259284,
       "Nucleotide GTR":0.0120080189201666,
       "Rate Distributions":        [
[10000000000, 1] 
        ],
       "Rate classes":1,
       "Uncorrected P-value":0.2660868626270132,
       "original name":"C10.0_Phoneutria_nigriventer_female_J_IBSP_221741_clean_trinity_Trinity_TRINITY_DN8416_c0_g1_i1"
      },
     "C10_0_Phoneutria_nigriventer_male_B_IBSP_214013_clean_trinity_Trinity_TRINITY_DN466_c0_g1_i1":{
       "Baseline MG94xREV":0,
       "Baseline MG94xREV omega ratio":1,
       "Corrected P-value":1,
       "Full adaptive model":0,
       "LRT":0,
       "Nucleotide GTR":0,
       "Rate Distributions":        [
[1, 1] 
        ],
       "Rate classes":1,
       "Uncorrected P-value":1,
       "original name":"C10.0_Phoneutria_nigriventer_male_B_IBSP_214013_clean_trinity_Trinity_TRINITY_DN466_c0_g1_i1"
      },
     "C10_0_Phoneutria_nigriventer_male_C_IBSP_214014_clean_trinity_Trinity_TRINITY_DN297_c0_g1_i4":{
       "Baseline MG94xREV":0.009944827081201556,
       "Baseline MG94xREV omega ratio":10000000000,
       "Corrected P-value":1,
       "Full adaptive model":0.009908541299708114,
       "LRT":0.4788421420525992,
       "Nucleotide GTR":0.009874605661721953,
       "Rate Distributions":        [
[10000000000, 1] 
        ],
       "Rate classes":1,
       "Uncorrected P-value":0.3339144678330051,
       "original name":"C10.0_Phoneutria_nigriventer_male_C_IBSP_214014_clean_trinity_Trinity_TRINITY_DN297_c0_g1_i4"
      },
     "C10_0_Phoneutria_nigriventer_male_C_IBSP_214014_clean_trinity_Trinity_TRINITY_DN398_c0_g1_i3":{
       "Baseline MG94xREV":0.06308778452977828,
       "Baseline MG94xREV omega ratio":0.2018075926027515,
       "Corrected P-value":1,
       "Full adaptive model":0.06629093472130741,
       "LRT":0,
       "Nucleotide GTR":0.06022548882963227,
       "Rate Distributions":        [
[0.1700819769532289, 1] 
        ],
       "Rate classes":1,
       "Uncorrected P-value":1,
       "original name":"C10.0_Phoneutria_nigriventer_male_C_IBSP_214014_clean_trinity_Trinity_TRINITY_DN398_c0_g1_i3"
      },
     "C10_0_Phoneutria_nigriventer_sra_clean_trinity_Trinity_TRINITY_DN93_c1_g1_i2":{
       "Baseline MG94xREV":0.05737392825473098,
       "Baseline MG94xREV omega ratio":1.845471401897957,
       "Corrected P-value":1,
       "Full adaptive model":0.02530716350396517,
       "LRT":5.251082424496417,
       "Nucleotide GTR":0.05900950540878518,
       "Rate Distributions":        [
[0, 0.9162329671256146],
        [21.62045890431287, 0.08376703287438536] 
        ],
       "Rate classes":2,
       "Uncorrected P-value":0.02610679333327098,
       "original name":"C10.0_Phoneutria_nigriventer_sra_clean_trinity_Trinity_TRINITY_DN93_c1_g1_i2"
      },
     "C10_0_Psechrus_singaporensis_sra_clean_trinity_Trinity_TRINITY_DN12899_c0_g1_i1":{
       "Baseline MG94xREV":0.2518826731177615,
       "Baseline MG94xREV omega ratio":0.063139230264499,
       "Corrected P-value":1,
       "Full adaptive model":0.253440919878456,
       "LRT":0,
       "Nucleotide GTR":0.07942695245465706,
       "Rate Distributions":        [
[0.04761219713155435, 1] 
        ],
       "Rate classes":1,
       "Uncorrected P-value":1,
       "original name":"C10.0_Psechrus_singaporensis_sra_clean_trinity_Trinity_TRINITY_DN12899_c0_g1_i1"
      },
     "C10_0_Sosippus_placidus_sra_clean_trinity_Trinity_TRINITY_DN64131_c0_g1_i1":{
       "Baseline MG94xREV":0.04445088338527297,
       "Baseline MG94xREV omega ratio":10000000000,
       "Corrected P-value":1,
       "Full adaptive model":0.04365381071941683,
       "LRT":0.05392866520560347,
       "Nucleotide GTR":0.08696585444801093,
       "Rate Distributions":        [
[10000000000, 1] 
        ],
       "Rate classes":1,
       "Uncorrected P-value":0.4552913683110665,
       "original name":"C10.0_Sosippus_placidus_sra_clean_trinity_Trinity_TRINITY_DN64131_c0_g1_i1"
      },
     "C10_0_Thomisus_spectabilis_sra_clean_trinity_Trinity_TRINITY_DN11793_c0_g1_i1":{
       "Baseline MG94xREV":0.2696622640878117,
       "Baseline MG94xREV omega ratio":0.1178704681202288,
       "Corrected P-value":1,
       "Full adaptive model":2.276576775388515,
       "LRT":0.5332403730717488,
       "Nucleotide GTR":0.1318234639081846,
       "Rate Distributions":        [
[0.02660214381968218, 0.9399572621930157],
        [196.3360473668031, 0.06004273780698433] 
        ],
       "Rate classes":2,
       "Uncorrected P-value":0.322838725150713,
       "original name":"C10.0_Thomisus_spectabilis_sra_clean_trinity_Trinity_TRINITY_DN11793_c0_g1_i1"
      },
     "C10_0_Thomisus_spectabilis_sra_clean_trinity_Trinity_TRINITY_DN12450_c0_g1_i1":{
       "Baseline MG94xREV":0.5999002413132101,
       "Baseline MG94xREV omega ratio":0.2944359265508073,
       "Corrected P-value":1,
       "Full adaptive model":7.150705621898396,
       "LRT":1.695844274305273,
       "Nucleotide GTR":0.3410939453852815,
       "Rate Distributions":        [
[0.1219715426198387, 0.8129098522211571],
        [180.5109205123407, 0.1870901477788429] 
        ],
       "Rate classes":2,
       "Uncorrected P-value":0.1670576601478667,
       "original name":"C10.0_Thomisus_spectabilis_sra_clean_trinity_Trinity_TRINITY_DN12450_c0_g1_i1"
      },
     "C10_0_Thomisus_spectabilis_sra_clean_trinity_Trinity_TRINITY_DN4850_c0_g1_i1":{
       "Baseline MG94xREV":0.0690805841241028,
       "Baseline MG94xREV omega ratio":1.008427777047523,
       "Corrected P-value":1,
       "Full adaptive model":0.05164281427362283,
       "LRT":0.1407099354983075,
       "Nucleotide GTR":0.1355789617857491,
       "Rate Distributions":        [
[10000000000, 1] 
        ],
       "Rate classes":1,
       "Uncorrected P-value":0.4211341242677203,
       "original name":"C10.0_Thomisus_spectabilis_sra_clean_trinity_Trinity_TRINITY_DN4850_c0_g1_i1"
      },
     "C10_1_Ctenus_captiosis_female_tjc00305_clean_trinity_Trinity_TRINITY_DN9510_c0_g1_i1":{
       "Baseline MG94xREV":0,
       "Baseline MG94xREV omega ratio":1,
       "Corrected P-value":1,
       "Full adaptive model":0,
       "LRT":0,
       "Nucleotide GTR":0,
       "Rate Distributions":        [
[1, 1] 
        ],
       "Rate classes":1,
       "Uncorrected P-value":1,
       "original name":"C10.1_Ctenus_captiosis_female_tjc00305_clean_trinity_Trinity_TRINITY_DN9510_c0_g1_i1"
      },
     "C10_1_Ctenus_corniger_sra_clean_trinity_Trinity_TRINITY_DN3260_c0_g1_i5":{
       "Baseline MG94xREV":0.01576281179447296,
       "Baseline MG94xREV omega ratio":0,
       "Corrected P-value":1,
       "Full adaptive model":0.01445191798362913,
       "LRT":0,
       "Nucleotide GTR":0.01112101453601252,
       "Rate Distributions":        [
[0, 1] 
        ],
       "Rate classes":1,
       "Uncorrected P-value":1,
       "original name":"C10.1_Ctenus_corniger_sra_clean_trinity_Trinity_TRINITY_DN3260_c0_g1_i5"
      },
     "C10_1_Habronattus_signatus_sra_clean_trinity_Trinity_TRINITY_DN4981_c0_g1_i1":{
       "Baseline MG94xREV":0.1122696701617797,
       "Baseline MG94xREV omega ratio":0,
       "Corrected P-value":1,
       "Full adaptive model":0.1085625823660661,
       "LRT":0,
       "Nucleotide GTR":0.08616143414975157,
       "Rate Distributions":        [
[0, 1] 
        ],
       "Rate classes":1,
       "Uncorrected P-value":1,
       "original name":"C10.1_Habronattus_signatus_sra_clean_trinity_Trinity_TRINITY_DN4981_c0_g1_i1"
      },
     "C10_1_Hibana_sp_sra_clean_trinity_Trinity_TRINITY_DN9884_c0_g2_i1":{
       "Baseline MG94xREV":0,
       "Baseline MG94xREV omega ratio":1,
       "Corrected P-value":1,
       "Full adaptive model":0.02889662385159912,
       "LRT":0,
       "Nucleotide GTR":0.03830784862608243,
       "Rate Distributions":        [
[0, 1] 
        ],
       "Rate classes":1,
       "Uncorrected P-value":1,
       "original name":"C10.1_Hibana_sp_sra_clean_trinity_Trinity_TRINITY_DN9884_c0_g2_i1"
      },
     "C10_1_Hippasa_holmerae_sundaica_sra_clean_trinity_Trinity_TRINITY_DN3007_c0_g1_i2":{
       "Baseline MG94xREV":0.06746462563527085,
       "Baseline MG94xREV omega ratio":0.08172006344020841,
       "Corrected P-value":1,
       "Full adaptive model":0.06124543665391208,
       "LRT":0,
       "Nucleotide GTR":0.05660793231567991,
       "Rate Distributions":        [
[0.0760278279776242, 1] 
        ],
       "Rate classes":1,
       "Uncorrected P-value":1,
       "original name":"C10.1_Hippasa_holmerae_sundaica_sra_clean_trinity_Trinity_TRINITY_DN3007_c0_g1_i2"
      },
     "C10_1_Leptoctenus_byrrhus_female_tjc00136_clean_trinity_Trinity_TRINITY_DN33889_c0_g1_i1":{
       "Baseline MG94xREV":0.0109217031701281,
       "Baseline MG94xREV omega ratio":0,
       "Corrected P-value":1,
       "Full adaptive model":0.01076324077324789,
       "LRT":0,
       "Nucleotide GTR":0.01059852167853647,
       "Rate Distributions":        [
[0, 1] 
        ],
       "Rate classes":1,
       "Uncorrected P-value":1,
       "original name":"C10.1_Leptoctenus_byrrhus_female_tjc00136_clean_trinity_Trinity_TRINITY_DN33889_c0_g1_i1"
      },
     "C10_1_Misumenoides_formosipes_sra_clean_trinity_Trinity_TRINITY_DN1627_c0_g1_i1":{
       "Baseline MG94xREV":0.6820660978052918,
       "Baseline MG94xREV omega ratio":0.0483622873035541,
       "Corrected P-value":1,
       "Full adaptive model":0.2092082089165807,
       "LRT":0,
       "Nucleotide GTR":0.1762182489880654,
       "Rate Distributions":        [
[0.1634777608344821, 1] 
        ],
       "Rate classes":1,
       "Uncorrected P-value":1,
       "original name":"C10.1_Misumenoides_formosipes_sra_clean_trinity_Trinity_TRINITY_DN1627_c0_g1_i1"
      },
     "C10_1_Nilus_albocinctus_sra_clean_trinity_Trinity_TRINITY_DN4598_c0_g1_i1":{
       "Baseline MG94xREV":0.06705740514443666,
       "Baseline MG94xREV omega ratio":0.09087468129209021,
       "Corrected P-value":1,
       "Full adaptive model":0.06873806950128482,
       "LRT":0,
       "Nucleotide GTR":0.06083949354502282,
       "Rate Distributions":        [
[0.07236069024705878, 1] 
        ],
       "Rate classes":1,
       "Uncorrected P-value":1,
       "original name":"C10.1_Nilus_albocinctus_sra_clean_trinity_Trinity_TRINITY_DN4598_c0_g1_i1"
      },
     "C10_1_Pardosa_pseudoannulata_sra_clean_trinity_Trinity_TRINITY_DN18284_c0_g1_i1":{
       "Baseline MG94xREV":0.2142453409874953,
       "Baseline MG94xREV omega ratio":0,
       "Corrected P-value":1,
       "Full adaptive model":0.1958418894973825,
       "LRT":0,
       "Nucleotide GTR":0.1380452427735752,
       "Rate Distributions":        [
[0, 1] 
        ],
       "Rate classes":1,
       "Uncorrected P-value":1,
       "original name":"C10.1_Pardosa_pseudoannulata_sra_clean_trinity_Trinity_TRINITY_DN18284_c0_g1_i1"
      },
     "C10_1_Peucetia_longipalpis_sra_clean_trinity_Trinity_TRINITY_DN18701_c0_g1_i1":{
       "Baseline MG94xREV":0.06267770859293295,
       "Baseline MG94xREV omega ratio":0.2298421609061172,
       "Corrected P-value":1,
       "Full adaptive model":0.05866447990023418,
       "LRT":0,
       "Nucleotide GTR":0.06082568992363016,
       "Rate Distributions":        [
[0.2136957874115025, 1] 
        ],
       "Rate classes":1,
       "Uncorrected P-value":1,
       "original name":"C10.1_Peucetia_longipalpis_sra_clean_trinity_Trinity_TRINITY_DN18701_c0_g1_i1"
      },
     "C10_1_Pisaurina_mira_sra_clean_trinity_Trinity_TRINITY_DN179_c0_g1_i1":{
       "Baseline MG94xREV":0.09374037096581879,
       "Baseline MG94xREV omega ratio":0,
       "Corrected P-value":1,
       "Full adaptive model":0.08648695307818516,
       "LRT":0,
       "Nucleotide GTR":0.07633384679877506,
       "Rate Distributions":        [
[0, 1] 
        ],
       "Rate classes":1,
       "Uncorrected P-value":1,
       "original name":"C10.1_Pisaurina_mira_sra_clean_trinity_Trinity_TRINITY_DN179_c0_g1_i1"
      },
     "C10_1_Psechrus_singaporensis_sra_clean_trinity_Trinity_TRINITY_DN9260_c0_g1_i1":{
       "Baseline MG94xREV":0.06961350402124107,
       "Baseline MG94xREV omega ratio":0.07906417326449426,
       "Corrected P-value":1,
       "Full adaptive model":0.06388567149661709,
       "LRT":0,
       "Nucleotide GTR":0.05515381115007451,
       "Rate Distributions":        [
[0.07285010161614948, 1] 
        ],
       "Rate classes":1,
       "Uncorrected P-value":1,
       "original name":"C10.1_Psechrus_singaporensis_sra_clean_trinity_Trinity_TRINITY_DN9260_c0_g1_i1"
      },
     "C10_1_Sergiolus_capulatus_sra_clean_trinity_Trinity_TRINITY_DN3652_c0_g2_i2":{
       "Baseline MG94xREV":0.2238372729667365,
       "Baseline MG94xREV omega ratio":0,
       "Corrected P-value":1,
       "Full adaptive model":0.189769777685216,
       "LRT":0,
       "Nucleotide GTR":0.1140271018700349,
       "Rate Distributions":        [
[0, 1] 
        ],
       "Rate classes":1,
       "Uncorrected P-value":1,
       "original name":"C10.1_Sergiolus_capulatus_sra_clean_trinity_Trinity_TRINITY_DN3652_c0_g2_i2"
      },
     "C10_1_Sosippus_placidus_sra_clean_trinity_Trinity_TRINITY_DN1414_c0_g1_i2":{
       "Baseline MG94xREV":0.06370749526023553,
       "Baseline MG94xREV omega ratio":0,
       "Corrected P-value":1,
       "Full adaptive model":0.06387645814847452,
       "LRT":0,
       "Nucleotide GTR":0.04894006706607574,
       "Rate Distributions":        [
[0, 1] 
        ],
       "Rate classes":1,
       "Uncorrected P-value":1,
       "original name":"C10.1_Sosippus_placidus_sra_clean_trinity_Trinity_TRINITY_DN1414_c0_g1_i2"
      },
     "C10_1_Sphedanus_quadrimaculatus_sra_clean_trinity_Trinity_TRINITY_DN3147_c0_g1_i1":{
       "Baseline MG94xREV":0.04559271375956808,
       "Baseline MG94xREV omega ratio":0,
       "Corrected P-value":1,
       "Full adaptive model":0.04654140891074068,
       "LRT":0,
       "Nucleotide GTR":0.04134715229121435,
       "Rate Distributions":        [
[0, 1] 
        ],
       "Rate classes":1,
       "Uncorrected P-value":1,
       "original name":"C10.1_Sphedanus_quadrimaculatus_sra_clean_trinity_Trinity_TRINITY_DN3147_c0_g1_i1"
      },
     "C12_0_Anahita_punctulata_male_tjc00297_clean_trinity_Trinity_TRINITY_DN22730_c0_g1_i1":{
       "Baseline MG94xREV":0.044850148725428,
       "Baseline MG94xREV omega ratio":10000000000,
       "Corrected P-value":1,
       "Full adaptive model":0.0427985753344144,
       "LRT":1.028979278897168,
       "Nucleotide GTR":0.05781173609492221,
       "Rate Distributions":        [
[10000000000, 1] 
        ],
       "Rate classes":1,
       "Uncorrected P-value":0.2414213892202607,
       "original name":"C12.0_Anahita_punctulata_male_tjc00297_clean_trinity_Trinity_TRINITY_DN22730_c0_g1_i1"
      },
     "C12_0_Anahita_punctulata_male_tjc00297_clean_trinity_Trinity_TRINITY_DN3196_c0_g1_i6":{
       "Baseline MG94xREV":0.008390226705596186,
       "Baseline MG94xREV omega ratio":10000000000,
       "Corrected P-value":1,
       "Full adaptive model":0.0102361387824512,
       "LRT":0.03784203279064968,
       "Nucleotide GTR":0.02503415994349112,
       "Rate Distributions":        [
[10000000000, 1] 
        ],
       "Rate classes":1,
       "Uncorrected P-value":0.4635291952384767,
       "original name":"C12.0_Anahita_punctulata_male_tjc00297_clean_trinity_Trinity_TRINITY_DN3196_c0_g1_i6"
      },
     "C12_0_Anahita_punctulata_male_tjc00297_clean_trinity_Trinity_TRINITY_DN3196_c0_g2_i1":{
       "Baseline MG94xREV":0,
       "Baseline MG94xREV omega ratio":1,
       "Corrected P-value":1,
       "Full adaptive model":0,
       "LRT":0,
       "Nucleotide GTR":0,
       "Rate Distributions":        [
[1, 1] 
        ],
       "Rate classes":1,
       "Uncorrected P-value":1,
       "original name":"C12.0_Anahita_punctulata_male_tjc00297_clean_trinity_Trinity_TRINITY_DN3196_c0_g2_i1"
      },
     "C12_0_Ctenus_captiosis_female_tjc00305_clean_trinity_Trinity_TRINITY_DN10221_c0_g4_i4":{
       "Baseline MG94xREV":0.009435870262198149,
       "Baseline MG94xREV omega ratio":0,
       "Corrected P-value":1,
       "Full adaptive model":0.009428478860465628,
       "LRT":0,
       "Nucleotide GTR":0.008940947827150304,
       "Rate Distributions":        [
[0, 1] 
        ],
       "Rate classes":1,
       "Uncorrected P-value":1,
       "original name":"C12.0_Ctenus_captiosis_female_tjc00305_clean_trinity_Trinity_TRINITY_DN10221_c0_g4_i4"
      },
     "C12_0_Ctenus_captiosis_female_tjc00305_clean_trinity_Trinity_TRINITY_DN1711_c1_g1_i1":{
       "Baseline MG94xREV":0.0319819897579206,
       "Baseline MG94xREV omega ratio":0.2226786600432172,
       "Corrected P-value":1,
       "Full adaptive model":0.03246022673098326,
       "LRT":0,
       "Nucleotide GTR":0.03128522071761628,
       "Rate Distributions":        [
[0.180712468451602, 1] 
        ],
       "Rate classes":1,
       "Uncorrected P-value":1,
       "original name":"C12.0_Ctenus_captiosis_female_tjc00305_clean_trinity_Trinity_TRINITY_DN1711_c1_g1_i1"
      },
     "C12_0_Ctenus_captiosis_female_tjc00305_clean_trinity_Trinity_TRINITY_DN1960_c0_g1_i3":{
       "Baseline MG94xREV":0.04899301127097819,
       "Baseline MG94xREV omega ratio":0.7321065031168388,
       "Corrected P-value":1,
       "Full adaptive model":0.04751165838172252,
       "LRT":0,
       "Nucleotide GTR":0.04905762445991044,
       "Rate Distributions":        [
[0.5795600855274912, 1] 
        ],
       "Rate classes":1,
       "Uncorrected P-value":1,
       "original name":"C12.0_Ctenus_captiosis_female_tjc00305_clean_trinity_Trinity_TRINITY_DN1960_c0_g1_i3"
      },
     "C12_0_Ctenus_captiosis_female_tjc00311_clean_trinity_Trinity_TRINITY_DN7720_c0_g1_i1":{
       "Baseline MG94xREV":0.01094417967975284,
       "Baseline MG94xREV omega ratio":10000000000,
       "Corrected P-value":1,
       "Full adaptive model":0.01082838980945987,
       "LRT":1.282137487767613,
       "Nucleotide GTR":0.01040610064638214,
       "Rate Distributions":        [
[10000000000, 1] 
        ],
       "Rate classes":1,
       "Uncorrected P-value":0.2095191520848124,
       "original name":"C12.0_Ctenus_captiosis_female_tjc00311_clean_trinity_Trinity_TRINITY_DN7720_c0_g1_i1"
      },
     "C12_0_Ctenus_corniger_sra_clean_trinity_Trinity_TRINITY_DN105018_c0_g1_i1":{
       "Baseline MG94xREV":0.377523243617335,
       "Baseline MG94xREV omega ratio":0,
       "Corrected P-value":1,
       "Full adaptive model":0.3834744994050254,
       "LRT":0,
       "Nucleotide GTR":0.182186315608437,
       "Rate Distributions":        [
[0, 1] 
        ],
       "Rate classes":1,
       "Uncorrected P-value":1,
       "original name":"C12.0_Ctenus_corniger_sra_clean_trinity_Trinity_TRINITY_DN105018_c0_g1_i1"
      },
     "C12_0_Ctenus_corniger_sra_clean_trinity_Trinity_TRINITY_DN2814_c0_g1_i1":{
       "Baseline MG94xREV":0.1306670783191446,
       "Baseline MG94xREV omega ratio":0.03361045593608512,
       "Corrected P-value":1,
       "Full adaptive model":0.1301128952295611,
       "LRT":0,
       "Nucleotide GTR":0.09448206179509416,
       "Rate Distributions":        [
[0.02807118386006961, 1] 
        ],
       "Rate classes":1,
       "Uncorrected P-value":1,
       "original name":"C12.0_Ctenus_corniger_sra_clean_trinity_Trinity_TRINITY_DN2814_c0_g1_i1"
      },
     "C12_0_Ctenus_corniger_sra_clean_trinity_Trinity_TRINITY_DN90643_c0_g1_i1":{
       "Baseline MG94xREV":1506.673190284507,
       "Baseline MG94xREV omega ratio":2.61618769610449e-05,
       "Corrected P-value":1,
       "Full adaptive model":1303.509179830839,
       "LRT":0,
       "Nucleotide GTR":0.199559580204482,
       "Rate Distributions":        [
[2.638872469551779e-05, 1] 
        ],
       "Rate classes":1,
       "Uncorrected P-value":1,
       "original name":"C12.0_Ctenus_corniger_sra_clean_trinity_Trinity_TRINITY_DN90643_c0_g1_i1"
      },
     "C12_0_Ctenus_exlineae_female_tjc00244_clean_trinity_Trinity_TRINITY_DN3639_c1_g1_i10":{
       "Baseline MG94xREV":0,
       "Baseline MG94xREV omega ratio":1,
       "Corrected P-value":1,
       "Full adaptive model":0,
       "LRT":0,
       "Nucleotide GTR":0,
       "Rate Distributions":        [
[1, 1] 
        ],
       "Rate classes":1,
       "Uncorrected P-value":1,
       "original name":"C12.0_Ctenus_exlineae_female_tjc00244_clean_trinity_Trinity_TRINITY_DN3639_c1_g1_i10"
      },
     "C12_0_Ctenus_exlineae_female_tjc00247_clean_trinity_Trinity_TRINITY_DN31951_c0_g1_i1":{
       "Baseline MG94xREV":0.009575622449471107,
       "Baseline MG94xREV omega ratio":10000000000,
       "Corrected P-value":1,
       "Full adaptive model":0.009191494437152092,
       "LRT":0.6323365644639125,
       "Nucleotide GTR":0.009836599995572501,
       "Rate Distributions":        [
[10000000000, 1] 
        ],
       "Rate classes":1,
       "Uncorrected P-value":0.3039809398061853,
       "original name":"C12.0_Ctenus_exlineae_female_tjc00247_clean_trinity_Trinity_TRINITY_DN31951_c0_g1_i1"
      },
     "C12_0_Ctenus_exlineae_male_tjc00242_clean_trinity_Trinity_TRINITY_DN2118_c0_g1_i1":{
       "Baseline MG94xREV":0.05789277347236856,
       "Baseline MG94xREV omega ratio":0.5771679357447224,
       "Corrected P-value":1,
       "Full adaptive model":0.05882766635538197,
       "LRT":0,
       "Nucleotide GTR":0.05460426420027655,
       "Rate Distributions":        [
[0.4598102589369021, 1] 
        ],
       "Rate classes":1,
       "Uncorrected P-value":1,
       "original name":"C12.0_Ctenus_exlineae_male_tjc00242_clean_trinity_Trinity_TRINITY_DN2118_c0_g1_i1"
      },
     "C12_0_Ctenus_exlineae_male_tjc00242_clean_trinity_Trinity_TRINITY_DN717_c0_g1_i8":{
       "Baseline MG94xREV":0.03237183459637045,
       "Baseline MG94xREV omega ratio":10000000000,
       "Corrected P-value":1,
       "Full adaptive model":0.03218877385324536,
       "LRT":2.065421305334894,
       "Nucleotide GTR":0.0312550770167006,
       "Rate Distributions":        [
[10000000000, 1] 
        ],
       "Rate classes":1,
       "Uncorrected P-value":0.1369468213356515,
       "original name":"C12.0_Ctenus_exlineae_male_tjc00242_clean_trinity_Trinity_TRINITY_DN717_c0_g1_i8"
      },
     "C12_0_Ctenus_exlineae_male_tjc00246_clean_trinity_Trinity_TRINITY_DN70_c0_g1_i1":{
       "Baseline MG94xREV":0,
       "Baseline MG94xREV omega ratio":1,
       "Corrected P-value":1,
       "Full adaptive model":0,
       "LRT":0,
       "Nucleotide GTR":0,
       "Rate Distributions":        [
[1, 1] 
        ],
       "Rate classes":1,
       "Uncorrected P-value":1,
       "original name":"C12.0_Ctenus_exlineae_male_tjc00246_clean_trinity_Trinity_TRINITY_DN70_c0_g1_i1"
      },
     "C12_0_Ctenus_hibernalis_female_4926_BCB_0001_clean_trinity_Trinity_TRINITY_DN1390_c0_g1_i4":{
       "Baseline MG94xREV":0.008783552538045325,
       "Baseline MG94xREV omega ratio":10000000000,
       "Corrected P-value":1,
       "Full adaptive model":0.009099994241611901,
       "LRT":0.6258457442309009,
       "Nucleotide GTR":0.008104814121560219,
       "Rate Distributions":        [
[10000000000, 1] 
        ],
       "Rate classes":1,
       "Uncorrected P-value":0.3051685402433401,
       "original name":"C12.0_Ctenus_hibernalis_female_4926_BCB_0001_clean_trinity_Trinity_TRINITY_DN1390_c0_g1_i4"
      },
     "C12_0_Ctenus_hibernalis_female_4926_BCB_0001_clean_trinity_Trinity_TRINITY_DN1977_c0_g1_i3":{
       "Baseline MG94xREV":0,
       "Baseline MG94xREV omega ratio":1,
       "Corrected P-value":1,
       "Full adaptive model":0,
       "LRT":0,
       "Nucleotide GTR":0,
       "Rate Distributions":        [
[1, 1] 
        ],
       "Rate classes":1,
       "Uncorrected P-value":1,
       "original name":"C12.0_Ctenus_hibernalis_female_4926_BCB_0001_clean_trinity_Trinity_TRINITY_DN1977_c0_g1_i3"
      },
     "C12_0_Ctenus_hibernalis_female_tjc00091_clean_trinity_Trinity_TRINITY_DN2044_c0_g1_i6":{
       "Baseline MG94xREV":0.02794057830339383,
       "Baseline MG94xREV omega ratio":0.7218486063399401,
       "Corrected P-value":1,
       "Full adaptive model":0.02533201619133596,
       "LRT":0,
       "Nucleotide GTR":0.02566729771806824,
       "Rate Distributions":        [
[0.4801725615933749, 1] 
        ],
       "Rate classes":1,
       "Uncorrected P-value":1,
       "original name":"C12.0_Ctenus_hibernalis_female_tjc00091_clean_trinity_Trinity_TRINITY_DN2044_c0_g1_i6"
      },
     "C12_0_Ctenus_hibernalis_female_tjc00091_clean_trinity_Trinity_TRINITY_DN5487_c0_g1_i3":{
       "Baseline MG94xREV":0.02453896922891204,
       "Baseline MG94xREV omega ratio":0.01701627317628672,
       "Corrected P-value":1,
       "Full adaptive model":0.03175537431792937,
       "LRT":0,
       "Nucleotide GTR":0.03594256139295049,
       "Rate Distributions":        [
[0.04950131933102894, 1] 
        ],
       "Rate classes":1,
       "Uncorrected P-value":1,
       "original name":"C12.0_Ctenus_hibernalis_female_tjc00091_clean_trinity_Trinity_TRINITY_DN5487_c0_g1_i3"
      },
     "C12_0_Ctenus_hibernalis_male_tjc00148_clean_trinity_Trinity_TRINITY_DN10820_c0_g1_i1":{
       "Baseline MG94xREV":0,
       "Baseline MG94xREV omega ratio":1,
       "Corrected P-value":1,
       "Full adaptive model":0,
       "LRT":0,
       "Nucleotide GTR":0,
       "Rate Distributions":        [
[1, 1] 
        ],
       "Rate classes":1,
       "Uncorrected P-value":1,
       "original name":"C12.0_Ctenus_hibernalis_male_tjc00148_clean_trinity_Trinity_TRINITY_DN10820_c0_g1_i1"
      },
     "C12_0_Dolomedes_triton_sra_clean_trinity_Trinity_TRINITY_DN175_c0_g1_i1":{
       "Baseline MG94xREV":0.2637877389194278,
       "Baseline MG94xREV omega ratio":0.5265626550348692,
       "Corrected P-value":1,
       "Full adaptive model":0.3030456349045651,
       "LRT":1.663663457264192,
       "Nucleotide GTR":0.2204411984828794,
       "Rate Distributions":        [
[0, 0.8341306871973574],
        [443.6528799828618, 0.1658693128026426] 
        ],
       "Rate classes":2,
       "Uncorrected P-value":0.1699972712892489,
       "original name":"C12.0_Dolomedes_triton_sra_clean_trinity_Trinity_TRINITY_DN175_c0_g1_i1"
      },
     "C12_0_Dolomedes_triton_sra_clean_trinity_Trinity_TRINITY_DN255_c0_g1_i1":{
       "Baseline MG94xREV":0.1782675039362254,
       "Baseline MG94xREV omega ratio":0.07313657667683611,
       "Corrected P-value":1,
       "Full adaptive model":0.1734933959379615,
       "LRT":0,
       "Nucleotide GTR":0.1207228863697656,
       "Rate Distributions":        [
[0.06028999016020799, 1] 
        ],
       "Rate classes":1,
       "Uncorrected P-value":1,
       "original name":"C12.0_Dolomedes_triton_sra_clean_trinity_Trinity_TRINITY_DN255_c0_g1_i1"
      },
     "C12_0_Dolomedes_triton_sra_clean_trinity_Trinity_TRINITY_DN258_c0_g1_i1":{
       "Baseline MG94xREV":0.03906492872152674,
       "Baseline MG94xREV omega ratio":10000000000,
       "Corrected P-value":1,
       "Full adaptive model":0.07921978923246079,
       "LRT":0,
       "Nucleotide GTR":0.08652972276651491,
       "Rate Distributions":        [
[0.2574822774745265, 1] 
        ],
       "Rate classes":1,
       "Uncorrected P-value":1,
       "original name":"C12.0_Dolomedes_triton_sra_clean_trinity_Trinity_TRINITY_DN258_c0_g1_i1"
      },
     "C12_0_Dolomedes_triton_sra_clean_trinity_Trinity_TRINITY_DN3023_c0_g1_i1":{
       "Baseline MG94xREV":0.05149674226002426,
       "Baseline MG94xREV omega ratio":0.441934014541612,
       "Corrected P-value":1,
       "Full adaptive model":0.03932092419562041,
       "LRT":0,
       "Nucleotide GTR":0.0619596901593589,
       "Rate Distributions":        [
[0, 1] 
        ],
       "Rate classes":1,
       "Uncorrected P-value":1,
       "original name":"C12.0_Dolomedes_triton_sra_clean_trinity_Trinity_TRINITY_DN3023_c0_g1_i1"
      },
     "C12_0_Dolomedes_triton_sra_clean_trinity_Trinity_TRINITY_DN3023_c0_g2_i1":{
       "Baseline MG94xREV":0.1226254869791297,
       "Baseline MG94xREV omega ratio":0.1842132087009905,
       "Corrected P-value":1,
       "Full adaptive model":0.1270825473709429,
       "LRT":0,
       "Nucleotide GTR":0.1129338103837296,
       "Rate Distributions":        [
[0.2699061634450123, 1] 
        ],
       "Rate classes":1,
       "Uncorrected P-value":1,
       "original name":"C12.0_Dolomedes_triton_sra_clean_trinity_Trinity_TRINITY_DN3023_c0_g2_i1"
      },
     "C12_0_Dolomedes_triton_sra_clean_trinity_Trinity_TRINITY_DN35_c0_g1_i1":{
       "Baseline MG94xREV":0.1996824220602158,
       "Baseline MG94xREV omega ratio":0.6309284887672778,
       "Corrected P-value":1,
       "Full adaptive model":0.1619811705592548,
       "LRT":0,
       "Nucleotide GTR":0.213124512478604,
       "Rate Distributions":        [
[0.506477258646356, 1] 
        ],
       "Rate classes":1,
       "Uncorrected P-value":1,
       "original name":"C12.0_Dolomedes_triton_sra_clean_trinity_Trinity_TRINITY_DN35_c0_g1_i1"
      },
     "C12_0_Dolomedes_triton_sra_clean_trinity_Trinity_TRINITY_DN35_c0_g3_i2":{
       "Baseline MG94xREV":0.07305567729655803,
       "Baseline MG94xREV omega ratio":10000000000,
       "Corrected P-value":1,
       "Full adaptive model":0.09009649535047543,
       "LRT":-0.0004117139178561047,
       "Nucleotide GTR":0.06756863966558357,
       "Rate Distributions":        [
[1.002359759833927, 1] 
        ],
       "Rate classes":1,
       "Uncorrected P-value":0.5,
       "original name":"C12.0_Dolomedes_triton_sra_clean_trinity_Trinity_TRINITY_DN35_c0_g3_i2"
      },
     "C12_0_Dolomedes_triton_sra_clean_trinity_Trinity_TRINITY_DN625_c0_g1_i1":{
       "Baseline MG94xREV":0.2073246413508742,
       "Baseline MG94xREV omega ratio":2.0406105422963,
       "Corrected P-value":0.5198027175765152,
       "Full adaptive model":10.03349543510661,
       "LRT":13.24548987441813,
       "Nucleotide GTR":0.1748814274944863,
       "Rate Distributions":        [
[0, 0.7890333035929804],
        [3846.116864262084, 0.2109666964070196] 
        ],
       "Rate classes":2,
       "Uncorrected P-value":0.0004535800327892803,
       "original name":"C12.0_Dolomedes_triton_sra_clean_trinity_Trinity_TRINITY_DN625_c0_g1_i1"
      },
     "C12_0_Dolomedes_triton_sra_clean_trinity_Trinity_TRINITY_DN625_c0_g2_i1":{
       "Baseline MG94xREV":0.02573666395300171,
       "Baseline MG94xREV omega ratio":0.03712127014157394,
       "Corrected P-value":1,
       "Full adaptive model":0.04247687830121501,
       "LRT":0,
       "Nucleotide GTR":0.03401580712969373,
       "Rate Distributions":        [
[0.2323441187761763, 1] 
        ],
       "Rate classes":1,
       "Uncorrected P-value":1,
       "original name":"C12.0_Dolomedes_triton_sra_clean_trinity_Trinity_TRINITY_DN625_c0_g2_i1"
      },
     "C12_0_Dolomedes_triton_sra_clean_trinity_Trinity_TRINITY_DN76_c0_g1_i1":{
       "Baseline MG94xREV":0.2300298830990498,
       "Baseline MG94xREV omega ratio":0.102940145765509,
       "Corrected P-value":1,
       "Full adaptive model":0.2540687555421353,
       "LRT":0,
       "Nucleotide GTR":0.1858481985752619,
       "Rate Distributions":        [
[0.07483482915256405, 1] 
        ],
       "Rate classes":1,
       "Uncorrected P-value":1,
       "original name":"C12.0_Dolomedes_triton_sra_clean_trinity_Trinity_TRINITY_DN76_c0_g1_i1"
      },
     "C12_0_Fecenia_protensa_sra_clean_trinity_Trinity_TRINITY_DN1123_c0_g1_i2":{
       "Baseline MG94xREV":0.4519218625680907,
       "Baseline MG94xREV omega ratio":0.05098996044949009,
       "Corrected P-value":1,
       "Full adaptive model":0.4098957802043539,
       "LRT":0,
       "Nucleotide GTR":0.2280096361147944,
       "Rate Distributions":        [
[0.05028229338342292, 1] 
        ],
       "Rate classes":1,
       "Uncorrected P-value":1,
       "original name":"C12.0_Fecenia_protensa_sra_clean_trinity_Trinity_TRINITY_DN1123_c0_g1_i2"
      },
     "C12_0_Fecenia_protensa_sra_clean_trinity_Trinity_TRINITY_DN2671_c0_g1_i1":{
       "Baseline MG94xREV":1506.631955500029,
       "Baseline MG94xREV omega ratio":1.428297129468337e-05,
       "Corrected P-value":1,
       "Full adaptive model":1303.46361608112,
       "LRT":0,
       "Nucleotide GTR":0.3046082898666988,
       "Rate Distributions":        [
[1.37278072085068e-05, 1] 
        ],
       "Rate classes":1,
       "Uncorrected P-value":1,
       "original name":"C12.0_Fecenia_protensa_sra_clean_trinity_Trinity_TRINITY_DN2671_c0_g1_i1"
      },
     "C12_0_Habronattus_signatus_sra_clean_trinity_Trinity_TRINITY_DN5014_c0_g1_i4":{
       "Baseline MG94xREV":1506.682363962461,
       "Baseline MG94xREV omega ratio":2.880462764837983e-05,
       "Corrected P-value":1,
       "Full adaptive model":1303.494773047409,
       "LRT":0,
       "Nucleotide GTR":0.3368388699275698,
       "Rate Distributions":        [
[2.238547436204795e-05, 1] 
        ],
       "Rate classes":1,
       "Uncorrected P-value":1,
       "original name":"C12.0_Habronattus_signatus_sra_clean_trinity_Trinity_TRINITY_DN5014_c0_g1_i4"
      },
     "C12_0_Hibana_sp_sra_clean_trinity_Trinity_TRINITY_DN2855_c0_g1_i1":{
       "Baseline MG94xREV":4.092817872478673,
       "Baseline MG94xREV omega ratio":0.0186183081253868,
       "Corrected P-value":1,
       "Full adaptive model":4.992584860876694,
       "LRT":0,
       "Nucleotide GTR":0.4470471946194507,
       "Rate Distributions":        [
[0.01146524013271866, 1] 
        ],
       "Rate classes":1,
       "Uncorrected P-value":1,
       "original name":"C12.0_Hibana_sp_sra_clean_trinity_Trinity_TRINITY_DN2855_c0_g1_i1"
      },
     "C12_0_Hippasa_holmerae_sundaica_sra_clean_trinity_Trinity_TRINITY_DN104384_c0_g1_i1":{
       "Baseline MG94xREV":0.2233558459924065,
       "Baseline MG94xREV omega ratio":0.122788001618845,
       "Corrected P-value":1,
       "Full adaptive model":0.08362056337701308,
       "LRT":0.5106728187674889,
       "Nucleotide GTR":0.1649354877061601,
       "Rate Distributions":        [
[0, 0.9095859548442562],
        [1.954158917386163, 0.09041404515574381] 
        ],
       "Rate classes":2,
       "Uncorrected P-value":0.3273663043851314,
       "original name":"C12.0_Hippasa_holmerae_sundaica_sra_clean_trinity_Trinity_TRINITY_DN104384_c0_g1_i1"
      },
     "C12_0_Hippasa_holmerae_sundaica_sra_clean_trinity_Trinity_TRINITY_DN20959_c0_g1_i1":{
       "Baseline MG94xREV":0.04180597773093952,
       "Baseline MG94xREV omega ratio":0,
       "Corrected P-value":1,
       "Full adaptive model":0.03459015288475763,
       "LRT":0,
       "Nucleotide GTR":0.02619823589236791,
       "Rate Distributions":        [
[0, 1] 
        ],
       "Rate classes":1,
       "Uncorrected P-value":1,
       "original name":"C12.0_Hippasa_holmerae_sundaica_sra_clean_trinity_Trinity_TRINITY_DN20959_c0_g1_i1"
      },
     "C12_0_Hippasa_holmerae_sundaica_sra_clean_trinity_Trinity_TRINITY_DN29035_c0_g1_i1":{
       "Baseline MG94xREV":1506.743947062329,
       "Baseline MG94xREV omega ratio":4.654547056059623e-05,
       "Corrected P-value":1,
       "Full adaptive model":1.391576594422355,
       "LRT":0,
       "Nucleotide GTR":0.3315673252640206,
       "Rate Distributions":        [
[0, 0.7483311728636177],
        [0.1911934570193233, 0.2516688271363823] 
        ],
       "Rate classes":2,
       "Uncorrected P-value":1,
       "original name":"C12.0_Hippasa_holmerae_sundaica_sra_clean_trinity_Trinity_TRINITY_DN29035_c0_g1_i1"
      },
     "C12_0_Homalonychus_theologus_sra_clean_trinity_Trinity_TRINITY_DN1237_c0_g1_i1":{
       "Baseline MG94xREV":0.0831877260947302,
       "Baseline MG94xREV omega ratio":10000000000,
       "Corrected P-value":1,
       "Full adaptive model":0.08664339307915052,
       "LRT":0.09559439480653964,
       "Nucleotide GTR":0.1097824743064724,
       "Rate Distributions":        [
[10000000000, 1] 
        ],
       "Rate classes":1,
       "Uncorrected P-value":0.4374345306112178,
       "original name":"C12.0_Homalonychus_theologus_sra_clean_trinity_Trinity_TRINITY_DN1237_c0_g1_i1"
      },
     "C12_0_Homalonychus_theologus_sra_clean_trinity_Trinity_TRINITY_DN1237_c0_g2_i1":{
       "Baseline MG94xREV":0.1741528669310059,
       "Baseline MG94xREV omega ratio":0.2350483416864072,
       "Corrected P-value":1,
       "Full adaptive model":0.1649165719077797,
       "LRT":5.728851404754096,
       "Nucleotide GTR":0.1182262647682672,
       "Rate Distributions":        [
[0, 0.9197325168972135],
        [18.37542036229977, 0.08026748310278653] 
        ],
       "Rate classes":2,
       "Uncorrected P-value":0.0204424386086024,
       "original name":"C12.0_Homalonychus_theologus_sra_clean_trinity_Trinity_TRINITY_DN1237_c0_g2_i1"
      },
     "C12_0_Homalonychus_theologus_sra_clean_trinity_Trinity_TRINITY_DN177_c0_g1_i1":{
       "Baseline MG94xREV":0,
       "Baseline MG94xREV omega ratio":1,
       "Corrected P-value":1,
       "Full adaptive model":0,
       "LRT":0,
       "Nucleotide GTR":0.03190884004466091,
       "Rate Distributions":        [
[1, 1] 
        ],
       "Rate classes":1,
       "Uncorrected P-value":1,
       "original name":"C12.0_Homalonychus_theologus_sra_clean_trinity_Trinity_TRINITY_DN177_c0_g1_i1"
      },
     "C12_0_Homalonychus_theologus_sra_clean_trinity_Trinity_TRINITY_DN188_c0_g2_i3":{
       "Baseline MG94xREV":0.04226600502607451,
       "Baseline MG94xREV omega ratio":10000000000,
       "Corrected P-value":1,
       "Full adaptive model":0.04973843341899605,
       "LRT":0.03244079429714475,
       "Nucleotide GTR":0.07471065674102942,
       "Rate Distributions":        [
[10000000000, 1] 
        ],
       "Rate classes":1,
       "Uncorrected P-value":0.4665858606768616,
       "original name":"C12.0_Homalonychus_theologus_sra_clean_trinity_Trinity_TRINITY_DN188_c0_g2_i3"
      },
     "C12_0_Homalonychus_theologus_sra_clean_trinity_Trinity_TRINITY_DN2127_c0_g1_i1":{
       "Baseline MG94xREV":0.620297123209422,
       "Baseline MG94xREV omega ratio":0.4181085687542315,
       "Corrected P-value":1,
       "Full adaptive model":13.72385938495582,
       "LRT":-0.0004162263358011842,
       "Nucleotide GTR":0.375185580179156,
       "Rate Distributions":        [
[0, 0.6606420516696295],
        [5.675150942201092, 0.3393579483303705] 
        ],
       "Rate classes":2,
       "Uncorrected P-value":0.5,
       "original name":"C12.0_Homalonychus_theologus_sra_clean_trinity_Trinity_TRINITY_DN2127_c0_g1_i1"
      },
     "C12_0_Homalonychus_theologus_sra_clean_trinity_Trinity_TRINITY_DN295_c0_g1_i1":{
       "Baseline MG94xREV":0.1039780504614442,
       "Baseline MG94xREV omega ratio":0.04062874807091509,
       "Corrected P-value":1,
       "Full adaptive model":0.1038161184666619,
       "LRT":0,
       "Nucleotide GTR":0.04439732375618392,
       "Rate Distributions":        [
[0.03378780646173871, 1] 
        ],
       "Rate classes":1,
       "Uncorrected P-value":1,
       "original name":"C12.0_Homalonychus_theologus_sra_clean_trinity_Trinity_TRINITY_DN295_c0_g1_i1"
      },
     "C12_0_Homalonychus_theologus_sra_clean_trinity_Trinity_TRINITY_DN330_c0_g1_i3":{
       "Baseline MG94xREV":0.6281541060477099,
       "Baseline MG94xREV omega ratio":0.1868506349400912,
       "Corrected P-value":1,
       "Full adaptive model":0.6399856450491974,
       "LRT":0,
       "Nucleotide GTR":0.3340763980623351,
       "Rate Distributions":        [
[0.1521985657847954, 1] 
        ],
       "Rate classes":1,
       "Uncorrected P-value":1,
       "original name":"C12.0_Homalonychus_theologus_sra_clean_trinity_Trinity_TRINITY_DN330_c0_g1_i3"
      },
     "C12_0_Homalonychus_theologus_sra_clean_trinity_Trinity_TRINITY_DN400_c0_g1_i3":{
       "Baseline MG94xREV":1506.691173405839,
       "Baseline MG94xREV omega ratio":3.134244973655935e-05,
       "Corrected P-value":1,
       "Full adaptive model":1303.517241213456,
       "LRT":0,
       "Nucleotide GTR":0.3369084321458441,
       "Rate Distributions":        [
[2.862876202299634e-05, 1] 
        ],
       "Rate classes":1,
       "Uncorrected P-value":1,
       "original name":"C12.0_Homalonychus_theologus_sra_clean_trinity_Trinity_TRINITY_DN400_c0_g1_i3"
      },
     "C12_0_Homalonychus_theologus_sra_clean_trinity_Trinity_TRINITY_DN462_c0_g1_i1":{
       "Baseline MG94xREV":0.3638226178651131,
       "Baseline MG94xREV omega ratio":0.09008623555004204,
       "Corrected P-value":1,
       "Full adaptive model":0.303209210058119,
       "LRT":0,
       "Nucleotide GTR":0.1862662836549703,
       "Rate Distributions":        [
[0.07754480440916964, 1] 
        ],
       "Rate classes":1,
       "Uncorrected P-value":1,
       "original name":"C12.0_Homalonychus_theologus_sra_clean_trinity_Trinity_TRINITY_DN462_c0_g1_i1"
      },
     "C12_0_Leptoctenus_byrrhus_male_tjc00213_clean_trinity_Trinity_TRINITY_DN1556_c0_g1_i2":{
       "Baseline MG94xREV":0.0206307636861923,
       "Baseline MG94xREV omega ratio":0,
       "Corrected P-value":1,
       "Full adaptive model":0.02443908090753379,
       "LRT":0,
       "Nucleotide GTR":0.01033224096352504,
       "Rate Distributions":        [
[0, 1] 
        ],
       "Rate classes":1,
       "Uncorrected P-value":1,
       "original name":"C12.0_Leptoctenus_byrrhus_male_tjc00213_clean_trinity_Trinity_TRINITY_DN1556_c0_g1_i2"
      },
     "C12_0_Nilus_albocinctus_sra_clean_trinity_Trinity_TRINITY_DN52_c0_g1_i2":{
       "Baseline MG94xREV":0.193624385202822,
       "Baseline MG94xREV omega ratio":3.722291188883779,
       "Corrected P-value":1,
       "Full adaptive model":9.782110536513068,
       "LRT":11.54952957126079,
       "Nucleotide GTR":0.194711067195474,
       "Rate Distributions":        [
[1, 0.8375837516379773],
        [3846.116864227577, 0.1624162483620227] 
        ],
       "Rate classes":2,
       "Uncorrected P-value":0.001067011170941656,
       "original name":"C12.0_Nilus_albocinctus_sra_clean_trinity_Trinity_TRINITY_DN52_c0_g1_i2"
      },
     "C12_0_Nilus_albocinctus_sra_clean_trinity_Trinity_TRINITY_DN82_c0_g1_i3":{
       "Baseline MG94xREV":0.03017511932053113,
       "Baseline MG94xREV omega ratio":0.06077773978117672,
       "Corrected P-value":1,
       "Full adaptive model":0.04123000004902845,
       "LRT":0,
       "Nucleotide GTR":0,
       "Rate Distributions":        [
[0.1472850833229648, 1] 
        ],
       "Rate classes":1,
       "Uncorrected P-value":1,
       "original name":"C12.0_Nilus_albocinctus_sra_clean_trinity_Trinity_TRINITY_DN82_c0_g1_i3"
      },
     "C12_0_Nilus_albocinctus_sra_clean_trinity_Trinity_TRINITY_DN82_c0_g2_i1":{
       "Baseline MG94xREV":0.1214830361876629,
       "Baseline MG94xREV omega ratio":10000000000,
       "Corrected P-value":1,
       "Full adaptive model":0.08218197173194022,
       "LRT":7.384541674575303,
       "Nucleotide GTR":0.1405337208521465,
       "Rate Distributions":        [
[8.778056331780128e-09, 0.7820901911725525],
        [100000, 0.2179098088274475] 
        ],
       "Rate classes":2,
       "Uncorrected P-value":0.008790344352505419,
       "original name":"C12.0_Nilus_albocinctus_sra_clean_trinity_Trinity_TRINITY_DN82_c0_g2_i1"
      },
     "C12_0_Odo_patricius_sra_clean_trinity_Trinity_TRINITY_DN10684_c0_g1_i2":{
       "Baseline MG94xREV":184.3347772955773,
       "Baseline MG94xREV omega ratio":0.0008758974720469387,
       "Corrected P-value":1,
       "Full adaptive model":2.371868597395605,
       "LRT":0,
       "Nucleotide GTR":0.6395051778978132,
       "Rate Distributions":        [
[0.001956084260158329, 0.5405187689845776],
        [0.08106680915844414, 0.4594812310154224] 
        ],
       "Rate classes":2,
       "Uncorrected P-value":1,
       "original name":"C12.0_Odo_patricius_sra_clean_trinity_Trinity_TRINITY_DN10684_c0_g1_i2"
      },
     "C12_0_Odo_patricius_sra_clean_trinity_Trinity_TRINITY_DN27685_c0_g1_i1":{
       "Baseline MG94xREV":0.003358914299145171,
       "Baseline MG94xREV omega ratio":0,
       "Corrected P-value":1,
       "Full adaptive model":0.00975350380773434,
       "LRT":0,
       "Nucleotide GTR":0.01498015357601925,
       "Rate Distributions":        [
[0, 1] 
        ],
       "Rate classes":1,
       "Uncorrected P-value":1,
       "original name":"C12.0_Odo_patricius_sra_clean_trinity_Trinity_TRINITY_DN27685_c0_g1_i1"
      },
     "C12_0_Odo_patricius_sra_clean_trinity_Trinity_TRINITY_DN32583_c0_g1_i1":{
       "Baseline MG94xREV":0.02661917466293215,
       "Baseline MG94xREV omega ratio":10000000000,
       "Corrected P-value":1,
       "Full adaptive model":0.2122909161843137,
       "LRT":0,
       "Nucleotide GTR":0.1352428354547169,
       "Rate Distributions":        [
[0.06392199914400164, 1] 
        ],
       "Rate classes":1,
       "Uncorrected P-value":1,
       "original name":"C12.0_Odo_patricius_sra_clean_trinity_Trinity_TRINITY_DN32583_c0_g1_i1"
      },
     "C12_0_Oxyopes_sp_sra_clean_trinity_Trinity_TRINITY_DN2073_c0_g1_i2":{
       "Baseline MG94xREV":0.1792150920073886,
       "Baseline MG94xREV omega ratio":10000000000,
       "Corrected P-value":1,
       "Full adaptive model":0.1701256300215064,
       "LRT":0.3903303822007729,
       "Nucleotide GTR":0.2027888309693777,
       "Rate Distributions":        [
[10000000000, 1] 
        ],
       "Rate classes":1,
       "Uncorrected P-value":0.3532347812953702,
       "original name":"C12.0_Oxyopes_sp_sra_clean_trinity_Trinity_TRINITY_DN2073_c0_g1_i2"
      },
     "C12_0_Oxyopes_sp_sra_clean_trinity_Trinity_TRINITY_DN2833_c0_g1_i1":{
       "Baseline MG94xREV":0.4175520664749288,
       "Baseline MG94xREV omega ratio":0.06513825032760037,
       "Corrected P-value":1,
       "Full adaptive model":1.64948071999839,
       "LRT":0.9892102943704231,
       "Nucleotide GTR":0.1954797349109644,
       "Rate Distributions":        [
[0.03001542175750441, 0.9560520980835874],
        [124.3975830924181, 0.04394790191641262] 
        ],
       "Rate classes":2,
       "Uncorrected P-value":0.246930586100391,
       "original name":"C12.0_Oxyopes_sp_sra_clean_trinity_Trinity_TRINITY_DN2833_c0_g1_i1"
      },
     "C12_0_Phoneutria_nigriventer_female_J_IBSP_221741_clean_trinity_Trinity_TRINITY_DN1721_c0_g1_i1":{
       "Baseline MG94xREV":0,
       "Baseline MG94xREV omega ratio":1,
       "Corrected P-value":1,
       "Full adaptive model":0,
       "LRT":0,
       "Nucleotide GTR":0,
       "Rate Distributions":        [
[1, 1] 
        ],
       "Rate classes":1,
       "Uncorrected P-value":1,
       "original name":"C12.0_Phoneutria_nigriventer_female_J_IBSP_221741_clean_trinity_Trinity_TRINITY_DN1721_c0_g1_i1"
      },
     "C12_0_Phoneutria_nigriventer_female_J_IBSP_221741_clean_trinity_Trinity_TRINITY_DN2781_c0_g1_i3":{
       "Baseline MG94xREV":0.06936808852315487,
       "Baseline MG94xREV omega ratio":0.4262971243402511,
       "Corrected P-value":1,
       "Full adaptive model":0.06297232871514878,
       "LRT":0,
       "Nucleotide GTR":0.05617364791339476,
       "Rate Distributions":        [
[0.3678483492346601, 1] 
        ],
       "Rate classes":1,
       "Uncorrected P-value":1,
       "original name":"C12.0_Phoneutria_nigriventer_female_J_IBSP_221741_clean_trinity_Trinity_TRINITY_DN2781_c0_g1_i3"
      },
     "C12_0_Phoneutria_nigriventer_male_C_IBSP_214014_clean_trinity_Trinity_TRINITY_DN1302_c0_g3_i2":{
       "Baseline MG94xREV":0.0660979530453808,
       "Baseline MG94xREV omega ratio":10000000000,
       "Corrected P-value":1,
       "Full adaptive model":0.09231350708362225,
       "LRT":0,
       "Nucleotide GTR":0.05644427588724555,
       "Rate Distributions":        [
[0.5956499433651752, 1] 
        ],
       "Rate classes":1,
       "Uncorrected P-value":1,
       "original name":"C12.0_Phoneutria_nigriventer_male_C_IBSP_214014_clean_trinity_Trinity_TRINITY_DN1302_c0_g3_i2"
      },
     "C12_0_Pisaurina_mira_sra_clean_trinity_Trinity_TRINITY_DN2905_c0_g1_i1":{
       "Baseline MG94xREV":0.1727074708389575,
       "Baseline MG94xREV omega ratio":1.134336485220063,
       "Corrected P-value":1,
       "Full adaptive model":29.59744917493691,
       "LRT":8.242460104011116,
       "Nucleotide GTR":0.2056030302031953,
       "Rate Distributions":        [
[0, 0.7942886105777641],
        [3846.116511027803, 0.2057113894222359] 
        ],
       "Rate classes":2,
       "Uncorrected P-value":0.005685796151291167,
       "original name":"C12.0_Pisaurina_mira_sra_clean_trinity_Trinity_TRINITY_DN2905_c0_g1_i1"
      },
     "C12_0_Psechrus_singaporensis_sra_clean_trinity_Trinity_TRINITY_DN2740_c0_g1_i1":{
       "Baseline MG94xREV":0.4932971967993365,
       "Baseline MG94xREV omega ratio":0.224602835020476,
       "Corrected P-value":1,
       "Full adaptive model":0.4024259791298611,
       "LRT":0,
       "Nucleotide GTR":0.300108569469069,
       "Rate Distributions":        [
[0.2589366401283621, 1] 
        ],
       "Rate classes":1,
       "Uncorrected P-value":1,
       "original name":"C12.0_Psechrus_singaporensis_sra_clean_trinity_Trinity_TRINITY_DN2740_c0_g1_i1"
      },
     "C12_0_Schizocosa_rovneri_sra_clean_trinity_Trinity_TRINITY_DN8520_c0_g1_i1":{
       "Baseline MG94xREV":0,
       "Baseline MG94xREV omega ratio":1,
       "Corrected P-value":1,
       "Full adaptive model":0,
       "LRT":0,
       "Nucleotide GTR":0.01081564252941723,
       "Rate Distributions":        [
[1, 1] 
        ],
       "Rate classes":1,
       "Uncorrected P-value":1,
       "original name":"C12.0_Schizocosa_rovneri_sra_clean_trinity_Trinity_TRINITY_DN8520_c0_g1_i1"
      },
     "C12_0_Sergiolus_capulatus_sra_clean_trinity_Trinity_TRINITY_DN13534_c0_g1_i1":{
       "Baseline MG94xREV":0.8770582376912595,
       "Baseline MG94xREV omega ratio":0.1686374896990355,
       "Corrected P-value":1,
       "Full adaptive model":2.725537016954575,
       "LRT":0.0002302273496752605,
       "Nucleotide GTR":0.4884280912665975,
       "Rate Distributions":        [
[0.002890310364125572, 0.6823612309260922],
        [1.606547387226633, 0.3176387690739078] 
        ],
       "Rate classes":2,
       "Uncorrected P-value":0.4975442612802383,
       "original name":"C12.0_Sergiolus_capulatus_sra_clean_trinity_Trinity_TRINITY_DN13534_c0_g1_i1"
      },
     "C12_0_Sergiolus_capulatus_sra_clean_trinity_Trinity_TRINITY_DN14659_c0_g1_i1":{
       "Baseline MG94xREV":0.264490571429009,
       "Baseline MG94xREV omega ratio":0.233590465458644,
       "Corrected P-value":1,
       "Full adaptive model":12.10440692559521,
       "LRT":1.320803540031193,
       "Nucleotide GTR":0.2404826892024489,
       "Rate Distributions":        [
[0, 0.8551155912418782],
        [280.7764246101447, 0.1448844087581218] 
        ],
       "Rate classes":2,
       "Uncorrected P-value":0.2050826945128492,
       "original name":"C12.0_Sergiolus_capulatus_sra_clean_trinity_Trinity_TRINITY_DN14659_c0_g1_i1"
      },
     "C12_0_Sosippus_placidus_sra_clean_trinity_Trinity_TRINITY_DN53548_c0_g1_i1":{
       "Baseline MG94xREV":0.3401767810586662,
       "Baseline MG94xREV omega ratio":0.08094286755641329,
       "Corrected P-value":1,
       "Full adaptive model":0.2566142913039751,
       "LRT":0,
       "Nucleotide GTR":0.1439813320623157,
       "Rate Distributions":        [
[0.09440558332009337, 1] 
        ],
       "Rate classes":1,
       "Uncorrected P-value":1,
       "original name":"C12.0_Sosippus_placidus_sra_clean_trinity_Trinity_TRINITY_DN53548_c0_g1_i1"
      },
     "C12_0_Sosippus_placidus_sra_clean_trinity_Trinity_TRINITY_DN61273_c0_g1_i1":{
       "Baseline MG94xREV":0.1897507034309154,
       "Baseline MG94xREV omega ratio":0.01755689077123087,
       "Corrected P-value":1,
       "Full adaptive model":0.1797625759721504,
       "LRT":0,
       "Nucleotide GTR":0.09220522649120011,
       "Rate Distributions":        [
[0.01613367623384737, 1] 
        ],
       "Rate classes":1,
       "Uncorrected P-value":1,
       "original name":"C12.0_Sosippus_placidus_sra_clean_trinity_Trinity_TRINITY_DN61273_c0_g1_i1"
      },
     "C12_0_Sphedanus_quadrimaculatus_sra_clean_trinity_Trinity_TRINITY_DN1326_c0_g1_i2":{
       "Baseline MG94xREV":0.3361251798002807,
       "Baseline MG94xREV omega ratio":0.07629972703224097,
       "Corrected P-value":1,
       "Full adaptive model":0.08358254249136489,
       "LRT":0.5382089757476933,
       "Nucleotide GTR":0.1000822947144146,
       "Rate Distributions":        [
[0, 0.905252325149551],
        [2.66379832526268, 0.09474767485044899] 
        ],
       "Rate classes":2,
       "Uncorrected P-value":0.3218542116781046,
       "original name":"C12.0_Sphedanus_quadrimaculatus_sra_clean_trinity_Trinity_TRINITY_DN1326_c0_g1_i2"
      },
     "C12_0_Sphedanus_quadrimaculatus_sra_clean_trinity_Trinity_TRINITY_DN177_c0_g1_i1":{
       "Baseline MG94xREV":0.09201071936468673,
       "Baseline MG94xREV omega ratio":0.07748677759294946,
       "Corrected P-value":1,
       "Full adaptive model":0.1034461878365932,
       "LRT":0,
       "Nucleotide GTR":0.07484434961735086,
       "Rate Distributions":        [
[0.05995165004314979, 1] 
        ],
       "Rate classes":1,
       "Uncorrected P-value":1,
       "original name":"C12.0_Sphedanus_quadrimaculatus_sra_clean_trinity_Trinity_TRINITY_DN177_c0_g1_i1"
      },
     "C12_0_Sphedanus_quadrimaculatus_sra_clean_trinity_Trinity_TRINITY_DN575_c0_g1_i1":{
       "Baseline MG94xREV":0.1725847823006891,
       "Baseline MG94xREV omega ratio":0.3912677368783968,
       "Corrected P-value":1,
       "Full adaptive model":0.1498819942953256,
       "LRT":0,
       "Nucleotide GTR":0.1766442341543467,
       "Rate Distributions":        [
[0.3077268837920877, 1] 
        ],
       "Rate classes":1,
       "Uncorrected P-value":1,
       "original name":"C12.0_Sphedanus_quadrimaculatus_sra_clean_trinity_Trinity_TRINITY_DN575_c0_g1_i1"
      },
     "C12_0_Thomisus_spectabilis_sra_clean_trinity_Trinity_TRINITY_DN10516_c0_g1_i1":{
       "Baseline MG94xREV":1507.078093284585,
       "Baseline MG94xREV omega ratio":0.0001428062247520428,
       "Corrected P-value":1,
       "Full adaptive model":1303.871918864788,
       "LRT":0,
       "Nucleotide GTR":0.8710066541352525,
       "Rate Distributions":        [
[0.0001271839622810951, 1] 
        ],
       "Rate classes":1,
       "Uncorrected P-value":1,
       "original name":"C12.0_Thomisus_spectabilis_sra_clean_trinity_Trinity_TRINITY_DN10516_c0_g1_i1"
      },
     "C12_1_Anahita_punctulata_male_tjc00297_clean_trinity_Trinity_TRINITY_DN49079_c0_g1_i1":{
       "Baseline MG94xREV":0,
       "Baseline MG94xREV omega ratio":1,
       "Corrected P-value":1,
       "Full adaptive model":0,
       "LRT":0,
       "Nucleotide GTR":0,
       "Rate Distributions":        [
[1, 1] 
        ],
       "Rate classes":1,
       "Uncorrected P-value":1,
       "original name":"C12.1_Anahita_punctulata_male_tjc00297_clean_trinity_Trinity_TRINITY_DN49079_c0_g1_i1"
      },
     "C12_1_ArachnoserverCDS_Gene_41as_U11_ctenitoxin_Pn1a_cDNA_sequence_of_a_toxin_from_the_venom_gland_of_the_spider_Phoneutria_nigriventer":{
       "Baseline MG94xREV":0.009244509521198178,
       "Baseline MG94xREV omega ratio":0,
       "Corrected P-value":1,
       "Full adaptive model":0.009789165075620689,
       "LRT":0,
       "Nucleotide GTR":0.008588109389722589,
       "Rate Distributions":        [
[0, 1] 
        ],
       "Rate classes":1,
       "Uncorrected P-value":1,
       "original name":"C12.1_ArachnoserverCDS_Gene_41as_U11-ctenitoxin-Pn1a_cDNA_sequence_of_a_toxin_from_the_venom_gland_of_the_spider_Phoneutria_nigriventer"
      },
     "C12_1_ArachnoserverCDS_Gene_45as_U12_ctenitoxin_Pn1a_cDNA_sequence_of_a_toxin_from_the_venom_gland_of_the_spider_Phoneutria_nigriventer":{
       "Baseline MG94xREV":0.009181867333960382,
       "Baseline MG94xREV omega ratio":0,
       "Corrected P-value":1,
       "Full adaptive model":0.009469528200423396,
       "LRT":0,
       "Nucleotide GTR":0.00878853139748131,
       "Rate Distributions":        [
[0, 1] 
        ],
       "Rate classes":1,
       "Uncorrected P-value":1,
       "original name":"C12.1_ArachnoserverCDS_Gene_45as_U12-ctenitoxin-Pn1a_cDNA_sequence_of_a_toxin_from_the_venom_gland_of_the_spider_Phoneutria_nigriventer"
      },
     "C12_1_Ctenus_captiosis_female_tjc00311_clean_trinity_Trinity_TRINITY_DN2670_c0_g2_i1":{
       "Baseline MG94xREV":0,
       "Baseline MG94xREV omega ratio":1,
       "Corrected P-value":1,
       "Full adaptive model":0,
       "LRT":0,
       "Nucleotide GTR":0,
       "Rate Distributions":        [
[1, 1] 
        ],
       "Rate classes":1,
       "Uncorrected P-value":1,
       "original name":"C12.1_Ctenus_captiosis_female_tjc00311_clean_trinity_Trinity_TRINITY_DN2670_c0_g2_i1"
      },
     "C12_1_Ctenus_captiosis_male_tjc00303_clean_trinity_Trinity_TRINITY_DN2858_c0_g1_i6":{
       "Baseline MG94xREV":0,
       "Baseline MG94xREV omega ratio":1,
       "Corrected P-value":1,
       "Full adaptive model":0,
       "LRT":0,
       "Nucleotide GTR":0,
       "Rate Distributions":        [
[1, 1] 
        ],
       "Rate classes":1,
       "Uncorrected P-value":1,
       "original name":"C12.1_Ctenus_captiosis_male_tjc00303_clean_trinity_Trinity_TRINITY_DN2858_c0_g1_i6"
      },
     "C12_1_Ctenus_corniger_sra_clean_trinity_Trinity_TRINITY_DN94115_c0_g1_i1":{
       "Baseline MG94xREV":0.0101764723001748,
       "Baseline MG94xREV omega ratio":10000000000,
       "Corrected P-value":1,
       "Full adaptive model":0.01032895931238581,
       "LRT":1.387162487575551,
       "Nucleotide GTR":0.01002833548683174,
       "Rate Distributions":        [
[10000000000, 1] 
        ],
       "Rate classes":1,
       "Uncorrected P-value":0.1977118791630491,
       "original name":"C12.1_Ctenus_corniger_sra_clean_trinity_Trinity_TRINITY_DN94115_c0_g1_i1"
      },
     "C12_1_Fecenia_protensa_sra_clean_trinity_Trinity_TRINITY_DN68206_c0_g1_i1":{
       "Baseline MG94xREV":0,
       "Baseline MG94xREV omega ratio":1,
       "Corrected P-value":1,
       "Full adaptive model":0,
       "LRT":0,
       "Nucleotide GTR":0,
       "Rate Distributions":        [
[1, 1] 
        ],
       "Rate classes":1,
       "Uncorrected P-value":1,
       "original name":"C12.1_Fecenia_protensa_sra_clean_trinity_Trinity_TRINITY_DN68206_c0_g1_i1"
      },
     "C12_1_Isoctenus_aff_ordinario_female_G_IBSP_221742_clean_trinity_Trinity_TRINITY_DN167_c0_g1_i5":{
       "Baseline MG94xREV":0.04004859734022185,
       "Baseline MG94xREV omega ratio":0,
       "Corrected P-value":1,
       "Full adaptive model":0.04077405406174067,
       "LRT":0,
       "Nucleotide GTR":0.0380611907229866,
       "Rate Distributions":        [
[0, 1] 
        ],
       "Rate classes":1,
       "Uncorrected P-value":1,
       "original name":"C12.1_Isoctenus_aff_ordinario_female_G_IBSP_221742_clean_trinity_Trinity_TRINITY_DN167_c0_g1_i5"
      },
     "C12_1_Isoctenus_sp_female_F_IBSP_221743_clean_trinity_Trinity_TRINITY_DN2656_c0_g1_i1":{
       "Baseline MG94xREV":0,
       "Baseline MG94xREV omega ratio":1,
       "Corrected P-value":1,
       "Full adaptive model":0,
       "LRT":0,
       "Nucleotide GTR":0,
       "Rate Distributions":        [
[1, 1] 
        ],
       "Rate classes":1,
       "Uncorrected P-value":1,
       "original name":"C12.1_Isoctenus_sp_female_F_IBSP_221743_clean_trinity_Trinity_TRINITY_DN2656_c0_g1_i1"
      },
     "C12_1_Leptoctenus_byrrhus_female_tjc00136_clean_trinity_Trinity_TRINITY_DN2803_c0_g1_i1":{
       "Baseline MG94xREV":0.01842919250403096,
       "Baseline MG94xREV omega ratio":0,
       "Corrected P-value":1,
       "Full adaptive model":0.01965147952769605,
       "LRT":0,
       "Nucleotide GTR":0.01718952244187257,
       "Rate Distributions":        [
[0, 1] 
        ],
       "Rate classes":1,
       "Uncorrected P-value":1,
       "original name":"C12.1_Leptoctenus_byrrhus_female_tjc00136_clean_trinity_Trinity_TRINITY_DN2803_c0_g1_i1"
      },
     "C12_1_Phoneutria_nigriventer_female_H_IBSP_221739_clean_trinity_Trinity_TRINITY_DN417_c0_g1_i2":{
       "Baseline MG94xREV":0,
       "Baseline MG94xREV omega ratio":1,
       "Corrected P-value":1,
       "Full adaptive model":0,
       "LRT":0,
       "Nucleotide GTR":0,
       "Rate Distributions":        [
[1, 1] 
        ],
       "Rate classes":1,
       "Uncorrected P-value":1,
       "original name":"C12.1_Phoneutria_nigriventer_female_H_IBSP_221739_clean_trinity_Trinity_TRINITY_DN417_c0_g1_i2"
      },
     "C12_1_Phoneutria_nigriventer_female_I_IBSP_221740_clean_trinity_Trinity_TRINITY_DN49_c0_g1_i4":{
       "Baseline MG94xREV":0.02879139799319291,
       "Baseline MG94xREV omega ratio":0,
       "Corrected P-value":1,
       "Full adaptive model":0.03036170269678022,
       "LRT":0,
       "Nucleotide GTR":0.02563371522040847,
       "Rate Distributions":        [
[0, 1] 
        ],
       "Rate classes":1,
       "Uncorrected P-value":1,
       "original name":"C12.1_Phoneutria_nigriventer_female_I_IBSP_221740_clean_trinity_Trinity_TRINITY_DN49_c0_g1_i4"
      },
     "C12_1_Phoneutria_nigriventer_female_J_IBSP_221741_clean_trinity_Trinity_TRINITY_DN218_c0_g1_i10":{
       "Baseline MG94xREV":0.009107080380109751,
       "Baseline MG94xREV omega ratio":0,
       "Corrected P-value":1,
       "Full adaptive model":0.009652500455868768,
       "LRT":0,
       "Nucleotide GTR":0.008514341146196968,
       "Rate Distributions":        [
[0, 1] 
        ],
       "Rate classes":1,
       "Uncorrected P-value":1,
       "original name":"C12.1_Phoneutria_nigriventer_female_J_IBSP_221741_clean_trinity_Trinity_TRINITY_DN218_c0_g1_i10"
      },
     "C12_1_Phoneutria_nigriventer_male_B_IBSP_214013_clean_trinity_Trinity_TRINITY_DN2881_c0_g1_i2":{
       "Baseline MG94xREV":0.02615443468227645,
       "Baseline MG94xREV omega ratio":0.7747526303730086,
       "Corrected P-value":1,
       "Full adaptive model":0.02695727109060471,
       "LRT":0,
       "Nucleotide GTR":0.02619687915764618,
       "Rate Distributions":        [
[0.6177198645895565, 1] 
        ],
       "Rate classes":1,
       "Uncorrected P-value":1,
       "original name":"C12.1_Phoneutria_nigriventer_male_B_IBSP_214013_clean_trinity_Trinity_TRINITY_DN2881_c0_g1_i2"
      },
     "C12_1_Phoneutria_nigriventer_male_C_IBSP_214014_clean_trinity_Trinity_TRINITY_DN407_c0_g2_i2":{
       "Baseline MG94xREV":0.03895205331362143,
       "Baseline MG94xREV omega ratio":0,
       "Corrected P-value":1,
       "Full adaptive model":0.04118143833184407,
       "LRT":0,
       "Nucleotide GTR":0.03468507847873078,
       "Rate Distributions":        [
[0, 1] 
        ],
       "Rate classes":1,
       "Uncorrected P-value":1,
       "original name":"C12.1_Phoneutria_nigriventer_male_C_IBSP_214014_clean_trinity_Trinity_TRINITY_DN407_c0_g2_i2"
      },
     "C12_1_Phoneutria_nigriventer_sra_clean_trinity_Trinity_TRINITY_DN26_c0_g1_i1":{
       "Baseline MG94xREV":0.01875266489432743,
       "Baseline MG94xREV omega ratio":0,
       "Corrected P-value":1,
       "Full adaptive model":0.01932608896625731,
       "LRT":0,
       "Nucleotide GTR":0.01766512816169925,
       "Rate Distributions":        [
[0, 1] 
        ],
       "Rate classes":1,
       "Uncorrected P-value":1,
       "original name":"C12.1_Phoneutria_nigriventer_sra_clean_trinity_Trinity_TRINITY_DN26_c0_g1_i1"
      },
     "C14_0_Anahita_punctulata_male_tjc00297_clean_trinity_Trinity_TRINITY_DN76_c2_g1_i2":{
       "Baseline MG94xREV":0.04196376428787452,
       "Baseline MG94xREV omega ratio":0,
       "Corrected P-value":1,
       "Full adaptive model":0.04390373429560287,
       "LRT":0,
       "Nucleotide GTR":0.03343753454105672,
       "Rate Distributions":        [
[0, 1] 
        ],
       "Rate classes":1,
       "Uncorrected P-value":1,
       "original name":"C14.0_Anahita_punctulata_male_tjc00297_clean_trinity_Trinity_TRINITY_DN76_c2_g1_i2"
      },
     "C14_0_Anahita_punctulata_sra_clean_trinity_Trinity_TRINITY_DN5443_c0_g1_i2":{
       "Baseline MG94xREV":0.3281443067742213,
       "Baseline MG94xREV omega ratio":0.02539486982372535,
       "Corrected P-value":1,
       "Full adaptive model":0.3319227232747035,
       "LRT":0,
       "Nucleotide GTR":0.1960956069926342,
       "Rate Distributions":        [
[0.020392684152236, 1] 
        ],
       "Rate classes":1,
       "Uncorrected P-value":1,
       "original name":"C14.0_Anahita_punctulata_sra_clean_trinity_Trinity_TRINITY_DN5443_c0_g1_i2"
      },
     "C14_0_ArachnoserverCDS_Gene_63as_omega_ctenitoxin_Pn1a_gb_X73155_cDNA_sequence_of_a_toxin_from_the_venom_gland_of_the_spider_Phoneutria_nigriventer":{
       "Baseline MG94xREV":0.01000401507706299,
       "Baseline MG94xREV omega ratio":0,
       "Corrected P-value":1,
       "Full adaptive model":0.01024596331877978,
       "LRT":0,
       "Nucleotide GTR":0.009784644509221292,
       "Rate Distributions":        [
[0, 1] 
        ],
       "Rate classes":1,
       "Uncorrected P-value":1,
       "original name":"C14.0_ArachnoserverCDS_Gene_63as_omega-ctenitoxin-Pn1a_gb_X73155_cDNA_sequence_of_a_toxin_from_the_venom_gland_of_the_spider_Phoneutria_nigriventer"
      },
     "C14_0_ArachnoserverCDS_Gene_70as_omega_ctenitoxin_Pn3b_cDNA_sequence_of_a_toxin_from_the_venom_gland_of_the_spider_Phoneutria_nigriventer":{
       "Baseline MG94xREV":0.0378203554743839,
       "Baseline MG94xREV omega ratio":10000000000,
       "Corrected P-value":1,
       "Full adaptive model":0.03764483885783122,
       "LRT":3.505773517666967,
       "Nucleotide GTR":0.03732604716737967,
       "Rate Distributions":        [
[10000000000, 1] 
        ],
       "Rate classes":1,
       "Uncorrected P-value":0.06421296321043002,
       "original name":"C14.0_ArachnoserverCDS_Gene_70as_omega-ctenitoxin-Pn3b_cDNA_sequence_of_a_toxin_from_the_venom_gland_of_the_spider_Phoneutria_nigriventer"
      },
     "C14_0_Ctenus_captiosis_female_tjc00311_clean_trinity_Trinity_TRINITY_DN3195_c0_g1_i1":{
       "Baseline MG94xREV":0,
       "Baseline MG94xREV omega ratio":1,
       "Corrected P-value":1,
       "Full adaptive model":0,
       "LRT":0,
       "Nucleotide GTR":0,
       "Rate Distributions":        [
[1, 1] 
        ],
       "Rate classes":1,
       "Uncorrected P-value":1,
       "original name":"C14.0_Ctenus_captiosis_female_tjc00311_clean_trinity_Trinity_TRINITY_DN3195_c0_g1_i1"
      },
     "C14_0_Ctenus_captiosis_female_tjc00311_clean_trinity_Trinity_TRINITY_DN3195_c0_g2_i3":{
       "Baseline MG94xREV":0,
       "Baseline MG94xREV omega ratio":1,
       "Corrected P-value":1,
       "Full adaptive model":0,
       "LRT":0,
       "Nucleotide GTR":0,
       "Rate Distributions":        [
[1, 1] 
        ],
       "Rate classes":1,
       "Uncorrected P-value":1,
       "original name":"C14.0_Ctenus_captiosis_female_tjc00311_clean_trinity_Trinity_TRINITY_DN3195_c0_g2_i3"
      },
     "C14_0_Ctenus_corniger_sra_clean_trinity_Trinity_TRINITY_DN5409_c0_g1_i1":{
       "Baseline MG94xREV":0.2997884207498943,
       "Baseline MG94xREV omega ratio":0.3479202910780263,
       "Corrected P-value":1,
       "Full adaptive model":0.2491765720833282,
       "LRT":0,
       "Nucleotide GTR":0.2544479603066622,
       "Rate Distributions":        [
[0.3636623348773064, 1] 
        ],
       "Rate classes":1,
       "Uncorrected P-value":1,
       "original name":"C14.0_Ctenus_corniger_sra_clean_trinity_Trinity_TRINITY_DN5409_c0_g1_i1"
      },
     "C14_0_Ctenus_exlineae_female_tjc00245_clean_trinity_Trinity_TRINITY_DN2573_c0_g2_i2":{
       "Baseline MG94xREV":0.00863801817862528,
       "Baseline MG94xREV omega ratio":10000000000,
       "Corrected P-value":1,
       "Full adaptive model":0.0085816919036213,
       "LRT":1.578328104777029,
       "Nucleotide GTR":0.00885590740785824,
       "Rate Distributions":        [
[10000000000, 1] 
        ],
       "Rate classes":1,
       "Uncorrected P-value":0.1780676395056106,
       "original name":"C14.0_Ctenus_exlineae_female_tjc00245_clean_trinity_Trinity_TRINITY_DN2573_c0_g2_i2"
      },
     "C14_0_Ctenus_hibernalis_male_tjc00148_clean_trinity_Trinity_TRINITY_DN234_c0_g1_i3":{
       "Baseline MG94xREV":0,
       "Baseline MG94xREV omega ratio":1,
       "Corrected P-value":1,
       "Full adaptive model":0,
       "LRT":0,
       "Nucleotide GTR":0,
       "Rate Distributions":        [
[1, 1] 
        ],
       "Rate classes":1,
       "Uncorrected P-value":1,
       "original name":"C14.0_Ctenus_hibernalis_male_tjc00148_clean_trinity_Trinity_TRINITY_DN234_c0_g1_i3"
      },
     "C14_0_Dolomedes_triton_sra_clean_trinity_Trinity_TRINITY_DN1_c0_g1_i13":{
       "Baseline MG94xREV":0.3060678212525221,
       "Baseline MG94xREV omega ratio":0.2021425228229843,
       "Corrected P-value":1,
       "Full adaptive model":0.5479689304075469,
       "LRT":1.887406853100401,
       "Nucleotide GTR":0.2557604982367891,
       "Rate Distributions":        [
[0.09013534252516897, 0.876356080945385],
        [23.75605447766015, 0.123643919054615] 
        ],
       "Rate classes":2,
       "Uncorrected P-value":0.1506540934242286,
       "original name":"C14.0_Dolomedes_triton_sra_clean_trinity_Trinity_TRINITY_DN1_c0_g1_i13"
      },
     "C14_0_Fecenia_protensa_sra_clean_trinity_Trinity_TRINITY_DN8394_c0_g1_i1":{
       "Baseline MG94xREV":0.1594071215145679,
       "Baseline MG94xREV omega ratio":0.7892284893400049,
       "Corrected P-value":1,
       "Full adaptive model":0.170178699556156,
       "LRT":0,
       "Nucleotide GTR":0.1438874935802,
       "Rate Distributions":        [
[0.4820638259709705, 1] 
        ],
       "Rate classes":1,
       "Uncorrected P-value":1,
       "original name":"C14.0_Fecenia_protensa_sra_clean_trinity_Trinity_TRINITY_DN8394_c0_g1_i1"
      },
     "C14_0_Isoctenus_sp_female_F_IBSP_221743_clean_trinity_Trinity_TRINITY_DN56695_c0_g1_i1":{
       "Baseline MG94xREV":0.0933826725384994,
       "Baseline MG94xREV omega ratio":0,
       "Corrected P-value":1,
       "Full adaptive model":0.1059197330983518,
       "LRT":0,
       "Nucleotide GTR":0.0450987959103482,
       "Rate Distributions":        [
[0, 1] 
        ],
       "Rate classes":1,
       "Uncorrected P-value":1,
       "original name":"C14.0_Isoctenus_sp_female_F_IBSP_221743_clean_trinity_Trinity_TRINITY_DN56695_c0_g1_i1"
      },
     "C14_0_Isoctenus_sp_female_F_IBSP_221743_clean_trinity_Trinity_TRINITY_DN625_c0_g1_i2":{
       "Baseline MG94xREV":0.02159555499362449,
       "Baseline MG94xREV omega ratio":0.3067028352611582,
       "Corrected P-value":1,
       "Full adaptive model":0.02300338596761481,
       "LRT":0,
       "Nucleotide GTR":0.01723065527911189,
       "Rate Distributions":        [
[0.2626313629651036, 1] 
        ],
       "Rate classes":1,
       "Uncorrected P-value":1,
       "original name":"C14.0_Isoctenus_sp_female_F_IBSP_221743_clean_trinity_Trinity_TRINITY_DN625_c0_g1_i2"
      },
     "C14_0_Leptoctenus_byrrhus_male_tjc00213_clean_trinity_Trinity_TRINITY_DN638_c0_g1_i5":{
       "Baseline MG94xREV":0.02926630108635875,
       "Baseline MG94xREV omega ratio":0.2015527291252253,
       "Corrected P-value":1,
       "Full adaptive model":0.03022046901116905,
       "LRT":0,
       "Nucleotide GTR":0.0244159626486965,
       "Rate Distributions":        [
[0.1572341240114424, 1] 
        ],
       "Rate classes":1,
       "Uncorrected P-value":1,
       "original name":"C14.0_Leptoctenus_byrrhus_male_tjc00213_clean_trinity_Trinity_TRINITY_DN638_c0_g1_i5"
      },
     "C14_0_Phoneutria_nigriventer_female_H_IBSP_221739_clean_trinity_Trinity_TRINITY_DN84_c0_g1_i2":{
       "Baseline MG94xREV":0.02773751921521778,
       "Baseline MG94xREV omega ratio":10000000000,
       "Corrected P-value":1,
       "Full adaptive model":0,
       "LRT":0,
       "Nucleotide GTR":0.02124511434305628,
       "Rate Distributions":        [
[1, 1] 
        ],
       "Rate classes":1,
       "Uncorrected P-value":1,
       "original name":"C14.0_Phoneutria_nigriventer_female_H_IBSP_221739_clean_trinity_Trinity_TRINITY_DN84_c0_g1_i2"
      },
     "C14_0_Phoneutria_nigriventer_female_I_IBSP_221740_clean_trinity_Trinity_TRINITY_DN55_c0_g1_i3":{
       "Baseline MG94xREV":0.01851349787964113,
       "Baseline MG94xREV omega ratio":0,
       "Corrected P-value":1,
       "Full adaptive model":0.01967559632910808,
       "LRT":0,
       "Nucleotide GTR":0.01791391891662228,
       "Rate Distributions":        [
[0, 1] 
        ],
       "Rate classes":1,
       "Uncorrected P-value":1,
       "original name":"C14.0_Phoneutria_nigriventer_female_I_IBSP_221740_clean_trinity_Trinity_TRINITY_DN55_c0_g1_i3"
      },
     "C14_0_Phoneutria_nigriventer_female_I_IBSP_221740_clean_trinity_Trinity_TRINITY_DN79_c0_g1_i1":{
       "Baseline MG94xREV":0,
       "Baseline MG94xREV omega ratio":1,
       "Corrected P-value":1,
       "Full adaptive model":0,
       "LRT":0,
       "Nucleotide GTR":0,
       "Rate Distributions":        [
[1, 1] 
        ],
       "Rate classes":1,
       "Uncorrected P-value":1,
       "original name":"C14.0_Phoneutria_nigriventer_female_I_IBSP_221740_clean_trinity_Trinity_TRINITY_DN79_c0_g1_i1"
      },
     "C14_0_Phoneutria_nigriventer_female_J_IBSP_221741_clean_trinity_Trinity_TRINITY_DN76_c0_g3_i1":{
       "Baseline MG94xREV":0.2032251143324488,
       "Baseline MG94xREV omega ratio":2.862540187251934,
       "Corrected P-value":1,
       "Full adaptive model":0.08516398132085877,
       "LRT":6.61710052669514,
       "Nucleotide GTR":0.2119888815992478,
       "Rate Distributions":        [
[1, 0.7370372330113849],
        [21.81111776011942, 0.2629627669886151] 
        ],
       "Rate classes":2,
       "Uncorrected P-value":0.01299082804845952,
       "original name":"C14.0_Phoneutria_nigriventer_female_J_IBSP_221741_clean_trinity_Trinity_TRINITY_DN76_c0_g3_i1"
      },
     "C14_0_Phoneutria_nigriventer_male_A_IBSP_214012_clean_trinity_Trinity_TRINITY_DN102_c0_g1_i6":{
       "Baseline MG94xREV":0,
       "Baseline MG94xREV omega ratio":1,
       "Corrected P-value":1,
       "Full adaptive model":0,
       "LRT":0,
       "Nucleotide GTR":0,
       "Rate Distributions":        [
[1, 1] 
        ],
       "Rate classes":1,
       "Uncorrected P-value":1,
       "original name":"C14.0_Phoneutria_nigriventer_male_A_IBSP_214012_clean_trinity_Trinity_TRINITY_DN102_c0_g1_i6"
      },
     "C14_0_Phoneutria_nigriventer_male_A_IBSP_214012_clean_trinity_Trinity_TRINITY_DN102_c0_g3_i5":{
       "Baseline MG94xREV":0.009449574312506532,
       "Baseline MG94xREV omega ratio":0,
       "Corrected P-value":1,
       "Full adaptive model":0.009947138329173013,
       "LRT":0,
       "Nucleotide GTR":0.0090148275704685,
       "Rate Distributions":        [
[0, 1] 
        ],
       "Rate classes":1,
       "Uncorrected P-value":1,
       "original name":"C14.0_Phoneutria_nigriventer_male_A_IBSP_214012_clean_trinity_Trinity_TRINITY_DN102_c0_g3_i5"
      },
     "C14_0_Phoneutria_nigriventer_male_B_IBSP_214013_clean_trinity_Trinity_TRINITY_DN244_c0_g1_i1":{
       "Baseline MG94xREV":0.01950361372021134,
       "Baseline MG94xREV omega ratio":0.4117546109644732,
       "Corrected P-value":1,
       "Full adaptive model":0.5350833339645698,
       "LRT":11.7891927837627,
       "Nucleotide GTR":0.02597964025781796,
       "Rate Distributions":        [
[0, 0.9456168426058527],
        [100000, 0.05438315739414734] 
        ],
       "Rate classes":2,
       "Uncorrected P-value":0.0009454374557466561,
       "original name":"C14.0_Phoneutria_nigriventer_male_B_IBSP_214013_clean_trinity_Trinity_TRINITY_DN244_c0_g1_i1"
      },
     "C14_0_Phoneutria_nigriventer_male_C_IBSP_214014_clean_trinity_Trinity_TRINITY_DN103_c0_g1_i9":{
       "Baseline MG94xREV":0.009195878853196192,
       "Baseline MG94xREV omega ratio":10000000000,
       "Corrected P-value":1,
       "Full adaptive model":0.009179908138068283,
       "LRT":1.04252874130907,
       "Nucleotide GTR":0.009153350746947661,
       "Rate Distributions":        [
[10000000000, 1] 
        ],
       "Rate classes":1,
       "Uncorrected P-value":0.2395776150086791,
       "original name":"C14.0_Phoneutria_nigriventer_male_C_IBSP_214014_clean_trinity_Trinity_TRINITY_DN103_c0_g1_i9"
      },
     "C14_0_Phoneutria_nigriventer_male_C_IBSP_214014_clean_trinity_Trinity_TRINITY_DN103_c1_g1_i7":{
       "Baseline MG94xREV":0.00911743691654779,
       "Baseline MG94xREV omega ratio":0,
       "Corrected P-value":1,
       "Full adaptive model":0.009605047382465296,
       "LRT":0,
       "Nucleotide GTR":0.008847297609831578,
       "Rate Distributions":        [
[0, 1] 
        ],
       "Rate classes":1,
       "Uncorrected P-value":1,
       "original name":"C14.0_Phoneutria_nigriventer_male_C_IBSP_214014_clean_trinity_Trinity_TRINITY_DN103_c1_g1_i7"
      },
     "C14_0_Sosippus_placidus_sra_clean_trinity_Trinity_TRINITY_DN357_c0_g1_i3":{
       "Baseline MG94xREV":0.3064345276049005,
       "Baseline MG94xREV omega ratio":0.2323461663974302,
       "Corrected P-value":1,
       "Full adaptive model":0.1528857767916673,
       "LRT":1.558288344574976,
       "Nucleotide GTR":0.2545737557255207,
       "Rate Distributions":        [
[0, 0.8015597174121882],
        [3.278619611767167, 0.1984402825878118] 
        ],
       "Rate classes":2,
       "Uncorrected P-value":0.1800227518656238,
       "original name":"C14.0_Sosippus_placidus_sra_clean_trinity_Trinity_TRINITY_DN357_c0_g1_i3"
      },
     "C14_0_Thomisus_spectabilis_sra_clean_trinity_Trinity_TRINITY_DN824_c0_g1_i1":{
       "Baseline MG94xREV":0.3604332159187112,
       "Baseline MG94xREV omega ratio":0.5451739556991276,
       "Corrected P-value":1,
       "Full adaptive model":0.3585081527553591,
       "LRT":0,
       "Nucleotide GTR":0.272699305420839,
       "Rate Distributions":        [
[0.4823888581138347, 1] 
        ],
       "Rate classes":1,
       "Uncorrected P-value":1,
       "original name":"C14.0_Thomisus_spectabilis_sra_clean_trinity_Trinity_TRINITY_DN824_c0_g1_i1"
      },
     "C6_0_Anahita_punctulata_male_tjc00297_clean_trinity_Trinity_TRINITY_DN15593_c0_g1_i1":{
       "Baseline MG94xREV":0.2624989361255188,
       "Baseline MG94xREV omega ratio":5.216449987319757,
       "Corrected P-value":1,
       "Full adaptive model":0.2980216959251393,
       "LRT":1.050751251357724,
       "Nucleotide GTR":0.2674124124595956,
       "Rate Distributions":        [
[2.877380252567088, 1] 
        ],
       "Rate classes":1,
       "Uncorrected P-value":0.2384667868918458,
       "original name":"C6.0_Anahita_punctulata_male_tjc00297_clean_trinity_Trinity_TRINITY_DN15593_c0_g1_i1"
      },
     "C6_0_Anahita_punctulata_male_tjc00297_clean_trinity_Trinity_TRINITY_DN20627_c0_g1_i1":{
       "Baseline MG94xREV":0,
       "Baseline MG94xREV omega ratio":1,
       "Corrected P-value":1,
       "Full adaptive model":0,
       "LRT":0,
       "Nucleotide GTR":0,
       "Rate Distributions":        [
[1, 1] 
        ],
       "Rate classes":1,
       "Uncorrected P-value":1,
       "original name":"C6.0_Anahita_punctulata_male_tjc00297_clean_trinity_Trinity_TRINITY_DN20627_c0_g1_i1"
      },
     "C6_0_Anahita_punctulata_sra_clean_trinity_Trinity_TRINITY_DN134_c0_g1_i2":{
       "Baseline MG94xREV":0.2161604054988436,
       "Baseline MG94xREV omega ratio":1.56599000788891,
       "Corrected P-value":1,
       "Full adaptive model":0.1919047324646307,
       "LRT":0.3726704706496093,
       "Nucleotide GTR":0.2234094711618241,
       "Rate Distributions":        [
[1.917532038069311, 1] 
        ],
       "Rate classes":1,
       "Uncorrected P-value":0.357309035204491,
       "original name":"C6.0_Anahita_punctulata_sra_clean_trinity_Trinity_TRINITY_DN134_c0_g1_i2"
      },
     "C6_0_Anahita_punctulata_sra_clean_trinity_Trinity_TRINITY_DN37697_c0_g1_i1":{
       "Baseline MG94xREV":0.06460429284205621,
       "Baseline MG94xREV omega ratio":10000000000,
       "Corrected P-value":1,
       "Full adaptive model":0.06520348275667572,
       "LRT":0.5158964460861171,
       "Nucleotide GTR":0.1089734547634569,
       "Rate Distributions":        [
[10000000000, 1] 
        ],
       "Rate classes":1,
       "Uncorrected P-value":0.3263100527310842,
       "original name":"C6.0_Anahita_punctulata_sra_clean_trinity_Trinity_TRINITY_DN37697_c0_g1_i1"
      },
     "C6_0_Ctenus_captiosis_female_tjc00305_clean_trinity_Trinity_TRINITY_DN3325_c0_g2_i9":{
       "Baseline MG94xREV":0.0371107660063207,
       "Baseline MG94xREV omega ratio":0.1802148747108838,
       "Corrected P-value":1,
       "Full adaptive model":0.03892313925252221,
       "LRT":0,
       "Nucleotide GTR":0.03501001944388966,
       "Rate Distributions":        [
[0.1389998150810208, 1] 
        ],
       "Rate classes":1,
       "Uncorrected P-value":1,
       "original name":"C6.0_Ctenus_captiosis_female_tjc00305_clean_trinity_Trinity_TRINITY_DN3325_c0_g2_i9"
      },
     "C6_0_Ctenus_captiosis_female_tjc00305_clean_trinity_Trinity_TRINITY_DN3446_c0_g1_i2":{
       "Baseline MG94xREV":0.09581173283942611,
       "Baseline MG94xREV omega ratio":2.59506995612093,
       "Corrected P-value":1,
       "Full adaptive model":0.07396939548055452,
       "LRT":5.377528315293603,
       "Nucleotide GTR":0.08550437425434049,
       "Rate Distributions":        [
[0, 0.8232576804447612],
        [23058.07124700821, 0.1767423195552388] 
        ],
       "Rate classes":2,
       "Uncorrected P-value":0.02446901576790622,
       "original name":"C6.0_Ctenus_captiosis_female_tjc00305_clean_trinity_Trinity_TRINITY_DN3446_c0_g1_i2"
      },
     "C6_0_Ctenus_captiosis_female_tjc00305_clean_trinity_Trinity_TRINITY_DN5829_c0_g1_i1":{
       "Baseline MG94xREV":0,
       "Baseline MG94xREV omega ratio":1,
       "Corrected P-value":1,
       "Full adaptive model":0,
       "LRT":0,
       "Nucleotide GTR":0,
       "Rate Distributions":        [
[1, 1] 
        ],
       "Rate classes":1,
       "Uncorrected P-value":1,
       "original name":"C6.0_Ctenus_captiosis_female_tjc00305_clean_trinity_Trinity_TRINITY_DN5829_c0_g1_i1"
      },
     "C6_0_Ctenus_captiosis_female_tjc00311_clean_trinity_Trinity_TRINITY_DN247_c0_g3_i1":{
       "Baseline MG94xREV":0,
       "Baseline MG94xREV omega ratio":1,
       "Corrected P-value":1,
       "Full adaptive model":0,
       "LRT":0,
       "Nucleotide GTR":0,
       "Rate Distributions":        [
[1, 1] 
        ],
       "Rate classes":1,
       "Uncorrected P-value":1,
       "original name":"C6.0_Ctenus_captiosis_female_tjc00311_clean_trinity_Trinity_TRINITY_DN247_c0_g3_i1"
      },
     "C6_0_Ctenus_captiosis_female_tjc00311_clean_trinity_Trinity_TRINITY_DN294_c0_g2_i3":{
       "Baseline MG94xREV":0.2465608586500045,
       "Baseline MG94xREV omega ratio":8.259566040692985,
       "Corrected P-value":1,
       "Full adaptive model":0.312789604154994,
       "LRT":0.2356041068414925,
       "Nucleotide GTR":0.3055884665947513,
       "Rate Distributions":        [
[2.018114405444416, 1] 
        ],
       "Rate classes":1,
       "Uncorrected P-value":0.3921414445548589,
       "original name":"C6.0_Ctenus_captiosis_female_tjc00311_clean_trinity_Trinity_TRINITY_DN294_c0_g2_i3"
      },
     "C6_0_Ctenus_captiosis_male_tjc00306_clean_trinity_Trinity_TRINITY_DN1264_c0_g1_i5":{
       "Baseline MG94xREV":0.05324243668357572,
       "Baseline MG94xREV omega ratio":0,
       "Corrected P-value":1,
       "Full adaptive model":0.05483427827817481,
       "LRT":0,
       "Nucleotide GTR":0.05033917541777821,
       "Rate Distributions":        [
[0, 1] 
        ],
       "Rate classes":1,
       "Uncorrected P-value":1,
       "original name":"C6.0_Ctenus_captiosis_male_tjc00306_clean_trinity_Trinity_TRINITY_DN1264_c0_g1_i5"
      },
     "C6_0_Ctenus_corniger_sra_clean_trinity_Trinity_TRINITY_DN108225_c0_g1_i1":{
       "Baseline MG94xREV":0,
       "Baseline MG94xREV omega ratio":1,
       "Corrected P-value":1,
       "Full adaptive model":0,
       "LRT":0,
       "Nucleotide GTR":0,
       "Rate Distributions":        [
[1, 1] 
        ],
       "Rate classes":1,
       "Uncorrected P-value":1,
       "original name":"C6.0_Ctenus_corniger_sra_clean_trinity_Trinity_TRINITY_DN108225_c0_g1_i1"
      },
     "C6_0_Ctenus_corniger_sra_clean_trinity_Trinity_TRINITY_DN33470_c0_g1_i1":{
       "Baseline MG94xREV":0.6024363096947126,
       "Baseline MG94xREV omega ratio":0.2601133373784988,
       "Corrected P-value":1,
       "Full adaptive model":0.6462801482700631,
       "LRT":0,
       "Nucleotide GTR":0.4258221779101825,
       "Rate Distributions":        [
[0.1905315109307854, 1] 
        ],
       "Rate classes":1,
       "Uncorrected P-value":1,
       "original name":"C6.0_Ctenus_corniger_sra_clean_trinity_Trinity_TRINITY_DN33470_c0_g1_i1"
      },
     "C6_0_Ctenus_corniger_sra_clean_trinity_Trinity_TRINITY_DN73648_c0_g1_i1":{
       "Baseline MG94xREV":0.7775903969656697,
       "Baseline MG94xREV omega ratio":0.2332033590783596,
       "Corrected P-value":1,
       "Full adaptive model":0.3181879977591415,
       "LRT":0.808813887037104,
       "Nucleotide GTR":0.3119489322406076,
       "Rate Distributions":        [
[0, 0.5815066354131735],
        [2.263483294743017, 0.4184933645868265] 
        ],
       "Rate classes":2,
       "Uncorrected P-value":0.2739059765031949,
       "original name":"C6.0_Ctenus_corniger_sra_clean_trinity_Trinity_TRINITY_DN73648_c0_g1_i1"
      },
     "C6_0_Ctenus_corniger_sra_clean_trinity_Trinity_TRINITY_DN76_c0_g2_i2":{
       "Baseline MG94xREV":0.2800556987907668,
       "Baseline MG94xREV omega ratio":0.6133183437459792,
       "Corrected P-value":1,
       "Full adaptive model":0.2765591988139423,
       "LRT":0,
       "Nucleotide GTR":0.2369518919264633,
       "Rate Distributions":        [
[0.5124299107419999, 1] 
        ],
       "Rate classes":1,
       "Uncorrected P-value":1,
       "original name":"C6.0_Ctenus_corniger_sra_clean_trinity_Trinity_TRINITY_DN76_c0_g2_i2"
      },
     "C6_0_Ctenus_corniger_sra_clean_trinity_Trinity_TRINITY_DN76_c0_g3_i1":{
       "Baseline MG94xREV":1506.758987849566,
       "Baseline MG94xREV omega ratio":5.087841651811404e-05,
       "Corrected P-value":1,
       "Full adaptive model":1303.632636954175,
       "LRT":0,
       "Nucleotide GTR":0.5223132925656067,
       "Rate Distributions":        [
[6.069407623979529e-05, 1] 
        ],
       "Rate classes":1,
       "Uncorrected P-value":1,
       "original name":"C6.0_Ctenus_corniger_sra_clean_trinity_Trinity_TRINITY_DN76_c0_g3_i1"
      },
     "C6_0_Ctenus_corniger_sra_clean_trinity_Trinity_TRINITY_DN76_c1_g1_i1":{
       "Baseline MG94xREV":0.02488395566687071,
       "Baseline MG94xREV omega ratio":0,
       "Corrected P-value":1,
       "Full adaptive model":0.03768946139077251,
       "LRT":0,
       "Nucleotide GTR":0.151243293737353,
       "Rate Distributions":        [
[0.6756644076905243, 1] 
        ],
       "Rate classes":1,
       "Uncorrected P-value":1,
       "original name":"C6.0_Ctenus_corniger_sra_clean_trinity_Trinity_TRINITY_DN76_c1_g1_i1"
      },
     "C6_0_Ctenus_corniger_sra_clean_trinity_Trinity_TRINITY_DN82896_c0_g1_i1":{
       "Baseline MG94xREV":0.01409860867692447,
       "Baseline MG94xREV omega ratio":0.3980596967927255,
       "Corrected P-value":1,
       "Full adaptive model":0.01197641137111676,
       "LRT":0,
       "Nucleotide GTR":0,
       "Rate Distributions":        [
[0, 1] 
        ],
       "Rate classes":1,
       "Uncorrected P-value":1,
       "original name":"C6.0_Ctenus_corniger_sra_clean_trinity_Trinity_TRINITY_DN82896_c0_g1_i1"
      },
     "C6_0_Ctenus_corniger_sra_clean_trinity_Trinity_TRINITY_DN877_c0_g1_i1":{
       "Baseline MG94xREV":0.1947195223340985,
       "Baseline MG94xREV omega ratio":1.870085748463193,
       "Corrected P-value":1,
       "Full adaptive model":0.1127679046484988,
       "LRT":0,
       "Nucleotide GTR":0.2268041746343857,
       "Rate Distributions":        [
[0.9431660080566273, 1] 
        ],
       "Rate classes":1,
       "Uncorrected P-value":1,
       "original name":"C6.0_Ctenus_corniger_sra_clean_trinity_Trinity_TRINITY_DN877_c0_g1_i1"
      },
     "C6_0_Ctenus_corniger_sra_clean_trinity_Trinity_TRINITY_DN877_c0_g2_i1":{
       "Baseline MG94xREV":0.4711845095770286,
       "Baseline MG94xREV omega ratio":1.638680385100603,
       "Corrected P-value":0.1398641971944453,
       "Full adaptive model":14.80735060083295,
       "LRT":15.86617995215056,
       "Nucleotide GTR":0.4287492420425403,
       "Rate Distributions":        [
[0.7609845624795145, 0.6744882185324336],
        [2031.681078922612, 0.3255117814675664] 
        ],
       "Rate classes":2,
       "Uncorrected P-value":0.0001211994776381675,
       "original name":"C6.0_Ctenus_corniger_sra_clean_trinity_Trinity_TRINITY_DN877_c0_g2_i1"
      },
     "C6_0_Ctenus_corniger_sra_clean_trinity_Trinity_TRINITY_DN88_c1_g1_i1":{
       "Baseline MG94xREV":0.556307161060336,
       "Baseline MG94xREV omega ratio":1.052295739951704,
       "Corrected P-value":1,
       "Full adaptive model":0.5329973621473183,
       "LRT":0,
       "Nucleotide GTR":0.5575593046640874,
       "Rate Distributions":        [
[0.8502241956873289, 1] 
        ],
       "Rate classes":1,
       "Uncorrected P-value":1,
       "original name":"C6.0_Ctenus_corniger_sra_clean_trinity_Trinity_TRINITY_DN88_c1_g1_i1"
      },
     "C6_0_Ctenus_corniger_sra_clean_trinity_Trinity_TRINITY_DN9745_c0_g1_i1":{
       "Baseline MG94xREV":0.3594537566110241,
       "Baseline MG94xREV omega ratio":1.464894182429091,
       "Corrected P-value":1,
       "Full adaptive model":0.2875669741704766,
       "LRT":0.09077212694683112,
       "Nucleotide GTR":0.3470504151718202,
       "Rate Distributions":        [
[1.240641819888351, 1] 
        ],
       "Rate classes":1,
       "Uncorrected P-value":0.4393281115151976,
       "original name":"C6.0_Ctenus_corniger_sra_clean_trinity_Trinity_TRINITY_DN9745_c0_g1_i1"
      },
     "C6_0_Ctenus_exlineae_female_tjc00244_clean_trinity_Trinity_TRINITY_DN2484_c2_g1_i3":{
       "Baseline MG94xREV":0,
       "Baseline MG94xREV omega ratio":1,
       "Corrected P-value":1,
       "Full adaptive model":0,
       "LRT":0,
       "Nucleotide GTR":0,
       "Rate Distributions":        [
[1, 1] 
        ],
       "Rate classes":1,
       "Uncorrected P-value":1,
       "original name":"C6.0_Ctenus_exlineae_female_tjc00244_clean_trinity_Trinity_TRINITY_DN2484_c2_g1_i3"
      },
     "C6_0_Ctenus_exlineae_female_tjc00244_clean_trinity_Trinity_TRINITY_DN69_c0_g1_i1":{
       "Baseline MG94xREV":0,
       "Baseline MG94xREV omega ratio":1,
       "Corrected P-value":1,
       "Full adaptive model":0,
       "LRT":0,
       "Nucleotide GTR":0,
       "Rate Distributions":        [
[1, 1] 
        ],
       "Rate classes":1,
       "Uncorrected P-value":1,
       "original name":"C6.0_Ctenus_exlineae_female_tjc00244_clean_trinity_Trinity_TRINITY_DN69_c0_g1_i1"
      },
     "C6_0_Ctenus_exlineae_female_tjc00244_clean_trinity_Trinity_TRINITY_DN7173_c0_g3_i2":{
       "Baseline MG94xREV":0,
       "Baseline MG94xREV omega ratio":1,
       "Corrected P-value":1,
       "Full adaptive model":0,
       "LRT":0,
       "Nucleotide GTR":0,
       "Rate Distributions":        [
[1, 1] 
        ],
       "Rate classes":1,
       "Uncorrected P-value":1,
       "original name":"C6.0_Ctenus_exlineae_female_tjc00244_clean_trinity_Trinity_TRINITY_DN7173_c0_g3_i2"
      },
     "C6_0_Ctenus_exlineae_female_tjc00247_clean_trinity_Trinity_TRINITY_DN553_c0_g1_i5":{
       "Baseline MG94xREV":0.01148641976894555,
       "Baseline MG94xREV omega ratio":10000000000,
       "Corrected P-value":1,
       "Full adaptive model":0.01157464423681046,
       "LRT":-4.19085679249838,
       "Nucleotide GTR":0.01211486727252533,
       "Rate Distributions":        [
[10000000000, 1] 
        ],
       "Rate classes":1,
       "Uncorrected P-value":0.5,
       "original name":"C6.0_Ctenus_exlineae_female_tjc00247_clean_trinity_Trinity_TRINITY_DN553_c0_g1_i5"
      },
     "C6_0_Ctenus_exlineae_male_tjc00246_clean_trinity_Trinity_TRINITY_DN1013_c0_g1_i1":{
       "Baseline MG94xREV":0.01205171531341775,
       "Baseline MG94xREV omega ratio":0,
       "Corrected P-value":1,
       "Full adaptive model":0.01244231571169001,
       "LRT":0,
       "Nucleotide GTR":0.01197489044669919,
       "Rate Distributions":        [
[0, 1] 
        ],
       "Rate classes":1,
       "Uncorrected P-value":1,
       "original name":"C6.0_Ctenus_exlineae_male_tjc00246_clean_trinity_Trinity_TRINITY_DN1013_c0_g1_i1"
      },
     "C6_0_Ctenus_hibernalis_female_4926_BCB_0001_clean_trinity_Trinity_TRINITY_DN73_c0_g1_i1":{
       "Baseline MG94xREV":0.0394254020968103,
       "Baseline MG94xREV omega ratio":1.01273236381558,
       "Corrected P-value":1,
       "Full adaptive model":0.04414722899839843,
       "LRT":0,
       "Nucleotide GTR":0.03946802872429855,
       "Rate Distributions":        [
[0.9532807299694928, 1] 
        ],
       "Rate classes":1,
       "Uncorrected P-value":1,
       "original name":"C6.0_Ctenus_hibernalis_female_4926_BCB_0001_clean_trinity_Trinity_TRINITY_DN73_c0_g1_i1"
      },
     "C6_0_Ctenus_hibernalis_female_tjc00091_clean_trinity_Trinity_TRINITY_DN2047_c0_g1_i4":{
       "Baseline MG94xREV":0,
       "Baseline MG94xREV omega ratio":1,
       "Corrected P-value":1,
       "Full adaptive model":0,
       "LRT":0,
       "Nucleotide GTR":0,
       "Rate Distributions":        [
[1, 1] 
        ],
       "Rate classes":1,
       "Uncorrected P-value":1,
       "original name":"C6.0_Ctenus_hibernalis_female_tjc00091_clean_trinity_Trinity_TRINITY_DN2047_c0_g1_i4"
      },
     "C6_0_Ctenus_hibernalis_female_tjc00092_clean_trinity_Trinity_TRINITY_DN687_c0_g1_i2":{
       "Baseline MG94xREV":0.02517873222215499,
       "Baseline MG94xREV omega ratio":10000000000,
       "Corrected P-value":1,
       "Full adaptive model":0.02256234427553545,
       "LRT":0.2505541993596125,
       "Nucleotide GTR":0.03665607173950913,
       "Rate Distributions":        [
[10000000000, 1] 
        ],
       "Rate classes":1,
       "Uncorrected P-value":0.3880127428086043,
       "original name":"C6.0_Ctenus_hibernalis_female_tjc00092_clean_trinity_Trinity_TRINITY_DN687_c0_g1_i2"
      },
     "C6_0_Ctenus_hibernalis_male_tjc00148_clean_trinity_Trinity_TRINITY_DN26_c1_g1_i1":{
       "Baseline MG94xREV":0,
       "Baseline MG94xREV omega ratio":1,
       "Corrected P-value":1,
       "Full adaptive model":0,
       "LRT":0,
       "Nucleotide GTR":0,
       "Rate Distributions":        [
[1, 1] 
        ],
       "Rate classes":1,
       "Uncorrected P-value":1,
       "original name":"C6.0_Ctenus_hibernalis_male_tjc00148_clean_trinity_Trinity_TRINITY_DN26_c1_g1_i1"
      },
     "C6_0_Ctenus_hibernalis_male_tjc00148_clean_trinity_Trinity_TRINITY_DN829_c0_g1_i1":{
       "Baseline MG94xREV":0.05832958708373454,
       "Baseline MG94xREV omega ratio":1.571252627527522,
       "Corrected P-value":1,
       "Full adaptive model":0.05859162316719421,
       "LRT":0.03867847047513351,
       "Nucleotide GTR":0.05930847331790001,
       "Rate Distributions":        [
[1.249050808423099, 1] 
        ],
       "Rate classes":1,
       "Uncorrected P-value":0.4630713741322872,
       "original name":"C6.0_Ctenus_hibernalis_male_tjc00148_clean_trinity_Trinity_TRINITY_DN829_c0_g1_i1"
      },
     "C6_0_Dolomedes_triton_sra_clean_trinity_Trinity_TRINITY_DN687_c0_g1_i1":{
       "Baseline MG94xREV":0.03985374764900398,
       "Baseline MG94xREV omega ratio":0,
       "Corrected P-value":1,
       "Full adaptive model":0.04219398271938845,
       "LRT":0,
       "Nucleotide GTR":0.02757491851695455,
       "Rate Distributions":        [
[0, 1] 
        ],
       "Rate classes":1,
       "Uncorrected P-value":1,
       "original name":"C6.0_Dolomedes_triton_sra_clean_trinity_Trinity_TRINITY_DN687_c0_g1_i1"
      },
     "C6_0_Fecenia_protensa_sra_clean_trinity_Trinity_TRINITY_DN1579_c0_g1_i1":{
       "Baseline MG94xREV":0.2761097253500616,
       "Baseline MG94xREV omega ratio":0.1693924709753608,
       "Corrected P-value":1,
       "Full adaptive model":0.1170317143316709,
       "LRT":0.9488583181228023,
       "Nucleotide GTR":0.2045299965991319,
       "Rate Distributions":        [
[0, 0.8707898795412135],
        [2.713330272772749, 0.1292101204587865] 
        ],
       "Rate classes":2,
       "Uncorrected P-value":0.2526740611707661,
       "original name":"C6.0_Fecenia_protensa_sra_clean_trinity_Trinity_TRINITY_DN1579_c0_g1_i1"
      },
     "C6_0_Habronattus_signatus_sra_clean_trinity_Trinity_TRINITY_DN1109_c0_g1_i1":{
       "Baseline MG94xREV":0.5230465006894193,
       "Baseline MG94xREV omega ratio":1.766677983889041,
       "Corrected P-value":1,
       "Full adaptive model":0.7888259606984275,
       "LRT":3.663637262958218,
       "Nucleotide GTR":0.4941630723432009,
       "Rate Distributions":        [
[0.3297626651877051, 0.5632797768261718],
        [28.06163775308312, 0.4367202231738282] 
        ],
       "Rate classes":2,
       "Uncorrected P-value":0.05915905056066595,
       "original name":"C6.0_Habronattus_signatus_sra_clean_trinity_Trinity_TRINITY_DN1109_c0_g1_i1"
      },
     "C6_0_Habronattus_signatus_sra_clean_trinity_Trinity_TRINITY_DN21175_c0_g1_i1":{
       "Baseline MG94xREV":2.024087909986847,
       "Baseline MG94xREV omega ratio":0.07016428035839951,
       "Corrected P-value":1,
       "Full adaptive model":132.5967059935861,
       "LRT":-0.0002290213597007096,
       "Nucleotide GTR":0.4411672034879869,
       "Rate Distributions":        [
[0, 0.623636190604702],
        [57.77604284581582, 0.376363809395298] 
        ],
       "Rate classes":2,
       "Uncorrected P-value":0.5,
       "original name":"C6.0_Habronattus_signatus_sra_clean_trinity_Trinity_TRINITY_DN21175_c0_g1_i1"
      },
     "C6_0_Habronattus_signatus_sra_clean_trinity_Trinity_TRINITY_DN275_c0_g1_i1":{
       "Baseline MG94xREV":1506.639658843502,
       "Baseline MG94xREV omega ratio":1.650214841918524e-05,
       "Corrected P-value":1,
       "Full adaptive model":1303.464413953785,
       "LRT":0,
       "Nucleotide GTR":0.3459699281143732,
       "Rate Distributions":        [
[1.394951415837605e-05, 1] 
        ],
       "Rate classes":1,
       "Uncorrected P-value":1,
       "original name":"C6.0_Habronattus_signatus_sra_clean_trinity_Trinity_TRINITY_DN275_c0_g1_i1"
      },
     "C6_0_Habronattus_signatus_sra_clean_trinity_Trinity_TRINITY_DN3363_c0_g1_i2":{
       "Baseline MG94xREV":0.3626038886625803,
       "Baseline MG94xREV omega ratio":0.3778351086538722,
       "Corrected P-value":1,
       "Full adaptive model":0.3205811565877775,
       "LRT":0,
       "Nucleotide GTR":0.3082861044279689,
       "Rate Distributions":        [
[0.3578857337870644, 1] 
        ],
       "Rate classes":1,
       "Uncorrected P-value":1,
       "original name":"C6.0_Habronattus_signatus_sra_clean_trinity_Trinity_TRINITY_DN3363_c0_g1_i2"
      },
     "C6_0_Habronattus_signatus_sra_clean_trinity_Trinity_TRINITY_DN50_c0_g1_i1":{
       "Baseline MG94xREV":0,
       "Baseline MG94xREV omega ratio":1,
       "Corrected P-value":1,
       "Full adaptive model":0,
       "LRT":0,
       "Nucleotide GTR":0.02343175706500918,
       "Rate Distributions":        [
[1, 1] 
        ],
       "Rate classes":1,
       "Uncorrected P-value":1,
       "original name":"C6.0_Habronattus_signatus_sra_clean_trinity_Trinity_TRINITY_DN50_c0_g1_i1"
      },
     "C6_0_Habronattus_signatus_sra_clean_trinity_Trinity_TRINITY_DN50_c0_g2_i1":{
       "Baseline MG94xREV":0.06797250924306664,
       "Baseline MG94xREV omega ratio":2.360314380144729,
       "Corrected P-value":1,
       "Full adaptive model":0.06768929890249699,
       "LRT":0.5020796350290766,
       "Nucleotide GTR":0.04742491854544426,
       "Rate Distributions":        [
[2.057140900931608, 1] 
        ],
       "Rate classes":1,
       "Uncorrected P-value":0.3291149722054394,
       "original name":"C6.0_Habronattus_signatus_sra_clean_trinity_Trinity_TRINITY_DN50_c0_g2_i1"
      },
     "C6_0_Hibana_sp_sra_clean_trinity_Trinity_TRINITY_DN3345_c0_g1_i1":{
       "Baseline MG94xREV":0.9820724337814807,
       "Baseline MG94xREV omega ratio":0.3221674997381041,
       "Corrected P-value":1,
       "Full adaptive model":0.8188434304930817,
       "LRT":0,
       "Nucleotide GTR":0.5468941487997009,
       "Rate Distributions":        [
[0.407228391576921, 1] 
        ],
       "Rate classes":1,
       "Uncorrected P-value":1,
       "original name":"C6.0_Hibana_sp_sra_clean_trinity_Trinity_TRINITY_DN3345_c0_g1_i1"
      },
     "C6_0_Hibana_sp_sra_clean_trinity_Trinity_TRINITY_DN46_c0_g1_i1":{
       "Baseline MG94xREV":2.32037797442606,
       "Baseline MG94xREV omega ratio":0.1006649879741477,
       "Corrected P-value":1,
       "Full adaptive model":1.892872776686821,
       "LRT":0,
       "Nucleotide GTR":0.7610918701099511,
       "Rate Distributions":        [
[0.09896218582578205, 1] 
        ],
       "Rate classes":1,
       "Uncorrected P-value":1,
       "original name":"C6.0_Hibana_sp_sra_clean_trinity_Trinity_TRINITY_DN46_c0_g1_i1"
      },
     "C6_0_Hibana_sp_sra_clean_trinity_Trinity_TRINITY_DN676_c0_g1_i2":{
       "Baseline MG94xREV":1.323699640664752,
       "Baseline MG94xREV omega ratio":0.1825327520216532,
       "Corrected P-value":1,
       "Full adaptive model":1.477008616214124,
       "LRT":0,
       "Nucleotide GTR":0.4513959104367405,
       "Rate Distributions":        [
[0.1241620109732693, 1] 
        ],
       "Rate classes":1,
       "Uncorrected P-value":1,
       "original name":"C6.0_Hibana_sp_sra_clean_trinity_Trinity_TRINITY_DN676_c0_g1_i2"
      },
     "C6_0_Hippasa_holmerae_sundaica_sra_clean_trinity_Trinity_TRINITY_DN10504_c0_g1_i1":{
       "Baseline MG94xREV":0.1835487610382597,
       "Baseline MG94xREV omega ratio":0.4464746515636016,
       "Corrected P-value":1,
       "Full adaptive model":0.1913192237295355,
       "LRT":0,
       "Nucleotide GTR":0.1610819155243728,
       "Rate Distributions":        [
[0.3598023380925331, 1] 
        ],
       "Rate classes":1,
       "Uncorrected P-value":1,
       "original name":"C6.0_Hippasa_holmerae_sundaica_sra_clean_trinity_Trinity_TRINITY_DN10504_c0_g1_i1"
      },
     "C6_0_Homalonychus_theologus_sra_clean_trinity_Trinity_TRINITY_DN624_c0_g1_i1":{
       "Baseline MG94xREV":0.2219500393315272,
       "Baseline MG94xREV omega ratio":0.2179908431092185,
       "Corrected P-value":1,
       "Full adaptive model":24.6562943268298,
       "LRT":3.167176650618785,
       "Nucleotide GTR":0.2524498830179273,
       "Rate Distributions":        [
[0, 0.8552803710248004],
        [1557.469876494307, 0.1447196289751996] 
        ],
       "Rate classes":2,
       "Uncorrected P-value":0.07659763940003855,
       "original name":"C6.0_Homalonychus_theologus_sra_clean_trinity_Trinity_TRINITY_DN624_c0_g1_i1"
      },
     "C6_0_Isoctenus_aff_ordinario_female_G_IBSP_221742_clean_trinity_Trinity_TRINITY_DN10025_c0_g1_i1":{
       "Baseline MG94xREV":0.01157292863611679,
       "Baseline MG94xREV omega ratio":0,
       "Corrected P-value":1,
       "Full adaptive model":0.01174219246140008,
       "LRT":0,
       "Nucleotide GTR":0.01190080405438999,
       "Rate Distributions":        [
[0, 1] 
        ],
       "Rate classes":1,
       "Uncorrected P-value":1,
       "original name":"C6.0_Isoctenus_aff_ordinario_female_G_IBSP_221742_clean_trinity_Trinity_TRINITY_DN10025_c0_g1_i1"
      },
     "C6_0_Isoctenus_aff_ordinario_female_G_IBSP_221742_clean_trinity_Trinity_TRINITY_DN541_c0_g1_i8":{
       "Baseline MG94xREV":0.2176802190239514,
       "Baseline MG94xREV omega ratio":1.503636113003163,
       "Corrected P-value":1,
       "Full adaptive model":0.2120809961432798,
       "LRT":0.02999827117309906,
       "Nucleotide GTR":0.2096567893982086,
       "Rate Distributions":        [
[1.147009027799027, 1] 
        ],
       "Rate classes":1,
       "Uncorrected P-value":0.4680326679276637,
       "original name":"C6.0_Isoctenus_aff_ordinario_female_G_IBSP_221742_clean_trinity_Trinity_TRINITY_DN541_c0_g1_i8"
      },
     "C6_0_Isoctenus_sp_female_F_IBSP_221743_clean_trinity_Trinity_TRINITY_DN135_c0_g2_i3":{
       "Baseline MG94xREV":0.08677848797521365,
       "Baseline MG94xREV omega ratio":0.1670608931820997,
       "Corrected P-value":1,
       "Full adaptive model":0.1116209808836801,
       "LRT":0,
       "Nucleotide GTR":0.04695400046457948,
       "Rate Distributions":        [
[0.2391456727202368, 1] 
        ],
       "Rate classes":1,
       "Uncorrected P-value":1,
       "original name":"C6.0_Isoctenus_sp_female_F_IBSP_221743_clean_trinity_Trinity_TRINITY_DN135_c0_g2_i3"
      },
     "C6_0_Isoctenus_sp_female_F_IBSP_221743_clean_trinity_Trinity_TRINITY_DN2318_c0_g1_i1":{
       "Baseline MG94xREV":0.07657977275476462,
       "Baseline MG94xREV omega ratio":1.332845391106759,
       "Corrected P-value":1,
       "Full adaptive model":0.03359087224355423,
       "LRT":3.542563796960167,
       "Nucleotide GTR":0.0668897715663191,
       "Rate Distributions":        [
[0, 0.8388516248805357],
        [14.57684889078216, 0.1611483751194643] 
        ],
       "Rate classes":2,
       "Uncorrected P-value":0.06299702203130791,
       "original name":"C6.0_Isoctenus_sp_female_F_IBSP_221743_clean_trinity_Trinity_TRINITY_DN2318_c0_g1_i1"
      },
     "C6_0_Isoctenus_sp_female_F_IBSP_221743_clean_trinity_Trinity_TRINITY_DN386_c0_g1_i10":{
       "Baseline MG94xREV":0.1005381921179854,
       "Baseline MG94xREV omega ratio":1.618782454298123,
       "Corrected P-value":1,
       "Full adaptive model":0.1038116552908076,
       "LRT":0.1225304103863891,
       "Nucleotide GTR":0.1122837630274481,
       "Rate Distributions":        [
[1.370651984248294, 1] 
        ],
       "Rate classes":1,
       "Uncorrected P-value":0.4274333477944822,
       "original name":"C6.0_Isoctenus_sp_female_F_IBSP_221743_clean_trinity_Trinity_TRINITY_DN386_c0_g1_i10"
      },
     "C6_0_Isoctenus_sp_female_F_IBSP_221743_clean_trinity_Trinity_TRINITY_DN5951_c0_g1_i7":{
       "Baseline MG94xREV":0.12144252585606,
       "Baseline MG94xREV omega ratio":1.4756537650537,
       "Corrected P-value":1,
       "Full adaptive model":0.1261221688049015,
       "LRT":0.02924558530503418,
       "Nucleotide GTR":0.1218070645512065,
       "Rate Distributions":        [
[1.162895046651612, 1] 
        ],
       "Rate classes":1,
       "Uncorrected P-value":0.46848772510674,
       "original name":"C6.0_Isoctenus_sp_female_F_IBSP_221743_clean_trinity_Trinity_TRINITY_DN5951_c0_g1_i7"
      },
     "C6_0_Isoctenus_sp_female_F_IBSP_221743_clean_trinity_Trinity_TRINITY_DN7652_c0_g1_i1":{
       "Baseline MG94xREV":0.006338709934575058,
       "Baseline MG94xREV omega ratio":10000000000,
       "Corrected P-value":1,
       "Full adaptive model":0.003504808788540485,
       "LRT":0.01165491496794857,
       "Nucleotide GTR":0.002363979905304193,
       "Rate Distributions":        [
[10000000000, 1] 
        ],
       "Rate classes":1,
       "Uncorrected P-value":0.4810626593504757,
       "original name":"C6.0_Isoctenus_sp_female_F_IBSP_221743_clean_trinity_Trinity_TRINITY_DN7652_c0_g1_i1"
      },
     "C6_0_Leptoctenus_byrrhus_female_tjc00136_clean_trinity_Trinity_TRINITY_DN2659_c0_g1_i1":{
       "Baseline MG94xREV":0.06421889070651675,
       "Baseline MG94xREV omega ratio":0.5404476069896186,
       "Corrected P-value":1,
       "Full adaptive model":0.07076053424580765,
       "LRT":0,
       "Nucleotide GTR":0.05995425148773445,
       "Rate Distributions":        [
[0.3747217944300126, 1] 
        ],
       "Rate classes":1,
       "Uncorrected P-value":1,
       "original name":"C6.0_Leptoctenus_byrrhus_female_tjc00136_clean_trinity_Trinity_TRINITY_DN2659_c0_g1_i1"
      },
     "C6_0_Misumenoides_formosipes_sra_clean_trinity_Trinity_TRINITY_DN2586_c0_g1_i1":{
       "Baseline MG94xREV":0.2271394997341959,
       "Baseline MG94xREV omega ratio":0.1606543625383475,
       "Corrected P-value":1,
       "Full adaptive model":0.2205370794630411,
       "LRT":0,
       "Nucleotide GTR":0.1820099244474491,
       "Rate Distributions":        [
[0.1670908571388868, 1] 
        ],
       "Rate classes":1,
       "Uncorrected P-value":1,
       "original name":"C6.0_Misumenoides_formosipes_sra_clean_trinity_Trinity_TRINITY_DN2586_c0_g1_i1"
      },
     "C6_0_Nilus_albocinctus_sra_clean_trinity_Trinity_TRINITY_DN9725_c0_g1_i2":{
       "Baseline MG94xREV":0.3004949796290898,
       "Baseline MG94xREV omega ratio":1.367107036342299,
       "Corrected P-value":1,
       "Full adaptive model":0.3040806387322012,
       "LRT":0.1552413481840631,
       "Nucleotide GTR":0.305282354844475,
       "Rate Distributions":        [
[1.432407081216797, 1] 
        ],
       "Rate classes":1,
       "Uncorrected P-value":0.4163098125120193,
       "original name":"C6.0_Nilus_albocinctus_sra_clean_trinity_Trinity_TRINITY_DN9725_c0_g1_i2"
      },
     "C6_0_Odo_patricius_sra_clean_trinity_Trinity_TRINITY_DN653_c0_g1_i1":{
       "Baseline MG94xREV":0.3368728363126965,
       "Baseline MG94xREV omega ratio":10000000000,
       "Corrected P-value":1,
       "Full adaptive model":0.3586086746050602,
       "LRT":-0.3093587230541743,
       "Nucleotide GTR":0.3285156521064042,
       "Rate Distributions":        [
[10000000000, 1] 
        ],
       "Rate classes":1,
       "Uncorrected P-value":0.5,
       "original name":"C6.0_Odo_patricius_sra_clean_trinity_Trinity_TRINITY_DN653_c0_g1_i1"
      },
     "C6_0_Odo_patricius_sra_clean_trinity_Trinity_TRINITY_DN72433_c0_g1_i1":{
       "Baseline MG94xREV":0.466511291323944,
       "Baseline MG94xREV omega ratio":0.1231502611899709,
       "Corrected P-value":1,
       "Full adaptive model":0.1957177069915988,
       "LRT":0.08557225708500482,
       "Nucleotide GTR":0.3479612984256187,
       "Rate Distributions":        [
[0.0389796481695666, 0.8659291395267962],
        [1.873822278258079, 0.1340708604732038] 
        ],
       "Rate classes":2,
       "Uncorrected P-value":0.4414115731754618,
       "original name":"C6.0_Odo_patricius_sra_clean_trinity_Trinity_TRINITY_DN72433_c0_g1_i1"
      },
     "C6_0_Peucetia_longipalpis_sra_clean_trinity_Trinity_TRINITY_DN8238_c0_g1_i1":{
       "Baseline MG94xREV":0.4666601109689396,
       "Baseline MG94xREV omega ratio":10000000000,
       "Corrected P-value":1,
       "Full adaptive model":0.4312983375384407,
       "LRT":0.2450110260106158,
       "Nucleotide GTR":0.7461451612801315,
       "Rate Distributions":        [
[10000000000, 1] 
        ],
       "Rate classes":1,
       "Uncorrected P-value":0.3895323251435475,
       "original name":"C6.0_Peucetia_longipalpis_sra_clean_trinity_Trinity_TRINITY_DN8238_c0_g1_i1"
      },
     "C6_0_Phoneutria_nigriventer_female_H_IBSP_221739_clean_trinity_Trinity_TRINITY_DN14050_c0_g1_i8":{
       "Baseline MG94xREV":0.07222148374925765,
       "Baseline MG94xREV omega ratio":0.6191780379820299,
       "Corrected P-value":1,
       "Full adaptive model":0.04360211036417105,
       "LRT":0.4850869524962036,
       "Nucleotide GTR":0.07115822244296495,
       "Rate Distributions":        [
[10000000000, 1] 
        ],
       "Rate classes":1,
       "Uncorrected P-value":0.3326143155479223,
       "original name":"C6.0_Phoneutria_nigriventer_female_H_IBSP_221739_clean_trinity_Trinity_TRINITY_DN14050_c0_g1_i8"
      },
     "C6_0_Phoneutria_nigriventer_female_H_IBSP_221739_clean_trinity_Trinity_TRINITY_DN2446_c0_g1_i1":{
       "Baseline MG94xREV":0.01165870021128638,
       "Baseline MG94xREV omega ratio":10000000000,
       "Corrected P-value":0.9128794634597004,
       "Full adaptive model":0.01136830458545537,
       "LRT":12.1183077570895,
       "Nucleotide GTR":0.0118377032593061,
       "Rate Distributions":        [
[10000000000, 1] 
        ],
       "Rate classes":1,
       "Uncorrected P-value":0.0008007714591751758,
       "original name":"C6.0_Phoneutria_nigriventer_female_H_IBSP_221739_clean_trinity_Trinity_TRINITY_DN2446_c0_g1_i1"
      },
     "C6_0_Phoneutria_nigriventer_female_H_IBSP_221739_clean_trinity_Trinity_TRINITY_DN2925_c0_g1_i1":{
       "Baseline MG94xREV":0,
       "Baseline MG94xREV omega ratio":1,
       "Corrected P-value":1,
       "Full adaptive model":0,
       "LRT":0,
       "Nucleotide GTR":0,
       "Rate Distributions":        [
[1, 1] 
        ],
       "Rate classes":1,
       "Uncorrected P-value":1,
       "original name":"C6.0_Phoneutria_nigriventer_female_H_IBSP_221739_clean_trinity_Trinity_TRINITY_DN2925_c0_g1_i1"
      },
     "C6_0_Phoneutria_nigriventer_female_H_IBSP_221739_clean_trinity_Trinity_TRINITY_DN2925_c0_g4_i2":{
       "Baseline MG94xREV":0.01088849800754946,
       "Baseline MG94xREV omega ratio":10000000000,
       "Corrected P-value":0.8550368810420177,
       "Full adaptive model":0.01097293128994489,
       "LRT":12.25327051286877,
       "Nucleotide GTR":0,
       "Rate Distributions":        [
[10000000000, 1] 
        ],
       "Rate classes":1,
       "Uncorrected P-value":0.0007480637629413978,
       "original name":"C6.0_Phoneutria_nigriventer_female_H_IBSP_221739_clean_trinity_Trinity_TRINITY_DN2925_c0_g4_i2"
      },
     "C6_0_Phoneutria_nigriventer_female_H_IBSP_221739_clean_trinity_Trinity_TRINITY_DN3909_c0_g4_i2":{
       "Baseline MG94xREV":0.3835921200584165,
       "Baseline MG94xREV omega ratio":0.7688078477545844,
       "Corrected P-value":1,
       "Full adaptive model":0.4192049077445546,
       "LRT":0,
       "Nucleotide GTR":0.3548157442737787,
       "Rate Distributions":        [
[0.6623289350957365, 1] 
        ],
       "Rate classes":1,
       "Uncorrected P-value":1,
       "original name":"C6.0_Phoneutria_nigriventer_female_H_IBSP_221739_clean_trinity_Trinity_TRINITY_DN3909_c0_g4_i2"
      },
     "C6_0_Phoneutria_nigriventer_female_H_IBSP_221739_clean_trinity_Trinity_TRINITY_DN76_c0_g1_i1":{
       "Baseline MG94xREV":0.08304783808234327,
       "Baseline MG94xREV omega ratio":2.939773978539239,
       "Corrected P-value":0.1655900653924305,
       "Full adaptive model":0.5950301125422313,
       "LRT":15.52894022809051,
       "Nucleotide GTR":0.0903163350715805,
       "Rate Distributions":        [
[0, 0.9033021178739885],
        [100000, 0.09669788212601149] 
        ],
       "Rate classes":2,
       "Uncorrected P-value":0.0001436167089266527,
       "original name":"C6.0_Phoneutria_nigriventer_female_H_IBSP_221739_clean_trinity_Trinity_TRINITY_DN76_c0_g1_i1"
      },
     "C6_0_Phoneutria_nigriventer_female_H_IBSP_221739_clean_trinity_Trinity_TRINITY_DN76_c0_g2_i1":{
       "Baseline MG94xREV":0,
       "Baseline MG94xREV omega ratio":1,
       "Corrected P-value":1,
       "Full adaptive model":0,
       "LRT":0,
       "Nucleotide GTR":0,
       "Rate Distributions":        [
[1, 1] 
        ],
       "Rate classes":1,
       "Uncorrected P-value":1,
       "original name":"C6.0_Phoneutria_nigriventer_female_H_IBSP_221739_clean_trinity_Trinity_TRINITY_DN76_c0_g2_i1"
      },
     "C6_0_Phoneutria_nigriventer_female_H_IBSP_221739_clean_trinity_Trinity_TRINITY_DN76_c0_g3_i2":{
       "Baseline MG94xREV":0.09699555512207263,
       "Baseline MG94xREV omega ratio":10000000000,
       "Corrected P-value":1,
       "Full adaptive model":0.03446726068759742,
       "LRT":1.383688471338246,
       "Nucleotide GTR":0.09047420044501761,
       "Rate Distributions":        [
[10000000000, 1] 
        ],
       "Rate classes":1,
       "Uncorrected P-value":0.1980903419853414,
       "original name":"C6.0_Phoneutria_nigriventer_female_H_IBSP_221739_clean_trinity_Trinity_TRINITY_DN76_c0_g3_i2"
      },
     "C6_0_Phoneutria_nigriventer_female_I_IBSP_221740_clean_trinity_Trinity_TRINITY_DN454_c1_g1_i1":{
       "Baseline MG94xREV":0.01139989350905661,
       "Baseline MG94xREV omega ratio":10000000000,
       "Corrected P-value":1,
       "Full adaptive model":0.01129775476054004,
       "LRT":1.026172866229899,
       "Nucleotide GTR":0.01188142795783183,
       "Rate Distributions":        [
[10000000000, 1] 
        ],
       "Rate classes":1,
       "Uncorrected P-value":0.2418053638743633,
       "original name":"C6.0_Phoneutria_nigriventer_female_I_IBSP_221740_clean_trinity_Trinity_TRINITY_DN454_c1_g1_i1"
      },
     "C6_0_Phoneutria_nigriventer_female_I_IBSP_221740_clean_trinity_Trinity_TRINITY_DN8708_c0_g2_i1":{
       "Baseline MG94xREV":0.01402372861004503,
       "Baseline MG94xREV omega ratio":10000000000,
       "Corrected P-value":1,
       "Full adaptive model":0.01432630348500347,
       "LRT":-0.2473145481781103,
       "Nucleotide GTR":0.01412762781368335,
       "Rate Distributions":        [
[10000000000, 1] 
        ],
       "Rate classes":1,
       "Uncorrected P-value":0.5,
       "original name":"C6.0_Phoneutria_nigriventer_female_I_IBSP_221740_clean_trinity_Trinity_TRINITY_DN8708_c0_g2_i1"
      },
     "C6_0_Phoneutria_nigriventer_female_I_IBSP_221740_clean_trinity_Trinity_TRINITY_DN978_c0_g1_i1":{
       "Baseline MG94xREV":0.0255164708080807,
       "Baseline MG94xREV omega ratio":0,
       "Corrected P-value":1,
       "Full adaptive model":0.02644549275839697,
       "LRT":0,
       "Nucleotide GTR":0.01919878403308899,
       "Rate Distributions":        [
[0, 1] 
        ],
       "Rate classes":1,
       "Uncorrected P-value":1,
       "original name":"C6.0_Phoneutria_nigriventer_female_I_IBSP_221740_clean_trinity_Trinity_TRINITY_DN978_c0_g1_i1"
      },
     "C6_0_Phoneutria_nigriventer_female_J_IBSP_221741_clean_trinity_Trinity_TRINITY_DN1713_c0_g1_i11":{
       "Baseline MG94xREV":0.01107023204610151,
       "Baseline MG94xREV omega ratio":10000000000,
       "Corrected P-value":1,
       "Full adaptive model":0.01097716204876493,
       "LRT":-3.426314863128937,
       "Nucleotide GTR":0.0113904579935969,
       "Rate Distributions":        [
[10000000000, 1] 
        ],
       "Rate classes":1,
       "Uncorrected P-value":0.5,
       "original name":"C6.0_Phoneutria_nigriventer_female_J_IBSP_221741_clean_trinity_Trinity_TRINITY_DN1713_c0_g1_i11"
      },
     "C6_0_Phoneutria_nigriventer_female_J_IBSP_221741_clean_trinity_Trinity_TRINITY_DN67_c0_g1_i1":{
       "Baseline MG94xREV":0,
       "Baseline MG94xREV omega ratio":1,
       "Corrected P-value":1,
       "Full adaptive model":0,
       "LRT":0,
       "Nucleotide GTR":0,
       "Rate Distributions":        [
[1, 1] 
        ],
       "Rate classes":1,
       "Uncorrected P-value":1,
       "original name":"C6.0_Phoneutria_nigriventer_female_J_IBSP_221741_clean_trinity_Trinity_TRINITY_DN67_c0_g1_i1"
      },
     "C6_0_Phoneutria_nigriventer_male_A_IBSP_214012_clean_trinity_Trinity_TRINITY_DN2676_c0_g1_i4":{
       "Baseline MG94xREV":0.3816982005766499,
       "Baseline MG94xREV omega ratio":1.957593853474481,
       "Corrected P-value":1,
       "Full adaptive model":0.37228370516543,
       "LRT":6.057268248594482,
       "Nucleotide GTR":0.382540136590216,
       "Rate Distributions":        [
[1, 0.7462304773371427],
        [31.28642922108315, 0.2537695226628573] 
        ],
       "Rate classes":2,
       "Uncorrected P-value":0.01728433792436751,
       "original name":"C6.0_Phoneutria_nigriventer_male_A_IBSP_214012_clean_trinity_Trinity_TRINITY_DN2676_c0_g1_i4"
      },
     "C6_0_Phoneutria_nigriventer_male_A_IBSP_214012_clean_trinity_Trinity_TRINITY_DN43_c0_g1_i14":{
       "Baseline MG94xREV":0.1857184054030903,
       "Baseline MG94xREV omega ratio":6.501117618362119,
       "Corrected P-value":1,
       "Full adaptive model":0.1952131514685511,
       "LRT":4.772087928955443,
       "Nucleotide GTR":0.179240047863511,
       "Rate Distributions":        [
[6.547242167751989, 1] 
        ],
       "Rate classes":1,
       "Uncorrected P-value":0.0333828128896721,
       "original name":"C6.0_Phoneutria_nigriventer_male_A_IBSP_214012_clean_trinity_Trinity_TRINITY_DN43_c0_g1_i14"
      },
     "C6_0_Phoneutria_nigriventer_male_A_IBSP_214012_clean_trinity_Trinity_TRINITY_DN70_c0_g3_i1":{
       "Baseline MG94xREV":0,
       "Baseline MG94xREV omega ratio":1,
       "Corrected P-value":1,
       "Full adaptive model":0,
       "LRT":0,
       "Nucleotide GTR":0.01156529698982663,
       "Rate Distributions":        [
[1, 1] 
        ],
       "Rate classes":1,
       "Uncorrected P-value":1,
       "original name":"C6.0_Phoneutria_nigriventer_male_A_IBSP_214012_clean_trinity_Trinity_TRINITY_DN70_c0_g3_i1"
      },
     "C6_0_Phoneutria_nigriventer_male_C_IBSP_214014_clean_trinity_Trinity_TRINITY_DN191_c3_g1_i1":{
       "Baseline MG94xREV":0,
       "Baseline MG94xREV omega ratio":1,
       "Corrected P-value":1,
       "Full adaptive model":0,
       "LRT":0,
       "Nucleotide GTR":0,
       "Rate Distributions":        [
[1, 1] 
        ],
       "Rate classes":1,
       "Uncorrected P-value":1,
       "original name":"C6.0_Phoneutria_nigriventer_male_C_IBSP_214014_clean_trinity_Trinity_TRINITY_DN191_c3_g1_i1"
      },
     "C6_0_Phoneutria_nigriventer_male_C_IBSP_214014_clean_trinity_Trinity_TRINITY_DN20_c0_g1_i1":{
       "Baseline MG94xREV":0.01155963555609044,
       "Baseline MG94xREV omega ratio":0,
       "Corrected P-value":1,
       "Full adaptive model":0.01213793668900515,
       "LRT":0,
       "Nucleotide GTR":0.01142441541791748,
       "Rate Distributions":        [
[0, 1] 
        ],
       "Rate classes":1,
       "Uncorrected P-value":1,
       "original name":"C6.0_Phoneutria_nigriventer_male_C_IBSP_214014_clean_trinity_Trinity_TRINITY_DN20_c0_g1_i1"
      },
     "C6_0_Phoneutria_nigriventer_male_C_IBSP_214014_clean_trinity_Trinity_TRINITY_DN87_c0_g1_i11":{
       "Baseline MG94xREV":0.01121320012302404,
       "Baseline MG94xREV omega ratio":10000000000,
       "Corrected P-value":1,
       "Full adaptive model":0,
       "LRT":0,
       "Nucleotide GTR":0.02035628464167066,
       "Rate Distributions":        [
[1, 1] 
        ],
       "Rate classes":1,
       "Uncorrected P-value":1,
       "original name":"C6.0_Phoneutria_nigriventer_male_C_IBSP_214014_clean_trinity_Trinity_TRINITY_DN87_c0_g1_i11"
      },
     "C6_0_Phoneutria_nigriventer_sra_clean_trinity_Trinity_TRINITY_DN1135_c1_g2_i1":{
       "Baseline MG94xREV":0,
       "Baseline MG94xREV omega ratio":1,
       "Corrected P-value":1,
       "Full adaptive model":0,
       "LRT":0,
       "Nucleotide GTR":0.005163484596778392,
       "Rate Distributions":        [
[1, 1] 
        ],
       "Rate classes":1,
       "Uncorrected P-value":1,
       "original name":"C6.0_Phoneutria_nigriventer_sra_clean_trinity_Trinity_TRINITY_DN1135_c1_g2_i1"
      },
     "C6_0_Phoneutria_nigriventer_sra_clean_trinity_Trinity_TRINITY_DN6_c0_g2_i4":{
       "Baseline MG94xREV":0,
       "Baseline MG94xREV omega ratio":1,
       "Corrected P-value":1,
       "Full adaptive model":0,
       "LRT":0,
       "Nucleotide GTR":0,
       "Rate Distributions":        [
[1, 1] 
        ],
       "Rate classes":1,
       "Uncorrected P-value":1,
       "original name":"C6.0_Phoneutria_nigriventer_sra_clean_trinity_Trinity_TRINITY_DN6_c0_g2_i4"
      },
     "C6_0_Phoneutria_nigriventer_sra_clean_trinity_Trinity_TRINITY_DN6_c1_g2_i1":{
       "Baseline MG94xREV":0,
       "Baseline MG94xREV omega ratio":1,
       "Corrected P-value":1,
       "Full adaptive model":0,
       "LRT":0,
       "Nucleotide GTR":0,
       "Rate Distributions":        [
[1, 1] 
        ],
       "Rate classes":1,
       "Uncorrected P-value":1,
       "original name":"C6.0_Phoneutria_nigriventer_sra_clean_trinity_Trinity_TRINITY_DN6_c1_g2_i1"
      },
     "C6_0_Sosippus_placidus_sra_clean_trinity_Trinity_TRINITY_DN61408_c0_g1_i1":{
       "Baseline MG94xREV":0.1040587305816991,
       "Baseline MG94xREV omega ratio":0.1037653578016701,
       "Corrected P-value":1,
       "Full adaptive model":0.0443817414965234,
       "LRT":1.444993294833694,
       "Nucleotide GTR":0.09079379690007654,
       "Rate Distributions":        [
[0, 0.9647835216125831],
        [6.228552557289486, 0.03521647838741693] 
        ],
       "Rate classes":2,
       "Uncorrected P-value":0.1915281614629847,
       "original name":"C6.0_Sosippus_placidus_sra_clean_trinity_Trinity_TRINITY_DN61408_c0_g1_i1"
      },
     "C6_0_Sosippus_placidus_sra_clean_trinity_Trinity_TRINITY_DN64687_c0_g1_i1":{
       "Baseline MG94xREV":0.699242771515621,
       "Baseline MG94xREV omega ratio":0.4154414132566287,
       "Corrected P-value":1,
       "Full adaptive model":0.7007560074474078,
       "LRT":0,
       "Nucleotide GTR":0.630126175662992,
       "Rate Distributions":        [
[0.3220991722759242, 1] 
        ],
       "Rate classes":1,
       "Uncorrected P-value":1,
       "original name":"C6.0_Sosippus_placidus_sra_clean_trinity_Trinity_TRINITY_DN64687_c0_g1_i1"
      },
     "C6_0_Sosippus_placidus_sra_clean_trinity_Trinity_TRINITY_DN9158_c0_g1_i1":{
       "Baseline MG94xREV":0.03132312350117723,
       "Baseline MG94xREV omega ratio":10000000000,
       "Corrected P-value":1,
       "Full adaptive model":0,
       "LRT":0,
       "Nucleotide GTR":0.2702481014137313,
       "Rate Distributions":        [
[1, 1] 
        ],
       "Rate classes":1,
       "Uncorrected P-value":1,
       "original name":"C6.0_Sosippus_placidus_sra_clean_trinity_Trinity_TRINITY_DN9158_c0_g1_i1"
      },
     "C8_0_Anahita_punctulata_male_tjc00297_clean_trinity_Trinity_TRINITY_DN147_c0_g1_i1":{
       "Baseline MG94xREV":0.008245978319141483,
       "Baseline MG94xREV omega ratio":10000000000,
       "Corrected P-value":1,
       "Full adaptive model":0.00824354878485528,
       "LRT":0.6394661420781631,
       "Nucleotide GTR":0.008228358388713155,
       "Rate Distributions":        [
[10000000000, 1] 
        ],
       "Rate classes":1,
       "Uncorrected P-value":0.3026837041453666,
       "original name":"C8.0_Anahita_punctulata_male_tjc00297_clean_trinity_Trinity_TRINITY_DN147_c0_g1_i1"
      },
     "C8_0_Anahita_punctulata_male_tjc00297_clean_trinity_Trinity_TRINITY_DN147_c0_g2_i1":{
       "Baseline MG94xREV":0.008581443620816927,
       "Baseline MG94xREV omega ratio":0,
       "Corrected P-value":1,
       "Full adaptive model":0.008390561814833913,
       "LRT":0,
       "Nucleotide GTR":0.008195356930007579,
       "Rate Distributions":        [
[0, 1] 
        ],
       "Rate classes":1,
       "Uncorrected P-value":1,
       "original name":"C8.0_Anahita_punctulata_male_tjc00297_clean_trinity_Trinity_TRINITY_DN147_c0_g2_i1"
      },
     "C8_0_Anahita_punctulata_male_tjc00297_clean_trinity_Trinity_TRINITY_DN147_c0_g3_i1":{
       "Baseline MG94xREV":0,
       "Baseline MG94xREV omega ratio":1,
       "Corrected P-value":1,
       "Full adaptive model":0,
       "LRT":0,
       "Nucleotide GTR":0,
       "Rate Distributions":        [
[1, 1] 
        ],
       "Rate classes":1,
       "Uncorrected P-value":1,
       "original name":"C8.0_Anahita_punctulata_male_tjc00297_clean_trinity_Trinity_TRINITY_DN147_c0_g3_i1"
      },
     "C8_0_Anahita_punctulata_male_tjc00297_clean_trinity_Trinity_TRINITY_DN150_c1_g3_i1":{
       "Baseline MG94xREV":0.1584863787516331,
       "Baseline MG94xREV omega ratio":0.4032828824331367,
       "Corrected P-value":1,
       "Full adaptive model":2.839713804036553,
       "LRT":2.867427175457124,
       "Nucleotide GTR":0.1497279050057063,
       "Rate Distributions":        [
[0.9287423011158251, 0.9553331141722131],
        [3846.116864262084, 0.04466688582778688] 
        ],
       "Rate classes":2,
       "Uncorrected P-value":0.08960441508745642,
       "original name":"C8.0_Anahita_punctulata_male_tjc00297_clean_trinity_Trinity_TRINITY_DN150_c1_g3_i1"
      },
     "C8_0_Anahita_punctulata_male_tjc00297_clean_trinity_Trinity_TRINITY_DN2371_c0_g1_i2":{
       "Baseline MG94xREV":0,
       "Baseline MG94xREV omega ratio":1,
       "Corrected P-value":1,
       "Full adaptive model":0,
       "LRT":0,
       "Nucleotide GTR":0,
       "Rate Distributions":        [
[1, 1] 
        ],
       "Rate classes":1,
       "Uncorrected P-value":1,
       "original name":"C8.0_Anahita_punctulata_male_tjc00297_clean_trinity_Trinity_TRINITY_DN2371_c0_g1_i2"
      },
     "C8_0_Anahita_punctulata_male_tjc00297_clean_trinity_Trinity_TRINITY_DN2881_c0_g1_i2":{
       "Baseline MG94xREV":0,
       "Baseline MG94xREV omega ratio":1,
       "Corrected P-value":1,
       "Full adaptive model":0,
       "LRT":0,
       "Nucleotide GTR":0,
       "Rate Distributions":        [
[1, 1] 
        ],
       "Rate classes":1,
       "Uncorrected P-value":1,
       "original name":"C8.0_Anahita_punctulata_male_tjc00297_clean_trinity_Trinity_TRINITY_DN2881_c0_g1_i2"
      },
     "C8_0_Anahita_punctulata_male_tjc00297_clean_trinity_Trinity_TRINITY_DN3336_c0_g1_i1":{
       "Baseline MG94xREV":0.03006630798888428,
       "Baseline MG94xREV omega ratio":0.2285105123989912,
       "Corrected P-value":1,
       "Full adaptive model":0.03025073431696246,
       "LRT":0,
       "Nucleotide GTR":0.03661622439215962,
       "Rate Distributions":        [
[0.1867660235662682, 1] 
        ],
       "Rate classes":1,
       "Uncorrected P-value":1,
       "original name":"C8.0_Anahita_punctulata_male_tjc00297_clean_trinity_Trinity_TRINITY_DN3336_c0_g1_i1"
      },
     "C8_0_Anahita_punctulata_male_tjc00297_clean_trinity_Trinity_TRINITY_DN34_c0_g1_i1":{
       "Baseline MG94xREV":0.06769379043169861,
       "Baseline MG94xREV omega ratio":2.866448533672751,
       "Corrected P-value":1,
       "Full adaptive model":0.1109797206931232,
       "LRT":0,
       "Nucleotide GTR":0.1113736778537078,
       "Rate Distributions":        [
[0.4172330485627914, 1] 
        ],
       "Rate classes":1,
       "Uncorrected P-value":1,
       "original name":"C8.0_Anahita_punctulata_male_tjc00297_clean_trinity_Trinity_TRINITY_DN34_c0_g1_i1"
      },
     "C8_0_Anahita_punctulata_male_tjc00297_clean_trinity_Trinity_TRINITY_DN35802_c0_g1_i1":{
       "Baseline MG94xREV":0,
       "Baseline MG94xREV omega ratio":1,
       "Corrected P-value":1,
       "Full adaptive model":0,
       "LRT":0,
       "Nucleotide GTR":0,
       "Rate Distributions":        [
[1, 1] 
        ],
       "Rate classes":1,
       "Uncorrected P-value":1,
       "original name":"C8.0_Anahita_punctulata_male_tjc00297_clean_trinity_Trinity_TRINITY_DN35802_c0_g1_i1"
      },
     "C8_0_Anahita_punctulata_male_tjc00297_clean_trinity_Trinity_TRINITY_DN3887_c0_g1_i3":{
       "Baseline MG94xREV":0.01082540125677751,
       "Baseline MG94xREV omega ratio":0,
       "Corrected P-value":1,
       "Full adaptive model":0.01095618506619611,
       "LRT":0,
       "Nucleotide GTR":0.01015435414130111,
       "Rate Distributions":        [
[0, 1] 
        ],
       "Rate classes":1,
       "Uncorrected P-value":1,
       "original name":"C8.0_Anahita_punctulata_male_tjc00297_clean_trinity_Trinity_TRINITY_DN3887_c0_g1_i3"
      },
     "C8_0_Anahita_punctulata_male_tjc00297_clean_trinity_Trinity_TRINITY_DN49084_c0_g1_i1":{
       "Baseline MG94xREV":0.01252546750418476,
       "Baseline MG94xREV omega ratio":10000000000,
       "Corrected P-value":1,
       "Full adaptive model":0.0123047833511959,
       "LRT":1.110164630095824,
       "Nucleotide GTR":0.05875625502599111,
       "Rate Distributions":        [
[10000000000, 1] 
        ],
       "Rate classes":1,
       "Uncorrected P-value":0.2306167353936618,
       "original name":"C8.0_Anahita_punctulata_male_tjc00297_clean_trinity_Trinity_TRINITY_DN49084_c0_g1_i1"
      },
     "C8_0_Anahita_punctulata_male_tjc00297_clean_trinity_Trinity_TRINITY_DN49712_c0_g1_i1":{
       "Baseline MG94xREV":0.01077485490002084,
       "Baseline MG94xREV omega ratio":0,
       "Corrected P-value":1,
       "Full adaptive model":0.01039180015604539,
       "LRT":0,
       "Nucleotide GTR":0.008714956054048862,
       "Rate Distributions":        [
[0, 1] 
        ],
       "Rate classes":1,
       "Uncorrected P-value":1,
       "original name":"C8.0_Anahita_punctulata_male_tjc00297_clean_trinity_Trinity_TRINITY_DN49712_c0_g1_i1"
      },
     "C8_0_Anahita_punctulata_male_tjc00297_clean_trinity_Trinity_TRINITY_DN5261_c1_g1_i2":{
       "Baseline MG94xREV":0.1559561510736345,
       "Baseline MG94xREV omega ratio":0.1325929217590045,
       "Corrected P-value":1,
       "Full adaptive model":0.1337605533621046,
       "LRT":0,
       "Nucleotide GTR":0.06494310859757606,
       "Rate Distributions":        [
[0.08716991166689651, 1] 
        ],
       "Rate classes":1,
       "Uncorrected P-value":1,
       "original name":"C8.0_Anahita_punctulata_male_tjc00297_clean_trinity_Trinity_TRINITY_DN5261_c1_g1_i2"
      },
     "C8_0_Anahita_punctulata_male_tjc00297_clean_trinity_Trinity_TRINITY_DN548_c0_g2_i1":{
       "Baseline MG94xREV":0.1517556539807996,
       "Baseline MG94xREV omega ratio":0.03033642813983288,
       "Corrected P-value":1,
       "Full adaptive model":0.1545410304116889,
       "LRT":0,
       "Nucleotide GTR":0.108364245302066,
       "Rate Distributions":        [
[0.02491100901948271, 1] 
        ],
       "Rate classes":1,
       "Uncorrected P-value":1,
       "original name":"C8.0_Anahita_punctulata_male_tjc00297_clean_trinity_Trinity_TRINITY_DN548_c0_g2_i1"
      },
     "C8_0_Anahita_punctulata_male_tjc00297_clean_trinity_Trinity_TRINITY_DN58581_c0_g1_i1":{
       "Baseline MG94xREV":0.366110438911792,
       "Baseline MG94xREV omega ratio":0.4427888318747106,
       "Corrected P-value":1,
       "Full adaptive model":0.3564851716935633,
       "LRT":0,
       "Nucleotide GTR":0.2960825216510755,
       "Rate Distributions":        [
[0.3789884563289084, 1] 
        ],
       "Rate classes":1,
       "Uncorrected P-value":1,
       "original name":"C8.0_Anahita_punctulata_male_tjc00297_clean_trinity_Trinity_TRINITY_DN58581_c0_g1_i1"
      },
     "C8_0_Anahita_punctulata_male_tjc00297_clean_trinity_Trinity_TRINITY_DN7619_c0_g2_i2":{
       "Baseline MG94xREV":0.02175329141674755,
       "Baseline MG94xREV omega ratio":0.399333985421724,
       "Corrected P-value":1,
       "Full adaptive model":0.01993406909246604,
       "LRT":0,
       "Nucleotide GTR":0.01977183099993822,
       "Rate Distributions":        [
[0.2844952050082564, 1] 
        ],
       "Rate classes":1,
       "Uncorrected P-value":1,
       "original name":"C8.0_Anahita_punctulata_male_tjc00297_clean_trinity_Trinity_TRINITY_DN7619_c0_g2_i2"
      },
     "C8_0_Anahita_punctulata_male_tjc00297_clean_trinity_Trinity_TRINITY_DN918_c0_g1_i1":{
       "Baseline MG94xREV":0.04500870950471289,
       "Baseline MG94xREV omega ratio":0.2095075834807548,
       "Corrected P-value":1,
       "Full adaptive model":0.03944703162233185,
       "LRT":0,
       "Nucleotide GTR":0.03244412284995114,
       "Rate Distributions":        [
[0.125056457598916, 1] 
        ],
       "Rate classes":1,
       "Uncorrected P-value":1,
       "original name":"C8.0_Anahita_punctulata_male_tjc00297_clean_trinity_Trinity_TRINITY_DN918_c0_g1_i1"
      },
     "C8_0_Anahita_punctulata_male_tjc00297_clean_trinity_Trinity_TRINITY_DN951_c0_g2_i1":{
       "Baseline MG94xREV":0.3850133694795932,
       "Baseline MG94xREV omega ratio":0.6521953472469343,
       "Corrected P-value":1,
       "Full adaptive model":0.3658589229426029,
       "LRT":0,
       "Nucleotide GTR":0.296229517020259,
       "Rate Distributions":        [
[0.6272059942634826, 1] 
        ],
       "Rate classes":1,
       "Uncorrected P-value":1,
       "original name":"C8.0_Anahita_punctulata_male_tjc00297_clean_trinity_Trinity_TRINITY_DN951_c0_g2_i1"
      },
     "C8_0_Anahita_punctulata_sra_clean_trinity_Trinity_TRINITY_DN292_c0_g1_i1":{
       "Baseline MG94xREV":0.2271571747380543,
       "Baseline MG94xREV omega ratio":0.7016811834425065,
       "Corrected P-value":1,
       "Full adaptive model":0.1235445000834209,
       "LRT":-0.1359129386546556,
       "Nucleotide GTR":0.2353106813949752,
       "Rate Distributions":        [
[0, 0.7453195921595491],
        [5.89645593195113, 0.2546804078404509] 
        ],
       "Rate classes":2,
       "Uncorrected P-value":0.5,
       "original name":"C8.0_Anahita_punctulata_sra_clean_trinity_Trinity_TRINITY_DN292_c0_g1_i1"
      },
     "C8_0_Anahita_punctulata_sra_clean_trinity_Trinity_TRINITY_DN354_c0_g2_i1":{
       "Baseline MG94xREV":0.1149051569611723,
       "Baseline MG94xREV omega ratio":0,
       "Corrected P-value":1,
       "Full adaptive model":0.1326866571328116,
       "LRT":0,
       "Nucleotide GTR":0.08341406476766576,
       "Rate Distributions":        [
[0, 1] 
        ],
       "Rate classes":1,
       "Uncorrected P-value":1,
       "original name":"C8.0_Anahita_punctulata_sra_clean_trinity_Trinity_TRINITY_DN354_c0_g2_i1"
      },
     "C8_0_Anahita_punctulata_sra_clean_trinity_Trinity_TRINITY_DN4280_c0_g1_i1":{
       "Baseline MG94xREV":0.2005175499958081,
       "Baseline MG94xREV omega ratio":0,
       "Corrected P-value":1,
       "Full adaptive model":0.1880881484677575,
       "LRT":0,
       "Nucleotide GTR":0.1353718120749914,
       "Rate Distributions":        [
[0, 1] 
        ],
       "Rate classes":1,
       "Uncorrected P-value":1,
       "original name":"C8.0_Anahita_punctulata_sra_clean_trinity_Trinity_TRINITY_DN4280_c0_g1_i1"
      },
     "C8_0_Anahita_punctulata_sra_clean_trinity_Trinity_TRINITY_DN57468_c0_g1_i1":{
       "Baseline MG94xREV":0,
       "Baseline MG94xREV omega ratio":1,
       "Corrected P-value":1,
       "Full adaptive model":0,
       "LRT":0,
       "Nucleotide GTR":0,
       "Rate Distributions":        [
[1, 1] 
        ],
       "Rate classes":1,
       "Uncorrected P-value":1,
       "original name":"C8.0_Anahita_punctulata_sra_clean_trinity_Trinity_TRINITY_DN57468_c0_g1_i1"
      },
     "C8_0_Anahita_punctulata_sra_clean_trinity_Trinity_TRINITY_DN8673_c0_g1_i1":{
       "Baseline MG94xREV":0.01987195323788612,
       "Baseline MG94xREV omega ratio":10000000000,
       "Corrected P-value":1,
       "Full adaptive model":0.02390656691867442,
       "LRT":0.965391393241589,
       "Nucleotide GTR":0.02714487268969116,
       "Rate Distributions":        [
[10000000000, 1] 
        ],
       "Rate classes":1,
       "Uncorrected P-value":0.2503017253022941,
       "original name":"C8.0_Anahita_punctulata_sra_clean_trinity_Trinity_TRINITY_DN8673_c0_g1_i1"
      },
     "C8_0_ArachnoserverCDS_Gene_20as_kappa_ctenitoxin_Pn1a_gb_AF015663_cDNA_sequence_of_a_toxin_from_the_venom_gland_of_the_spider_Phoneutria_nigriventer":{
       "Baseline MG94xREV":0.01144595072676159,
       "Baseline MG94xREV omega ratio":0,
       "Corrected P-value":1,
       "Full adaptive model":0.01155738120265814,
       "LRT":0,
       "Nucleotide GTR":0.01053853164985548,
       "Rate Distributions":        [
[0, 1] 
        ],
       "Rate classes":1,
       "Uncorrected P-value":1,
       "original name":"C8.0_ArachnoserverCDS_Gene_20as_kappa-ctenitoxin-Pn1a_gb_AF015663_cDNA_sequence_of_a_toxin_from_the_venom_gland_of_the_spider_Phoneutria_nigriventer"
      },
     "C8_0_ArachnoserverCDS_Gene_29as_U9_ctenitoxin_Pn1a_cDNA_sequence_of_a_toxin_from_the_venom_gland_of_the_spider_Phoneutria_nigriventer":{
       "Baseline MG94xREV":0.00962207959664667,
       "Baseline MG94xREV omega ratio":0,
       "Corrected P-value":1,
       "Full adaptive model":0.009677690584471285,
       "LRT":0,
       "Nucleotide GTR":0.009612009710234133,
       "Rate Distributions":        [
[0, 1] 
        ],
       "Rate classes":1,
       "Uncorrected P-value":1,
       "original name":"C8.0_ArachnoserverCDS_Gene_29as_U9-ctenitoxin-Pn1a_cDNA_sequence_of_a_toxin_from_the_venom_gland_of_the_spider_Phoneutria_nigriventer"
      },
     "C8_0_ArachnoserverCDS_Gene_37as_U7_ctenitoxin_Pn1a_cDNA_sequence_of_a_toxin_from_the_venom_gland_of_the_spider_Phoneutria_nigriventer":{
       "Baseline MG94xREV":0,
       "Baseline MG94xREV omega ratio":1,
       "Corrected P-value":1,
       "Full adaptive model":0,
       "LRT":0,
       "Nucleotide GTR":0,
       "Rate Distributions":        [
[1, 1] 
        ],
       "Rate classes":1,
       "Uncorrected P-value":1,
       "original name":"C8.0_ArachnoserverCDS_Gene_37as_U7-ctenitoxin-Pn1a_cDNA_sequence_of_a_toxin_from_the_venom_gland_of_the_spider_Phoneutria_nigriventer"
      },
     "C8_0_Ctenus_captiosis_female_tjc00305_clean_trinity_Trinity_TRINITY_DN23233_c0_g1_i5":{
       "Baseline MG94xREV":0,
       "Baseline MG94xREV omega ratio":1,
       "Corrected P-value":1,
       "Full adaptive model":0,
       "LRT":0,
       "Nucleotide GTR":0,
       "Rate Distributions":        [
[1, 1] 
        ],
       "Rate classes":1,
       "Uncorrected P-value":1,
       "original name":"C8.0_Ctenus_captiosis_female_tjc00305_clean_trinity_Trinity_TRINITY_DN23233_c0_g1_i5"
      },
     "C8_0_Ctenus_captiosis_female_tjc00305_clean_trinity_Trinity_TRINITY_DN3493_c0_g1_i2":{
       "Baseline MG94xREV":0.009477266288428094,
       "Baseline MG94xREV omega ratio":10000000000,
       "Corrected P-value":1,
       "Full adaptive model":0.00955394088897423,
       "LRT":0.5260306677955668,
       "Nucleotide GTR":0.009844082411626308,
       "Rate Distributions":        [
[10000000000, 1] 
        ],
       "Rate classes":1,
       "Uncorrected P-value":0.3242751221698509,
       "original name":"C8.0_Ctenus_captiosis_female_tjc00305_clean_trinity_Trinity_TRINITY_DN3493_c0_g1_i2"
      },
     "C8_0_Ctenus_captiosis_female_tjc00305_clean_trinity_Trinity_TRINITY_DN41773_c0_g1_i1":{
       "Baseline MG94xREV":0,
       "Baseline MG94xREV omega ratio":1,
       "Corrected P-value":1,
       "Full adaptive model":0,
       "LRT":0,
       "Nucleotide GTR":0,
       "Rate Distributions":        [
[1, 1] 
        ],
       "Rate classes":1,
       "Uncorrected P-value":1,
       "original name":"C8.0_Ctenus_captiosis_female_tjc00305_clean_trinity_Trinity_TRINITY_DN41773_c0_g1_i1"
      },
     "C8_0_Ctenus_captiosis_female_tjc00305_clean_trinity_Trinity_TRINITY_DN4_c0_g1_i1":{
       "Baseline MG94xREV":0.02203858096863985,
       "Baseline MG94xREV omega ratio":0,
       "Corrected P-value":1,
       "Full adaptive model":0.02189478830273751,
       "LRT":0,
       "Nucleotide GTR":0.03575031165505196,
       "Rate Distributions":        [
[0, 1] 
        ],
       "Rate classes":1,
       "Uncorrected P-value":1,
       "original name":"C8.0_Ctenus_captiosis_female_tjc00305_clean_trinity_Trinity_TRINITY_DN4_c0_g1_i1"
      },
     "C8_0_Ctenus_captiosis_female_tjc00305_clean_trinity_Trinity_TRINITY_DN51_c0_g1_i1":{
       "Baseline MG94xREV":0.02055068113652038,
       "Baseline MG94xREV omega ratio":0.809811604815434,
       "Corrected P-value":1,
       "Full adaptive model":0.02042154116903286,
       "LRT":0,
       "Nucleotide GTR":0.0210843463043479,
       "Rate Distributions":        [
[0.6650944477657038, 1] 
        ],
       "Rate classes":1,
       "Uncorrected P-value":1,
       "original name":"C8.0_Ctenus_captiosis_female_tjc00305_clean_trinity_Trinity_TRINITY_DN51_c0_g1_i1"
      },
     "C8_0_Ctenus_captiosis_female_tjc00305_clean_trinity_Trinity_TRINITY_DN762_c4_g1_i1":{
       "Baseline MG94xREV":0,
       "Baseline MG94xREV omega ratio":1,
       "Corrected P-value":1,
       "Full adaptive model":0,
       "LRT":0,
       "Nucleotide GTR":0,
       "Rate Distributions":        [
[1, 1] 
        ],
       "Rate classes":1,
       "Uncorrected P-value":1,
       "original name":"C8.0_Ctenus_captiosis_female_tjc00305_clean_trinity_Trinity_TRINITY_DN762_c4_g1_i1"
      },
     "C8_0_Ctenus_captiosis_female_tjc00311_clean_trinity_Trinity_TRINITY_DN100466_c0_g1_i1":{
       "Baseline MG94xREV":0.02609719277388647,
       "Baseline MG94xREV omega ratio":0,
       "Corrected P-value":1,
       "Full adaptive model":0.02365626486283521,
       "LRT":0,
       "Nucleotide GTR":0.02404589652255986,
       "Rate Distributions":        [
[0, 1] 
        ],
       "Rate classes":1,
       "Uncorrected P-value":1,
       "original name":"C8.0_Ctenus_captiosis_female_tjc00311_clean_trinity_Trinity_TRINITY_DN100466_c0_g1_i1"
      },
     "C8_0_Ctenus_captiosis_female_tjc00311_clean_trinity_Trinity_TRINITY_DN1514_c0_g1_i2":{
       "Baseline MG94xREV":0,
       "Baseline MG94xREV omega ratio":1,
       "Corrected P-value":1,
       "Full adaptive model":0,
       "LRT":0,
       "Nucleotide GTR":0,
       "Rate Distributions":        [
[1, 1] 
        ],
       "Rate classes":1,
       "Uncorrected P-value":1,
       "original name":"C8.0_Ctenus_captiosis_female_tjc00311_clean_trinity_Trinity_TRINITY_DN1514_c0_g1_i2"
      },
     "C8_0_Ctenus_captiosis_female_tjc00311_clean_trinity_Trinity_TRINITY_DN3492_c0_g1_i6":{
       "Baseline MG94xREV":0.1446777727011222,
       "Baseline MG94xREV omega ratio":0.4779039903808918,
       "Corrected P-value":1,
       "Full adaptive model":0.1372142691278847,
       "LRT":0,
       "Nucleotide GTR":0.124093272454937,
       "Rate Distributions":        [
[0.3743051851013766, 1] 
        ],
       "Rate classes":1,
       "Uncorrected P-value":1,
       "original name":"C8.0_Ctenus_captiosis_female_tjc00311_clean_trinity_Trinity_TRINITY_DN3492_c0_g1_i6"
      },
     "C8_0_Ctenus_captiosis_female_tjc00311_clean_trinity_Trinity_TRINITY_DN393_c1_g2_i6":{
       "Baseline MG94xREV":0.09301184006483193,
       "Baseline MG94xREV omega ratio":1.788420048918866,
       "Corrected P-value":1,
       "Full adaptive model":0.09895739100827551,
       "LRT":0.3111634874221636,
       "Nucleotide GTR":0.07561266299396451,
       "Rate Distributions":        [
[1.547030997823122, 1] 
        ],
       "Rate classes":1,
       "Uncorrected P-value":0.3721685522908245,
       "original name":"C8.0_Ctenus_captiosis_female_tjc00311_clean_trinity_Trinity_TRINITY_DN393_c1_g2_i6"
      },
     "C8_0_Ctenus_captiosis_female_tjc00311_clean_trinity_Trinity_TRINITY_DN430_c0_g1_i1":{
       "Baseline MG94xREV":0.04035957004490807,
       "Baseline MG94xREV omega ratio":10000000000,
       "Corrected P-value":1,
       "Full adaptive model":0.03592986773236059,
       "LRT":1.694460380327655,
       "Nucleotide GTR":0.02857660413826443,
       "Rate Distributions":        [
[10000000000, 1] 
        ],
       "Rate classes":1,
       "Uncorrected P-value":0.1671829363227135,
       "original name":"C8.0_Ctenus_captiosis_female_tjc00311_clean_trinity_Trinity_TRINITY_DN430_c0_g1_i1"
      },
     "C8_0_Ctenus_captiosis_female_tjc00311_clean_trinity_Trinity_TRINITY_DN430_c0_g2_i3":{
       "Baseline MG94xREV":0.009790853511870808,
       "Baseline MG94xREV omega ratio":0,
       "Corrected P-value":1,
       "Full adaptive model":0.009816392497697375,
       "LRT":0,
       "Nucleotide GTR":0.008232309999049807,
       "Rate Distributions":        [
[0, 1] 
        ],
       "Rate classes":1,
       "Uncorrected P-value":1,
       "original name":"C8.0_Ctenus_captiosis_female_tjc00311_clean_trinity_Trinity_TRINITY_DN430_c0_g2_i3"
      },
     "C8_0_Ctenus_captiosis_female_tjc00311_clean_trinity_Trinity_TRINITY_DN43385_c0_g1_i1":{
       "Baseline MG94xREV":0.008662837500172214,
       "Baseline MG94xREV omega ratio":10000000000,
       "Corrected P-value":1,
       "Full adaptive model":0.008663639626760269,
       "LRT":-2.521534308994887,
       "Nucleotide GTR":0.009467051542668612,
       "Rate Distributions":        [
[10000000000, 1] 
        ],
       "Rate classes":1,
       "Uncorrected P-value":0.5,
       "original name":"C8.0_Ctenus_captiosis_female_tjc00311_clean_trinity_Trinity_TRINITY_DN43385_c0_g1_i1"
      },
     "C8_0_Ctenus_captiosis_female_tjc00311_clean_trinity_Trinity_TRINITY_DN5506_c0_g1_i5":{
       "Baseline MG94xREV":0.00955079210615919,
       "Baseline MG94xREV omega ratio":0,
       "Corrected P-value":1,
       "Full adaptive model":0.009544131262676626,
       "LRT":0,
       "Nucleotide GTR":0.009609981506960762,
       "Rate Distributions":        [
[0, 1] 
        ],
       "Rate classes":1,
       "Uncorrected P-value":1,
       "original name":"C8.0_Ctenus_captiosis_female_tjc00311_clean_trinity_Trinity_TRINITY_DN5506_c0_g1_i5"
      },
     "C8_0_Ctenus_captiosis_female_tjc00311_clean_trinity_Trinity_TRINITY_DN812_c0_g1_i1":{
       "Baseline MG94xREV":0.2732340674457867,
       "Baseline MG94xREV omega ratio":1.216744627737456,
       "Corrected P-value":1,
       "Full adaptive model":0.2712086349164003,
       "LRT":-0.0003954382991651073,
       "Nucleotide GTR":0.2660429873959888,
       "Rate Distributions":        [
[1.003336165817174, 1] 
        ],
       "Rate classes":1,
       "Uncorrected P-value":0.5,
       "original name":"C8.0_Ctenus_captiosis_female_tjc00311_clean_trinity_Trinity_TRINITY_DN812_c0_g1_i1"
      },
     "C8_0_Ctenus_captiosis_female_tjc00311_clean_trinity_Trinity_TRINITY_DN812_c0_g2_i1":{
       "Baseline MG94xREV":0,
       "Baseline MG94xREV omega ratio":1,
       "Corrected P-value":1,
       "Full adaptive model":0,
       "LRT":0,
       "Nucleotide GTR":0,
       "Rate Distributions":        [
[1, 1] 
        ],
       "Rate classes":1,
       "Uncorrected P-value":1,
       "original name":"C8.0_Ctenus_captiosis_female_tjc00311_clean_trinity_Trinity_TRINITY_DN812_c0_g2_i1"
      },
     "C8_0_Ctenus_captiosis_male_tjc00303_clean_trinity_Trinity_TRINITY_DN1852_c0_g1_i3":{
       "Baseline MG94xREV":0,
       "Baseline MG94xREV omega ratio":1,
       "Corrected P-value":1,
       "Full adaptive model":0,
       "LRT":0,
       "Nucleotide GTR":0,
       "Rate Distributions":        [
[1, 1] 
        ],
       "Rate classes":1,
       "Uncorrected P-value":1,
       "original name":"C8.0_Ctenus_captiosis_male_tjc00303_clean_trinity_Trinity_TRINITY_DN1852_c0_g1_i3"
      },
     "C8_0_Ctenus_captiosis_male_tjc00303_clean_trinity_Trinity_TRINITY_DN7370_c0_g1_i1":{
       "Baseline MG94xREV":0.03255504355581753,
       "Baseline MG94xREV omega ratio":10000000000,
       "Corrected P-value":1,
       "Full adaptive model":0.03280005585294027,
       "LRT":-1.709814373069094,
       "Nucleotide GTR":0.03143685569383249,
       "Rate Distributions":        [
[10000000000, 1] 
        ],
       "Rate classes":1,
       "Uncorrected P-value":0.5,
       "original name":"C8.0_Ctenus_captiosis_male_tjc00303_clean_trinity_Trinity_TRINITY_DN7370_c0_g1_i1"
      },
     "C8_0_Ctenus_captiosis_male_tjc00306_clean_trinity_Trinity_TRINITY_DN17688_c0_g1_i1":{
       "Baseline MG94xREV":0.02269679428430743,
       "Baseline MG94xREV omega ratio":0.7608235936039682,
       "Corrected P-value":1,
       "Full adaptive model":0.02273199795898465,
       "LRT":0,
       "Nucleotide GTR":0.0229897188186712,
       "Rate Distributions":        [
[0.6461365058411984, 1] 
        ],
       "Rate classes":1,
       "Uncorrected P-value":1,
       "original name":"C8.0_Ctenus_captiosis_male_tjc00306_clean_trinity_Trinity_TRINITY_DN17688_c0_g1_i1"
      },
     "C8_0_Ctenus_captiosis_male_tjc00306_clean_trinity_Trinity_TRINITY_DN46_c0_g1_i1":{
       "Baseline MG94xREV":0.03337866693018306,
       "Baseline MG94xREV omega ratio":0.4672396063430946,
       "Corrected P-value":1,
       "Full adaptive model":0.03434206903127302,
       "LRT":0,
       "Nucleotide GTR":0.02469269347269653,
       "Rate Distributions":        [
[0.4110120041725591, 1] 
        ],
       "Rate classes":1,
       "Uncorrected P-value":1,
       "original name":"C8.0_Ctenus_captiosis_male_tjc00306_clean_trinity_Trinity_TRINITY_DN46_c0_g1_i1"
      },
     "C8_0_Ctenus_captiosis_male_tjc00306_clean_trinity_Trinity_TRINITY_DN568_c0_g1_i4":{
       "Baseline MG94xREV":0.01618546082257187,
       "Baseline MG94xREV omega ratio":0,
       "Corrected P-value":1,
       "Full adaptive model":0.02474739032883116,
       "LRT":0,
       "Nucleotide GTR":0.06548243683812698,
       "Rate Distributions":        [
[0, 1] 
        ],
       "Rate classes":1,
       "Uncorrected P-value":1,
       "original name":"C8.0_Ctenus_captiosis_male_tjc00306_clean_trinity_Trinity_TRINITY_DN568_c0_g1_i4"
      },
     "C8_0_Ctenus_captiosis_male_tjc00306_clean_trinity_Trinity_TRINITY_DN8190_c0_g1_i1":{
       "Baseline MG94xREV":0.2541239750472152,
       "Baseline MG94xREV omega ratio":0.6630750250002098,
       "Corrected P-value":1,
       "Full adaptive model":0.3013989139640296,
       "LRT":0,
       "Nucleotide GTR":0.2326341098663592,
       "Rate Distributions":        [
[0.4049914226201702, 1] 
        ],
       "Rate classes":1,
       "Uncorrected P-value":1,
       "original name":"C8.0_Ctenus_captiosis_male_tjc00306_clean_trinity_Trinity_TRINITY_DN8190_c0_g1_i1"
      },
     "C8_0_Ctenus_corniger_sra_clean_trinity_Trinity_TRINITY_DN1030_c0_g1_i1":{
       "Baseline MG94xREV":7.629640387624012,
       "Baseline MG94xREV omega ratio":0.03380259000675741,
       "Corrected P-value":1,
       "Full adaptive model":5.594219870180527,
       "LRT":0,
       "Nucleotide GTR":0.8572623126757367,
       "Rate Distributions":        [
[0.04083096789998875, 1] 
        ],
       "Rate classes":1,
       "Uncorrected P-value":1,
       "original name":"C8.0_Ctenus_corniger_sra_clean_trinity_Trinity_TRINITY_DN1030_c0_g1_i1"
      },
     "C8_0_Ctenus_corniger_sra_clean_trinity_Trinity_TRINITY_DN1055_c0_g1_i1":{
       "Baseline MG94xREV":0.4204458604004228,
       "Baseline MG94xREV omega ratio":0.1749629552105068,
       "Corrected P-value":1,
       "Full adaptive model":0.5358839732639233,
       "LRT":0,
       "Nucleotide GTR":0.2094434959699466,
       "Rate Distributions":        [
[0.1250432542167677, 1] 
        ],
       "Rate classes":1,
       "Uncorrected P-value":1,
       "original name":"C8.0_Ctenus_corniger_sra_clean_trinity_Trinity_TRINITY_DN1055_c0_g1_i1"
      },
     "C8_0_Ctenus_corniger_sra_clean_trinity_Trinity_TRINITY_DN116899_c0_g1_i1":{
       "Baseline MG94xREV":0.1097688194418034,
       "Baseline MG94xREV omega ratio":0.9324985022774108,
       "Corrected P-value":1,
       "Full adaptive model":0.1088257048311234,
       "LRT":0,
       "Nucleotide GTR":0.115717952650144,
       "Rate Distributions":        [
[0.9459526102808568, 1] 
        ],
       "Rate classes":1,
       "Uncorrected P-value":1,
       "original name":"C8.0_Ctenus_corniger_sra_clean_trinity_Trinity_TRINITY_DN116899_c0_g1_i1"
      },
     "C8_0_Ctenus_corniger_sra_clean_trinity_Trinity_TRINITY_DN1548_c0_g1_i1":{
       "Baseline MG94xREV":1506.976686939063,
       "Baseline MG94xREV omega ratio":0.0001135931118997723,
       "Corrected P-value":1,
       "Full adaptive model":1303.809765837942,
       "LRT":0,
       "Nucleotide GTR":0.6920985814434057,
       "Rate Distributions":        [
[0.0001099133392677856, 1] 
        ],
       "Rate classes":1,
       "Uncorrected P-value":1,
       "original name":"C8.0_Ctenus_corniger_sra_clean_trinity_Trinity_TRINITY_DN1548_c0_g1_i1"
      },
     "C8_0_Ctenus_corniger_sra_clean_trinity_Trinity_TRINITY_DN16312_c0_g1_i1":{
       "Baseline MG94xREV":1506.714694140494,
       "Baseline MG94xREV omega ratio":3.811829667471297e-05,
       "Corrected P-value":1,
       "Full adaptive model":1303.538452799359,
       "LRT":0,
       "Nucleotide GTR":0.3771607139495519,
       "Rate Distributions":        [
[3.452288049572399e-05, 1] 
        ],
       "Rate classes":1,
       "Uncorrected P-value":1,
       "original name":"C8.0_Ctenus_corniger_sra_clean_trinity_Trinity_TRINITY_DN16312_c0_g1_i1"
      },
     "C8_0_Ctenus_corniger_sra_clean_trinity_Trinity_TRINITY_DN21_c0_g1_i1":{
       "Baseline MG94xREV":0.1069645627136798,
       "Baseline MG94xREV omega ratio":10000000000,
       "Corrected P-value":1,
       "Full adaptive model":0.123432371268694,
       "LRT":0.5798561008414254,
       "Nucleotide GTR":0.07855080936620396,
       "Rate Distributions":        [
[2.819873666694405, 1] 
        ],
       "Rate classes":1,
       "Uncorrected P-value":0.3137689681009572,
       "original name":"C8.0_Ctenus_corniger_sra_clean_trinity_Trinity_TRINITY_DN21_c0_g1_i1"
      },
     "C8_0_Ctenus_corniger_sra_clean_trinity_Trinity_TRINITY_DN21_c0_g2_i2":{
       "Baseline MG94xREV":0.2155060917232931,
       "Baseline MG94xREV omega ratio":1.583169905061125,
       "Corrected P-value":1,
       "Full adaptive model":0.2187034517668776,
       "LRT":6.422460008150665,
       "Nucleotide GTR":0.2462770377469431,
       "Rate Distributions":        [
[0.9332766457701661, 0.8137594555802024],
        [61.68568580066518, 0.1862405444197976] 
        ],
       "Rate classes":2,
       "Uncorrected P-value":0.01434582069009083,
       "original name":"C8.0_Ctenus_corniger_sra_clean_trinity_Trinity_TRINITY_DN21_c0_g2_i2"
      },
     "C8_0_Ctenus_corniger_sra_clean_trinity_Trinity_TRINITY_DN2218_c0_g1_i1":{
       "Baseline MG94xREV":0.04502414359241381,
       "Baseline MG94xREV omega ratio":0,
       "Corrected P-value":1,
       "Full adaptive model":0.04444842875772828,
       "LRT":0,
       "Nucleotide GTR":0.04206022051423061,
       "Rate Distributions":        [
[0, 1] 
        ],
       "Rate classes":1,
       "Uncorrected P-value":1,
       "original name":"C8.0_Ctenus_corniger_sra_clean_trinity_Trinity_TRINITY_DN2218_c0_g1_i1"
      },
     "C8_0_Ctenus_corniger_sra_clean_trinity_Trinity_TRINITY_DN29999_c0_g1_i1":{
       "Baseline MG94xREV":0.06623470337154909,
       "Baseline MG94xREV omega ratio":0,
       "Corrected P-value":1,
       "Full adaptive model":0.07299823022765609,
       "LRT":0,
       "Nucleotide GTR":0.06327418318778222,
       "Rate Distributions":        [
[0.03252185187739254, 1] 
        ],
       "Rate classes":1,
       "Uncorrected P-value":1,
       "original name":"C8.0_Ctenus_corniger_sra_clean_trinity_Trinity_TRINITY_DN29999_c0_g1_i1"
      },
     "C8_0_Ctenus_corniger_sra_clean_trinity_Trinity_TRINITY_DN3212_c0_g1_i1":{
       "Baseline MG94xREV":0.2960257601405931,
       "Baseline MG94xREV omega ratio":0.4885321673182006,
       "Corrected P-value":1,
       "Full adaptive model":0.2713562714224,
       "LRT":0,
       "Nucleotide GTR":0.2205830790417555,
       "Rate Distributions":        [
[0.2630680046599793, 1] 
        ],
       "Rate classes":1,
       "Uncorrected P-value":1,
       "original name":"C8.0_Ctenus_corniger_sra_clean_trinity_Trinity_TRINITY_DN3212_c0_g1_i1"
      },
     "C8_0_Ctenus_corniger_sra_clean_trinity_Trinity_TRINITY_DN54298_c0_g1_i1":{
       "Baseline MG94xREV":0.2937052686077039,
       "Baseline MG94xREV omega ratio":2.079923780008251,
       "Corrected P-value":1,
       "Full adaptive model":1.228982465729221,
       "LRT":6.451750793319661,
       "Nucleotide GTR":0.341804459198596,
       "Rate Distributions":        [
[1, 0.7362177875323223],
        [466.1066012821425, 0.2637822124676777] 
        ],
       "Rate classes":2,
       "Uncorrected P-value":0.01413315963765416,
       "original name":"C8.0_Ctenus_corniger_sra_clean_trinity_Trinity_TRINITY_DN54298_c0_g1_i1"
      },
     "C8_0_Ctenus_corniger_sra_clean_trinity_Trinity_TRINITY_DN62606_c0_g1_i1":{
       "Baseline MG94xREV":0.2582117294636599,
       "Baseline MG94xREV omega ratio":0.1127180439060548,
       "Corrected P-value":1,
       "Full adaptive model":0.2462004553207466,
       "LRT":0,
       "Nucleotide GTR":0.2031930641370464,
       "Rate Distributions":        [
[0.09354511058409959, 1] 
        ],
       "Rate classes":1,
       "Uncorrected P-value":1,
       "original name":"C8.0_Ctenus_corniger_sra_clean_trinity_Trinity_TRINITY_DN62606_c0_g1_i1"
      },
     "C8_0_Ctenus_corniger_sra_clean_trinity_Trinity_TRINITY_DN66103_c0_g1_i1":{
       "Baseline MG94xREV":0.3088171852903395,
       "Baseline MG94xREV omega ratio":0.4089847298522681,
       "Corrected P-value":1,
       "Full adaptive model":0.2957780116775641,
       "LRT":0,
       "Nucleotide GTR":0.2566913025234821,
       "Rate Distributions":        [
[0.3740819517404073, 1] 
        ],
       "Rate classes":1,
       "Uncorrected P-value":1,
       "original name":"C8.0_Ctenus_corniger_sra_clean_trinity_Trinity_TRINITY_DN66103_c0_g1_i1"
      },
     "C8_0_Ctenus_corniger_sra_clean_trinity_Trinity_TRINITY_DN7803_c0_g2_i1":{
       "Baseline MG94xREV":0.2864523563070739,
       "Baseline MG94xREV omega ratio":0.4479259411231636,
       "Corrected P-value":1,
       "Full adaptive model":9.688414686509216,
       "LRT":5.262747276632581,
       "Nucleotide GTR":0.2403850529612143,
       "Rate Distributions":        [
[0.2223976357131678, 0.7699613625390481],
        [899.9099099099606, 0.2300386374609519] 
        ],
       "Rate classes":2,
       "Uncorrected P-value":0.02595117654596008,
       "original name":"C8.0_Ctenus_corniger_sra_clean_trinity_Trinity_TRINITY_DN7803_c0_g2_i1"
      },
     "C8_0_Ctenus_corniger_sra_clean_trinity_Trinity_TRINITY_DN88_c0_g1_i1":{
       "Baseline MG94xREV":0.1839935585182703,
       "Baseline MG94xREV omega ratio":0.8137499605217624,
       "Corrected P-value":1,
       "Full adaptive model":3.41059368159656,
       "LRT":5.912209575704765,
       "Nucleotide GTR":0.199326161447704,
       "Rate Distributions":        [
[1, 0.9314045180236866],
        [1557.699535943612, 0.06859548197631338] 
        ],
       "Rate classes":2,
       "Uncorrected P-value":0.01861360703152959,
       "original name":"C8.0_Ctenus_corniger_sra_clean_trinity_Trinity_TRINITY_DN88_c0_g1_i1"
      },
     "C8_0_Ctenus_corniger_sra_clean_trinity_Trinity_TRINITY_DN91754_c0_g1_i1":{
       "Baseline MG94xREV":0.2037527549331735,
       "Baseline MG94xREV omega ratio":0.2862673662125336,
       "Corrected P-value":1,
       "Full adaptive model":0.1806118066965074,
       "LRT":0,
       "Nucleotide GTR":0.1698779559447465,
       "Rate Distributions":        [
[0.2947111048212093, 1] 
        ],
       "Rate classes":1,
       "Uncorrected P-value":1,
       "original name":"C8.0_Ctenus_corniger_sra_clean_trinity_Trinity_TRINITY_DN91754_c0_g1_i1"
      },
     "C8_0_Ctenus_exlineae_female_tjc00244_clean_trinity_Trinity_TRINITY_DN2324_c0_g2_i2":{
       "Baseline MG94xREV":0,
       "Baseline MG94xREV omega ratio":1,
       "Corrected P-value":1,
       "Full adaptive model":0,
       "LRT":0,
       "Nucleotide GTR":0,
       "Rate Distributions":        [
[1, 1] 
        ],
       "Rate classes":1,
       "Uncorrected P-value":1,
       "original name":"C8.0_Ctenus_exlineae_female_tjc00244_clean_trinity_Trinity_TRINITY_DN2324_c0_g2_i2"
      },
     "C8_0_Ctenus_exlineae_female_tjc00244_clean_trinity_Trinity_TRINITY_DN3117_c0_g1_i5":{
       "Baseline MG94xREV":0.02299443626836147,
       "Baseline MG94xREV omega ratio":10000000000,
       "Corrected P-value":1,
       "Full adaptive model":0.02267588101115158,
       "LRT":-1.029310628058738,
       "Nucleotide GTR":0.02477904498376348,
       "Rate Distributions":        [
[10000000000, 1] 
        ],
       "Rate classes":1,
       "Uncorrected P-value":0.5,
       "original name":"C8.0_Ctenus_exlineae_female_tjc00244_clean_trinity_Trinity_TRINITY_DN3117_c0_g1_i5"
      },
     "C8_0_Ctenus_exlineae_female_tjc00244_clean_trinity_Trinity_TRINITY_DN4528_c0_g1_i1":{
       "Baseline MG94xREV":0.07112282626861462,
       "Baseline MG94xREV omega ratio":1.345229975637644,
       "Corrected P-value":1,
       "Full adaptive model":0.06775052818893758,
       "LRT":-0.001925733202369884,
       "Nucleotide GTR":0.0841249897869233,
       "Rate Distributions":        [
[1.017494815412278, 1] 
        ],
       "Rate classes":1,
       "Uncorrected P-value":0.5,
       "original name":"C8.0_Ctenus_exlineae_female_tjc00244_clean_trinity_Trinity_TRINITY_DN4528_c0_g1_i1"
      },
     "C8_0_Ctenus_exlineae_female_tjc00244_clean_trinity_Trinity_TRINITY_DN47759_c0_g1_i1":{
       "Baseline MG94xREV":0.1452537971833461,
       "Baseline MG94xREV omega ratio":10000000000,
       "Corrected P-value":1,
       "Full adaptive model":0.1246375424761427,
       "LRT":1.842983271621051,
       "Nucleotide GTR":0.1118677760220308,
       "Rate Distributions":        [
[10000000000, 1] 
        ],
       "Rate classes":1,
       "Uncorrected P-value":0.1542978500314318,
       "original name":"C8.0_Ctenus_exlineae_female_tjc00244_clean_trinity_Trinity_TRINITY_DN47759_c0_g1_i1"
      },
     "C8_0_Ctenus_exlineae_female_tjc00244_clean_trinity_Trinity_TRINITY_DN52099_c0_g1_i1":{
       "Baseline MG94xREV":0.06177768001879349,
       "Baseline MG94xREV omega ratio":0.3884407857914897,
       "Corrected P-value":1,
       "Full adaptive model":0.04148900850857067,
       "LRT":3.56878311894252,
       "Nucleotide GTR":0.06191123124732893,
       "Rate Distributions":        [
[0.09493291223612198, 0.958687172242261],
        [24.18368540032022, 0.04131282775773903] 
        ],
       "Rate classes":2,
       "Uncorrected P-value":0.06214484417740215,
       "original name":"C8.0_Ctenus_exlineae_female_tjc00244_clean_trinity_Trinity_TRINITY_DN52099_c0_g1_i1"
      },
     "C8_0_Ctenus_exlineae_female_tjc00244_clean_trinity_Trinity_TRINITY_DN86_c0_g1_i1":{
       "Baseline MG94xREV":0,
       "Baseline MG94xREV omega ratio":1,
       "Corrected P-value":1,
       "Full adaptive model":0,
       "LRT":0,
       "Nucleotide GTR":0,
       "Rate Distributions":        [
[1, 1] 
        ],
       "Rate classes":1,
       "Uncorrected P-value":1,
       "original name":"C8.0_Ctenus_exlineae_female_tjc00244_clean_trinity_Trinity_TRINITY_DN86_c0_g1_i1"
      },
     "C8_0_Ctenus_exlineae_female_tjc00245_clean_trinity_Trinity_TRINITY_DN16252_c0_g1_i2":{
       "Baseline MG94xREV":0.1668695777405106,
       "Baseline MG94xREV omega ratio":0.06604453822695418,
       "Corrected P-value":1,
       "Full adaptive model":0.2102069449774314,
       "LRT":0,
       "Nucleotide GTR":0.1269302841395004,
       "Rate Distributions":        [
[0.09737093682056289, 1] 
        ],
       "Rate classes":1,
       "Uncorrected P-value":1,
       "original name":"C8.0_Ctenus_exlineae_female_tjc00245_clean_trinity_Trinity_TRINITY_DN16252_c0_g1_i2"
      },
     "C8_0_Ctenus_exlineae_female_tjc00245_clean_trinity_Trinity_TRINITY_DN1728_c0_g1_i8":{
       "Baseline MG94xREV":0.02131921939515759,
       "Baseline MG94xREV omega ratio":0.3903458510138172,
       "Corrected P-value":1,
       "Full adaptive model":0.02127243402692762,
       "LRT":0,
       "Nucleotide GTR":0.02030301756527813,
       "Rate Distributions":        [
[0.3254017506030094, 1] 
        ],
       "Rate classes":1,
       "Uncorrected P-value":1,
       "original name":"C8.0_Ctenus_exlineae_female_tjc00245_clean_trinity_Trinity_TRINITY_DN1728_c0_g1_i8"
      },
     "C8_0_Ctenus_exlineae_female_tjc00245_clean_trinity_Trinity_TRINITY_DN3141_c0_g1_i2":{
       "Baseline MG94xREV":0.01191359675395902,
       "Baseline MG94xREV omega ratio":0,
       "Corrected P-value":1,
       "Full adaptive model":0.01213006044494886,
       "LRT":0,
       "Nucleotide GTR":0.004679806292549884,
       "Rate Distributions":        [
[0, 1] 
        ],
       "Rate classes":1,
       "Uncorrected P-value":1,
       "original name":"C8.0_Ctenus_exlineae_female_tjc00245_clean_trinity_Trinity_TRINITY_DN3141_c0_g1_i2"
      },
     "C8_0_Ctenus_exlineae_female_tjc00245_clean_trinity_Trinity_TRINITY_DN674_c0_g6_i1":{
       "Baseline MG94xREV":0,
       "Baseline MG94xREV omega ratio":1,
       "Corrected P-value":1,
       "Full adaptive model":0,
       "LRT":0,
       "Nucleotide GTR":0,
       "Rate Distributions":        [
[1, 1] 
        ],
       "Rate classes":1,
       "Uncorrected P-value":1,
       "original name":"C8.0_Ctenus_exlineae_female_tjc00245_clean_trinity_Trinity_TRINITY_DN674_c0_g6_i1"
      },
     "C8_0_Ctenus_exlineae_female_tjc00247_clean_trinity_Trinity_TRINITY_DN11350_c0_g1_i1":{
       "Baseline MG94xREV":0.01131437025092744,
       "Baseline MG94xREV omega ratio":0,
       "Corrected P-value":1,
       "Full adaptive model":0.01131073824472001,
       "LRT":0,
       "Nucleotide GTR":0.01004696078401441,
       "Rate Distributions":        [
[0, 1] 
        ],
       "Rate classes":1,
       "Uncorrected P-value":1,
       "original name":"C8.0_Ctenus_exlineae_female_tjc00247_clean_trinity_Trinity_TRINITY_DN11350_c0_g1_i1"
      },
     "C8_0_Ctenus_exlineae_female_tjc00247_clean_trinity_Trinity_TRINITY_DN2225_c0_g1_i2":{
       "Baseline MG94xREV":0.02409267429088478,
       "Baseline MG94xREV omega ratio":0.7381332796822028,
       "Corrected P-value":1,
       "Full adaptive model":0.02834461266059851,
       "LRT":0,
       "Nucleotide GTR":0.02092390582220633,
       "Rate Distributions":        [
[0.7505721644121119, 1] 
        ],
       "Rate classes":1,
       "Uncorrected P-value":1,
       "original name":"C8.0_Ctenus_exlineae_female_tjc00247_clean_trinity_Trinity_TRINITY_DN2225_c0_g1_i2"
      },
     "C8_0_Ctenus_exlineae_female_tjc00247_clean_trinity_Trinity_TRINITY_DN288_c0_g1_i2":{
       "Baseline MG94xREV":0.009705969458243835,
       "Baseline MG94xREV omega ratio":0,
       "Corrected P-value":1,
       "Full adaptive model":0.009847485179562585,
       "LRT":0,
       "Nucleotide GTR":0.008626681623034888,
       "Rate Distributions":        [
[0, 1] 
        ],
       "Rate classes":1,
       "Uncorrected P-value":1,
       "original name":"C8.0_Ctenus_exlineae_female_tjc00247_clean_trinity_Trinity_TRINITY_DN288_c0_g1_i2"
      },
     "C8_0_Ctenus_exlineae_female_tjc00247_clean_trinity_Trinity_TRINITY_DN503_c3_g1_i3":{
       "Baseline MG94xREV":0.03285573224845099,
       "Baseline MG94xREV omega ratio":0.2106363343364947,
       "Corrected P-value":1,
       "Full adaptive model":0.03277034626151059,
       "LRT":0,
       "Nucleotide GTR":0.0305565171927012,
       "Rate Distributions":        [
[0.1777710741571677, 1] 
        ],
       "Rate classes":1,
       "Uncorrected P-value":1,
       "original name":"C8.0_Ctenus_exlineae_female_tjc00247_clean_trinity_Trinity_TRINITY_DN503_c3_g1_i3"
      },
     "C8_0_Ctenus_exlineae_male_tjc00242_clean_trinity_Trinity_TRINITY_DN6530_c0_g1_i1":{
       "Baseline MG94xREV":0.3235827776009362,
       "Baseline MG94xREV omega ratio":0.1065629528986837,
       "Corrected P-value":1,
       "Full adaptive model":0.3038688727774195,
       "LRT":0,
       "Nucleotide GTR":0.2772074637647519,
       "Rate Distributions":        [
[0.09487690546028484, 1] 
        ],
       "Rate classes":1,
       "Uncorrected P-value":1,
       "original name":"C8.0_Ctenus_exlineae_male_tjc00242_clean_trinity_Trinity_TRINITY_DN6530_c0_g1_i1"
      },
     "C8_0_Ctenus_exlineae_male_tjc00242_clean_trinity_Trinity_TRINITY_DN66_c0_g3_i1":{
       "Baseline MG94xREV":0.04447731401261367,
       "Baseline MG94xREV omega ratio":0,
       "Corrected P-value":1,
       "Full adaptive model":0.04465001692764922,
       "LRT":0,
       "Nucleotide GTR":0.0404877191437884,
       "Rate Distributions":        [
[0, 1] 
        ],
       "Rate classes":1,
       "Uncorrected P-value":1,
       "original name":"C8.0_Ctenus_exlineae_male_tjc00242_clean_trinity_Trinity_TRINITY_DN66_c0_g3_i1"
      },
     "C8_0_Ctenus_exlineae_male_tjc00242_clean_trinity_Trinity_TRINITY_DN686_c0_g1_i1":{
       "Baseline MG94xREV":0,
       "Baseline MG94xREV omega ratio":1,
       "Corrected P-value":1,
       "Full adaptive model":0,
       "LRT":0,
       "Nucleotide GTR":0,
       "Rate Distributions":        [
[1, 1] 
        ],
       "Rate classes":1,
       "Uncorrected P-value":1,
       "original name":"C8.0_Ctenus_exlineae_male_tjc00242_clean_trinity_Trinity_TRINITY_DN686_c0_g1_i1"
      },
     "C8_0_Ctenus_exlineae_male_tjc00242_clean_trinity_Trinity_TRINITY_DN953_c0_g1_i1":{
       "Baseline MG94xREV":0.01675588227625118,
       "Baseline MG94xREV omega ratio":10000000000,
       "Corrected P-value":1,
       "Full adaptive model":0.01218333392447685,
       "LRT":7.859684684459353,
       "Nucleotide GTR":0.02548308654199436,
       "Rate Distributions":        [
[0, 0.9715499875883983],
        [100000, 0.02845001241160172] 
        ],
       "Rate classes":2,
       "Uncorrected P-value":0.006905015075552245,
       "original name":"C8.0_Ctenus_exlineae_male_tjc00242_clean_trinity_Trinity_TRINITY_DN953_c0_g1_i1"
      },
     "C8_0_Ctenus_exlineae_male_tjc00246_clean_trinity_Trinity_TRINITY_DN2229_c0_g1_i1":{
       "Baseline MG94xREV":0,
       "Baseline MG94xREV omega ratio":1,
       "Corrected P-value":1,
       "Full adaptive model":0,
       "LRT":0,
       "Nucleotide GTR":0,
       "Rate Distributions":        [
[1, 1] 
        ],
       "Rate classes":1,
       "Uncorrected P-value":1,
       "original name":"C8.0_Ctenus_exlineae_male_tjc00246_clean_trinity_Trinity_TRINITY_DN2229_c0_g1_i1"
      },
     "C8_0_Ctenus_exlineae_male_tjc00246_clean_trinity_Trinity_TRINITY_DN29_c0_g1_i1":{
       "Baseline MG94xREV":0,
       "Baseline MG94xREV omega ratio":1,
       "Corrected P-value":1,
       "Full adaptive model":0,
       "LRT":0,
       "Nucleotide GTR":0,
       "Rate Distributions":        [
[1, 1] 
        ],
       "Rate classes":1,
       "Uncorrected P-value":1,
       "original name":"C8.0_Ctenus_exlineae_male_tjc00246_clean_trinity_Trinity_TRINITY_DN29_c0_g1_i1"
      },
     "C8_0_Ctenus_exlineae_male_tjc00246_clean_trinity_Trinity_TRINITY_DN725_c0_g2_i1":{
       "Baseline MG94xREV":0.01026595347534897,
       "Baseline MG94xREV omega ratio":0,
       "Corrected P-value":1,
       "Full adaptive model":0.0101421188928738,
       "LRT":0,
       "Nucleotide GTR":0.009975785547048692,
       "Rate Distributions":        [
[0, 1] 
        ],
       "Rate classes":1,
       "Uncorrected P-value":1,
       "original name":"C8.0_Ctenus_exlineae_male_tjc00246_clean_trinity_Trinity_TRINITY_DN725_c0_g2_i1"
      },
     "C8_0_Ctenus_hibernalis_female_4926_BCB_0001_clean_trinity_Trinity_TRINITY_DN129_c1_g2_i3":{
       "Baseline MG94xREV":0.0513259277428283,
       "Baseline MG94xREV omega ratio":10000000000,
       "Corrected P-value":1,
       "Full adaptive model":0.05096766283454778,
       "LRT":2.847306511932402,
       "Nucleotide GTR":0.0256511175632746,
       "Rate Distributions":        [
[10000000000, 1] 
        ],
       "Rate classes":1,
       "Uncorrected P-value":0.09055520767484779,
       "original name":"C8.0_Ctenus_hibernalis_female_4926_BCB_0001_clean_trinity_Trinity_TRINITY_DN129_c1_g2_i3"
      },
     "C8_0_Ctenus_hibernalis_female_4926_BCB_0001_clean_trinity_Trinity_TRINITY_DN19192_c0_g3_i1":{
       "Baseline MG94xREV":0.00817087663876531,
       "Baseline MG94xREV omega ratio":10000000000,
       "Corrected P-value":1,
       "Full adaptive model":0.008232395884759569,
       "LRT":0.6063996043376392,
       "Nucleotide GTR":0,
       "Rate Distributions":        [
[10000000000, 1] 
        ],
       "Rate classes":1,
       "Uncorrected P-value":0.3087647916659549,
       "original name":"C8.0_Ctenus_hibernalis_female_4926_BCB_0001_clean_trinity_Trinity_TRINITY_DN19192_c0_g3_i1"
      },
     "C8_0_Ctenus_hibernalis_female_4926_BCB_0001_clean_trinity_Trinity_TRINITY_DN2159_c0_g1_i2":{
       "Baseline MG94xREV":0.04289950368638342,
       "Baseline MG94xREV omega ratio":0.3345873846880327,
       "Corrected P-value":1,
       "Full adaptive model":0.0417574298968117,
       "LRT":0,
       "Nucleotide GTR":0.04210469217112831,
       "Rate Distributions":        [
[0.2866192108291223, 1] 
        ],
       "Rate classes":1,
       "Uncorrected P-value":1,
       "original name":"C8.0_Ctenus_hibernalis_female_4926_BCB_0001_clean_trinity_Trinity_TRINITY_DN2159_c0_g1_i2"
      },
     "C8_0_Ctenus_hibernalis_female_4926_BCB_0001_clean_trinity_Trinity_TRINITY_DN2349_c0_g2_i1":{
       "Baseline MG94xREV":0.03927406256250077,
       "Baseline MG94xREV omega ratio":1.261553391157192,
       "Corrected P-value":1,
       "Full adaptive model":0.0387313127362331,
       "LRT":0.0001254902599612251,
       "Nucleotide GTR":0.03911680709559705,
       "Rate Distributions":        [
[1.055722868102956, 1] 
        ],
       "Rate classes":1,
       "Uncorrected P-value":0.4981935950083538,
       "original name":"C8.0_Ctenus_hibernalis_female_4926_BCB_0001_clean_trinity_Trinity_TRINITY_DN2349_c0_g2_i1"
      },
     "C8_0_Ctenus_hibernalis_female_4926_BCB_0001_clean_trinity_Trinity_TRINITY_DN328_c0_g3_i1":{
       "Baseline MG94xREV":0.01018154777920363,
       "Baseline MG94xREV omega ratio":10000000000,
       "Corrected P-value":1,
       "Full adaptive model":0.01023526961713243,
       "LRT":0.5781126184592722,
       "Nucleotide GTR":0,
       "Rate Distributions":        [
[10000000000, 1] 
        ],
       "Rate classes":1,
       "Uncorrected P-value":0.314101622407172,
       "original name":"C8.0_Ctenus_hibernalis_female_4926_BCB_0001_clean_trinity_Trinity_TRINITY_DN328_c0_g3_i1"
      },
     "C8_0_Ctenus_hibernalis_female_4926_BCB_0001_clean_trinity_Trinity_TRINITY_DN676_c0_g1_i6":{
       "Baseline MG94xREV":0.008596241251164731,
       "Baseline MG94xREV omega ratio":0,
       "Corrected P-value":1,
       "Full adaptive model":0.008720254150076536,
       "LRT":0,
       "Nucleotide GTR":0.007631560216402579,
       "Rate Distributions":        [
[0, 1] 
        ],
       "Rate classes":1,
       "Uncorrected P-value":1,
       "original name":"C8.0_Ctenus_hibernalis_female_4926_BCB_0001_clean_trinity_Trinity_TRINITY_DN676_c0_g1_i6"
      },
     "C8_0_Ctenus_hibernalis_female_tjc00091_clean_trinity_Trinity_TRINITY_DN136_c1_g2_i10":{
       "Baseline MG94xREV":0,
       "Baseline MG94xREV omega ratio":1,
       "Corrected P-value":1,
       "Full adaptive model":0,
       "LRT":0,
       "Nucleotide GTR":0,
       "Rate Distributions":        [
[1, 1] 
        ],
       "Rate classes":1,
       "Uncorrected P-value":1,
       "original name":"C8.0_Ctenus_hibernalis_female_tjc00091_clean_trinity_Trinity_TRINITY_DN136_c1_g2_i10"
      },
     "C8_0_Ctenus_hibernalis_female_tjc00091_clean_trinity_Trinity_TRINITY_DN219_c1_g1_i1":{
       "Baseline MG94xREV":0.02180296778283933,
       "Baseline MG94xREV omega ratio":0,
       "Corrected P-value":1,
       "Full adaptive model":0.02203973420628649,
       "LRT":0,
       "Nucleotide GTR":0.02030354522115721,
       "Rate Distributions":        [
[0, 1] 
        ],
       "Rate classes":1,
       "Uncorrected P-value":1,
       "original name":"C8.0_Ctenus_hibernalis_female_tjc00091_clean_trinity_Trinity_TRINITY_DN219_c1_g1_i1"
      },
     "C8_0_Ctenus_hibernalis_female_tjc00091_clean_trinity_Trinity_TRINITY_DN492_c0_g1_i3":{
       "Baseline MG94xREV":0,
       "Baseline MG94xREV omega ratio":1,
       "Corrected P-value":1,
       "Full adaptive model":0,
       "LRT":0,
       "Nucleotide GTR":0,
       "Rate Distributions":        [
[1, 1] 
        ],
       "Rate classes":1,
       "Uncorrected P-value":1,
       "original name":"C8.0_Ctenus_hibernalis_female_tjc00091_clean_trinity_Trinity_TRINITY_DN492_c0_g1_i3"
      },
     "C8_0_Ctenus_hibernalis_female_tjc00092_clean_trinity_Trinity_TRINITY_DN1972_c2_g1_i1":{
       "Baseline MG94xREV":0.009848117881366065,
       "Baseline MG94xREV omega ratio":0,
       "Corrected P-value":1,
       "Full adaptive model":0.01013096169916419,
       "LRT":0,
       "Nucleotide GTR":0.02216075285994792,
       "Rate Distributions":        [
[0, 1] 
        ],
       "Rate classes":1,
       "Uncorrected P-value":1,
       "original name":"C8.0_Ctenus_hibernalis_female_tjc00092_clean_trinity_Trinity_TRINITY_DN1972_c2_g1_i1"
      },
     "C8_0_Ctenus_hibernalis_female_tjc00092_clean_trinity_Trinity_TRINITY_DN225_c0_g1_i4":{
       "Baseline MG94xREV":0,
       "Baseline MG94xREV omega ratio":1,
       "Corrected P-value":1,
       "Full adaptive model":0,
       "LRT":0,
       "Nucleotide GTR":0,
       "Rate Distributions":        [
[1, 1] 
        ],
       "Rate classes":1,
       "Uncorrected P-value":1,
       "original name":"C8.0_Ctenus_hibernalis_female_tjc00092_clean_trinity_Trinity_TRINITY_DN225_c0_g1_i4"
      },
     "C8_0_Ctenus_hibernalis_male_tjc00148_clean_trinity_Trinity_TRINITY_DN103_c0_g1_i4":{
       "Baseline MG94xREV":0.113318223628557,
       "Baseline MG94xREV omega ratio":3.554947172385297,
       "Corrected P-value":1,
       "Full adaptive model":0.1113753627088211,
       "LRT":1.241176985262427,
       "Nucleotide GTR":0.1130733311276535,
       "Rate Distributions":        [
[2.875030788892189, 1] 
        ],
       "Rate classes":1,
       "Uncorrected P-value":0.2143372544392779,
       "original name":"C8.0_Ctenus_hibernalis_male_tjc00148_clean_trinity_Trinity_TRINITY_DN103_c0_g1_i4"
      },
     "C8_0_Ctenus_hibernalis_male_tjc00148_clean_trinity_Trinity_TRINITY_DN3863_c0_g1_i2":{
       "Baseline MG94xREV":0.02777529227319424,
       "Baseline MG94xREV omega ratio":10000000000,
       "Corrected P-value":1,
       "Full adaptive model":0.02377278695276334,
       "LRT":1.540164975463995,
       "Nucleotide GTR":0.0296108985904199,
       "Rate Distributions":        [
[10000000000, 1] 
        ],
       "Rate classes":1,
       "Uncorrected P-value":0.1818111132140856,
       "original name":"C8.0_Ctenus_hibernalis_male_tjc00148_clean_trinity_Trinity_TRINITY_DN3863_c0_g1_i2"
      },
     "C8_0_Dolomedes_triton_sra_clean_trinity_Trinity_TRINITY_DN129_c0_g1_i1":{
       "Baseline MG94xREV":0,
       "Baseline MG94xREV omega ratio":1,
       "Corrected P-value":1,
       "Full adaptive model":0,
       "LRT":0,
       "Nucleotide GTR":0,
       "Rate Distributions":        [
[1, 1] 
        ],
       "Rate classes":1,
       "Uncorrected P-value":1,
       "original name":"C8.0_Dolomedes_triton_sra_clean_trinity_Trinity_TRINITY_DN129_c0_g1_i1"
      },
     "C8_0_Dolomedes_triton_sra_clean_trinity_Trinity_TRINITY_DN15139_c0_g1_i1":{
       "Baseline MG94xREV":0.8679301404118931,
       "Baseline MG94xREV omega ratio":0.3548127486836472,
       "Corrected P-value":1,
       "Full adaptive model":0.5163426399093908,
       "LRT":4.348162197289639,
       "Nucleotide GTR":0.5012636472434853,
       "Rate Distributions":        [
[0, 0.5669312063603493],
        [5.747722294290521, 0.4330687936396507] 
        ],
       "Rate classes":2,
       "Uncorrected P-value":0.04152356002507313,
       "original name":"C8.0_Dolomedes_triton_sra_clean_trinity_Trinity_TRINITY_DN15139_c0_g1_i1"
      },
     "C8_0_Dolomedes_triton_sra_clean_trinity_Trinity_TRINITY_DN2389_c0_g1_i1":{
       "Baseline MG94xREV":0.5542525787681107,
       "Baseline MG94xREV omega ratio":0.2422593780593199,
       "Corrected P-value":1,
       "Full adaptive model":0.2884090612602665,
       "LRT":2.853029826001148,
       "Nucleotide GTR":0.3079154250462612,
       "Rate Distributions":        [
[0.1178417399258453, 0.8009110694146249],
        [5.64053799706709, 0.1990889305853751] 
        ],
       "Rate classes":2,
       "Uncorrected P-value":0.09028369925686638,
       "original name":"C8.0_Dolomedes_triton_sra_clean_trinity_Trinity_TRINITY_DN2389_c0_g1_i1"
      },
     "C8_0_Dolomedes_triton_sra_clean_trinity_Trinity_TRINITY_DN26_c0_g1_i2":{
       "Baseline MG94xREV":0.1756333981156458,
       "Baseline MG94xREV omega ratio":0.5105799520563284,
       "Corrected P-value":1,
       "Full adaptive model":0.1032658545246636,
       "LRT":3.110983530670637,
       "Nucleotide GTR":0.1813935951025896,
       "Rate Distributions":        [
[0, 0.8778243913962975],
        [8.646683124554295, 0.1221756086037025] 
        ],
       "Rate classes":2,
       "Uncorrected P-value":0.07887886323229226,
       "original name":"C8.0_Dolomedes_triton_sra_clean_trinity_Trinity_TRINITY_DN26_c0_g1_i2"
      },
     "C8_0_Dolomedes_triton_sra_clean_trinity_Trinity_TRINITY_DN26_c0_g2_i1":{
       "Baseline MG94xREV":0.5035575528064834,
       "Baseline MG94xREV omega ratio":0.4039806667400423,
       "Corrected P-value":1,
       "Full adaptive model":0.3789317325877071,
       "LRT":0,
       "Nucleotide GTR":0.3558280567576397,
       "Rate Distributions":        [
[0.7624871421172187, 1] 
        ],
       "Rate classes":1,
       "Uncorrected P-value":1,
       "original name":"C8.0_Dolomedes_triton_sra_clean_trinity_Trinity_TRINITY_DN26_c0_g2_i1"
      },
     "C8_0_Dolomedes_triton_sra_clean_trinity_Trinity_TRINITY_DN3523_c0_g2_i1":{
       "Baseline MG94xREV":0.1133757392580522,
       "Baseline MG94xREV omega ratio":0.5172938351623604,
       "Corrected P-value":1,
       "Full adaptive model":0.06549379090693043,
       "LRT":0.1297569041926181,
       "Nucleotide GTR":0.1222338683246049,
       "Rate Distributions":        [
[10000000000, 1] 
        ],
       "Rate classes":1,
       "Uncorrected P-value":0.4248912551070897,
       "original name":"C8.0_Dolomedes_triton_sra_clean_trinity_Trinity_TRINITY_DN3523_c0_g2_i1"
      },
     "C8_0_Dolomedes_triton_sra_clean_trinity_Trinity_TRINITY_DN591_c0_g1_i4":{
       "Baseline MG94xREV":0.2101349965650745,
       "Baseline MG94xREV omega ratio":0.9639934342289674,
       "Corrected P-value":0.182373062820837,
       "Full adaptive model":0.2025801140131568,
       "LRT":15.3319541147066,
       "Nucleotide GTR":0.2160737600552847,
       "Rate Distributions":        [
[0, 0.7578568955022598],
        [268.7882221391246, 0.2421431044977402] 
        ],
       "Rate classes":2,
       "Uncorrected P-value":0.0001585852720181191,
       "original name":"C8.0_Dolomedes_triton_sra_clean_trinity_Trinity_TRINITY_DN591_c0_g1_i4"
      },
     "C8_0_Dolomedes_triton_sra_clean_trinity_Trinity_TRINITY_DN6181_c0_g1_i1":{
       "Baseline MG94xREV":0.05600614155831534,
       "Baseline MG94xREV omega ratio":0,
       "Corrected P-value":1,
       "Full adaptive model":0.05096634226431554,
       "LRT":0,
       "Nucleotide GTR":0.04152559746997848,
       "Rate Distributions":        [
[0, 1] 
        ],
       "Rate classes":1,
       "Uncorrected P-value":1,
       "original name":"C8.0_Dolomedes_triton_sra_clean_trinity_Trinity_TRINITY_DN6181_c0_g1_i1"
      },
     "C8_0_Dolomedes_triton_sra_clean_trinity_Trinity_TRINITY_DN74_c0_g1_i1":{
       "Baseline MG94xREV":0.1146353070638148,
       "Baseline MG94xREV omega ratio":0.6848611394279283,
       "Corrected P-value":1,
       "Full adaptive model":0.05885540099625993,
       "LRT":2.46511490685225,
       "Nucleotide GTR":0.1170958835650372,
       "Rate Distributions":        [
[0, 0.7749689269239013],
        [4.536338564329427, 0.2250310730760987] 
        ],
       "Rate classes":2,
       "Uncorrected P-value":0.1107436404035189,
       "original name":"C8.0_Dolomedes_triton_sra_clean_trinity_Trinity_TRINITY_DN74_c0_g1_i1"
      },
     "C8_0_Fecenia_protensa_sra_clean_trinity_Trinity_TRINITY_DN1016_c0_g1_i1":{
       "Baseline MG94xREV":0.2353323084265883,
       "Baseline MG94xREV omega ratio":0.06870708300462794,
       "Corrected P-value":1,
       "Full adaptive model":0.1766507987204254,
       "LRT":0,
       "Nucleotide GTR":0.1766637352813434,
       "Rate Distributions":        [
[0.07213111498744706, 1] 
        ],
       "Rate classes":1,
       "Uncorrected P-value":1,
       "original name":"C8.0_Fecenia_protensa_sra_clean_trinity_Trinity_TRINITY_DN1016_c0_g1_i1"
      },
     "C8_0_Fecenia_protensa_sra_clean_trinity_Trinity_TRINITY_DN108086_c0_g1_i1":{
       "Baseline MG94xREV":0.3654728227173139,
       "Baseline MG94xREV omega ratio":0.1010606999100413,
       "Corrected P-value":1,
       "Full adaptive model":0.3144631830445986,
       "LRT":0,
       "Nucleotide GTR":0.223064279654501,
       "Rate Distributions":        [
[0.126186497615754, 1] 
        ],
       "Rate classes":1,
       "Uncorrected P-value":1,
       "original name":"C8.0_Fecenia_protensa_sra_clean_trinity_Trinity_TRINITY_DN108086_c0_g1_i1"
      },
     "C8_0_Fecenia_protensa_sra_clean_trinity_Trinity_TRINITY_DN117979_c0_g1_i1":{
       "Baseline MG94xREV":0.6567912286124397,
       "Baseline MG94xREV omega ratio":0.2992795677327975,
       "Corrected P-value":1,
       "Full adaptive model":0.6253772781205741,
       "LRT":0,
       "Nucleotide GTR":0.5071237484648609,
       "Rate Distributions":        [
[0.2651394985037162, 1] 
        ],
       "Rate classes":1,
       "Uncorrected P-value":1,
       "original name":"C8.0_Fecenia_protensa_sra_clean_trinity_Trinity_TRINITY_DN117979_c0_g1_i1"
      },
     "C8_0_Fecenia_protensa_sra_clean_trinity_Trinity_TRINITY_DN16594_c0_g1_i1":{
       "Baseline MG94xREV":0.1793331275742861,
       "Baseline MG94xREV omega ratio":0.760284170389337,
       "Corrected P-value":1,
       "Full adaptive model":0.07913692472954256,
       "LRT":1.096103445903282,
       "Nucleotide GTR":0.1663239596347258,
       "Rate Distributions":        [
[0, 0.7683160613478288],
        [10.74989255119124, 0.2316839386521712] 
        ],
       "Rate classes":2,
       "Uncorrected P-value":0.2324470548751018,
       "original name":"C8.0_Fecenia_protensa_sra_clean_trinity_Trinity_TRINITY_DN16594_c0_g1_i1"
      },
     "C8_0_Fecenia_protensa_sra_clean_trinity_Trinity_TRINITY_DN1897_c0_g1_i1":{
       "Baseline MG94xREV":0.06375407304530549,
       "Baseline MG94xREV omega ratio":0.08596058795685715,
       "Corrected P-value":1,
       "Full adaptive model":0.05702413070422262,
       "LRT":0,
       "Nucleotide GTR":0.04021472601638087,
       "Rate Distributions":        [
[0, 1] 
        ],
       "Rate classes":1,
       "Uncorrected P-value":1,
       "original name":"C8.0_Fecenia_protensa_sra_clean_trinity_Trinity_TRINITY_DN1897_c0_g1_i1"
      },
     "C8_0_Fecenia_protensa_sra_clean_trinity_Trinity_TRINITY_DN1936_c0_g2_i1":{
       "Baseline MG94xREV":0.0166099417092499,
       "Baseline MG94xREV omega ratio":10000000000,
       "Corrected P-value":1,
       "Full adaptive model":0.01572226669680456,
       "LRT":0.01526570336136501,
       "Nucleotide GTR":0.1146816728889464,
       "Rate Distributions":        [
[10000000000, 1] 
        ],
       "Rate classes":1,
       "Uncorrected P-value":0.4780524725053514,
       "original name":"C8.0_Fecenia_protensa_sra_clean_trinity_Trinity_TRINITY_DN1936_c0_g2_i1"
      },
     "C8_0_Fecenia_protensa_sra_clean_trinity_Trinity_TRINITY_DN195_c0_g1_i1":{
       "Baseline MG94xREV":0.5021788447700065,
       "Baseline MG94xREV omega ratio":0.1522431512662253,
       "Corrected P-value":1,
       "Full adaptive model":0.3521549430525617,
       "LRT":0,
       "Nucleotide GTR":0.264682356519939,
       "Rate Distributions":        [
[0.2003671682945316, 1] 
        ],
       "Rate classes":1,
       "Uncorrected P-value":1,
       "original name":"C8.0_Fecenia_protensa_sra_clean_trinity_Trinity_TRINITY_DN195_c0_g1_i1"
      },
     "C8_0_Fecenia_protensa_sra_clean_trinity_Trinity_TRINITY_DN2056_c0_g1_i1":{
       "Baseline MG94xREV":0.2715866692899493,
       "Baseline MG94xREV omega ratio":1.139367200471821,
       "Corrected P-value":1,
       "Full adaptive model":0.2766290943307704,
       "LRT":0,
       "Nucleotide GTR":0.2362801140548724,
       "Rate Distributions":        [
[0.6905067645937955, 1] 
        ],
       "Rate classes":1,
       "Uncorrected P-value":1,
       "original name":"C8.0_Fecenia_protensa_sra_clean_trinity_Trinity_TRINITY_DN2056_c0_g1_i1"
      },
     "C8_0_Fecenia_protensa_sra_clean_trinity_Trinity_TRINITY_DN22254_c0_g3_i1":{
       "Baseline MG94xREV":0.3054123661244533,
       "Baseline MG94xREV omega ratio":0.0321932771181662,
       "Corrected P-value":1,
       "Full adaptive model":0.1399679794199129,
       "LRT":0.6581601416983176,
       "Nucleotide GTR":0.1298736182518839,
       "Rate Distributions":        [
[0, 0.9653250145619963],
        [8.496976381949636, 0.03467498543800374] 
        ],
       "Rate classes":2,
       "Uncorrected P-value":0.2993176659555981,
       "original name":"C8.0_Fecenia_protensa_sra_clean_trinity_Trinity_TRINITY_DN22254_c0_g3_i1"
      },
     "C8_0_Fecenia_protensa_sra_clean_trinity_Trinity_TRINITY_DN4249_c0_g1_i2":{
       "Baseline MG94xREV":0.09183973340812956,
       "Baseline MG94xREV omega ratio":0,
       "Corrected P-value":1,
       "Full adaptive model":0.08306475814499505,
       "LRT":0,
       "Nucleotide GTR":0.06141168031030235,
       "Rate Distributions":        [
[0, 1] 
        ],
       "Rate classes":1,
       "Uncorrected P-value":1,
       "original name":"C8.0_Fecenia_protensa_sra_clean_trinity_Trinity_TRINITY_DN4249_c0_g1_i2"
      },
     "C8_0_Fecenia_protensa_sra_clean_trinity_Trinity_TRINITY_DN6268_c0_g1_i1":{
       "Baseline MG94xREV":0.5335722572140026,
       "Baseline MG94xREV omega ratio":1.539014966033132,
       "Corrected P-value":1,
       "Full adaptive model":0.2060963048672847,
       "LRT":1.744984603326884,
       "Nucleotide GTR":0.4911332975699421,
       "Rate Distributions":        [
[0, 0.3418520053005836],
        [4.880740916951444, 0.6581479946994164] 
        ],
       "Rate classes":2,
       "Uncorrected P-value":0.1626743050966367,
       "original name":"C8.0_Fecenia_protensa_sra_clean_trinity_Trinity_TRINITY_DN6268_c0_g1_i1"
      },
     "C8_0_Fecenia_protensa_sra_clean_trinity_Trinity_TRINITY_DN67_c0_g1_i1":{
       "Baseline MG94xREV":0.03591704342009098,
       "Baseline MG94xREV omega ratio":10000000000,
       "Corrected P-value":1,
       "Full adaptive model":0.02942713392317155,
       "LRT":0.251544323968119,
       "Nucleotide GTR":0,
       "Rate Distributions":        [
[10000000000, 1] 
        ],
       "Rate classes":1,
       "Uncorrected P-value":0.3877426734388431,
       "original name":"C8.0_Fecenia_protensa_sra_clean_trinity_Trinity_TRINITY_DN67_c0_g1_i1"
      },
     "C8_0_Fecenia_protensa_sra_clean_trinity_Trinity_TRINITY_DN67_c0_g2_i1":{
       "Baseline MG94xREV":0.06579316012004814,
       "Baseline MG94xREV omega ratio":0.2783074353404513,
       "Corrected P-value":1,
       "Full adaptive model":0.07288975183092981,
       "LRT":0,
       "Nucleotide GTR":0.1042577633178988,
       "Rate Distributions":        [
[0.2934399450834733, 1] 
        ],
       "Rate classes":1,
       "Uncorrected P-value":1,
       "original name":"C8.0_Fecenia_protensa_sra_clean_trinity_Trinity_TRINITY_DN67_c0_g2_i1"
      },
     "C8_0_Fecenia_protensa_sra_clean_trinity_Trinity_TRINITY_DN9331_c0_g2_i2":{
       "Baseline MG94xREV":0.01177451602302415,
       "Baseline MG94xREV omega ratio":0,
       "Corrected P-value":1,
       "Full adaptive model":0.01201817022423176,
       "LRT":0,
       "Nucleotide GTR":0,
       "Rate Distributions":        [
[0, 1] 
        ],
       "Rate classes":1,
       "Uncorrected P-value":1,
       "original name":"C8.0_Fecenia_protensa_sra_clean_trinity_Trinity_TRINITY_DN9331_c0_g2_i2"
      },
     "C8_0_Fecenia_protensa_sra_clean_trinity_Trinity_TRINITY_DN97950_c0_g1_i1":{
       "Baseline MG94xREV":0.161365877571062,
       "Baseline MG94xREV omega ratio":0.3179402428075822,
       "Corrected P-value":1,
       "Full adaptive model":0.1360751369153771,
       "LRT":5.936347371549346,
       "Nucleotide GTR":0.1265875446495059,
       "Rate Distributions":        [
[0.002570148228760399, 0.8472092289912715],
        [12.65319809593506, 0.1527907710087285] 
        ],
       "Rate classes":2,
       "Uncorrected P-value":0.01838547262301882,
       "original name":"C8.0_Fecenia_protensa_sra_clean_trinity_Trinity_TRINITY_DN97950_c0_g1_i1"
      },
     "C8_0_Habronattus_signatus_sra_clean_trinity_Trinity_TRINITY_DN1229_c0_g1_i1":{
       "Baseline MG94xREV":0.8789763747118967,
       "Baseline MG94xREV omega ratio":0.6157193576700186,
       "Corrected P-value":1,
       "Full adaptive model":0.4938373428167004,
       "LRT":0,
       "Nucleotide GTR":0.7066643262871287,
       "Rate Distributions":        [
[0, 0.3850564889496353],
        [0.7725214398758952, 0.6149435110503647] 
        ],
       "Rate classes":2,
       "Uncorrected P-value":1,
       "original name":"C8.0_Habronattus_signatus_sra_clean_trinity_Trinity_TRINITY_DN1229_c0_g1_i1"
      },
     "C8_0_Habronattus_signatus_sra_clean_trinity_Trinity_TRINITY_DN1244_c0_g1_i10":{
       "Baseline MG94xREV":9.726688724757443,
       "Baseline MG94xREV omega ratio":0.02508996997860601,
       "Corrected P-value":1,
       "Full adaptive model":4.788146731144159,
       "LRT":0,
       "Nucleotide GTR":0.8296137113791151,
       "Rate Distributions":        [
[0.05278399537507832, 1] 
        ],
       "Rate classes":1,
       "Uncorrected P-value":1,
       "original name":"C8.0_Habronattus_signatus_sra_clean_trinity_Trinity_TRINITY_DN1244_c0_g1_i10"
      },
     "C8_0_Habronattus_signatus_sra_clean_trinity_Trinity_TRINITY_DN2094_c0_g1_i1":{
       "Baseline MG94xREV":0.8173357930019426,
       "Baseline MG94xREV omega ratio":0.2990802376464031,
       "Corrected P-value":1,
       "Full adaptive model":0.6587321796195201,
       "LRT":0,
       "Nucleotide GTR":0.5197217847034066,
       "Rate Distributions":        [
[0.3595619134497337, 1] 
        ],
       "Rate classes":1,
       "Uncorrected P-value":1,
       "original name":"C8.0_Habronattus_signatus_sra_clean_trinity_Trinity_TRINITY_DN2094_c0_g1_i1"
      },
     "C8_0_Habronattus_signatus_sra_clean_trinity_Trinity_TRINITY_DN2124_c0_g1_i1":{
       "Baseline MG94xREV":0.5568069439499757,
       "Baseline MG94xREV omega ratio":0.08280784505940957,
       "Corrected P-value":1,
       "Full adaptive model":0.5296143299653314,
       "LRT":0,
       "Nucleotide GTR":0.2890754116803813,
       "Rate Distributions":        [
[0.07291252492573957, 1] 
        ],
       "Rate classes":1,
       "Uncorrected P-value":1,
       "original name":"C8.0_Habronattus_signatus_sra_clean_trinity_Trinity_TRINITY_DN2124_c0_g1_i1"
      },
     "C8_0_Habronattus_signatus_sra_clean_trinity_Trinity_TRINITY_DN28800_c0_g1_i1":{
       "Baseline MG94xREV":1.248690280437081,
       "Baseline MG94xREV omega ratio":0,
       "Corrected P-value":1,
       "Full adaptive model":0.3619307505724825,
       "LRT":0,
       "Nucleotide GTR":0.1645158983462006,
       "Rate Distributions":        [
[0, 1] 
        ],
       "Rate classes":1,
       "Uncorrected P-value":1,
       "original name":"C8.0_Habronattus_signatus_sra_clean_trinity_Trinity_TRINITY_DN28800_c0_g1_i1"
      },
     "C8_0_Habronattus_signatus_sra_clean_trinity_Trinity_TRINITY_DN35348_c0_g1_i1":{
       "Baseline MG94xREV":0.2076164596224977,
       "Baseline MG94xREV omega ratio":0.05160666682463964,
       "Corrected P-value":1,
       "Full adaptive model":0.2093612048821811,
       "LRT":0,
       "Nucleotide GTR":0.1408435474238761,
       "Rate Distributions":        [
[0.0652276533152417, 1] 
        ],
       "Rate classes":1,
       "Uncorrected P-value":1,
       "original name":"C8.0_Habronattus_signatus_sra_clean_trinity_Trinity_TRINITY_DN35348_c0_g1_i1"
      },
     "C8_0_Habronattus_signatus_sra_clean_trinity_Trinity_TRINITY_DN428_c0_g1_i1":{
       "Baseline MG94xREV":113.5968719360565,
       "Baseline MG94xREV omega ratio":0.0009461755987881273,
       "Corrected P-value":1,
       "Full adaptive model":1303.650432297042,
       "LRT":0,
       "Nucleotide GTR":0.4659668658108241,
       "Rate Distributions":        [
[6.563891438617229e-05, 1] 
        ],
       "Rate classes":1,
       "Uncorrected P-value":1,
       "original name":"C8.0_Habronattus_signatus_sra_clean_trinity_Trinity_TRINITY_DN428_c0_g1_i1"
      },
     "C8_0_Habronattus_signatus_sra_clean_trinity_Trinity_TRINITY_DN450_c0_g1_i1":{
       "Baseline MG94xREV":0.1077706180915284,
       "Baseline MG94xREV omega ratio":10000000000,
       "Corrected P-value":1,
       "Full adaptive model":0.08219879492376658,
       "LRT":0.04957392143842299,
       "Nucleotide GTR":0.1768284121522621,
       "Rate Distributions":        [
[10000000000, 1] 
        ],
       "Rate classes":1,
       "Uncorrected P-value":0.4574165835317918,
       "original name":"C8.0_Habronattus_signatus_sra_clean_trinity_Trinity_TRINITY_DN450_c0_g1_i1"
      },
     "C8_0_Habronattus_signatus_sra_clean_trinity_Trinity_TRINITY_DN5474_c0_g1_i1":{
       "Baseline MG94xREV":0.490349796317626,
       "Baseline MG94xREV omega ratio":0.5821729107954757,
       "Corrected P-value":1,
       "Full adaptive model":0.5053820983085034,
       "LRT":0,
       "Nucleotide GTR":0.4124765063070239,
       "Rate Distributions":        [
[0.4904479242588589, 1] 
        ],
       "Rate classes":1,
       "Uncorrected P-value":1,
       "original name":"C8.0_Habronattus_signatus_sra_clean_trinity_Trinity_TRINITY_DN5474_c0_g1_i1"
      },
     "C8_0_Habronattus_signatus_sra_clean_trinity_Trinity_TRINITY_DN5856_c0_g1_i1":{
       "Baseline MG94xREV":0.5147613373627067,
       "Baseline MG94xREV omega ratio":0.2424476416909203,
       "Corrected P-value":1,
       "Full adaptive model":0.2460679868996956,
       "LRT":0.229814871767303,
       "Nucleotide GTR":0.3479575201296871,
       "Rate Distributions":        [
[0, 0.6547264588876329],
        [1.462367264570384, 0.3452735411123671] 
        ],
       "Rate classes":2,
       "Uncorrected P-value":0.3937668233296403,
       "original name":"C8.0_Habronattus_signatus_sra_clean_trinity_Trinity_TRINITY_DN5856_c0_g1_i1"
      },
     "C8_0_Habronattus_signatus_sra_clean_trinity_Trinity_TRINITY_DN6234_c0_g1_i1":{
       "Baseline MG94xREV":0.2198273267726947,
       "Baseline MG94xREV omega ratio":0,
       "Corrected P-value":1,
       "Full adaptive model":0.2257293840675399,
       "LRT":0,
       "Nucleotide GTR":0.115103295819958,
       "Rate Distributions":        [
[0, 1] 
        ],
       "Rate classes":1,
       "Uncorrected P-value":1,
       "original name":"C8.0_Habronattus_signatus_sra_clean_trinity_Trinity_TRINITY_DN6234_c0_g1_i1"
      },
     "C8_0_Habronattus_signatus_sra_clean_trinity_Trinity_TRINITY_DN691_c0_g1_i1":{
       "Baseline MG94xREV":0.0877785657348758,
       "Baseline MG94xREV omega ratio":10000000000,
       "Corrected P-value":1,
       "Full adaptive model":0.0900114532386372,
       "LRT":0.2063766221108381,
       "Nucleotide GTR":0.131511260914574,
       "Rate Distributions":        [
[10000000000, 1] 
        ],
       "Rate classes":1,
       "Uncorrected P-value":0.4005115959326344,
       "original name":"C8.0_Habronattus_signatus_sra_clean_trinity_Trinity_TRINITY_DN691_c0_g1_i1"
      },
     "C8_0_Hibana_sp_sra_clean_trinity_Trinity_TRINITY_DN1135_c0_g3_i2":{
       "Baseline MG94xREV":0.113913117032349,
       "Baseline MG94xREV omega ratio":10000000000,
       "Corrected P-value":1,
       "Full adaptive model":0.1025552845106705,
       "LRT":0.1048892937833443,
       "Nucleotide GTR":0.2204272876644464,
       "Rate Distributions":        [
[10000000000, 1] 
        ],
       "Rate classes":1,
       "Uncorrected P-value":0.4338799253322096,
       "original name":"C8.0_Hibana_sp_sra_clean_trinity_Trinity_TRINITY_DN1135_c0_g3_i2"
      },
     "C8_0_Hibana_sp_sra_clean_trinity_Trinity_TRINITY_DN1700_c0_g1_i1":{
       "Baseline MG94xREV":0.2065431318898932,
       "Baseline MG94xREV omega ratio":10000000000,
       "Corrected P-value":1,
       "Full adaptive model":0.3639133745586994,
       "LRT":0,
       "Nucleotide GTR":0.3785389577454045,
       "Rate Distributions":        [
[0.8045890663884842, 1] 
        ],
       "Rate classes":1,
       "Uncorrected P-value":1,
       "original name":"C8.0_Hibana_sp_sra_clean_trinity_Trinity_TRINITY_DN1700_c0_g1_i1"
      },
     "C8_0_Hibana_sp_sra_clean_trinity_Trinity_TRINITY_DN2112_c0_g1_i1":{
       "Baseline MG94xREV":0.06690822622113428,
       "Baseline MG94xREV omega ratio":10000000000,
       "Corrected P-value":1,
       "Full adaptive model":0.06618754346703183,
       "LRT":0.1977817414444871,
       "Nucleotide GTR":0.1677933756056949,
       "Rate Distributions":        [
[10000000000, 1] 
        ],
       "Rate classes":1,
       "Uncorrected P-value":0.40305593690463,
       "original name":"C8.0_Hibana_sp_sra_clean_trinity_Trinity_TRINITY_DN2112_c0_g1_i1"
      },
     "C8_0_Hibana_sp_sra_clean_trinity_Trinity_TRINITY_DN2612_c0_g1_i1":{
       "Baseline MG94xREV":2.571341985895715,
       "Baseline MG94xREV omega ratio":0.072538761914169,
       "Corrected P-value":1,
       "Full adaptive model":7.601648236234182,
       "LRT":0.7641600218921667,
       "Nucleotide GTR":0.526751574517323,
       "Rate Distributions":        [
[0.1099080621420228, 0.5490882059743397],
        [93.819926218831, 0.4509117940256603] 
        ],
       "Rate classes":2,
       "Uncorrected P-value":0.2811380908519047,
       "original name":"C8.0_Hibana_sp_sra_clean_trinity_Trinity_TRINITY_DN2612_c0_g1_i1"
      },
     "C8_0_Hibana_sp_sra_clean_trinity_Trinity_TRINITY_DN342_c0_g1_i1":{
       "Baseline MG94xREV":0.4686774927401129,
       "Baseline MG94xREV omega ratio":0.09128566922301545,
       "Corrected P-value":1,
       "Full adaptive model":0.4410045221285357,
       "LRT":0,
       "Nucleotide GTR":0.1907303127152833,
       "Rate Distributions":        [
[0.08802009512294669, 1] 
        ],
       "Rate classes":1,
       "Uncorrected P-value":1,
       "original name":"C8.0_Hibana_sp_sra_clean_trinity_Trinity_TRINITY_DN342_c0_g1_i1"
      },
     "C8_0_Hibana_sp_sra_clean_trinity_Trinity_TRINITY_DN35618_c0_g1_i1":{
       "Baseline MG94xREV":1506.795525683494,
       "Baseline MG94xREV omega ratio":6.140422592805619e-05,
       "Corrected P-value":1,
       "Full adaptive model":2.343618780170558,
       "LRT":0,
       "Nucleotide GTR":0.4160938944327093,
       "Rate Distributions":        [
[0, 0.554218784663444],
        [0.06405242948132114, 0.445781215336556] 
        ],
       "Rate classes":2,
       "Uncorrected P-value":1,
       "original name":"C8.0_Hibana_sp_sra_clean_trinity_Trinity_TRINITY_DN35618_c0_g1_i1"
      },
     "C8_0_Hibana_sp_sra_clean_trinity_Trinity_TRINITY_DN467_c0_g1_i1":{
       "Baseline MG94xREV":0.895281091141911,
       "Baseline MG94xREV omega ratio":0.09099255049179394,
       "Corrected P-value":1,
       "Full adaptive model":0.7912787418860227,
       "LRT":0,
       "Nucleotide GTR":0.4138671870680208,
       "Rate Distributions":        [
[0.0848350908717941, 1] 
        ],
       "Rate classes":1,
       "Uncorrected P-value":1,
       "original name":"C8.0_Hibana_sp_sra_clean_trinity_Trinity_TRINITY_DN467_c0_g1_i1"
      },
     "C8_0_Hibana_sp_sra_clean_trinity_Trinity_TRINITY_DN55357_c0_g1_i1":{
       "Baseline MG94xREV":0.1470941703541882,
       "Baseline MG94xREV omega ratio":10000000000,
       "Corrected P-value":1,
       "Full adaptive model":0.1400000451708186,
       "LRT":0.09383600443834439,
       "Nucleotide GTR":0.272722122608974,
       "Rate Distributions":        [
[10000000000, 1] 
        ],
       "Rate classes":1,
       "Uncorrected P-value":0.4381208831779125,
       "original name":"C8.0_Hibana_sp_sra_clean_trinity_Trinity_TRINITY_DN55357_c0_g1_i1"
      },
     "C8_0_Hibana_sp_sra_clean_trinity_Trinity_TRINITY_DN605_c0_g1_i2":{
       "Baseline MG94xREV":1506.622686469578,
       "Baseline MG94xREV omega ratio":1.161275148655002e-05,
       "Corrected P-value":1,
       "Full adaptive model":1303.458171330818,
       "LRT":0,
       "Nucleotide GTR":0.1159191916744006,
       "Rate Distributions":        [
[1.221486029952133e-05, 1] 
        ],
       "Rate classes":1,
       "Uncorrected P-value":1,
       "original name":"C8.0_Hibana_sp_sra_clean_trinity_Trinity_TRINITY_DN605_c0_g1_i2"
      },
     "C8_0_Hippasa_holmerae_sundaica_sra_clean_trinity_Trinity_TRINITY_DN105571_c0_g1_i1":{
       "Baseline MG94xREV":0.07093812895479727,
       "Baseline MG94xREV omega ratio":0.188557971378842,
       "Corrected P-value":1,
       "Full adaptive model":0.02992260739609783,
       "LRT":1.542655255732825,
       "Nucleotide GTR":0.05510464724848134,
       "Rate Distributions":        [
[0, 0.9588011950899699],
        [6.803215249285757, 0.04119880491003014] 
        ],
       "Rate classes":2,
       "Uncorrected P-value":0.1815642317453886,
       "original name":"C8.0_Hippasa_holmerae_sundaica_sra_clean_trinity_Trinity_TRINITY_DN105571_c0_g1_i1"
      },
     "C8_0_Hippasa_holmerae_sundaica_sra_clean_trinity_Trinity_TRINITY_DN112719_c0_g1_i1":{
       "Baseline MG94xREV":0.04308653143429377,
       "Baseline MG94xREV omega ratio":0.1972080016751119,
       "Corrected P-value":1,
       "Full adaptive model":0.09536277769214292,
       "LRT":0,
       "Nucleotide GTR":0.05753885714450178,
       "Rate Distributions":        [
[0.2221387453416124, 1] 
        ],
       "Rate classes":1,
       "Uncorrected P-value":1,
       "original name":"C8.0_Hippasa_holmerae_sundaica_sra_clean_trinity_Trinity_TRINITY_DN112719_c0_g1_i1"
      },
     "C8_0_Hippasa_holmerae_sundaica_sra_clean_trinity_Trinity_TRINITY_DN1335_c1_g1_i1":{
       "Baseline MG94xREV":0.04459682135169848,
       "Baseline MG94xREV omega ratio":0,
       "Corrected P-value":1,
       "Full adaptive model":0.04341436827762891,
       "LRT":0,
       "Nucleotide GTR":0.04118181269844882,
       "Rate Distributions":        [
[0, 1] 
        ],
       "Rate classes":1,
       "Uncorrected P-value":1,
       "original name":"C8.0_Hippasa_holmerae_sundaica_sra_clean_trinity_Trinity_TRINITY_DN1335_c1_g1_i1"
      },
     "C8_0_Hippasa_holmerae_sundaica_sra_clean_trinity_Trinity_TRINITY_DN1732_c0_g1_i2":{
       "Baseline MG94xREV":0.1024236792436918,
       "Baseline MG94xREV omega ratio":0.02551299581136214,
       "Corrected P-value":1,
       "Full adaptive model":0.1016972544502092,
       "LRT":0,
       "Nucleotide GTR":0.08609751058943708,
       "Rate Distributions":        [
[0.0243998494321381, 1] 
        ],
       "Rate classes":1,
       "Uncorrected P-value":1,
       "original name":"C8.0_Hippasa_holmerae_sundaica_sra_clean_trinity_Trinity_TRINITY_DN1732_c0_g1_i2"
      },
     "C8_0_Hippasa_holmerae_sundaica_sra_clean_trinity_Trinity_TRINITY_DN210_c0_g1_i1":{
       "Baseline MG94xREV":0.07152781905526974,
       "Baseline MG94xREV omega ratio":0.2643314578598571,
       "Corrected P-value":1,
       "Full adaptive model":0.0674265485095721,
       "LRT":0,
       "Nucleotide GTR":0.0651650229359776,
       "Rate Distributions":        [
[0.2440234632619294, 1] 
        ],
       "Rate classes":1,
       "Uncorrected P-value":1,
       "original name":"C8.0_Hippasa_holmerae_sundaica_sra_clean_trinity_Trinity_TRINITY_DN210_c0_g1_i1"
      },
     "C8_0_Hippasa_holmerae_sundaica_sra_clean_trinity_Trinity_TRINITY_DN335_c0_g1_i1":{
       "Baseline MG94xREV":0.112244023261267,
       "Baseline MG94xREV omega ratio":0,
       "Corrected P-value":1,
       "Full adaptive model":0.1178374165684033,
       "LRT":0,
       "Nucleotide GTR":0.08034656294625094,
       "Rate Distributions":        [
[0, 1] 
        ],
       "Rate classes":1,
       "Uncorrected P-value":1,
       "original name":"C8.0_Hippasa_holmerae_sundaica_sra_clean_trinity_Trinity_TRINITY_DN335_c0_g1_i1"
      },
     "C8_0_Hippasa_holmerae_sundaica_sra_clean_trinity_Trinity_TRINITY_DN3670_c0_g2_i1":{
       "Baseline MG94xREV":0.216777401223932,
       "Baseline MG94xREV omega ratio":0.4713136915406667,
       "Corrected P-value":1,
       "Full adaptive model":0.2418415380601483,
       "LRT":0,
       "Nucleotide GTR":0.1758102179232746,
       "Rate Distributions":        [
[0.3308823187894689, 1] 
        ],
       "Rate classes":1,
       "Uncorrected P-value":1,
       "original name":"C8.0_Hippasa_holmerae_sundaica_sra_clean_trinity_Trinity_TRINITY_DN3670_c0_g2_i1"
      },
     "C8_0_Hippasa_holmerae_sundaica_sra_clean_trinity_Trinity_TRINITY_DN601_c1_g1_i2":{
       "Baseline MG94xREV":0.4815209566341312,
       "Baseline MG94xREV omega ratio":0.1199448991411317,
       "Corrected P-value":1,
       "Full adaptive model":0.4519511838445982,
       "LRT":0,
       "Nucleotide GTR":0.2299936591088533,
       "Rate Distributions":        [
[0.121375364993714, 1] 
        ],
       "Rate classes":1,
       "Uncorrected P-value":1,
       "original name":"C8.0_Hippasa_holmerae_sundaica_sra_clean_trinity_Trinity_TRINITY_DN601_c1_g1_i2"
      },
     "C8_0_Hippasa_holmerae_sundaica_sra_clean_trinity_Trinity_TRINITY_DN6237_c0_g1_i1":{
       "Baseline MG94xREV":0.2344199240939165,
       "Baseline MG94xREV omega ratio":0.08614038494761189,
       "Corrected P-value":1,
       "Full adaptive model":0.2287597409466836,
       "LRT":0,
       "Nucleotide GTR":0.1249641106173012,
       "Rate Distributions":        [
[0.07303751984621185, 1] 
        ],
       "Rate classes":1,
       "Uncorrected P-value":1,
       "original name":"C8.0_Hippasa_holmerae_sundaica_sra_clean_trinity_Trinity_TRINITY_DN6237_c0_g1_i1"
      },
     "C8_0_Hippasa_holmerae_sundaica_sra_clean_trinity_Trinity_TRINITY_DN66434_c0_g1_i1":{
       "Baseline MG94xREV":0.05446562443177456,
       "Baseline MG94xREV omega ratio":0,
       "Corrected P-value":1,
       "Full adaptive model":0.05454937420232907,
       "LRT":0,
       "Nucleotide GTR":0.05177998416562701,
       "Rate Distributions":        [
[0, 1] 
        ],
       "Rate classes":1,
       "Uncorrected P-value":1,
       "original name":"C8.0_Hippasa_holmerae_sundaica_sra_clean_trinity_Trinity_TRINITY_DN66434_c0_g1_i1"
      },
     "C8_0_Hippasa_holmerae_sundaica_sra_clean_trinity_Trinity_TRINITY_DN767_c0_g1_i1":{
       "Baseline MG94xREV":1506.652080611471,
       "Baseline MG94xREV omega ratio":2.008060800783643e-05,
       "Corrected P-value":1,
       "Full adaptive model":4.960871411669651,
       "LRT":-1.497805932565825,
       "Nucleotide GTR":0.2452301561902031,
       "Rate Distributions":        [
[0.009987339988663895, 0.8697656464027045],
        [133.334264787644, 0.1302343535972955] 
        ],
       "Rate classes":2,
       "Uncorrected P-value":0.5,
       "original name":"C8.0_Hippasa_holmerae_sundaica_sra_clean_trinity_Trinity_TRINITY_DN767_c0_g1_i1"
      },
     "C8_0_Homalonychus_theologus_sra_clean_trinity_Trinity_TRINITY_DN11698_c0_g1_i1":{
       "Baseline MG94xREV":0.4089481247667643,
       "Baseline MG94xREV omega ratio":0.05525663349554986,
       "Corrected P-value":1,
       "Full adaptive model":0.3642271842950793,
       "LRT":0,
       "Nucleotide GTR":0.121419541008549,
       "Rate Distributions":        [
[0.05046262757374152, 1] 
        ],
       "Rate classes":1,
       "Uncorrected P-value":1,
       "original name":"C8.0_Homalonychus_theologus_sra_clean_trinity_Trinity_TRINITY_DN11698_c0_g1_i1"
      },
     "C8_0_Homalonychus_theologus_sra_clean_trinity_Trinity_TRINITY_DN3081_c0_g1_i1":{
       "Baseline MG94xREV":0.04589097848907734,
       "Baseline MG94xREV omega ratio":0,
       "Corrected P-value":1,
       "Full adaptive model":0.04567216161527538,
       "LRT":0,
       "Nucleotide GTR":0.04144023171154942,
       "Rate Distributions":        [
[0, 1] 
        ],
       "Rate classes":1,
       "Uncorrected P-value":1,
       "original name":"C8.0_Homalonychus_theologus_sra_clean_trinity_Trinity_TRINITY_DN3081_c0_g1_i1"
      },
     "C8_0_Homalonychus_theologus_sra_clean_trinity_Trinity_TRINITY_DN392_c0_g1_i1":{
       "Baseline MG94xREV":0.04657602511168234,
       "Baseline MG94xREV omega ratio":10000000000,
       "Corrected P-value":1,
       "Full adaptive model":0.0314657366245208,
       "LRT":0.5364813375053927,
       "Nucleotide GTR":0.2239620881867315,
       "Rate Distributions":        [
[0, 0.8901028280283485],
        [1055.398528378633, 0.1098971719716515] 
        ],
       "Rate classes":2,
       "Uncorrected P-value":0.3221960429009304,
       "original name":"C8.0_Homalonychus_theologus_sra_clean_trinity_Trinity_TRINITY_DN392_c0_g1_i1"
      },
     "C8_0_Homalonychus_theologus_sra_clean_trinity_Trinity_TRINITY_DN441_c0_g1_i1":{
       "Baseline MG94xREV":0.2737107929890595,
       "Baseline MG94xREV omega ratio":0.1698807391572369,
       "Corrected P-value":1,
       "Full adaptive model":0.1351981602244321,
       "LRT":1.336578825110337,
       "Nucleotide GTR":0.2296814269454642,
       "Rate Distributions":        [
[0, 0.8496402424267623],
        [2.685033877815512, 0.1503597575732377] 
        ],
       "Rate classes":2,
       "Uncorrected P-value":0.2033030350581265,
       "original name":"C8.0_Homalonychus_theologus_sra_clean_trinity_Trinity_TRINITY_DN441_c0_g1_i1"
      },
     "C8_0_Isoctenus_aff_ordinario_female_G_IBSP_221742_clean_trinity_Trinity_TRINITY_DN134_c0_g1_i4":{
       "Baseline MG94xREV":0.1401003586913792,
       "Baseline MG94xREV omega ratio":0.9693541434238319,
       "Corrected P-value":1,
       "Full adaptive model":0.1116117850311111,
       "LRT":3.865626138402149,
       "Nucleotide GTR":0.1345871818878104,
       "Rate Distributions":        [
[0.4736355149441048, 0.902617828051002],
        [37.44132851226539, 0.09738217194899801] 
        ],
       "Rate classes":2,
       "Uncorrected P-value":0.05327909829172661,
       "original name":"C8.0_Isoctenus_aff_ordinario_female_G_IBSP_221742_clean_trinity_Trinity_TRINITY_DN134_c0_g1_i4"
      },
     "C8_0_Isoctenus_aff_ordinario_female_G_IBSP_221742_clean_trinity_Trinity_TRINITY_DN279_c0_g1_i1":{
       "Baseline MG94xREV":0.02477199078964058,
       "Baseline MG94xREV omega ratio":10000000000,
       "Corrected P-value":1,
       "Full adaptive model":0.02428058037062801,
       "LRT":1.929535710150958,
       "Nucleotide GTR":0.02285404084423942,
       "Rate Distributions":        [
[10000000000, 1] 
        ],
       "Rate classes":1,
       "Uncorrected P-value":0.1472833458975726,
       "original name":"C8.0_Isoctenus_aff_ordinario_female_G_IBSP_221742_clean_trinity_Trinity_TRINITY_DN279_c0_g1_i1"
      },
     "C8_0_Isoctenus_aff_ordinario_female_G_IBSP_221742_clean_trinity_Trinity_TRINITY_DN3418_c0_g1_i1":{
       "Baseline MG94xREV":0.05429384690756008,
       "Baseline MG94xREV omega ratio":0.3602802188182958,
       "Corrected P-value":1,
       "Full adaptive model":0.0520524027487221,
       "LRT":0,
       "Nucleotide GTR":0.06016714267913793,
       "Rate Distributions":        [
[0.3170692920963566, 1] 
        ],
       "Rate classes":1,
       "Uncorrected P-value":1,
       "original name":"C8.0_Isoctenus_aff_ordinario_female_G_IBSP_221742_clean_trinity_Trinity_TRINITY_DN3418_c0_g1_i1"
      },
     "C8_0_Isoctenus_aff_ordinario_female_G_IBSP_221742_clean_trinity_Trinity_TRINITY_DN46_c0_g2_i1":{
       "Baseline MG94xREV":0.1093508222778148,
       "Baseline MG94xREV omega ratio":0.8242613696235876,
       "Corrected P-value":1,
       "Full adaptive model":0.1084366728962003,
       "LRT":0,
       "Nucleotide GTR":0.1140584953630345,
       "Rate Distributions":        [
[0.6910680487435192, 1] 
        ],
       "Rate classes":1,
       "Uncorrected P-value":1,
       "original name":"C8.0_Isoctenus_aff_ordinario_female_G_IBSP_221742_clean_trinity_Trinity_TRINITY_DN46_c0_g2_i1"
      },
     "C8_0_Isoctenus_aff_ordinario_female_G_IBSP_221742_clean_trinity_Trinity_TRINITY_DN56_c0_g1_i13":{
       "Baseline MG94xREV":0.04250084510287675,
       "Baseline MG94xREV omega ratio":1.662916418944343,
       "Corrected P-value":1,
       "Full adaptive model":0.04205022338696628,
       "LRT":0.1066699003567919,
       "Nucleotide GTR":0.03577226803424918,
       "Rate Distributions":        [
[1.460029341079763, 1] 
        ],
       "Rate classes":1,
       "Uncorrected P-value":0.4332122683459425,
       "original name":"C8.0_Isoctenus_aff_ordinario_female_G_IBSP_221742_clean_trinity_Trinity_TRINITY_DN56_c0_g1_i13"
      },
     "C8_0_Isoctenus_aff_ordinario_female_G_IBSP_221742_clean_trinity_Trinity_TRINITY_DN56_c0_g3_i1":{
       "Baseline MG94xREV":0.0991172207145579,
       "Baseline MG94xREV omega ratio":1.936576530804567,
       "Corrected P-value":1,
       "Full adaptive model":0.04429675127515886,
       "LRT":6.537537653406616,
       "Nucleotide GTR":0.09789303028249874,
       "Rate Distributions":        [
[0, 0.8059752448815274],
        [12.81344691634513, 0.1940247551184726] 
        ],
       "Rate classes":2,
       "Uncorrected P-value":0.01352840340141465,
       "original name":"C8.0_Isoctenus_aff_ordinario_female_G_IBSP_221742_clean_trinity_Trinity_TRINITY_DN56_c0_g3_i1"
      },
     "C8_0_Isoctenus_aff_ordinario_female_G_IBSP_221742_clean_trinity_Trinity_TRINITY_DN637_c0_g1_i1":{
       "Baseline MG94xREV":0.007404363664144548,
       "Baseline MG94xREV omega ratio":10000000000,
       "Corrected P-value":1,
       "Full adaptive model":0.01410479165299417,
       "LRT":1.044553379833815,
       "Nucleotide GTR":0.007950946872409739,
       "Rate Distributions":        [
[10000000000, 1] 
        ],
       "Rate classes":1,
       "Uncorrected P-value":0.2393035317575175,
       "original name":"C8.0_Isoctenus_aff_ordinario_female_G_IBSP_221742_clean_trinity_Trinity_TRINITY_DN637_c0_g1_i1"
      },
     "C8_0_Isoctenus_aff_ordinario_female_G_IBSP_221742_clean_trinity_Trinity_TRINITY_DN849_c0_g1_i2":{
       "Baseline MG94xREV":0.172375973855517,
       "Baseline MG94xREV omega ratio":0.3820100066502974,
       "Corrected P-value":1,
       "Full adaptive model":0.1663508616268219,
       "LRT":0,
       "Nucleotide GTR":0.1606641728120332,
       "Rate Distributions":        [
[0.3210103393617317, 1] 
        ],
       "Rate classes":1,
       "Uncorrected P-value":1,
       "original name":"C8.0_Isoctenus_aff_ordinario_female_G_IBSP_221742_clean_trinity_Trinity_TRINITY_DN849_c0_g1_i2"
      },
     "C8_0_Isoctenus_aff_ordinario_female_G_IBSP_221742_clean_trinity_Trinity_TRINITY_DN8593_c2_g1_i3":{
       "Baseline MG94xREV":0.1957578779616431,
       "Baseline MG94xREV omega ratio":2.504960361087918,
       "Corrected P-value":1,
       "Full adaptive model":0.1867519829270815,
       "LRT":1.145244756509783,
       "Nucleotide GTR":0.1900651456974533,
       "Rate Distributions":        [
[2.208055975419705, 1] 
        ],
       "Rate classes":1,
       "Uncorrected P-value":0.2261226690937601,
       "original name":"C8.0_Isoctenus_aff_ordinario_female_G_IBSP_221742_clean_trinity_Trinity_TRINITY_DN8593_c2_g1_i3"
      },
     "C8_0_Isoctenus_sp_female_F_IBSP_221743_clean_trinity_Trinity_TRINITY_DN1589_c0_g3_i2":{
       "Baseline MG94xREV":0.004790164264936655,
       "Baseline MG94xREV omega ratio":10000000000,
       "Corrected P-value":1,
       "Full adaptive model":0.007471916565157934,
       "LRT":0.3466175262146862,
       "Nucleotide GTR":0.009851507202698756,
       "Rate Distributions":        [
[10000000000, 1] 
        ],
       "Rate classes":1,
       "Uncorrected P-value":0.36347021083877,
       "original name":"C8.0_Isoctenus_sp_female_F_IBSP_221743_clean_trinity_Trinity_TRINITY_DN1589_c0_g3_i2"
      },
     "C8_0_Isoctenus_sp_female_F_IBSP_221743_clean_trinity_Trinity_TRINITY_DN203_c0_g2_i1":{
       "Baseline MG94xREV":0.02165505296545207,
       "Baseline MG94xREV omega ratio":0,
       "Corrected P-value":1,
       "Full adaptive model":0.03753601976466613,
       "LRT":0,
       "Nucleotide GTR":0.02819294668500111,
       "Rate Distributions":        [
[0, 1] 
        ],
       "Rate classes":1,
       "Uncorrected P-value":1,
       "original name":"C8.0_Isoctenus_sp_female_F_IBSP_221743_clean_trinity_Trinity_TRINITY_DN203_c0_g2_i1"
      },
     "C8_0_Isoctenus_sp_female_F_IBSP_221743_clean_trinity_Trinity_TRINITY_DN282_c0_g1_i2":{
       "Baseline MG94xREV":0.01055158278841085,
       "Baseline MG94xREV omega ratio":10000000000,
       "Corrected P-value":1,
       "Full adaptive model":0.009807762207318748,
       "LRT":0.2729118261340773,
       "Nucleotide GTR":0.02095643357413667,
       "Rate Distributions":        [
[10000000000, 1] 
        ],
       "Rate classes":1,
       "Uncorrected P-value":0.3820104647270526,
       "original name":"C8.0_Isoctenus_sp_female_F_IBSP_221743_clean_trinity_Trinity_TRINITY_DN282_c0_g1_i2"
      },
     "C8_0_Isoctenus_sp_female_F_IBSP_221743_clean_trinity_Trinity_TRINITY_DN286_c0_g1_i2":{
       "Baseline MG94xREV":0.07550727266283556,
       "Baseline MG94xREV omega ratio":0.8651676046502706,
       "Corrected P-value":1,
       "Full adaptive model":0.05189863509654909,
       "LRT":5.878242594902986,
       "Nucleotide GTR":0.07434268711677564,
       "Rate Distributions":        [
[0.2359359912384877, 0.9232084322614676],
        [64.79042615631444, 0.07679156773853235] 
        ],
       "Rate classes":2,
       "Uncorrected P-value":0.01893948365113662,
       "original name":"C8.0_Isoctenus_sp_female_F_IBSP_221743_clean_trinity_Trinity_TRINITY_DN286_c0_g1_i2"
      },
     "C8_0_Isoctenus_sp_female_F_IBSP_221743_clean_trinity_Trinity_TRINITY_DN332_c0_g1_i4":{
       "Baseline MG94xREV":0.08838869747237842,
       "Baseline MG94xREV omega ratio":3.010438914475653,
       "Corrected P-value":1,
       "Full adaptive model":0.08403814535018071,
       "LRT":11.31446895863337,
       "Nucleotide GTR":0.0854244891857293,
       "Rate Distributions":        [
[1, 0.9373916388090067],
        [113.1264965207467, 0.06260836119099333] 
        ],
       "Rate classes":2,
       "Uncorrected P-value":0.00120145926530002,
       "original name":"C8.0_Isoctenus_sp_female_F_IBSP_221743_clean_trinity_Trinity_TRINITY_DN332_c0_g1_i4"
      },
     "C8_0_Isoctenus_sp_female_F_IBSP_221743_clean_trinity_Trinity_TRINITY_DN332_c0_g2_i1":{
       "Baseline MG94xREV":0.06746658867787225,
       "Baseline MG94xREV omega ratio":0.09627152004157999,
       "Corrected P-value":1,
       "Full adaptive model":0.06323972041212812,
       "LRT":0,
       "Nucleotide GTR":0.06583607901970739,
       "Rate Distributions":        [
[0.07392364664658747, 1] 
        ],
       "Rate classes":1,
       "Uncorrected P-value":1,
       "original name":"C8.0_Isoctenus_sp_female_F_IBSP_221743_clean_trinity_Trinity_TRINITY_DN332_c0_g2_i1"
      },
     "C8_0_Isoctenus_sp_female_F_IBSP_221743_clean_trinity_Trinity_TRINITY_DN409_c0_g1_i1":{
       "Baseline MG94xREV":0.01177281919273113,
       "Baseline MG94xREV omega ratio":0,
       "Corrected P-value":1,
       "Full adaptive model":0.01182538741932961,
       "LRT":0,
       "Nucleotide GTR":0.01313885873483646,
       "Rate Distributions":        [
[0, 1] 
        ],
       "Rate classes":1,
       "Uncorrected P-value":1,
       "original name":"C8.0_Isoctenus_sp_female_F_IBSP_221743_clean_trinity_Trinity_TRINITY_DN409_c0_g1_i1"
      },
     "C8_0_Isoctenus_sp_female_F_IBSP_221743_clean_trinity_Trinity_TRINITY_DN4935_c0_g2_i5":{
       "Baseline MG94xREV":1.104172303626665,
       "Baseline MG94xREV omega ratio":0.06604280811323129,
       "Corrected P-value":1,
       "Full adaptive model":0.2468151926856763,
       "LRT":1.493467326363316,
       "Nucleotide GTR":0.2642703535456925,
       "Rate Distributions":        [
[0.07542854394704991, 0.8804615868781844],
        [5.858417140703809, 0.1195384131218156] 
        ],
       "Rate classes":2,
       "Uncorrected P-value":0.1865094476679459,
       "original name":"C8.0_Isoctenus_sp_female_F_IBSP_221743_clean_trinity_Trinity_TRINITY_DN4935_c0_g2_i5"
      },
     "C8_0_Isoctenus_sp_female_F_IBSP_221743_clean_trinity_Trinity_TRINITY_DN59819_c0_g1_i1":{
       "Baseline MG94xREV":0.01817954611900159,
       "Baseline MG94xREV omega ratio":10000000000,
       "Corrected P-value":1,
       "Full adaptive model":0.02233804364970663,
       "LRT":1.624766766370158,
       "Nucleotide GTR":0.02159291344082691,
       "Rate Distributions":        [
[10000000000, 1] 
        ],
       "Rate classes":1,
       "Uncorrected P-value":0.1736254002482302,
       "original name":"C8.0_Isoctenus_sp_female_F_IBSP_221743_clean_trinity_Trinity_TRINITY_DN59819_c0_g1_i1"
      },
     "C8_0_Leptoctenus_byrrhus_female_tjc00136_clean_trinity_Trinity_TRINITY_DN10333_c0_g1_i1":{
       "Baseline MG94xREV":0.07755910833916714,
       "Baseline MG94xREV omega ratio":0.4066852067008152,
       "Corrected P-value":1,
       "Full adaptive model":0.04975974044345539,
       "LRT":5.777809628038085,
       "Nucleotide GTR":0.06503103587464351,
       "Rate Distributions":        [
[0, 0.9225036236919933],
        [9.995952260717678, 0.07749637630800665] 
        ],
       "Rate classes":2,
       "Uncorrected P-value":0.01993708456624754,
       "original name":"C8.0_Leptoctenus_byrrhus_female_tjc00136_clean_trinity_Trinity_TRINITY_DN10333_c0_g1_i1"
      },
     "C8_0_Leptoctenus_byrrhus_female_tjc00136_clean_trinity_Trinity_TRINITY_DN103_c0_g1_i2":{
       "Baseline MG94xREV":0,
       "Baseline MG94xREV omega ratio":1,
       "Corrected P-value":1,
       "Full adaptive model":0,
       "LRT":0,
       "Nucleotide GTR":0,
       "Rate Distributions":        [
[1, 1] 
        ],
       "Rate classes":1,
       "Uncorrected P-value":1,
       "original name":"C8.0_Leptoctenus_byrrhus_female_tjc00136_clean_trinity_Trinity_TRINITY_DN103_c0_g1_i2"
      },
     "C8_0_Leptoctenus_byrrhus_female_tjc00136_clean_trinity_Trinity_TRINITY_DN1341_c0_g1_i3":{
       "Baseline MG94xREV":0.02184361914755184,
       "Baseline MG94xREV omega ratio":0.3663296282551201,
       "Corrected P-value":1,
       "Full adaptive model":0.02212605541660818,
       "LRT":0,
       "Nucleotide GTR":0.02669729692131537,
       "Rate Distributions":        [
[0.299311097873361, 1] 
        ],
       "Rate classes":1,
       "Uncorrected P-value":1,
       "original name":"C8.0_Leptoctenus_byrrhus_female_tjc00136_clean_trinity_Trinity_TRINITY_DN1341_c0_g1_i3"
      },
     "C8_0_Leptoctenus_byrrhus_female_tjc00136_clean_trinity_Trinity_TRINITY_DN2019_c0_g1_i1":{
       "Baseline MG94xREV":0.02665554682595505,
       "Baseline MG94xREV omega ratio":0,
       "Corrected P-value":1,
       "Full adaptive model":0.02692167262694094,
       "LRT":0,
       "Nucleotide GTR":0.01277111515873996,
       "Rate Distributions":        [
[0, 1] 
        ],
       "Rate classes":1,
       "Uncorrected P-value":1,
       "original name":"C8.0_Leptoctenus_byrrhus_female_tjc00136_clean_trinity_Trinity_TRINITY_DN2019_c0_g1_i1"
      },
     "C8_0_Leptoctenus_byrrhus_female_tjc00136_clean_trinity_Trinity_TRINITY_DN2847_c0_g3_i1":{
       "Baseline MG94xREV":0.02910012993346123,
       "Baseline MG94xREV omega ratio":10000000000,
       "Corrected P-value":1,
       "Full adaptive model":0.03701909445761723,
       "LRT":1.52689393806213,
       "Nucleotide GTR":0.0101431356424928,
       "Rate Distributions":        [
[10000000000, 1] 
        ],
       "Rate classes":1,
       "Uncorrected P-value":0.183132992831572,
       "original name":"C8.0_Leptoctenus_byrrhus_female_tjc00136_clean_trinity_Trinity_TRINITY_DN2847_c0_g3_i1"
      },
     "C8_0_Leptoctenus_byrrhus_female_tjc00136_clean_trinity_Trinity_TRINITY_DN347_c0_g3_i1":{
       "Baseline MG94xREV":0.05025839072567922,
       "Baseline MG94xREV omega ratio":0.3078203248115648,
       "Corrected P-value":1,
       "Full adaptive model":0.04224004630135667,
       "LRT":0,
       "Nucleotide GTR":0.04478788227091585,
       "Rate Distributions":        [
[0.342798974875003, 1] 
        ],
       "Rate classes":1,
       "Uncorrected P-value":1,
       "original name":"C8.0_Leptoctenus_byrrhus_female_tjc00136_clean_trinity_Trinity_TRINITY_DN347_c0_g3_i1"
      },
     "C8_0_Leptoctenus_byrrhus_male_tjc00213_clean_trinity_Trinity_TRINITY_DN11589_c0_g1_i5":{
       "Baseline MG94xREV":0,
       "Baseline MG94xREV omega ratio":1,
       "Corrected P-value":1,
       "Full adaptive model":0,
       "LRT":0,
       "Nucleotide GTR":0,
       "Rate Distributions":        [
[1, 1] 
        ],
       "Rate classes":1,
       "Uncorrected P-value":1,
       "original name":"C8.0_Leptoctenus_byrrhus_male_tjc00213_clean_trinity_Trinity_TRINITY_DN11589_c0_g1_i5"
      },
     "C8_0_Leptoctenus_byrrhus_male_tjc00213_clean_trinity_Trinity_TRINITY_DN3154_c0_g1_i1":{
       "Baseline MG94xREV":0.05288492780646954,
       "Baseline MG94xREV omega ratio":0,
       "Corrected P-value":1,
       "Full adaptive model":0.05304406886417393,
       "LRT":0,
       "Nucleotide GTR":0.03690331479266468,
       "Rate Distributions":        [
[0, 1] 
        ],
       "Rate classes":1,
       "Uncorrected P-value":1,
       "original name":"C8.0_Leptoctenus_byrrhus_male_tjc00213_clean_trinity_Trinity_TRINITY_DN3154_c0_g1_i1"
      },
     "C8_0_Leptoctenus_byrrhus_male_tjc00213_clean_trinity_Trinity_TRINITY_DN6509_c0_g1_i1":{
       "Baseline MG94xREV":0.1114719807155681,
       "Baseline MG94xREV omega ratio":0.3403796623037743,
       "Corrected P-value":1,
       "Full adaptive model":0.1100589865073126,
       "LRT":0,
       "Nucleotide GTR":0.09226978521258214,
       "Rate Distributions":        [
[0.2788767628865719, 1] 
        ],
       "Rate classes":1,
       "Uncorrected P-value":1,
       "original name":"C8.0_Leptoctenus_byrrhus_male_tjc00213_clean_trinity_Trinity_TRINITY_DN6509_c0_g1_i1"
      },
     "C8_0_Leptoctenus_byrrhus_male_tjc00213_clean_trinity_Trinity_TRINITY_DN8989_c0_g1_i1":{
       "Baseline MG94xREV":0,
       "Baseline MG94xREV omega ratio":1,
       "Corrected P-value":1,
       "Full adaptive model":0,
       "LRT":0,
       "Nucleotide GTR":0,
       "Rate Distributions":        [
[1, 1] 
        ],
       "Rate classes":1,
       "Uncorrected P-value":1,
       "original name":"C8.0_Leptoctenus_byrrhus_male_tjc00213_clean_trinity_Trinity_TRINITY_DN8989_c0_g1_i1"
      },
     "C8_0_Leptoctenus_byrrhus_male_tjc00222_clean_trinity_Trinity_TRINITY_DN4382_c0_g1_i10":{
       "Baseline MG94xREV":0.01632784774781534,
       "Baseline MG94xREV omega ratio":10000000000,
       "Corrected P-value":1,
       "Full adaptive model":0.01622347192880016,
       "LRT":-0.7357987602736102,
       "Nucleotide GTR":0.01690812312470575,
       "Rate Distributions":        [
[10000000000, 1] 
        ],
       "Rate classes":1,
       "Uncorrected P-value":0.5,
       "original name":"C8.0_Leptoctenus_byrrhus_male_tjc00222_clean_trinity_Trinity_TRINITY_DN4382_c0_g1_i10"
      },
     "C8_0_Leptoctenus_byrrhus_male_tjc00222_clean_trinity_Trinity_TRINITY_DN523_c0_g1_i1":{
       "Baseline MG94xREV":0.03490371882126048,
       "Baseline MG94xREV omega ratio":0.395044731410557,
       "Corrected P-value":1,
       "Full adaptive model":0.01876071865813882,
       "LRT":3.924107414743048,
       "Nucleotide GTR":0.03562982839260119,
       "Rate Distributions":        [
[0, 0.9731325246003204],
        [30.07836459508317, 0.0268674753996796] 
        ],
       "Rate classes":2,
       "Uncorrected P-value":0.05169052109507377,
       "original name":"C8.0_Leptoctenus_byrrhus_male_tjc00222_clean_trinity_Trinity_TRINITY_DN523_c0_g1_i1"
      },
     "C8_0_Leptoctenus_byrrhus_male_tjc00222_clean_trinity_Trinity_TRINITY_DN628_c2_g1_i2":{
       "Baseline MG94xREV":0.05816543513281632,
       "Baseline MG94xREV omega ratio":0.0935675728277162,
       "Corrected P-value":1,
       "Full adaptive model":0.05780067321735174,
       "LRT":0,
       "Nucleotide GTR":0.05210380261103006,
       "Rate Distributions":        [
[0.07898232851671134, 1] 
        ],
       "Rate classes":1,
       "Uncorrected P-value":1,
       "original name":"C8.0_Leptoctenus_byrrhus_male_tjc00222_clean_trinity_Trinity_TRINITY_DN628_c2_g1_i2"
      },
     "C8_0_Misumenoides_formosipes_sra_clean_trinity_Trinity_TRINITY_DN253_c0_g1_i6":{
       "Baseline MG94xREV":1506.647937714237,
       "Baseline MG94xREV omega ratio":1.888712328241772e-05,
       "Corrected P-value":1,
       "Full adaptive model":1303.481318687999,
       "LRT":0,
       "Nucleotide GTR":0.16671237959681,
       "Rate Distributions":        [
[1.864687656507186e-05, 1] 
        ],
       "Rate classes":1,
       "Uncorrected P-value":1,
       "original name":"C8.0_Misumenoides_formosipes_sra_clean_trinity_Trinity_TRINITY_DN253_c0_g1_i6"
      },
     "C8_0_Misumenoides_formosipes_sra_clean_trinity_Trinity_TRINITY_DN305_c0_g1_i1":{
       "Baseline MG94xREV":0.009572033217485358,
       "Baseline MG94xREV omega ratio":0,
       "Corrected P-value":1,
       "Full adaptive model":0.009720060558027767,
       "LRT":0,
       "Nucleotide GTR":0.009989529160395022,
       "Rate Distributions":        [
[0, 1] 
        ],
       "Rate classes":1,
       "Uncorrected P-value":1,
       "original name":"C8.0_Misumenoides_formosipes_sra_clean_trinity_Trinity_TRINITY_DN305_c0_g1_i1"
      },
     "C8_0_Misumenoides_formosipes_sra_clean_trinity_Trinity_TRINITY_DN4831_c0_g1_i1":{
       "Baseline MG94xREV":0.78408154434763,
       "Baseline MG94xREV omega ratio":0.04815605741845492,
       "Corrected P-value":1,
       "Full adaptive model":0.6707307076403689,
       "LRT":0,
       "Nucleotide GTR":0.3353310164702722,
       "Rate Distributions":        [
[0.0480864845329293, 1] 
        ],
       "Rate classes":1,
       "Uncorrected P-value":1,
       "original name":"C8.0_Misumenoides_formosipes_sra_clean_trinity_Trinity_TRINITY_DN4831_c0_g1_i1"
      },
     "C8_0_Misumenoides_formosipes_sra_clean_trinity_Trinity_TRINITY_DN7088_c0_g1_i1":{
       "Baseline MG94xREV":0.06521779509363969,
       "Baseline MG94xREV omega ratio":0,
       "Corrected P-value":1,
       "Full adaptive model":0.06990096962111099,
       "LRT":0,
       "Nucleotide GTR":0.07421537173450198,
       "Rate Distributions":        [
[0, 1] 
        ],
       "Rate classes":1,
       "Uncorrected P-value":1,
       "original name":"C8.0_Misumenoides_formosipes_sra_clean_trinity_Trinity_TRINITY_DN7088_c0_g1_i1"
      },
     "C8_0_Nilus_albocinctus_sra_clean_trinity_Trinity_TRINITY_DN1020_c0_g1_i1":{
       "Baseline MG94xREV":0.02605203682550994,
       "Baseline MG94xREV omega ratio":0,
       "Corrected P-value":1,
       "Full adaptive model":0.02827805144096664,
       "LRT":0,
       "Nucleotide GTR":0.02211123661963292,
       "Rate Distributions":        [
[0, 1] 
        ],
       "Rate classes":1,
       "Uncorrected P-value":1,
       "original name":"C8.0_Nilus_albocinctus_sra_clean_trinity_Trinity_TRINITY_DN1020_c0_g1_i1"
      },
     "C8_0_Nilus_albocinctus_sra_clean_trinity_Trinity_TRINITY_DN3932_c0_g1_i2":{
       "Baseline MG94xREV":0.3415366601509607,
       "Baseline MG94xREV omega ratio":0.483071822377204,
       "Corrected P-value":1,
       "Full adaptive model":0.3331777788702729,
       "LRT":0,
       "Nucleotide GTR":0.2731280745903812,
       "Rate Distributions":        [
[0.4455317658308242, 1] 
        ],
       "Rate classes":1,
       "Uncorrected P-value":1,
       "original name":"C8.0_Nilus_albocinctus_sra_clean_trinity_Trinity_TRINITY_DN3932_c0_g1_i2"
      },
     "C8_0_Nilus_albocinctus_sra_clean_trinity_Trinity_TRINITY_DN47893_c0_g1_i1":{
       "Baseline MG94xREV":0.1990709957341203,
       "Baseline MG94xREV omega ratio":0.1948994180079018,
       "Corrected P-value":1,
       "Full adaptive model":0.1962335897990064,
       "LRT":1.133690896705957,
       "Nucleotide GTR":0.1816767203390029,
       "Rate Distributions":        [
[0.08109991238797161, 0.9365683304359582],
        [23.39858311168294, 0.06343166956404178] 
        ],
       "Rate classes":2,
       "Uncorrected P-value":0.2275915566325012,
       "original name":"C8.0_Nilus_albocinctus_sra_clean_trinity_Trinity_TRINITY_DN47893_c0_g1_i1"
      },
     "C8_0_Nilus_albocinctus_sra_clean_trinity_Trinity_TRINITY_DN5117_c0_g1_i1":{
       "Baseline MG94xREV":0.2785025100172009,
       "Baseline MG94xREV omega ratio":0.1963235452034124,
       "Corrected P-value":1,
       "Full adaptive model":0.3048155434065345,
       "LRT":0,
       "Nucleotide GTR":0.1640825803776622,
       "Rate Distributions":        [
[0.1224788074639941, 1] 
        ],
       "Rate classes":1,
       "Uncorrected P-value":1,
       "original name":"C8.0_Nilus_albocinctus_sra_clean_trinity_Trinity_TRINITY_DN5117_c0_g1_i1"
      },
     "C8_0_Nilus_albocinctus_sra_clean_trinity_Trinity_TRINITY_DN66025_c0_g1_i1":{
       "Baseline MG94xREV":0.6773665734528157,
       "Baseline MG94xREV omega ratio":0.3185236253077232,
       "Corrected P-value":1,
       "Full adaptive model":0.3765917678613668,
       "LRT":0.6401811934629222,
       "Nucleotide GTR":0.4009817350451433,
       "Rate Distributions":        [
[0, 0.5955488620023424],
        [4.14510969641612, 0.4044511379976576] 
        ],
       "Rate classes":2,
       "Uncorrected P-value":0.3025540144048892,
       "original name":"C8.0_Nilus_albocinctus_sra_clean_trinity_Trinity_TRINITY_DN66025_c0_g1_i1"
      },
     "C8_0_Nilus_albocinctus_sra_clean_trinity_Trinity_TRINITY_DN71480_c0_g1_i1":{
       "Baseline MG94xREV":0.2052865116770501,
       "Baseline MG94xREV omega ratio":0.04714557787240817,
       "Corrected P-value":1,
       "Full adaptive model":0.07715002986125556,
       "LRT":0.1013082948047668,
       "Nucleotide GTR":0.1384216642619019,
       "Rate Distributions":        [
[0, 0.9612786734862772],
        [1.4510923940741, 0.03872132651372284] 
        ],
       "Rate classes":2,
       "Uncorrected P-value":0.4352352635691241,
       "original name":"C8.0_Nilus_albocinctus_sra_clean_trinity_Trinity_TRINITY_DN71480_c0_g1_i1"
      },
     "C8_0_Odo_patricius_sra_clean_trinity_Trinity_TRINITY_DN1045_c0_g1_i1":{
       "Baseline MG94xREV":2.706528333494918,
       "Baseline MG94xREV omega ratio":0.03678049234658064,
       "Corrected P-value":1,
       "Full adaptive model":0.584463934115817,
       "LRT":0,
       "Nucleotide GTR":0.4246167466143647,
       "Rate Distributions":        [
[0.2261711042511244, 1] 
        ],
       "Rate classes":1,
       "Uncorrected P-value":1,
       "original name":"C8.0_Odo_patricius_sra_clean_trinity_Trinity_TRINITY_DN1045_c0_g1_i1"
      },
     "C8_0_Odo_patricius_sra_clean_trinity_Trinity_TRINITY_DN115_c0_g1_i5":{
       "Baseline MG94xREV":1506.893793900214,
       "Baseline MG94xREV omega ratio":8.971330747537483e-05,
       "Corrected P-value":1,
       "Full adaptive model":9.565109525544168,
       "LRT":-0.0004161445394856855,
       "Nucleotide GTR":0.5726368225215803,
       "Rate Distributions":        [
[0, 0.6126663535466395],
        [3.1821299697936, 0.3873336464533605] 
        ],
       "Rate classes":2,
       "Uncorrected P-value":0.5,
       "original name":"C8.0_Odo_patricius_sra_clean_trinity_Trinity_TRINITY_DN115_c0_g1_i5"
      },
     "C8_0_Odo_patricius_sra_clean_trinity_Trinity_TRINITY_DN17396_c0_g1_i1":{
       "Baseline MG94xREV":0.00768960286792393,
       "Baseline MG94xREV omega ratio":0,
       "Corrected P-value":1,
       "Full adaptive model":0.009201976964611216,
       "LRT":0,
       "Nucleotide GTR":0.01930588740226168,
       "Rate Distributions":        [
[0, 1] 
        ],
       "Rate classes":1,
       "Uncorrected P-value":1,
       "original name":"C8.0_Odo_patricius_sra_clean_trinity_Trinity_TRINITY_DN17396_c0_g1_i1"
      },
     "C8_0_Odo_patricius_sra_clean_trinity_Trinity_TRINITY_DN26031_c0_g1_i1":{
       "Baseline MG94xREV":1507.063561475099,
       "Baseline MG94xREV omega ratio":0.0001386199049685556,
       "Corrected P-value":1,
       "Full adaptive model":0.7101608163968386,
       "LRT":0,
       "Nucleotide GTR":0.7507845075622506,
       "Rate Distributions":        [
[0.01142292391020469, 0.3760727832621078],
        [0.3047684593959932, 0.6239272167378922] 
        ],
       "Rate classes":2,
       "Uncorrected P-value":1,
       "original name":"C8.0_Odo_patricius_sra_clean_trinity_Trinity_TRINITY_DN26031_c0_g1_i1"
      },
     "C8_0_Odo_patricius_sra_clean_trinity_Trinity_TRINITY_DN27458_c0_g1_i1":{
       "Baseline MG94xREV":0.149137182579725,
       "Baseline MG94xREV omega ratio":0.5495280773306114,
       "Corrected P-value":1,
       "Full adaptive model":0.1538338211575662,
       "LRT":0,
       "Nucleotide GTR":0.06940925547609436,
       "Rate Distributions":        [
[0.4919261809091628, 1] 
        ],
       "Rate classes":1,
       "Uncorrected P-value":1,
       "original name":"C8.0_Odo_patricius_sra_clean_trinity_Trinity_TRINITY_DN27458_c0_g1_i1"
      },
     "C8_0_Odo_patricius_sra_clean_trinity_Trinity_TRINITY_DN32425_c0_g1_i1":{
       "Baseline MG94xREV":0.2288217205065014,
       "Baseline MG94xREV omega ratio":10000000000,
       "Corrected P-value":1,
       "Full adaptive model":0.2215540542361837,
       "LRT":0.2325136929139262,
       "Nucleotide GTR":0.2967129420694569,
       "Rate Distributions":        [
[10000000000, 1] 
        ],
       "Rate classes":1,
       "Uncorrected P-value":0.3930072001415306,
       "original name":"C8.0_Odo_patricius_sra_clean_trinity_Trinity_TRINITY_DN32425_c0_g1_i1"
      },
     "C8_0_Odo_patricius_sra_clean_trinity_Trinity_TRINITY_DN44819_c0_g1_i1":{
       "Baseline MG94xREV":0.3271225608826589,
       "Baseline MG94xREV omega ratio":0.3141242233354962,
       "Corrected P-value":1,
       "Full adaptive model":0.3179187322833034,
       "LRT":0,
       "Nucleotide GTR":0.2436034059898547,
       "Rate Distributions":        [
[0.2648465150727374, 1] 
        ],
       "Rate classes":1,
       "Uncorrected P-value":1,
       "original name":"C8.0_Odo_patricius_sra_clean_trinity_Trinity_TRINITY_DN44819_c0_g1_i1"
      },
     "C8_0_Odo_patricius_sra_clean_trinity_Trinity_TRINITY_DN50580_c0_g1_i1":{
       "Baseline MG94xREV":0.3302803611992182,
       "Baseline MG94xREV omega ratio":0.6488844073856519,
       "Corrected P-value":1,
       "Full adaptive model":0.2388783516688231,
       "LRT":0,
       "Nucleotide GTR":0.2901066035448973,
       "Rate Distributions":        [
[0.98874989830001, 1] 
        ],
       "Rate classes":1,
       "Uncorrected P-value":1,
       "original name":"C8.0_Odo_patricius_sra_clean_trinity_Trinity_TRINITY_DN50580_c0_g1_i1"
      },
     "C8_0_Odo_patricius_sra_clean_trinity_Trinity_TRINITY_DN65612_c0_g1_i1":{
       "Baseline MG94xREV":0.01035835257045618,
       "Baseline MG94xREV omega ratio":0,
       "Corrected P-value":1,
       "Full adaptive model":0.01022227532655351,
       "LRT":0,
       "Nucleotide GTR":0.01013434487850569,
       "Rate Distributions":        [
[0, 1] 
        ],
       "Rate classes":1,
       "Uncorrected P-value":1,
       "original name":"C8.0_Odo_patricius_sra_clean_trinity_Trinity_TRINITY_DN65612_c0_g1_i1"
      },
     "C8_0_Odo_patricius_sra_clean_trinity_Trinity_TRINITY_DN71485_c0_g1_i1":{
       "Baseline MG94xREV":1506.859259489353,
       "Baseline MG94xREV omega ratio":7.976464364572038e-05,
       "Corrected P-value":1,
       "Full adaptive model":1303.686555141561,
       "LRT":0,
       "Nucleotide GTR":0.5021897334034505,
       "Rate Distributions":        [
[7.567646302238825e-05, 1] 
        ],
       "Rate classes":1,
       "Uncorrected P-value":1,
       "original name":"C8.0_Odo_patricius_sra_clean_trinity_Trinity_TRINITY_DN71485_c0_g1_i1"
      },
     "C8_0_Odo_patricius_sra_clean_trinity_Trinity_TRINITY_DN73974_c0_g1_i1":{
       "Baseline MG94xREV":1506.853577007334,
       "Baseline MG94xREV omega ratio":7.812763574886266e-05,
       "Corrected P-value":1,
       "Full adaptive model":0.7799933183702774,
       "LRT":-0.0005594635440502316,
       "Nucleotide GTR":0.4730614328005696,
       "Rate Distributions":        [
[0.01199371460677417, 0.6649657387194018],
        [1.160240228203036, 0.3350342612805982] 
        ],
       "Rate classes":2,
       "Uncorrected P-value":0.5,
       "original name":"C8.0_Odo_patricius_sra_clean_trinity_Trinity_TRINITY_DN73974_c0_g1_i1"
      },
     "C8_0_Odo_patricius_sra_clean_trinity_Trinity_TRINITY_DN8026_c0_g1_i1":{
       "Baseline MG94xREV":1506.657994061307,
       "Baseline MG94xREV omega ratio":2.178415305213021e-05,
       "Corrected P-value":1,
       "Full adaptive model":0.1989309959002198,
       "LRT":0.4451959518773947,
       "Nucleotide GTR":0.2213577885949107,
       "Rate Distributions":        [
[0.01813509581755131, 0.8837110730565599],
        [3.225015128271358, 0.1162889269434401] 
        ],
       "Rate classes":2,
       "Uncorrected P-value":0.3410560125140028,
       "original name":"C8.0_Odo_patricius_sra_clean_trinity_Trinity_TRINITY_DN8026_c0_g1_i1"
      },
     "C8_0_Odo_patricius_sra_clean_trinity_Trinity_TRINITY_DN82947_c0_g1_i1":{
       "Baseline MG94xREV":1506.861963112166,
       "Baseline MG94xREV omega ratio":8.054350258141303e-05,
       "Corrected P-value":1,
       "Full adaptive model":1303.686085956273,
       "LRT":0,
       "Nucleotide GTR":0.3839175147835954,
       "Rate Distributions":        [
[7.554608928711507e-05, 1] 
        ],
       "Rate classes":1,
       "Uncorrected P-value":1,
       "original name":"C8.0_Odo_patricius_sra_clean_trinity_Trinity_TRINITY_DN82947_c0_g1_i1"
      },
     "C8_0_Odo_patricius_sra_clean_trinity_Trinity_TRINITY_DN8371_c0_g1_i1":{
       "Baseline MG94xREV":0,
       "Baseline MG94xREV omega ratio":1,
       "Corrected P-value":1,
       "Full adaptive model":0,
       "LRT":0,
       "Nucleotide GTR":0,
       "Rate Distributions":        [
[1, 1] 
        ],
       "Rate classes":1,
       "Uncorrected P-value":1,
       "original name":"C8.0_Odo_patricius_sra_clean_trinity_Trinity_TRINITY_DN8371_c0_g1_i1"
      },
     "C8_0_Odo_patricius_sra_clean_trinity_Trinity_TRINITY_DN85127_c0_g1_i1":{
       "Baseline MG94xREV":0.6549044022657592,
       "Baseline MG94xREV omega ratio":0.7070424980503714,
       "Corrected P-value":1,
       "Full adaptive model":0.347001706061664,
       "LRT":2.458136633853428,
       "Nucleotide GTR":0.3852038899433898,
       "Rate Distributions":        [
[0, 0.5319153655942922],
        [4.693575065444298, 0.4680846344057078] 
        ],
       "Rate classes":2,
       "Uncorrected P-value":0.1111529901107806,
       "original name":"C8.0_Odo_patricius_sra_clean_trinity_Trinity_TRINITY_DN85127_c0_g1_i1"
      },
     "C8_0_Odo_patricius_sra_clean_trinity_Trinity_TRINITY_DN9764_c0_g1_i1":{
       "Baseline MG94xREV":0.008673166547409157,
       "Baseline MG94xREV omega ratio":0,
       "Corrected P-value":1,
       "Full adaptive model":0.008588656000914203,
       "LRT":0,
       "Nucleotide GTR":0.008226424769039438,
       "Rate Distributions":        [
[0, 1] 
        ],
       "Rate classes":1,
       "Uncorrected P-value":1,
       "original name":"C8.0_Odo_patricius_sra_clean_trinity_Trinity_TRINITY_DN9764_c0_g1_i1"
      },
     "C8_0_Odo_patricius_sra_clean_trinity_Trinity_TRINITY_DN9764_c0_g2_i1":{
       "Baseline MG94xREV":0.007765672506150046,
       "Baseline MG94xREV omega ratio":10000000000,
       "Corrected P-value":1,
       "Full adaptive model":0.007757310296733926,
       "LRT":0.05729516317660455,
       "Nucleotide GTR":0.02964881199657522,
       "Rate Distributions":        [
[10000000000, 1] 
        ],
       "Rate classes":1,
       "Uncorrected P-value":0.4536923169342222,
       "original name":"C8.0_Odo_patricius_sra_clean_trinity_Trinity_TRINITY_DN9764_c0_g2_i1"
      },
     "C8_0_Odo_patricius_sra_clean_trinity_Trinity_TRINITY_DN9764_c1_g1_i1":{
       "Baseline MG94xREV":0.04848211732216109,
       "Baseline MG94xREV omega ratio":10000000000,
       "Corrected P-value":1,
       "Full adaptive model":0.1308256586978033,
       "LRT":0,
       "Nucleotide GTR":0.07073427677792377,
       "Rate Distributions":        [
[0.1230216724329723, 1] 
        ],
       "Rate classes":1,
       "Uncorrected P-value":1,
       "original name":"C8.0_Odo_patricius_sra_clean_trinity_Trinity_TRINITY_DN9764_c1_g1_i1"
      },
     "C8_0_Oxyopes_sp_sra_clean_trinity_Trinity_TRINITY_DN1564_c0_g1_i1":{
       "Baseline MG94xREV":0.4532970134800389,
       "Baseline MG94xREV omega ratio":0.1302496012502896,
       "Corrected P-value":1,
       "Full adaptive model":0.5424253084696746,
       "LRT":0,
       "Nucleotide GTR":0.2570804795768391,
       "Rate Distributions":        [
[0.08456800434295028, 1] 
        ],
       "Rate classes":1,
       "Uncorrected P-value":1,
       "original name":"C8.0_Oxyopes_sp_sra_clean_trinity_Trinity_TRINITY_DN1564_c0_g1_i1"
      },
     "C8_0_Oxyopes_sp_sra_clean_trinity_Trinity_TRINITY_DN1789_c0_g1_i2":{
       "Baseline MG94xREV":0.1188256635483104,
       "Baseline MG94xREV omega ratio":0,
       "Corrected P-value":1,
       "Full adaptive model":0.1167052566512681,
       "LRT":0,
       "Nucleotide GTR":0.09458934627148965,
       "Rate Distributions":        [
[0, 1] 
        ],
       "Rate classes":1,
       "Uncorrected P-value":1,
       "original name":"C8.0_Oxyopes_sp_sra_clean_trinity_Trinity_TRINITY_DN1789_c0_g1_i2"
      },
     "C8_0_Oxyopes_sp_sra_clean_trinity_Trinity_TRINITY_DN24_c0_g1_i2":{
       "Baseline MG94xREV":0.09075976012915103,
       "Baseline MG94xREV omega ratio":10000000000,
       "Corrected P-value":1,
       "Full adaptive model":0.08324523889316197,
       "LRT":4.361912224019761,
       "Nucleotide GTR":0.08200340259843859,
       "Rate Distributions":        [
[10000000000, 1] 
        ],
       "Rate classes":1,
       "Uncorrected P-value":0.04123025660827395,
       "original name":"C8.0_Oxyopes_sp_sra_clean_trinity_Trinity_TRINITY_DN24_c0_g1_i2"
      },
     "C8_0_Oxyopes_sp_sra_clean_trinity_Trinity_TRINITY_DN49614_c0_g1_i1":{
       "Baseline MG94xREV":0.01426461205956904,
       "Baseline MG94xREV omega ratio":10000000000,
       "Corrected P-value":1,
       "Full adaptive model":0,
       "LRT":0,
       "Nucleotide GTR":0.01711324739603086,
       "Rate Distributions":        [
[1, 1] 
        ],
       "Rate classes":1,
       "Uncorrected P-value":1,
       "original name":"C8.0_Oxyopes_sp_sra_clean_trinity_Trinity_TRINITY_DN49614_c0_g1_i1"
      },
     "C8_0_Oxyopes_sp_sra_clean_trinity_Trinity_TRINITY_DN4997_c0_g1_i1":{
       "Baseline MG94xREV":0.1791614064256888,
       "Baseline MG94xREV omega ratio":0.06829841454673347,
       "Corrected P-value":1,
       "Full adaptive model":0.1813809643714471,
       "LRT":0,
       "Nucleotide GTR":0.0955374618459806,
       "Rate Distributions":        [
[0.05473026244756553, 1] 
        ],
       "Rate classes":1,
       "Uncorrected P-value":1,
       "original name":"C8.0_Oxyopes_sp_sra_clean_trinity_Trinity_TRINITY_DN4997_c0_g1_i1"
      },
     "C8_0_Oxyopes_sp_sra_clean_trinity_Trinity_TRINITY_DN600_c0_g1_i1":{
       "Baseline MG94xREV":0.007483938473210029,
       "Baseline MG94xREV omega ratio":10000000000,
       "Corrected P-value":1,
       "Full adaptive model":0.02627650074385636,
       "LRT":0.06093492031504866,
       "Nucleotide GTR":0.1415931213769804,
       "Rate Distributions":        [
[10000000000, 1] 
        ],
       "Rate classes":1,
       "Uncorrected P-value":0.4520024618037736,
       "original name":"C8.0_Oxyopes_sp_sra_clean_trinity_Trinity_TRINITY_DN600_c0_g1_i1"
      },
     "C8_0_Oxyopes_sp_sra_clean_trinity_Trinity_TRINITY_DN72068_c0_g1_i1":{
       "Baseline MG94xREV":0,
       "Baseline MG94xREV omega ratio":1,
       "Corrected P-value":1,
       "Full adaptive model":0,
       "LRT":0,
       "Nucleotide GTR":0.01204059612775954,
       "Rate Distributions":        [
[1, 1] 
        ],
       "Rate classes":1,
       "Uncorrected P-value":1,
       "original name":"C8.0_Oxyopes_sp_sra_clean_trinity_Trinity_TRINITY_DN72068_c0_g1_i1"
      },
     "C8_0_Pardosa_pseudoannulata_sra_clean_trinity_Trinity_TRINITY_DN1458_c0_g1_i1":{
       "Baseline MG94xREV":0.08404894265658162,
       "Baseline MG94xREV omega ratio":0.3569549070407345,
       "Corrected P-value":1,
       "Full adaptive model":0.08559254744325283,
       "LRT":0,
       "Nucleotide GTR":0.07446711306751075,
       "Rate Distributions":        [
[0.2750921072749581, 1] 
        ],
       "Rate classes":1,
       "Uncorrected P-value":1,
       "original name":"C8.0_Pardosa_pseudoannulata_sra_clean_trinity_Trinity_TRINITY_DN1458_c0_g1_i1"
      },
     "C8_0_Pardosa_pseudoannulata_sra_clean_trinity_Trinity_TRINITY_DN15133_c0_g1_i1":{
       "Baseline MG94xREV":0.08247001207103487,
       "Baseline MG94xREV omega ratio":0.440294062296453,
       "Corrected P-value":1,
       "Full adaptive model":3.914435932376558,
       "LRT":5.111419087363174,
       "Nucleotide GTR":0.09079010204488776,
       "Rate Distributions":        [
[0.08041621261503912, 0.9112568377484555],
        [3846.116864262084, 0.08874316225154455] 
        ],
       "Rate classes":2,
       "Uncorrected P-value":0.02804491187446873,
       "original name":"C8.0_Pardosa_pseudoannulata_sra_clean_trinity_Trinity_TRINITY_DN15133_c0_g1_i1"
      },
     "C8_0_Pardosa_pseudoannulata_sra_clean_trinity_Trinity_TRINITY_DN15403_c0_g1_i1":{
       "Baseline MG94xREV":0.08715262702094462,
       "Baseline MG94xREV omega ratio":0.1086108245285319,
       "Corrected P-value":1,
       "Full adaptive model":0.08771271448534614,
       "LRT":0,
       "Nucleotide GTR":0.1042330617123284,
       "Rate Distributions":        [
[0.08903844856517167, 1] 
        ],
       "Rate classes":1,
       "Uncorrected P-value":1,
       "original name":"C8.0_Pardosa_pseudoannulata_sra_clean_trinity_Trinity_TRINITY_DN15403_c0_g1_i1"
      },
     "C8_0_Pardosa_pseudoannulata_sra_clean_trinity_Trinity_TRINITY_DN1635_c0_g1_i1":{
       "Baseline MG94xREV":0.2548966059931163,
       "Baseline MG94xREV omega ratio":0.4937811499983753,
       "Corrected P-value":1,
       "Full adaptive model":7.876434780707257,
       "LRT":4.548043740796857,
       "Nucleotide GTR":0.2329626315673556,
       "Rate Distributions":        [
[1, 0.8627833986756719],
        [3846.116864262084, 0.1372166013243281] 
        ],
       "Rate classes":2,
       "Uncorrected P-value":0.03746052779938275,
       "original name":"C8.0_Pardosa_pseudoannulata_sra_clean_trinity_Trinity_TRINITY_DN1635_c0_g1_i1"
      },
     "C8_0_Pardosa_pseudoannulata_sra_clean_trinity_Trinity_TRINITY_DN322_c0_g1_i1":{
       "Baseline MG94xREV":0.3776396607923457,
       "Baseline MG94xREV omega ratio":0.1136309319222888,
       "Corrected P-value":1,
       "Full adaptive model":0.1678689415244075,
       "LRT":0.7933965632109903,
       "Nucleotide GTR":0.2540572828534624,
       "Rate Distributions":        [
[0, 0.8254498713220904],
        [2.193909685835356, 0.1745501286779096] 
        ],
       "Rate classes":2,
       "Uncorrected P-value":0.2763760838230496,
       "original name":"C8.0_Pardosa_pseudoannulata_sra_clean_trinity_Trinity_TRINITY_DN322_c0_g1_i1"
      },
     "C8_0_Pardosa_pseudoannulata_sra_clean_trinity_Trinity_TRINITY_DN3626_c0_g1_i2":{
       "Baseline MG94xREV":0.1168792983476184,
       "Baseline MG94xREV omega ratio":0.1040637436567907,
       "Corrected P-value":1,
       "Full adaptive model":0.1206008346015771,
       "LRT":0,
       "Nucleotide GTR":0.08781853990431782,
       "Rate Distributions":        [
[0.08256717765923968, 1] 
        ],
       "Rate classes":1,
       "Uncorrected P-value":1,
       "original name":"C8.0_Pardosa_pseudoannulata_sra_clean_trinity_Trinity_TRINITY_DN3626_c0_g1_i2"
      },
     "C8_0_Pardosa_pseudoannulata_sra_clean_trinity_Trinity_TRINITY_DN4093_c0_g1_i1":{
       "Baseline MG94xREV":0.382196125283384,
       "Baseline MG94xREV omega ratio":0.2210301682573831,
       "Corrected P-value":1,
       "Full adaptive model":0.1763003881660644,
       "LRT":-1.446666278076009,
       "Nucleotide GTR":0.2254492303270688,
       "Rate Distributions":        [
[0.1253031152973928, 0.9025539497014959],
        [7.11324059042003, 0.09744605029850406] 
        ],
       "Rate classes":2,
       "Uncorrected P-value":0.5,
       "original name":"C8.0_Pardosa_pseudoannulata_sra_clean_trinity_Trinity_TRINITY_DN4093_c0_g1_i1"
      },
     "C8_0_Peucetia_longipalpis_sra_clean_trinity_Trinity_TRINITY_DN17_c0_g1_i1":{
       "Baseline MG94xREV":0.0394991434343819,
       "Baseline MG94xREV omega ratio":0.0004652848791809658,
       "Corrected P-value":1,
       "Full adaptive model":0.1212416370969599,
       "LRT":0,
       "Nucleotide GTR":0.03380866354203919,
       "Rate Distributions":        [
[0.05587011217108837, 1] 
        ],
       "Rate classes":1,
       "Uncorrected P-value":1,
       "original name":"C8.0_Peucetia_longipalpis_sra_clean_trinity_Trinity_TRINITY_DN17_c0_g1_i1"
      },
     "C8_0_Peucetia_longipalpis_sra_clean_trinity_Trinity_TRINITY_DN22560_c0_g1_i1":{
       "Baseline MG94xREV":0.2553929167503421,
       "Baseline MG94xREV omega ratio":0.267340770098569,
       "Corrected P-value":1,
       "Full adaptive model":0.3833082102184269,
       "LRT":-0.8461250501277391,
       "Nucleotide GTR":0.2083287942445424,
       "Rate Distributions":        [
[0, 0.8517870666871558],
        [13.97715563098512, 0.1482129333128442] 
        ],
       "Rate classes":2,
       "Uncorrected P-value":0.5,
       "original name":"C8.0_Peucetia_longipalpis_sra_clean_trinity_Trinity_TRINITY_DN22560_c0_g1_i1"
      },
     "C8_0_Peucetia_longipalpis_sra_clean_trinity_Trinity_TRINITY_DN24070_c0_g1_i1":{
       "Baseline MG94xREV":1.754246832465934,
       "Baseline MG94xREV omega ratio":0.03726157399084993,
       "Corrected P-value":1,
       "Full adaptive model":1.284050799302608,
       "LRT":0,
       "Nucleotide GTR":0.3189088099653022,
       "Rate Distributions":        [
[0.04512400248247748, 1] 
        ],
       "Rate classes":1,
       "Uncorrected P-value":1,
       "original name":"C8.0_Peucetia_longipalpis_sra_clean_trinity_Trinity_TRINITY_DN24070_c0_g1_i1"
      },
     "C8_0_Peucetia_longipalpis_sra_clean_trinity_Trinity_TRINITY_DN351_c0_g1_i1":{
       "Baseline MG94xREV":0.08112414435473786,
       "Baseline MG94xREV omega ratio":0.08499260854195116,
       "Corrected P-value":1,
       "Full adaptive model":0.07199520617529169,
       "LRT":0,
       "Nucleotide GTR":0.08120246334216129,
       "Rate Distributions":        [
[0.08095199249950692, 1] 
        ],
       "Rate classes":1,
       "Uncorrected P-value":1,
       "original name":"C8.0_Peucetia_longipalpis_sra_clean_trinity_Trinity_TRINITY_DN351_c0_g1_i1"
      },
     "C8_0_Peucetia_longipalpis_sra_clean_trinity_Trinity_TRINITY_DN36_c0_g1_i1":{
       "Baseline MG94xREV":0.4118310691019003,
       "Baseline MG94xREV omega ratio":0.1219501166034838,
       "Corrected P-value":1,
       "Full adaptive model":0.3959922878811907,
       "LRT":0,
       "Nucleotide GTR":0.1916672217309472,
       "Rate Distributions":        [
[0, 1] 
        ],
       "Rate classes":1,
       "Uncorrected P-value":1,
       "original name":"C8.0_Peucetia_longipalpis_sra_clean_trinity_Trinity_TRINITY_DN36_c0_g1_i1"
      },
     "C8_0_Peucetia_longipalpis_sra_clean_trinity_Trinity_TRINITY_DN4063_c0_g1_i1":{
       "Baseline MG94xREV":0.1891747445045202,
       "Baseline MG94xREV omega ratio":2.182977235914049,
       "Corrected P-value":1,
       "Full adaptive model":0.1033124268227741,
       "LRT":3.174366517472663,
       "Nucleotide GTR":0.1899654344456192,
       "Rate Distributions":        [
[0.2954445502694175, 0.8490880536502015],
        [11.33106875319232, 0.1509119463497985] 
        ],
       "Rate classes":2,
       "Uncorrected P-value":0.07631069081758729,
       "original name":"C8.0_Peucetia_longipalpis_sra_clean_trinity_Trinity_TRINITY_DN4063_c0_g1_i1"
      },
     "C8_0_Peucetia_longipalpis_sra_clean_trinity_Trinity_TRINITY_DN463_c0_g1_i1":{
       "Baseline MG94xREV":0.5158731907757931,
       "Baseline MG94xREV omega ratio":1.035664960216998,
       "Corrected P-value":0.9833460314799234,
       "Full adaptive model":940.1547763388921,
       "LRT":11.96919743335457,
       "Nucleotide GTR":0.4764264766205866,
       "Rate Distributions":        [
[0, 0.605321329288808],
        [100000, 0.394678670711192] 
        ],
       "Rate classes":2,
       "Uncorrected P-value":0.0008633415552940504,
       "original name":"C8.0_Peucetia_longipalpis_sra_clean_trinity_Trinity_TRINITY_DN463_c0_g1_i1"
      },
     "C8_0_Peucetia_longipalpis_sra_clean_trinity_Trinity_TRINITY_DN6286_c0_g1_i1":{
       "Baseline MG94xREV":2.28110423078324,
       "Baseline MG94xREV omega ratio":0.02057407094707757,
       "Corrected P-value":1,
       "Full adaptive model":114.9405573957229,
       "LRT":-0.0002292255376232788,
       "Nucleotide GTR":0.2053963353172366,
       "Rate Distributions":        [
[0.001388920426791583, 0.8498763195716748],
        [168.8256334220014, 0.1501236804283252] 
        ],
       "Rate classes":2,
       "Uncorrected P-value":0.5,
       "original name":"C8.0_Peucetia_longipalpis_sra_clean_trinity_Trinity_TRINITY_DN6286_c0_g1_i1"
      },
     "C8_0_Peucetia_longipalpis_sra_clean_trinity_Trinity_TRINITY_DN6959_c0_g2_i1":{
       "Baseline MG94xREV":0.321223478849514,
       "Baseline MG94xREV omega ratio":0,
       "Corrected P-value":1,
       "Full adaptive model":0.378665576367493,
       "LRT":0,
       "Nucleotide GTR":0,
       "Rate Distributions":        [
[0.0246965278803737, 1] 
        ],
       "Rate classes":1,
       "Uncorrected P-value":1,
       "original name":"C8.0_Peucetia_longipalpis_sra_clean_trinity_Trinity_TRINITY_DN6959_c0_g2_i1"
      },
     "C8_0_Peucetia_longipalpis_sra_clean_trinity_Trinity_TRINITY_DN887_c0_g1_i1":{
       "Baseline MG94xREV":0.2183137238687908,
       "Baseline MG94xREV omega ratio":1.635103588009706,
       "Corrected P-value":1,
       "Full adaptive model":0.236763565328135,
       "LRT":0.08562838421494234,
       "Nucleotide GTR":0.2106882723057736,
       "Rate Distributions":        [
[1.220265327256999, 1] 
        ],
       "Rate classes":1,
       "Uncorrected P-value":0.4413888416632614,
       "original name":"C8.0_Peucetia_longipalpis_sra_clean_trinity_Trinity_TRINITY_DN887_c0_g1_i1"
      },
     "C8_0_Peucetia_longipalpis_sra_clean_trinity_Trinity_TRINITY_DN910_c0_g1_i1":{
       "Baseline MG94xREV":1506.729895417625,
       "Baseline MG94xREV omega ratio":4.24974765184453e-05,
       "Corrected P-value":1,
       "Full adaptive model":57.72638306043513,
       "LRT":0,
       "Nucleotide GTR":0.4153506553055711,
       "Rate Distributions":        [
[0.001080368263834941, 1] 
        ],
       "Rate classes":1,
       "Uncorrected P-value":1,
       "original name":"C8.0_Peucetia_longipalpis_sra_clean_trinity_Trinity_TRINITY_DN910_c0_g1_i1"
      },
     "C8_0_Phoneutria_nigriventer_female_H_IBSP_221739_clean_trinity_Trinity_TRINITY_DN108_c0_g1_i1":{
       "Baseline MG94xREV":0,
       "Baseline MG94xREV omega ratio":1,
       "Corrected P-value":1,
       "Full adaptive model":0,
       "LRT":0,
       "Nucleotide GTR":0,
       "Rate Distributions":        [
[1, 1] 
        ],
       "Rate classes":1,
       "Uncorrected P-value":1,
       "original name":"C8.0_Phoneutria_nigriventer_female_H_IBSP_221739_clean_trinity_Trinity_TRINITY_DN108_c0_g1_i1"
      },
     "C8_0_Phoneutria_nigriventer_female_H_IBSP_221739_clean_trinity_Trinity_TRINITY_DN2070_c0_g1_i1":{
       "Baseline MG94xREV":0.009453721711595439,
       "Baseline MG94xREV omega ratio":0,
       "Corrected P-value":1,
       "Full adaptive model":0.009547650997057332,
       "LRT":0,
       "Nucleotide GTR":0.008219156822392323,
       "Rate Distributions":        [
[0, 1] 
        ],
       "Rate classes":1,
       "Uncorrected P-value":1,
       "original name":"C8.0_Phoneutria_nigriventer_female_H_IBSP_221739_clean_trinity_Trinity_TRINITY_DN2070_c0_g1_i1"
      },
     "C8_0_Phoneutria_nigriventer_female_H_IBSP_221739_clean_trinity_Trinity_TRINITY_DN2419_c0_g1_i1":{
       "Baseline MG94xREV":0,
       "Baseline MG94xREV omega ratio":1,
       "Corrected P-value":1,
       "Full adaptive model":0,
       "LRT":0,
       "Nucleotide GTR":0,
       "Rate Distributions":        [
[1, 1] 
        ],
       "Rate classes":1,
       "Uncorrected P-value":1,
       "original name":"C8.0_Phoneutria_nigriventer_female_H_IBSP_221739_clean_trinity_Trinity_TRINITY_DN2419_c0_g1_i1"
      },
     "C8_0_Phoneutria_nigriventer_female_H_IBSP_221739_clean_trinity_Trinity_TRINITY_DN2956_c0_g1_i1":{
       "Baseline MG94xREV":0.008495979831795021,
       "Baseline MG94xREV omega ratio":10000000000,
       "Corrected P-value":1,
       "Full adaptive model":0.008425506891410941,
       "LRT":1.009228744151187,
       "Nucleotide GTR":0.008606748367715779,
       "Rate Distributions":        [
[10000000000, 1] 
        ],
       "Rate classes":1,
       "Uncorrected P-value":0.2441390404675613,
       "original name":"C8.0_Phoneutria_nigriventer_female_H_IBSP_221739_clean_trinity_Trinity_TRINITY_DN2956_c0_g1_i1"
      },
     "C8_0_Phoneutria_nigriventer_female_H_IBSP_221739_clean_trinity_Trinity_TRINITY_DN589_c0_g1_i1":{
       "Baseline MG94xREV":0.00766298713602384,
       "Baseline MG94xREV omega ratio":10000000000,
       "Corrected P-value":1,
       "Full adaptive model":0.00764289098318345,
       "LRT":-1.950375394386356,
       "Nucleotide GTR":0.007736780516824668,
       "Rate Distributions":        [
[10000000000, 1] 
        ],
       "Rate classes":1,
       "Uncorrected P-value":0.5,
       "original name":"C8.0_Phoneutria_nigriventer_female_H_IBSP_221739_clean_trinity_Trinity_TRINITY_DN589_c0_g1_i1"
      },
     "C8_0_Phoneutria_nigriventer_female_H_IBSP_221739_clean_trinity_Trinity_TRINITY_DN5_c1_g1_i2":{
       "Baseline MG94xREV":0.01124403167541517,
       "Baseline MG94xREV omega ratio":0,
       "Corrected P-value":1,
       "Full adaptive model":0.01151788068126657,
       "LRT":0,
       "Nucleotide GTR":0.01033945925945572,
       "Rate Distributions":        [
[0, 1] 
        ],
       "Rate classes":1,
       "Uncorrected P-value":1,
       "original name":"C8.0_Phoneutria_nigriventer_female_H_IBSP_221739_clean_trinity_Trinity_TRINITY_DN5_c1_g1_i2"
      },
     "C8_0_Phoneutria_nigriventer_female_H_IBSP_221739_clean_trinity_Trinity_TRINITY_DN702_c2_g1_i3":{
       "Baseline MG94xREV":0.0243642781045603,
       "Baseline MG94xREV omega ratio":0.2260271949550632,
       "Corrected P-value":1,
       "Full adaptive model":0.0246874953118674,
       "LRT":0,
       "Nucleotide GTR":0.02017312390543066,
       "Rate Distributions":        [
[0.1873836580618602, 1] 
        ],
       "Rate classes":1,
       "Uncorrected P-value":1,
       "original name":"C8.0_Phoneutria_nigriventer_female_H_IBSP_221739_clean_trinity_Trinity_TRINITY_DN702_c2_g1_i3"
      },
     "C8_0_Phoneutria_nigriventer_female_H_IBSP_221739_clean_trinity_Trinity_TRINITY_DN7870_c0_g1_i1":{
       "Baseline MG94xREV":0.03654495437373784,
       "Baseline MG94xREV omega ratio":10000000000,
       "Corrected P-value":1,
       "Full adaptive model":0.03658722750285993,
       "LRT":-0.5286526612180751,
       "Nucleotide GTR":0.03786643385577208,
       "Rate Distributions":        [
[10000000000, 1] 
        ],
       "Rate classes":1,
       "Uncorrected P-value":0.5,
       "original name":"C8.0_Phoneutria_nigriventer_female_H_IBSP_221739_clean_trinity_Trinity_TRINITY_DN7870_c0_g1_i1"
      },
     "C8_0_Phoneutria_nigriventer_female_I_IBSP_221740_clean_trinity_Trinity_TRINITY_DN1033_c0_g1_i1":{
       "Baseline MG94xREV":0.02113235204949489,
       "Baseline MG94xREV omega ratio":10000000000,
       "Corrected P-value":1,
       "Full adaptive model":0.02101936333267576,
       "LRT":2.056325887853745,
       "Nucleotide GTR":0.02157144264448019,
       "Rate Distributions":        [
[10000000000, 1] 
        ],
       "Rate classes":1,
       "Uncorrected P-value":0.137614073365976,
       "original name":"C8.0_Phoneutria_nigriventer_female_I_IBSP_221740_clean_trinity_Trinity_TRINITY_DN1033_c0_g1_i1"
      },
     "C8_0_Phoneutria_nigriventer_female_I_IBSP_221740_clean_trinity_Trinity_TRINITY_DN104_c0_g1_i1":{
       "Baseline MG94xREV":0.01051194206990097,
       "Baseline MG94xREV omega ratio":0,
       "Corrected P-value":1,
       "Full adaptive model":0.01096600457245765,
       "LRT":0,
       "Nucleotide GTR":0.009133365838313109,
       "Rate Distributions":        [
[0, 1] 
        ],
       "Rate classes":1,
       "Uncorrected P-value":1,
       "original name":"C8.0_Phoneutria_nigriventer_female_I_IBSP_221740_clean_trinity_Trinity_TRINITY_DN104_c0_g1_i1"
      },
     "C8_0_Phoneutria_nigriventer_female_I_IBSP_221740_clean_trinity_Trinity_TRINITY_DN130_c0_g2_i7":{
       "Baseline MG94xREV":0,
       "Baseline MG94xREV omega ratio":1,
       "Corrected P-value":1,
       "Full adaptive model":0,
       "LRT":0,
       "Nucleotide GTR":0,
       "Rate Distributions":        [
[1, 1] 
        ],
       "Rate classes":1,
       "Uncorrected P-value":1,
       "original name":"C8.0_Phoneutria_nigriventer_female_I_IBSP_221740_clean_trinity_Trinity_TRINITY_DN130_c0_g2_i7"
      },
     "C8_0_Phoneutria_nigriventer_female_I_IBSP_221740_clean_trinity_Trinity_TRINITY_DN1566_c0_g1_i1":{
       "Baseline MG94xREV":0,
       "Baseline MG94xREV omega ratio":1,
       "Corrected P-value":1,
       "Full adaptive model":0,
       "LRT":0,
       "Nucleotide GTR":0,
       "Rate Distributions":        [
[1, 1] 
        ],
       "Rate classes":1,
       "Uncorrected P-value":1,
       "original name":"C8.0_Phoneutria_nigriventer_female_I_IBSP_221740_clean_trinity_Trinity_TRINITY_DN1566_c0_g1_i1"
      },
     "C8_0_Phoneutria_nigriventer_female_I_IBSP_221740_clean_trinity_Trinity_TRINITY_DN1890_c0_g1_i1":{
       "Baseline MG94xREV":0,
       "Baseline MG94xREV omega ratio":1,
       "Corrected P-value":1,
       "Full adaptive model":0,
       "LRT":0,
       "Nucleotide GTR":0,
       "Rate Distributions":        [
[1, 1] 
        ],
       "Rate classes":1,
       "Uncorrected P-value":1,
       "original name":"C8.0_Phoneutria_nigriventer_female_I_IBSP_221740_clean_trinity_Trinity_TRINITY_DN1890_c0_g1_i1"
      },
     "C8_0_Phoneutria_nigriventer_female_I_IBSP_221740_clean_trinity_Trinity_TRINITY_DN2354_c0_g1_i1":{
       "Baseline MG94xREV":0,
       "Baseline MG94xREV omega ratio":1,
       "Corrected P-value":1,
       "Full adaptive model":0,
       "LRT":0,
       "Nucleotide GTR":0,
       "Rate Distributions":        [
[1, 1] 
        ],
       "Rate classes":1,
       "Uncorrected P-value":1,
       "original name":"C8.0_Phoneutria_nigriventer_female_I_IBSP_221740_clean_trinity_Trinity_TRINITY_DN2354_c0_g1_i1"
      },
     "C8_0_Phoneutria_nigriventer_female_I_IBSP_221740_clean_trinity_Trinity_TRINITY_DN32211_c0_g1_i1":{
       "Baseline MG94xREV":0.0963579056245899,
       "Baseline MG94xREV omega ratio":2.392315996473033,
       "Corrected P-value":1,
       "Full adaptive model":0.09911913362247193,
       "LRT":0.3187693853542442,
       "Nucleotide GTR":0.1055730385223224,
       "Rate Distributions":        [
[1.749063143108385, 1] 
        ],
       "Rate classes":1,
       "Uncorrected P-value":0.370270112084749,
       "original name":"C8.0_Phoneutria_nigriventer_female_I_IBSP_221740_clean_trinity_Trinity_TRINITY_DN32211_c0_g1_i1"
      },
     "C8_0_Phoneutria_nigriventer_female_I_IBSP_221740_clean_trinity_Trinity_TRINITY_DN42_c0_g2_i1":{
       "Baseline MG94xREV":0.007405985039350854,
       "Baseline MG94xREV omega ratio":0,
       "Corrected P-value":1,
       "Full adaptive model":0.007503365364146611,
       "LRT":0,
       "Nucleotide GTR":0.006446152839549877,
       "Rate Distributions":        [
[0, 1] 
        ],
       "Rate classes":1,
       "Uncorrected P-value":1,
       "original name":"C8.0_Phoneutria_nigriventer_female_I_IBSP_221740_clean_trinity_Trinity_TRINITY_DN42_c0_g2_i1"
      },
     "C8_0_Phoneutria_nigriventer_female_J_IBSP_221741_clean_trinity_Trinity_TRINITY_DN316_c0_g2_i2":{
       "Baseline MG94xREV":0.1109942725685153,
       "Baseline MG94xREV omega ratio":10000000000,
       "Corrected P-value":1,
       "Full adaptive model":0.08901929023482581,
       "LRT":9.874489289009944,
       "Nucleotide GTR":0.127321231350507,
       "Rate Distributions":        [
[1, 0.8266125991874823],
        [52284.50885009046, 0.1733874008125177] 
        ],
       "Rate classes":2,
       "Uncorrected P-value":0.002487473919952188,
       "original name":"C8.0_Phoneutria_nigriventer_female_J_IBSP_221741_clean_trinity_Trinity_TRINITY_DN316_c0_g2_i2"
      },
     "C8_0_Phoneutria_nigriventer_female_J_IBSP_221741_clean_trinity_Trinity_TRINITY_DN37_c0_g1_i3":{
       "Baseline MG94xREV":0,
       "Baseline MG94xREV omega ratio":1,
       "Corrected P-value":1,
       "Full adaptive model":0,
       "LRT":0,
       "Nucleotide GTR":0,
       "Rate Distributions":        [
[1, 1] 
        ],
       "Rate classes":1,
       "Uncorrected P-value":1,
       "original name":"C8.0_Phoneutria_nigriventer_female_J_IBSP_221741_clean_trinity_Trinity_TRINITY_DN37_c0_g1_i3"
      },
     "C8_0_Phoneutria_nigriventer_female_J_IBSP_221741_clean_trinity_Trinity_TRINITY_DN402_c0_g1_i3":{
       "Baseline MG94xREV":0.01725671880194081,
       "Baseline MG94xREV omega ratio":0.4117390021178029,
       "Corrected P-value":1,
       "Full adaptive model":0.01694174701400163,
       "LRT":0,
       "Nucleotide GTR":0.01697064073901797,
       "Rate Distributions":        [
[0.3585100096066782, 1] 
        ],
       "Rate classes":1,
       "Uncorrected P-value":1,
       "original name":"C8.0_Phoneutria_nigriventer_female_J_IBSP_221741_clean_trinity_Trinity_TRINITY_DN402_c0_g1_i3"
      },
     "C8_0_Phoneutria_nigriventer_female_J_IBSP_221741_clean_trinity_Trinity_TRINITY_DN4345_c0_g1_i1":{
       "Baseline MG94xREV":0.1868065837058505,
       "Baseline MG94xREV omega ratio":0.3069955316734023,
       "Corrected P-value":1,
       "Full adaptive model":0.1774387843101971,
       "LRT":0,
       "Nucleotide GTR":0.1525669157020094,
       "Rate Distributions":        [
[0.2898960401152983, 1] 
        ],
       "Rate classes":1,
       "Uncorrected P-value":1,
       "original name":"C8.0_Phoneutria_nigriventer_female_J_IBSP_221741_clean_trinity_Trinity_TRINITY_DN4345_c0_g1_i1"
      },
     "C8_0_Phoneutria_nigriventer_female_J_IBSP_221741_clean_trinity_Trinity_TRINITY_DN49_c1_g1_i1":{
       "Baseline MG94xREV":0,
       "Baseline MG94xREV omega ratio":1,
       "Corrected P-value":1,
       "Full adaptive model":0,
       "LRT":0,
       "Nucleotide GTR":0,
       "Rate Distributions":        [
[1, 1] 
        ],
       "Rate classes":1,
       "Uncorrected P-value":1,
       "original name":"C8.0_Phoneutria_nigriventer_female_J_IBSP_221741_clean_trinity_Trinity_TRINITY_DN49_c1_g1_i1"
      },
     "C8_0_Phoneutria_nigriventer_female_J_IBSP_221741_clean_trinity_Trinity_TRINITY_DN53334_c0_g1_i1":{
       "Baseline MG94xREV":0,
       "Baseline MG94xREV omega ratio":1,
       "Corrected P-value":1,
       "Full adaptive model":0,
       "LRT":0,
       "Nucleotide GTR":0,
       "Rate Distributions":        [
[1, 1] 
        ],
       "Rate classes":1,
       "Uncorrected P-value":1,
       "original name":"C8.0_Phoneutria_nigriventer_female_J_IBSP_221741_clean_trinity_Trinity_TRINITY_DN53334_c0_g1_i1"
      },
     "C8_0_Phoneutria_nigriventer_female_J_IBSP_221741_clean_trinity_Trinity_TRINITY_DN5909_c0_g1_i5":{
       "Baseline MG94xREV":0.02117110377743193,
       "Baseline MG94xREV omega ratio":10000000000,
       "Corrected P-value":1,
       "Full adaptive model":0.02095683109801637,
       "LRT":1.324398316617589,
       "Nucleotide GTR":0.02146764129219621,
       "Rate Distributions":        [
[10000000000, 1] 
        ],
       "Rate classes":1,
       "Uncorrected P-value":0.2046756263117453,
       "original name":"C8.0_Phoneutria_nigriventer_female_J_IBSP_221741_clean_trinity_Trinity_TRINITY_DN5909_c0_g1_i5"
      },
     "C8_0_Phoneutria_nigriventer_female_J_IBSP_221741_clean_trinity_Trinity_TRINITY_DN64_c0_g1_i1":{
       "Baseline MG94xREV":0.01034051398591135,
       "Baseline MG94xREV omega ratio":0,
       "Corrected P-value":1,
       "Full adaptive model":0.01042843458290055,
       "LRT":0,
       "Nucleotide GTR":0.009708074545778956,
       "Rate Distributions":        [
[0, 1] 
        ],
       "Rate classes":1,
       "Uncorrected P-value":1,
       "original name":"C8.0_Phoneutria_nigriventer_female_J_IBSP_221741_clean_trinity_Trinity_TRINITY_DN64_c0_g1_i1"
      },
     "C8_0_Phoneutria_nigriventer_female_J_IBSP_221741_clean_trinity_Trinity_TRINITY_DN92_c0_g2_i1":{
       "Baseline MG94xREV":0.007622844349869256,
       "Baseline MG94xREV omega ratio":10000000000,
       "Corrected P-value":1,
       "Full adaptive model":0.007627845174447014,
       "LRT":0.6457920487882802,
       "Nucleotide GTR":0.00768911566445008,
       "Rate Distributions":        [
[10000000000, 1] 
        ],
       "Rate classes":1,
       "Uncorrected P-value":0.3015389725118233,
       "original name":"C8.0_Phoneutria_nigriventer_female_J_IBSP_221741_clean_trinity_Trinity_TRINITY_DN92_c0_g2_i1"
      },
     "C8_0_Phoneutria_nigriventer_male_A_IBSP_214012_clean_trinity_Trinity_TRINITY_DN191_c0_g1_i1":{
       "Baseline MG94xREV":0,
       "Baseline MG94xREV omega ratio":1,
       "Corrected P-value":1,
       "Full adaptive model":0,
       "LRT":0,
       "Nucleotide GTR":0,
       "Rate Distributions":        [
[1, 1] 
        ],
       "Rate classes":1,
       "Uncorrected P-value":1,
       "original name":"C8.0_Phoneutria_nigriventer_male_A_IBSP_214012_clean_trinity_Trinity_TRINITY_DN191_c0_g1_i1"
      },
     "C8_0_Phoneutria_nigriventer_male_A_IBSP_214012_clean_trinity_Trinity_TRINITY_DN2676_c0_g2_i2":{
       "Baseline MG94xREV":0.01129822060406854,
       "Baseline MG94xREV omega ratio":0,
       "Corrected P-value":1,
       "Full adaptive model":0.01183844729986954,
       "LRT":0,
       "Nucleotide GTR":0.01031720321189976,
       "Rate Distributions":        [
[0, 1] 
        ],
       "Rate classes":1,
       "Uncorrected P-value":1,
       "original name":"C8.0_Phoneutria_nigriventer_male_A_IBSP_214012_clean_trinity_Trinity_TRINITY_DN2676_c0_g2_i2"
      },
     "C8_0_Phoneutria_nigriventer_male_A_IBSP_214012_clean_trinity_Trinity_TRINITY_DN305_c0_g1_i5":{
       "Baseline MG94xREV":0.1475005897214634,
       "Baseline MG94xREV omega ratio":1.90625399257761,
       "Corrected P-value":1,
       "Full adaptive model":0.1261541339161377,
       "LRT":7.976329896511743,
       "Nucleotide GTR":0.1377322887305991,
       "Rate Distributions":        [
[1, 0.9441335261118297],
        [72.7177628588021, 0.05586647388817034] 
        ],
       "Rate classes":2,
       "Uncorrected P-value":0.006507966491977712,
       "original name":"C8.0_Phoneutria_nigriventer_male_A_IBSP_214012_clean_trinity_Trinity_TRINITY_DN305_c0_g1_i5"
      },
     "C8_0_Phoneutria_nigriventer_male_A_IBSP_214012_clean_trinity_Trinity_TRINITY_DN306_c0_g1_i3":{
       "Baseline MG94xREV":0.03163563295285576,
       "Baseline MG94xREV omega ratio":10000000000,
       "Corrected P-value":1,
       "Full adaptive model":0.03179687706692678,
       "LRT":3.360601699387189,
       "Nucleotide GTR":0.03150242243773774,
       "Rate Distributions":        [
[10000000000, 1] 
        ],
       "Rate classes":1,
       "Uncorrected P-value":0.06925010751239974,
       "original name":"C8.0_Phoneutria_nigriventer_male_A_IBSP_214012_clean_trinity_Trinity_TRINITY_DN306_c0_g1_i3"
      },
     "C8_0_Phoneutria_nigriventer_male_B_IBSP_214013_clean_trinity_Trinity_TRINITY_DN106_c0_g1_i3":{
       "Baseline MG94xREV":0.01040142361486818,
       "Baseline MG94xREV omega ratio":10000000000,
       "Corrected P-value":1,
       "Full adaptive model":0.01033751559844103,
       "LRT":1.518015442896285,
       "Nucleotide GTR":0.01041282415516805,
       "Rate Distributions":        [
[10000000000, 1] 
        ],
       "Rate classes":1,
       "Uncorrected P-value":0.1840232264284129,
       "original name":"C8.0_Phoneutria_nigriventer_male_B_IBSP_214013_clean_trinity_Trinity_TRINITY_DN106_c0_g1_i3"
      },
     "C8_0_Phoneutria_nigriventer_male_B_IBSP_214013_clean_trinity_Trinity_TRINITY_DN134_c0_g1_i10":{
       "Baseline MG94xREV":0,
       "Baseline MG94xREV omega ratio":1,
       "Corrected P-value":1,
       "Full adaptive model":0,
       "LRT":0,
       "Nucleotide GTR":0,
       "Rate Distributions":        [
[1, 1] 
        ],
       "Rate classes":1,
       "Uncorrected P-value":1,
       "original name":"C8.0_Phoneutria_nigriventer_male_B_IBSP_214013_clean_trinity_Trinity_TRINITY_DN134_c0_g1_i10"
      },
     "C8_0_Phoneutria_nigriventer_male_B_IBSP_214013_clean_trinity_Trinity_TRINITY_DN183_c0_g1_i1":{
       "Baseline MG94xREV":0.07134065774271521,
       "Baseline MG94xREV omega ratio":0.6780999805062484,
       "Corrected P-value":1,
       "Full adaptive model":0.07215694671875492,
       "LRT":0,
       "Nucleotide GTR":0.07260845228997223,
       "Rate Distributions":        [
[0.561490679159205, 1] 
        ],
       "Rate classes":1,
       "Uncorrected P-value":1,
       "original name":"C8.0_Phoneutria_nigriventer_male_B_IBSP_214013_clean_trinity_Trinity_TRINITY_DN183_c0_g1_i1"
      },
     "C8_0_Phoneutria_nigriventer_male_B_IBSP_214013_clean_trinity_Trinity_TRINITY_DN75_c0_g1_i1":{
       "Baseline MG94xREV":0,
       "Baseline MG94xREV omega ratio":1,
       "Corrected P-value":1,
       "Full adaptive model":0,
       "LRT":0,
       "Nucleotide GTR":0,
       "Rate Distributions":        [
[1, 1] 
        ],
       "Rate classes":1,
       "Uncorrected P-value":1,
       "original name":"C8.0_Phoneutria_nigriventer_male_B_IBSP_214013_clean_trinity_Trinity_TRINITY_DN75_c0_g1_i1"
      },
     "C8_0_Phoneutria_nigriventer_male_C_IBSP_214014_clean_trinity_Trinity_TRINITY_DN1085_c0_g1_i1":{
       "Baseline MG94xREV":0.2615158267992991,
       "Baseline MG94xREV omega ratio":10000000000,
       "Corrected P-value":0.1811457008575699,
       "Full adaptive model":0.1241785097345582,
       "LRT":15.34709696724894,
       "Nucleotide GTR":0.2479435128509402,
       "Rate Distributions":        [
[1, 0.5734685530658037],
        [60209.37104624094, 0.4265314469341963] 
        ],
       "Rate classes":2,
       "Uncorrected P-value":0.0001573811475739095,
       "original name":"C8.0_Phoneutria_nigriventer_male_C_IBSP_214014_clean_trinity_Trinity_TRINITY_DN1085_c0_g1_i1"
      },
     "C8_0_Phoneutria_nigriventer_male_C_IBSP_214014_clean_trinity_Trinity_TRINITY_DN2082_c0_g1_i1":{
       "Baseline MG94xREV":0.02306726368895687,
       "Baseline MG94xREV omega ratio":0.4048307257383724,
       "Corrected P-value":1,
       "Full adaptive model":0.02324907921999694,
       "LRT":0,
       "Nucleotide GTR":0.02247260588229009,
       "Rate Distributions":        [
[0.3313058713664465, 1] 
        ],
       "Rate classes":1,
       "Uncorrected P-value":1,
       "original name":"C8.0_Phoneutria_nigriventer_male_C_IBSP_214014_clean_trinity_Trinity_TRINITY_DN2082_c0_g1_i1"
      },
     "C8_0_Phoneutria_nigriventer_male_C_IBSP_214014_clean_trinity_Trinity_TRINITY_DN296_c0_g1_i3":{
       "Baseline MG94xREV":0.07410105435554255,
       "Baseline MG94xREV omega ratio":0.06837850188145522,
       "Corrected P-value":1,
       "Full adaptive model":0.06061160144995126,
       "LRT":0,
       "Nucleotide GTR":0.06575644257017677,
       "Rate Distributions":        [
[0, 1] 
        ],
       "Rate classes":1,
       "Uncorrected P-value":1,
       "original name":"C8.0_Phoneutria_nigriventer_male_C_IBSP_214014_clean_trinity_Trinity_TRINITY_DN296_c0_g1_i3"
      },
     "C8_0_Phoneutria_nigriventer_male_C_IBSP_214014_clean_trinity_Trinity_TRINITY_DN352_c0_g1_i4":{
       "Baseline MG94xREV":0.01186715299538624,
       "Baseline MG94xREV omega ratio":0,
       "Corrected P-value":1,
       "Full adaptive model":0.01202456129600887,
       "LRT":0,
       "Nucleotide GTR":0.01350527270712835,
       "Rate Distributions":        [
[0, 1] 
        ],
       "Rate classes":1,
       "Uncorrected P-value":1,
       "original name":"C8.0_Phoneutria_nigriventer_male_C_IBSP_214014_clean_trinity_Trinity_TRINITY_DN352_c0_g1_i4"
      },
     "C8_0_Phoneutria_nigriventer_male_C_IBSP_214014_clean_trinity_Trinity_TRINITY_DN36_c0_g1_i1":{
       "Baseline MG94xREV":0.02256427913642123,
       "Baseline MG94xREV omega ratio":0.5731808823395551,
       "Corrected P-value":1,
       "Full adaptive model":0.02215684368177243,
       "LRT":0,
       "Nucleotide GTR":0.02092235615225312,
       "Rate Distributions":        [
[0.4668938848575209, 1] 
        ],
       "Rate classes":1,
       "Uncorrected P-value":1,
       "original name":"C8.0_Phoneutria_nigriventer_male_C_IBSP_214014_clean_trinity_Trinity_TRINITY_DN36_c0_g1_i1"
      },
     "C8_0_Phoneutria_nigriventer_male_C_IBSP_214014_clean_trinity_Trinity_TRINITY_DN36_c1_g1_i1":{
       "Baseline MG94xREV":0.01058873729402228,
       "Baseline MG94xREV omega ratio":0,
       "Corrected P-value":1,
       "Full adaptive model":0.01072619356044917,
       "LRT":0,
       "Nucleotide GTR":0.009781171673578413,
       "Rate Distributions":        [
[0, 1] 
        ],
       "Rate classes":1,
       "Uncorrected P-value":1,
       "original name":"C8.0_Phoneutria_nigriventer_male_C_IBSP_214014_clean_trinity_Trinity_TRINITY_DN36_c1_g1_i1"
      },
     "C8_0_Phoneutria_nigriventer_male_C_IBSP_214014_clean_trinity_Trinity_TRINITY_DN48_c0_g1_i6":{
       "Baseline MG94xREV":0,
       "Baseline MG94xREV omega ratio":1,
       "Corrected P-value":1,
       "Full adaptive model":0,
       "LRT":0,
       "Nucleotide GTR":0,
       "Rate Distributions":        [
[1, 1] 
        ],
       "Rate classes":1,
       "Uncorrected P-value":1,
       "original name":"C8.0_Phoneutria_nigriventer_male_C_IBSP_214014_clean_trinity_Trinity_TRINITY_DN48_c0_g1_i6"
      },
     "C8_0_Phoneutria_nigriventer_male_C_IBSP_214014_clean_trinity_Trinity_TRINITY_DN55_c0_g1_i11":{
       "Baseline MG94xREV":0,
       "Baseline MG94xREV omega ratio":1,
       "Corrected P-value":1,
       "Full adaptive model":0,
       "LRT":0,
       "Nucleotide GTR":0,
       "Rate Distributions":        [
[1, 1] 
        ],
       "Rate classes":1,
       "Uncorrected P-value":1,
       "original name":"C8.0_Phoneutria_nigriventer_male_C_IBSP_214014_clean_trinity_Trinity_TRINITY_DN55_c0_g1_i11"
      },
     "C8_0_Phoneutria_nigriventer_sra_clean_trinity_Trinity_TRINITY_DN152_c0_g1_i3":{
       "Baseline MG94xREV":0,
       "Baseline MG94xREV omega ratio":1,
       "Corrected P-value":1,
       "Full adaptive model":0,
       "LRT":0,
       "Nucleotide GTR":0,
       "Rate Distributions":        [
[1, 1] 
        ],
       "Rate classes":1,
       "Uncorrected P-value":1,
       "original name":"C8.0_Phoneutria_nigriventer_sra_clean_trinity_Trinity_TRINITY_DN152_c0_g1_i3"
      },
     "C8_0_Phoneutria_nigriventer_sra_clean_trinity_Trinity_TRINITY_DN2023_c1_g1_i1":{
       "Baseline MG94xREV":0.008974307879845649,
       "Baseline MG94xREV omega ratio":0,
       "Corrected P-value":1,
       "Full adaptive model":0.008681515928126856,
       "LRT":0,
       "Nucleotide GTR":0.008266888559339143,
       "Rate Distributions":        [
[0, 1] 
        ],
       "Rate classes":1,
       "Uncorrected P-value":1,
       "original name":"C8.0_Phoneutria_nigriventer_sra_clean_trinity_Trinity_TRINITY_DN2023_c1_g1_i1"
      },
     "C8_0_Phoneutria_nigriventer_sra_clean_trinity_Trinity_TRINITY_DN225_c0_g1_i1":{
       "Baseline MG94xREV":0.009523361188350999,
       "Baseline MG94xREV omega ratio":0,
       "Corrected P-value":1,
       "Full adaptive model":0.009671164057586723,
       "LRT":0,
       "Nucleotide GTR":0.008219156754590706,
       "Rate Distributions":        [
[0, 1] 
        ],
       "Rate classes":1,
       "Uncorrected P-value":1,
       "original name":"C8.0_Phoneutria_nigriventer_sra_clean_trinity_Trinity_TRINITY_DN225_c0_g1_i1"
      },
     "C8_0_Phoneutria_nigriventer_sra_clean_trinity_Trinity_TRINITY_DN278_c0_g4_i1":{
       "Baseline MG94xREV":0.2747992394957753,
       "Baseline MG94xREV omega ratio":0.4397374339874087,
       "Corrected P-value":1,
       "Full adaptive model":12.03665349340264,
       "LRT":5.191026365399011,
       "Nucleotide GTR":0.2029118880599868,
       "Rate Distributions":        [
[0.2284435196665912, 0.8142150559830981],
        [1557.113665843312, 0.1857849440169019] 
        ],
       "Rate classes":2,
       "Uncorrected P-value":0.02692303448377387,
       "original name":"C8.0_Phoneutria_nigriventer_sra_clean_trinity_Trinity_TRINITY_DN278_c0_g4_i1"
      },
     "C8_0_Phoneutria_nigriventer_sra_clean_trinity_Trinity_TRINITY_DN31_c0_g1_i6":{
       "Baseline MG94xREV":0,
       "Baseline MG94xREV omega ratio":1,
       "Corrected P-value":1,
       "Full adaptive model":0,
       "LRT":0,
       "Nucleotide GTR":0,
       "Rate Distributions":        [
[1, 1] 
        ],
       "Rate classes":1,
       "Uncorrected P-value":1,
       "original name":"C8.0_Phoneutria_nigriventer_sra_clean_trinity_Trinity_TRINITY_DN31_c0_g1_i6"
      },
     "C8_0_Phoneutria_nigriventer_sra_clean_trinity_Trinity_TRINITY_DN70_c0_g1_i11":{
       "Baseline MG94xREV":0.008720977002012544,
       "Baseline MG94xREV omega ratio":0,
       "Corrected P-value":1,
       "Full adaptive model":0.008328893648774299,
       "LRT":0,
       "Nucleotide GTR":0.008459002213943077,
       "Rate Distributions":        [
[0, 1] 
        ],
       "Rate classes":1,
       "Uncorrected P-value":1,
       "original name":"C8.0_Phoneutria_nigriventer_sra_clean_trinity_Trinity_TRINITY_DN70_c0_g1_i11"
      },
     "C8_0_Phoneutria_nigriventer_sra_clean_trinity_Trinity_TRINITY_DN727_c0_g4_i1":{
       "Baseline MG94xREV":0,
       "Baseline MG94xREV omega ratio":1,
       "Corrected P-value":1,
       "Full adaptive model":0,
       "LRT":0,
       "Nucleotide GTR":0,
       "Rate Distributions":        [
[1, 1] 
        ],
       "Rate classes":1,
       "Uncorrected P-value":1,
       "original name":"C8.0_Phoneutria_nigriventer_sra_clean_trinity_Trinity_TRINITY_DN727_c0_g4_i1"
      },
     "C8_0_Phoneutria_nigriventer_sra_clean_trinity_Trinity_TRINITY_DN79_c0_g3_i1":{
       "Baseline MG94xREV":0,
       "Baseline MG94xREV omega ratio":1,
       "Corrected P-value":1,
       "Full adaptive model":0,
       "LRT":0,
       "Nucleotide GTR":0,
       "Rate Distributions":        [
[1, 1] 
        ],
       "Rate classes":1,
       "Uncorrected P-value":1,
       "original name":"C8.0_Phoneutria_nigriventer_sra_clean_trinity_Trinity_TRINITY_DN79_c0_g3_i1"
      },
     "C8_0_Phoneutria_nigriventer_sra_clean_trinity_Trinity_TRINITY_DN899_c0_g1_i11":{
       "Baseline MG94xREV":0.007476380949801302,
       "Baseline MG94xREV omega ratio":0,
       "Corrected P-value":1,
       "Full adaptive model":0.007551394254685952,
       "LRT":0,
       "Nucleotide GTR":0.007015216940910804,
       "Rate Distributions":        [
[0, 1] 
        ],
       "Rate classes":1,
       "Uncorrected P-value":1,
       "original name":"C8.0_Phoneutria_nigriventer_sra_clean_trinity_Trinity_TRINITY_DN899_c0_g1_i11"
      },
     "C8_0_Pisaurina_mira_sra_clean_trinity_Trinity_TRINITY_DN18198_c0_g1_i1":{
       "Baseline MG94xREV":0.2540125512555768,
       "Baseline MG94xREV omega ratio":0.1576121235600833,
       "Corrected P-value":1,
       "Full adaptive model":0.1180968490221166,
       "LRT":1.693904775078408,
       "Nucleotide GTR":0.1670795623191433,
       "Rate Distributions":        [
[0.009871215748382, 0.8527497731190808],
        [3.001474302011881, 0.1472502268809192] 
        ],
       "Rate classes":2,
       "Uncorrected P-value":0.1672332607239908,
       "original name":"C8.0_Pisaurina_mira_sra_clean_trinity_Trinity_TRINITY_DN18198_c0_g1_i1"
      },
     "C8_0_Psechrus_singaporensis_sra_clean_trinity_Trinity_TRINITY_DN104313_c0_g1_i1":{
       "Baseline MG94xREV":0.3237152641403115,
       "Baseline MG94xREV omega ratio":0,
       "Corrected P-value":1,
       "Full adaptive model":0.3007856994367563,
       "LRT":0,
       "Nucleotide GTR":0.02082115623535748,
       "Rate Distributions":        [
[0, 1] 
        ],
       "Rate classes":1,
       "Uncorrected P-value":1,
       "original name":"C8.0_Psechrus_singaporensis_sra_clean_trinity_Trinity_TRINITY_DN104313_c0_g1_i1"
      },
     "C8_0_Psechrus_singaporensis_sra_clean_trinity_Trinity_TRINITY_DN20448_c0_g1_i1":{
       "Baseline MG94xREV":0.2191692689112455,
       "Baseline MG94xREV omega ratio":0.2968217540494298,
       "Corrected P-value":1,
       "Full adaptive model":4.239168908105349,
       "LRT":3.802075116414926,
       "Nucleotide GTR":0.1510739770933532,
       "Rate Distributions":        [
[0.2092312215024104, 0.8886311237949809],
        [688.6273841050696, 0.1113688762050191] 
        ],
       "Rate classes":2,
       "Uncorrected P-value":0.05506187521549455,
       "original name":"C8.0_Psechrus_singaporensis_sra_clean_trinity_Trinity_TRINITY_DN20448_c0_g1_i1"
      },
     "C8_0_Psechrus_singaporensis_sra_clean_trinity_Trinity_TRINITY_DN2357_c0_g1_i1":{
       "Baseline MG94xREV":0.06568516724143612,
       "Baseline MG94xREV omega ratio":0,
       "Corrected P-value":1,
       "Full adaptive model":0.06811067215689819,
       "LRT":0,
       "Nucleotide GTR":0.04644523453653458,
       "Rate Distributions":        [
[0, 1] 
        ],
       "Rate classes":1,
       "Uncorrected P-value":1,
       "original name":"C8.0_Psechrus_singaporensis_sra_clean_trinity_Trinity_TRINITY_DN2357_c0_g1_i1"
      },
     "C8_0_Psechrus_singaporensis_sra_clean_trinity_Trinity_TRINITY_DN3018_c0_g1_i1":{
       "Baseline MG94xREV":0.01812938344502353,
       "Baseline MG94xREV omega ratio":0,
       "Corrected P-value":1,
       "Full adaptive model":0,
       "LRT":0,
       "Nucleotide GTR":0,
       "Rate Distributions":        [
[1, 1] 
        ],
       "Rate classes":1,
       "Uncorrected P-value":1,
       "original name":"C8.0_Psechrus_singaporensis_sra_clean_trinity_Trinity_TRINITY_DN3018_c0_g1_i1"
      },
     "C8_0_Psechrus_singaporensis_sra_clean_trinity_Trinity_TRINITY_DN36844_c0_g1_i1":{
       "Baseline MG94xREV":0.2897655988459071,
       "Baseline MG94xREV omega ratio":0.1717787027639579,
       "Corrected P-value":1,
       "Full adaptive model":0.1292113737305177,
       "LRT":0.7868051594705321,
       "Nucleotide GTR":0.231503924964142,
       "Rate Distributions":        [
[0, 0.8481550595851945],
        [2.141948417502758, 0.1518449404148055] 
        ],
       "Rate classes":2,
       "Uncorrected P-value":0.2774407001683142,
       "original name":"C8.0_Psechrus_singaporensis_sra_clean_trinity_Trinity_TRINITY_DN36844_c0_g1_i1"
      },
     "C8_0_Psechrus_singaporensis_sra_clean_trinity_Trinity_TRINITY_DN4566_c0_g1_i1":{
       "Baseline MG94xREV":0.1107619864141647,
       "Baseline MG94xREV omega ratio":1.239376369493681,
       "Corrected P-value":1,
       "Full adaptive model":0.1165479652315558,
       "LRT":0,
       "Nucleotide GTR":0.1138488086564042,
       "Rate Distributions":        [
[0.9999172263021088, 1] 
        ],
       "Rate classes":1,
       "Uncorrected P-value":1,
       "original name":"C8.0_Psechrus_singaporensis_sra_clean_trinity_Trinity_TRINITY_DN4566_c0_g1_i1"
      },
     "C8_0_Psechrus_singaporensis_sra_clean_trinity_Trinity_TRINITY_DN4566_c0_g2_i1":{
       "Baseline MG94xREV":0.05185306442731481,
       "Baseline MG94xREV omega ratio":10000000000,
       "Corrected P-value":1,
       "Full adaptive model":0.0470497731112906,
       "LRT":2.534297081496334,
       "Nucleotide GTR":0.04860518107326309,
       "Rate Distributions":        [
[10000000000, 1] 
        ],
       "Rate classes":1,
       "Uncorrected P-value":0.1067693602573632,
       "original name":"C8.0_Psechrus_singaporensis_sra_clean_trinity_Trinity_TRINITY_DN4566_c0_g2_i1"
      },
     "C8_0_Psechrus_singaporensis_sra_clean_trinity_Trinity_TRINITY_DN4566_c0_g4_i1":{
       "Baseline MG94xREV":0.1594181655828712,
       "Baseline MG94xREV omega ratio":0.3818820077391249,
       "Corrected P-value":1,
       "Full adaptive model":0.1217020403259085,
       "LRT":3.630560235251323,
       "Nucleotide GTR":0.145742506923134,
       "Rate Distributions":        [
[0.05021428905479045, 0.8817489503475477],
        [12.76329908802093, 0.1182510496524523] 
        ],
       "Rate classes":2,
       "Uncorrected P-value":0.06018323383532775,
       "original name":"C8.0_Psechrus_singaporensis_sra_clean_trinity_Trinity_TRINITY_DN4566_c0_g4_i1"
      },
     "C8_0_Psechrus_singaporensis_sra_clean_trinity_Trinity_TRINITY_DN748_c0_g1_i1":{
       "Baseline MG94xREV":0.01013384798535367,
       "Baseline MG94xREV omega ratio":0,
       "Corrected P-value":1,
       "Full adaptive model":0.009954281907553469,
       "LRT":0,
       "Nucleotide GTR":0.0100135675233041,
       "Rate Distributions":        [
[0, 1] 
        ],
       "Rate classes":1,
       "Uncorrected P-value":1,
       "original name":"C8.0_Psechrus_singaporensis_sra_clean_trinity_Trinity_TRINITY_DN748_c0_g1_i1"
      },
     "C8_0_Schizocosa_rovneri_sra_clean_trinity_Trinity_TRINITY_DN3959_c0_g1_i1":{
       "Baseline MG94xREV":0.0364141738626007,
       "Baseline MG94xREV omega ratio":0,
       "Corrected P-value":1,
       "Full adaptive model":0.03648393192194831,
       "LRT":0,
       "Nucleotide GTR":0.04421030032103811,
       "Rate Distributions":        [
[0, 1] 
        ],
       "Rate classes":1,
       "Uncorrected P-value":1,
       "original name":"C8.0_Schizocosa_rovneri_sra_clean_trinity_Trinity_TRINITY_DN3959_c0_g1_i1"
      },
     "C8_0_Schizocosa_rovneri_sra_clean_trinity_Trinity_TRINITY_DN4732_c0_g1_i1":{
       "Baseline MG94xREV":0.2371630352186122,
       "Baseline MG94xREV omega ratio":0.4416159086282732,
       "Corrected P-value":1,
       "Full adaptive model":0.192139443091769,
       "LRT":0,
       "Nucleotide GTR":0.2200879935620427,
       "Rate Distributions":        [
[0.4570995118170738, 1] 
        ],
       "Rate classes":1,
       "Uncorrected P-value":1,
       "original name":"C8.0_Schizocosa_rovneri_sra_clean_trinity_Trinity_TRINITY_DN4732_c0_g1_i1"
      },
     "C8_0_Schizocosa_rovneri_sra_clean_trinity_Trinity_TRINITY_DN4837_c0_g1_i1":{
       "Baseline MG94xREV":0.2677637723555806,
       "Baseline MG94xREV omega ratio":0.2044411756647428,
       "Corrected P-value":1,
       "Full adaptive model":0.3144179921999744,
       "LRT":0,
       "Nucleotide GTR":0.1793743408440581,
       "Rate Distributions":        [
[0.1445038718836504, 1] 
        ],
       "Rate classes":1,
       "Uncorrected P-value":1,
       "original name":"C8.0_Schizocosa_rovneri_sra_clean_trinity_Trinity_TRINITY_DN4837_c0_g1_i1"
      },
     "C8_0_Schizocosa_rovneri_sra_clean_trinity_Trinity_TRINITY_DN4867_c0_g1_i1":{
       "Baseline MG94xREV":0.05412821248131442,
       "Baseline MG94xREV omega ratio":0,
       "Corrected P-value":1,
       "Full adaptive model":0.05399266080858049,
       "LRT":0,
       "Nucleotide GTR":0.04560117863225867,
       "Rate Distributions":        [
[0, 1] 
        ],
       "Rate classes":1,
       "Uncorrected P-value":1,
       "original name":"C8.0_Schizocosa_rovneri_sra_clean_trinity_Trinity_TRINITY_DN4867_c0_g1_i1"
      },
     "C8_0_Schizocosa_rovneri_sra_clean_trinity_Trinity_TRINITY_DN5288_c0_g1_i1":{
       "Baseline MG94xREV":0.09052820706494523,
       "Baseline MG94xREV omega ratio":0.9859944004069748,
       "Corrected P-value":1,
       "Full adaptive model":3.828077400581073,
       "LRT":6.251113532140153,
       "Nucleotide GTR":0.1067544673493626,
       "Rate Distributions":        [
[0.1912194629787217, 0.9161503435828211],
        [1557.699535943612, 0.0838496564171789] 
        ],
       "Rate classes":2,
       "Uncorrected P-value":0.01565604852031377,
       "original name":"C8.0_Schizocosa_rovneri_sra_clean_trinity_Trinity_TRINITY_DN5288_c0_g1_i1"
      },
     "C8_0_Schizocosa_rovneri_sra_clean_trinity_Trinity_TRINITY_DN5557_c0_g1_i1":{
       "Baseline MG94xREV":0.06667115782775858,
       "Baseline MG94xREV omega ratio":10000000000,
       "Corrected P-value":1,
       "Full adaptive model":0.09272680798486599,
       "LRT":0.000266350238234736,
       "Nucleotide GTR":0.1362414517629477,
       "Rate Distributions":        [
[1.059365717428004, 1] 
        ],
       "Rate classes":1,
       "Uncorrected P-value":0.4973558322035923,
       "original name":"C8.0_Schizocosa_rovneri_sra_clean_trinity_Trinity_TRINITY_DN5557_c0_g1_i1"
      },
     "C8_0_Schizocosa_rovneri_sra_clean_trinity_Trinity_TRINITY_DN5557_c0_g2_i1":{
       "Baseline MG94xREV":0.1365625046007992,
       "Baseline MG94xREV omega ratio":0.1987087161701878,
       "Corrected P-value":1,
       "Full adaptive model":0.06888283697093159,
       "LRT":1.772927896119654,
       "Nucleotide GTR":0.09888938671247069,
       "Rate Distributions":        [
[0.1036395585448016, 0.9660494920747095],
        [11.09547290262655, 0.03395050792529053] 
        ],
       "Rate classes":2,
       "Uncorrected P-value":0.1602371556727773,
       "original name":"C8.0_Schizocosa_rovneri_sra_clean_trinity_Trinity_TRINITY_DN5557_c0_g2_i1"
      },
     "C8_0_Schizocosa_rovneri_sra_clean_trinity_Trinity_TRINITY_DN840_c0_g1_i1":{
       "Baseline MG94xREV":0.4004903859870751,
       "Baseline MG94xREV omega ratio":0.9615746092409949,
       "Corrected P-value":1,
       "Full adaptive model":0.3648280846155358,
       "LRT":0,
       "Nucleotide GTR":0.384654711855831,
       "Rate Distributions":        [
[0.9229944926474434, 1] 
        ],
       "Rate classes":1,
       "Uncorrected P-value":1,
       "original name":"C8.0_Schizocosa_rovneri_sra_clean_trinity_Trinity_TRINITY_DN840_c0_g1_i1"
      },
     "C8_0_Schizocosa_rovneri_sra_clean_trinity_Trinity_TRINITY_DN8958_c0_g1_i1":{
       "Baseline MG94xREV":0.00606324957724477,
       "Baseline MG94xREV omega ratio":0,
       "Corrected P-value":1,
       "Full adaptive model":0,
       "LRT":0,
       "Nucleotide GTR":0,
       "Rate Distributions":        [
[1, 1] 
        ],
       "Rate classes":1,
       "Uncorrected P-value":1,
       "original name":"C8.0_Schizocosa_rovneri_sra_clean_trinity_Trinity_TRINITY_DN8958_c0_g1_i1"
      },
     "C8_0_Schizocosa_rovneri_sra_clean_trinity_Trinity_TRINITY_DN896_c0_g1_i1":{
       "Baseline MG94xREV":0,
       "Baseline MG94xREV omega ratio":1,
       "Corrected P-value":1,
       "Full adaptive model":0,
       "LRT":0,
       "Nucleotide GTR":0,
       "Rate Distributions":        [
[1, 1] 
        ],
       "Rate classes":1,
       "Uncorrected P-value":1,
       "original name":"C8.0_Schizocosa_rovneri_sra_clean_trinity_Trinity_TRINITY_DN896_c0_g1_i1"
      },
     "C8_0_Sergiolus_capulatus_sra_clean_trinity_Trinity_TRINITY_DN1040_c0_g1_i1":{
       "Baseline MG94xREV":0.100171225563789,
       "Baseline MG94xREV omega ratio":10000000000,
       "Corrected P-value":1,
       "Full adaptive model":0.3426576881433633,
       "LRT":0,
       "Nucleotide GTR":0.4090384680443699,
       "Rate Distributions":        [
[0.1536625843545424, 1] 
        ],
       "Rate classes":1,
       "Uncorrected P-value":1,
       "original name":"C8.0_Sergiolus_capulatus_sra_clean_trinity_Trinity_TRINITY_DN1040_c0_g1_i1"
      },
     "C8_0_Sergiolus_capulatus_sra_clean_trinity_Trinity_TRINITY_DN115_c0_g1_i1":{
       "Baseline MG94xREV":1507.063763801171,
       "Baseline MG94xREV omega ratio":0.0001386781910091438,
       "Corrected P-value":1,
       "Full adaptive model":1303.895859611971,
       "LRT":0,
       "Nucleotide GTR":0.8741998557286138,
       "Rate Distributions":        [
[0.0001338364398873284, 1] 
        ],
       "Rate classes":1,
       "Uncorrected P-value":1,
       "original name":"C8.0_Sergiolus_capulatus_sra_clean_trinity_Trinity_TRINITY_DN115_c0_g1_i1"
      },
     "C8_0_Sergiolus_capulatus_sra_clean_trinity_Trinity_TRINITY_DN172_c0_g1_i1":{
       "Baseline MG94xREV":1.522862283624042,
       "Baseline MG94xREV omega ratio":0.03135022015423418,
       "Corrected P-value":1,
       "Full adaptive model":1.16039087926328,
       "LRT":0,
       "Nucleotide GTR":0.2227163019388493,
       "Rate Distributions":        [
[0.03089045410920286, 1] 
        ],
       "Rate classes":1,
       "Uncorrected P-value":1,
       "original name":"C8.0_Sergiolus_capulatus_sra_clean_trinity_Trinity_TRINITY_DN172_c0_g1_i1"
      },
     "C8_0_Sergiolus_capulatus_sra_clean_trinity_Trinity_TRINITY_DN211_c0_g1_i1":{
       "Baseline MG94xREV":0.323189340769598,
       "Baseline MG94xREV omega ratio":0.2315388146801108,
       "Corrected P-value":1,
       "Full adaptive model":0.3629739424935725,
       "LRT":0,
       "Nucleotide GTR":0.2145213431592012,
       "Rate Distributions":        [
[0.07491149325715105, 1] 
        ],
       "Rate classes":1,
       "Uncorrected P-value":1,
       "original name":"C8.0_Sergiolus_capulatus_sra_clean_trinity_Trinity_TRINITY_DN211_c0_g1_i1"
      },
     "C8_0_Sergiolus_capulatus_sra_clean_trinity_Trinity_TRINITY_DN385_c0_g1_i5":{
       "Baseline MG94xREV":1506.995404786918,
       "Baseline MG94xREV omega ratio":0.0001189853444960973,
       "Corrected P-value":1,
       "Full adaptive model":34.38294948244938,
       "LRT":1.199261283516535,
       "Nucleotide GTR":0.698180136962817,
       "Rate Distributions":        [
[0, 0.5328392337042394],
        [296.9153968541064, 0.4671607662957606] 
        ],
       "Rate classes":2,
       "Uncorrected P-value":0.2193981892773805,
       "original name":"C8.0_Sergiolus_capulatus_sra_clean_trinity_Trinity_TRINITY_DN385_c0_g1_i5"
      },
     "C8_0_Sergiolus_capulatus_sra_clean_trinity_Trinity_TRINITY_DN385_c0_g2_i1":{
       "Baseline MG94xREV":0.0276853866398461,
       "Baseline MG94xREV omega ratio":10000000000,
       "Corrected P-value":1,
       "Full adaptive model":0,
       "LRT":0,
       "Nucleotide GTR":0.1766710909681946,
       "Rate Distributions":        [
[1, 1] 
        ],
       "Rate classes":1,
       "Uncorrected P-value":1,
       "original name":"C8.0_Sergiolus_capulatus_sra_clean_trinity_Trinity_TRINITY_DN385_c0_g2_i1"
      },
     "C8_0_Sergiolus_capulatus_sra_clean_trinity_Trinity_TRINITY_DN650_c0_g1_i2":{
       "Baseline MG94xREV":0,
       "Baseline MG94xREV omega ratio":1,
       "Corrected P-value":1,
       "Full adaptive model":0.03544108443563725,
       "LRT":-0.0008269135869340971,
       "Nucleotide GTR":0.1540510787963971,
       "Rate Distributions":        [
[10000000000, 1] 
        ],
       "Rate classes":1,
       "Uncorrected P-value":0.5,
       "original name":"C8.0_Sergiolus_capulatus_sra_clean_trinity_Trinity_TRINITY_DN650_c0_g1_i2"
      },
     "C8_0_Sergiolus_capulatus_sra_clean_trinity_Trinity_TRINITY_DN751_c0_g1_i2":{
       "Baseline MG94xREV":0.04479144624981516,
       "Baseline MG94xREV omega ratio":0,
       "Corrected P-value":1,
       "Full adaptive model":0.05326448353702857,
       "LRT":0,
       "Nucleotide GTR":0.03351443543163775,
       "Rate Distributions":        [
[0, 1] 
        ],
       "Rate classes":1,
       "Uncorrected P-value":1,
       "original name":"C8.0_Sergiolus_capulatus_sra_clean_trinity_Trinity_TRINITY_DN751_c0_g1_i2"
      },
     "C8_0_Sergiolus_capulatus_sra_clean_trinity_Trinity_TRINITY_DN851_c0_g1_i1":{
       "Baseline MG94xREV":0.3641819045955276,
       "Baseline MG94xREV omega ratio":0.2435320192796209,
       "Corrected P-value":1,
       "Full adaptive model":0.3740915237732225,
       "LRT":0,
       "Nucleotide GTR":0.2069045335351036,
       "Rate Distributions":        [
[0.1813661661442492, 1] 
        ],
       "Rate classes":1,
       "Uncorrected P-value":1,
       "original name":"C8.0_Sergiolus_capulatus_sra_clean_trinity_Trinity_TRINITY_DN851_c0_g1_i1"
      },
     "C8_0_Sergiolus_capulatus_sra_clean_trinity_Trinity_TRINITY_DN955_c0_g1_i1":{
       "Baseline MG94xREV":1.081246244157438,
       "Baseline MG94xREV omega ratio":0.1570175130760095,
       "Corrected P-value":1,
       "Full adaptive model":0.8146171377867287,
       "LRT":0,
       "Nucleotide GTR":0.4472234236544376,
       "Rate Distributions":        [
[0.1902039569173646, 1] 
        ],
       "Rate classes":1,
       "Uncorrected P-value":1,
       "original name":"C8.0_Sergiolus_capulatus_sra_clean_trinity_Trinity_TRINITY_DN955_c0_g1_i1"
      },
     "C8_0_Sosippus_placidus_sra_clean_trinity_Trinity_TRINITY_DN1218_c0_g2_i1":{
       "Baseline MG94xREV":0.008664887592073978,
       "Baseline MG94xREV omega ratio":0,
       "Corrected P-value":1,
       "Full adaptive model":0.008587535152058628,
       "LRT":0,
       "Nucleotide GTR":0.008239274789827132,
       "Rate Distributions":        [
[0, 1] 
        ],
       "Rate classes":1,
       "Uncorrected P-value":1,
       "original name":"C8.0_Sosippus_placidus_sra_clean_trinity_Trinity_TRINITY_DN1218_c0_g2_i1"
      },
     "C8_0_Sosippus_placidus_sra_clean_trinity_Trinity_TRINITY_DN1333_c0_g1_i1":{
       "Baseline MG94xREV":0.06268471453102561,
       "Baseline MG94xREV omega ratio":1.763080445518991,
       "Corrected P-value":1,
       "Full adaptive model":0.06737351470445434,
       "LRT":8.746924868319184e-05,
       "Nucleotide GTR":0.07036852907782828,
       "Rate Distributions":        [
[1.059035315896434, 1] 
        ],
       "Rate classes":1,
       "Uncorrected P-value":0.4984944586501537,
       "original name":"C8.0_Sosippus_placidus_sra_clean_trinity_Trinity_TRINITY_DN1333_c0_g1_i1"
      },
     "C8_0_Sosippus_placidus_sra_clean_trinity_Trinity_TRINITY_DN1333_c0_g2_i1":{
       "Baseline MG94xREV":0.1700556125853738,
       "Baseline MG94xREV omega ratio":0.1425026749885651,
       "Corrected P-value":1,
       "Full adaptive model":0.1623511351650121,
       "LRT":0,
       "Nucleotide GTR":0.1041631183802865,
       "Rate Distributions":        [
[0.1105468005063135, 1] 
        ],
       "Rate classes":1,
       "Uncorrected P-value":1,
       "original name":"C8.0_Sosippus_placidus_sra_clean_trinity_Trinity_TRINITY_DN1333_c0_g2_i1"
      },
     "C8_0_Sosippus_placidus_sra_clean_trinity_Trinity_TRINITY_DN1333_c0_g3_i1":{
       "Baseline MG94xREV":0.02804794012319,
       "Baseline MG94xREV omega ratio":0,
       "Corrected P-value":1,
       "Full adaptive model":0.02336801453599062,
       "LRT":0,
       "Nucleotide GTR":0.01865363231107468,
       "Rate Distributions":        [
[0, 1] 
        ],
       "Rate classes":1,
       "Uncorrected P-value":1,
       "original name":"C8.0_Sosippus_placidus_sra_clean_trinity_Trinity_TRINITY_DN1333_c0_g3_i1"
      },
     "C8_0_Sosippus_placidus_sra_clean_trinity_Trinity_TRINITY_DN18717_c0_g1_i1":{
       "Baseline MG94xREV":0.01215429775402773,
       "Baseline MG94xREV omega ratio":10000000000,
       "Corrected P-value":1,
       "Full adaptive model":0.01194511782727789,
       "LRT":-2.404471474830643,
       "Nucleotide GTR":0.03667949453368878,
       "Rate Distributions":        [
[10000000000, 1] 
        ],
       "Rate classes":1,
       "Uncorrected P-value":0.5,
       "original name":"C8.0_Sosippus_placidus_sra_clean_trinity_Trinity_TRINITY_DN18717_c0_g1_i1"
      },
     "C8_0_Sosippus_placidus_sra_clean_trinity_Trinity_TRINITY_DN19902_c0_g1_i1":{
       "Baseline MG94xREV":0.013608017011346,
       "Baseline MG94xREV omega ratio":0,
       "Corrected P-value":1,
       "Full adaptive model":0.01163483605719703,
       "LRT":0,
       "Nucleotide GTR":0,
       "Rate Distributions":        [
[0, 1] 
        ],
       "Rate classes":1,
       "Uncorrected P-value":1,
       "original name":"C8.0_Sosippus_placidus_sra_clean_trinity_Trinity_TRINITY_DN19902_c0_g1_i1"
      },
     "C8_0_Sosippus_placidus_sra_clean_trinity_Trinity_TRINITY_DN46222_c0_g1_i1":{
       "Baseline MG94xREV":6.751478452616833,
       "Baseline MG94xREV omega ratio":0.03549547618957943,
       "Corrected P-value":1,
       "Full adaptive model":1.558563491419923,
       "LRT":0,
       "Nucleotide GTR":0.746178140463011,
       "Rate Distributions":        [
[0, 0.3620758121643728],
        [0.1060660279108316, 0.6379241878356272] 
        ],
       "Rate classes":2,
       "Uncorrected P-value":1,
       "original name":"C8.0_Sosippus_placidus_sra_clean_trinity_Trinity_TRINITY_DN46222_c0_g1_i1"
      },
     "C8_0_Sosippus_placidus_sra_clean_trinity_Trinity_TRINITY_DN46881_c0_g1_i1":{
       "Baseline MG94xREV":0.02144582420362506,
       "Baseline MG94xREV omega ratio":10000000000,
       "Corrected P-value":1,
       "Full adaptive model":0.01410886886110677,
       "LRT":2.804511413211003,
       "Nucleotide GTR":0.05073984079063523,
       "Rate Distributions":        [
[0, 0.963323911326939],
        [89993.97963427167, 0.03667608867306105] 
        ],
       "Rate classes":2,
       "Uncorrected P-value":0.09261229753830172,
       "original name":"C8.0_Sosippus_placidus_sra_clean_trinity_Trinity_TRINITY_DN46881_c0_g1_i1"
      },
     "C8_0_Sosippus_placidus_sra_clean_trinity_Trinity_TRINITY_DN65395_c0_g1_i1":{
       "Baseline MG94xREV":4.180033820758718,
       "Baseline MG94xREV omega ratio":0.008796956755674349,
       "Corrected P-value":1,
       "Full adaptive model":4.181365799854994,
       "LRT":0,
       "Nucleotide GTR":0.2486588238044949,
       "Rate Distributions":        [
[0.01054785937066459, 1] 
        ],
       "Rate classes":1,
       "Uncorrected P-value":1,
       "original name":"C8.0_Sosippus_placidus_sra_clean_trinity_Trinity_TRINITY_DN65395_c0_g1_i1"
      },
     "C8_0_Sosippus_placidus_sra_clean_trinity_Trinity_TRINITY_DN6626_c0_g1_i1":{
       "Baseline MG94xREV":0.009222384858198563,
       "Baseline MG94xREV omega ratio":10000000000,
       "Corrected P-value":1,
       "Full adaptive model":0.009351714666259224,
       "LRT":0.5489225271012401,
       "Nucleotide GTR":0.01003156934214088,
       "Rate Distributions":        [
[10000000000, 1] 
        ],
       "Rate classes":1,
       "Uncorrected P-value":0.319746089493011,
       "original name":"C8.0_Sosippus_placidus_sra_clean_trinity_Trinity_TRINITY_DN6626_c0_g1_i1"
      },
     "C8_0_Sosippus_placidus_sra_clean_trinity_Trinity_TRINITY_DN6743_c0_g1_i1":{
       "Baseline MG94xREV":0.04387408609045081,
       "Baseline MG94xREV omega ratio":0,
       "Corrected P-value":1,
       "Full adaptive model":0.04298663678113229,
       "LRT":0,
       "Nucleotide GTR":0.04089070587016948,
       "Rate Distributions":        [
[0, 1] 
        ],
       "Rate classes":1,
       "Uncorrected P-value":1,
       "original name":"C8.0_Sosippus_placidus_sra_clean_trinity_Trinity_TRINITY_DN6743_c0_g1_i1"
      },
     "C8_0_Sosippus_placidus_sra_clean_trinity_Trinity_TRINITY_DN7739_c0_g1_i1":{
       "Baseline MG94xREV":0.0006992101690848168,
       "Baseline MG94xREV omega ratio":0,
       "Corrected P-value":1,
       "Full adaptive model":0.002609596732847601,
       "LRT":0,
       "Nucleotide GTR":0,
       "Rate Distributions":        [
[0, 1] 
        ],
       "Rate classes":1,
       "Uncorrected P-value":1,
       "original name":"C8.0_Sosippus_placidus_sra_clean_trinity_Trinity_TRINITY_DN7739_c0_g1_i1"
      },
     "C8_0_Sosippus_placidus_sra_clean_trinity_Trinity_TRINITY_DN77_c1_g1_i1":{
       "Baseline MG94xREV":0.121860242274874,
       "Baseline MG94xREV omega ratio":0.7802201851439003,
       "Corrected P-value":1,
       "Full adaptive model":0.1054802741757844,
       "LRT":0,
       "Nucleotide GTR":0.1044973324174806,
       "Rate Distributions":        [
[0.6062135663092995, 1] 
        ],
       "Rate classes":1,
       "Uncorrected P-value":1,
       "original name":"C8.0_Sosippus_placidus_sra_clean_trinity_Trinity_TRINITY_DN77_c1_g1_i1"
      },
     "C8_0_Sosippus_placidus_sra_clean_trinity_Trinity_TRINITY_DN857_c0_g2_i2":{
       "Baseline MG94xREV":0.6751960982145087,
       "Baseline MG94xREV omega ratio":0.07949304280483231,
       "Corrected P-value":1,
       "Full adaptive model":0.7380028537833407,
       "LRT":0,
       "Nucleotide GTR":0.2929065232134948,
       "Rate Distributions":        [
[0.06101534313523035, 1] 
        ],
       "Rate classes":1,
       "Uncorrected P-value":1,
       "original name":"C8.0_Sosippus_placidus_sra_clean_trinity_Trinity_TRINITY_DN857_c0_g2_i2"
      },
     "C8_0_Sphedanus_quadrimaculatus_sra_clean_trinity_Trinity_TRINITY_DN134_c0_g1_i1":{
       "Baseline MG94xREV":0.1551850813462189,
       "Baseline MG94xREV omega ratio":0.2097808194563982,
       "Corrected P-value":1,
       "Full adaptive model":0.1577539305348204,
       "LRT":0,
       "Nucleotide GTR":0.1669374614370592,
       "Rate Distributions":        [
[0.1721161496104681, 1] 
        ],
       "Rate classes":1,
       "Uncorrected P-value":1,
       "original name":"C8.0_Sphedanus_quadrimaculatus_sra_clean_trinity_Trinity_TRINITY_DN134_c0_g1_i1"
      },
     "C8_0_Sphedanus_quadrimaculatus_sra_clean_trinity_Trinity_TRINITY_DN459_c0_g1_i1":{
       "Baseline MG94xREV":0.01405663131167707,
       "Baseline MG94xREV omega ratio":0,
       "Corrected P-value":1,
       "Full adaptive model":0.01532112897574872,
       "LRT":0,
       "Nucleotide GTR":0,
       "Rate Distributions":        [
[0, 1] 
        ],
       "Rate classes":1,
       "Uncorrected P-value":1,
       "original name":"C8.0_Sphedanus_quadrimaculatus_sra_clean_trinity_Trinity_TRINITY_DN459_c0_g1_i1"
      },
     "C8_0_Sphedanus_quadrimaculatus_sra_clean_trinity_Trinity_TRINITY_DN7087_c0_g3_i1":{
       "Baseline MG94xREV":0.09639907942887843,
       "Baseline MG94xREV omega ratio":0,
       "Corrected P-value":1,
       "Full adaptive model":0.1049749747933435,
       "LRT":0,
       "Nucleotide GTR":0.07366082910268125,
       "Rate Distributions":        [
[0, 1] 
        ],
       "Rate classes":1,
       "Uncorrected P-value":1,
       "original name":"C8.0_Sphedanus_quadrimaculatus_sra_clean_trinity_Trinity_TRINITY_DN7087_c0_g3_i1"
      },
     "C8_0_Thomisus_spectabilis_sra_clean_trinity_Trinity_TRINITY_DN10757_c0_g1_i1":{
       "Baseline MG94xREV":1506.720160348736,
       "Baseline MG94xREV omega ratio":3.969300048098343e-05,
       "Corrected P-value":1,
       "Full adaptive model":0.2362392035885015,
       "LRT":0.04892511969956104,
       "Nucleotide GTR":0.2450767183489435,
       "Rate Distributions":        [
[0, 0.6643758252470212],
        [1.296514206986675, 0.3356241747529788] 
        ],
       "Rate classes":2,
       "Uncorrected P-value":0.4577391296753535,
       "original name":"C8.0_Thomisus_spectabilis_sra_clean_trinity_Trinity_TRINITY_DN10757_c0_g1_i1"
      },
     "C8_0_Thomisus_spectabilis_sra_clean_trinity_Trinity_TRINITY_DN1341_c0_g1_i10":{
       "Baseline MG94xREV":0,
       "Baseline MG94xREV omega ratio":1,
       "Corrected P-value":1,
       "Full adaptive model":0,
       "LRT":0,
       "Nucleotide GTR":0,
       "Rate Distributions":        [
[1, 1] 
        ],
       "Rate classes":1,
       "Uncorrected P-value":1,
       "original name":"C8.0_Thomisus_spectabilis_sra_clean_trinity_Trinity_TRINITY_DN1341_c0_g1_i10"
      },
     "C8_0_Thomisus_spectabilis_sra_clean_trinity_Trinity_TRINITY_DN1427_c0_g1_i1":{
       "Baseline MG94xREV":1.181190826945431,
       "Baseline MG94xREV omega ratio":0.09055039602533251,
       "Corrected P-value":1,
       "Full adaptive model":0.860243284430151,
       "LRT":0,
       "Nucleotide GTR":0.3492186621804573,
       "Rate Distributions":        [
[0.1227016135095272, 1] 
        ],
       "Rate classes":1,
       "Uncorrected P-value":1,
       "original name":"C8.0_Thomisus_spectabilis_sra_clean_trinity_Trinity_TRINITY_DN1427_c0_g1_i1"
      },
     "C8_0_Thomisus_spectabilis_sra_clean_trinity_Trinity_TRINITY_DN2335_c0_g1_i1":{
       "Baseline MG94xREV":0.4075551748831721,
       "Baseline MG94xREV omega ratio":0.0417917961608136,
       "Corrected P-value":1,
       "Full adaptive model":0.4213459318313595,
       "LRT":0,
       "Nucleotide GTR":0.1833842289890942,
       "Rate Distributions":        [
[0.03308107654668742, 1] 
        ],
       "Rate classes":1,
       "Uncorrected P-value":1,
       "original name":"C8.0_Thomisus_spectabilis_sra_clean_trinity_Trinity_TRINITY_DN2335_c0_g1_i1"
      },
     "C8_0_Thomisus_spectabilis_sra_clean_trinity_Trinity_TRINITY_DN4561_c0_g1_i1":{
       "Baseline MG94xREV":0.2430046130730814,
       "Baseline MG94xREV omega ratio":10000000000,
       "Corrected P-value":1,
       "Full adaptive model":0.1495135889650453,
       "LRT":8.535627244244097,
       "Nucleotide GTR":0.2993473511467279,
       "Rate Distributions":        [
[1, 0.5159874885873997],
        [6162.837567077794, 0.4840125114126003] 
        ],
       "Rate classes":2,
       "Uncorrected P-value":0.00490023840199616,
       "original name":"C8.0_Thomisus_spectabilis_sra_clean_trinity_Trinity_TRINITY_DN4561_c0_g1_i1"
      },
     "C8_0_Thomisus_spectabilis_sra_clean_trinity_Trinity_TRINITY_DN4584_c0_g1_i1":{
       "Baseline MG94xREV":1.434586634136767,
       "Baseline MG94xREV omega ratio":0.1008075838193776,
       "Corrected P-value":1,
       "Full adaptive model":1.076127696104191,
       "LRT":0,
       "Nucleotide GTR":0.490268213675256,
       "Rate Distributions":        [
[0.1161053948539454, 1] 
        ],
       "Rate classes":1,
       "Uncorrected P-value":1,
       "original name":"C8.0_Thomisus_spectabilis_sra_clean_trinity_Trinity_TRINITY_DN4584_c0_g1_i1"
      },
     "C8_0_Thomisus_spectabilis_sra_clean_trinity_Trinity_TRINITY_DN52_c0_g1_i1":{
       "Baseline MG94xREV":0.3745866063698851,
       "Baseline MG94xREV omega ratio":0.5639184072477373,
       "Corrected P-value":1,
       "Full adaptive model":0.126264939790645,
       "LRT":-1.110395474388497,
       "Nucleotide GTR":0.3510428583068734,
       "Rate Distributions":        [
[0.2076839679041414, 0.6428015840079307],
        [29.02496004239006, 0.3571984159920693] 
        ],
       "Rate classes":2,
       "Uncorrected P-value":0.5,
       "original name":"C8.0_Thomisus_spectabilis_sra_clean_trinity_Trinity_TRINITY_DN52_c0_g1_i1"
      },
     "C8_0_Thomisus_spectabilis_sra_clean_trinity_Trinity_TRINITY_DN54588_c0_g1_i1":{
       "Baseline MG94xREV":0.2389631879111128,
       "Baseline MG94xREV omega ratio":0.02899212538487676,
       "Corrected P-value":1,
       "Full adaptive model":0.235380927263575,
       "LRT":0,
       "Nucleotide GTR":0.1532565051495187,
       "Rate Distributions":        [
[0.02394447399756739, 1] 
        ],
       "Rate classes":1,
       "Uncorrected P-value":1,
       "original name":"C8.0_Thomisus_spectabilis_sra_clean_trinity_Trinity_TRINITY_DN54588_c0_g1_i1"
      },
     "C8_0_Thomisus_spectabilis_sra_clean_trinity_Trinity_TRINITY_DN55407_c0_g1_i1":{
       "Baseline MG94xREV":0.03805547062391606,
       "Baseline MG94xREV omega ratio":0.150190984315387,
       "Corrected P-value":1,
       "Full adaptive model":0.03816064369160504,
       "LRT":0,
       "Nucleotide GTR":0.04534043419319433,
       "Rate Distributions":        [
[0.1277024334939871, 1] 
        ],
       "Rate classes":1,
       "Uncorrected P-value":1,
       "original name":"C8.0_Thomisus_spectabilis_sra_clean_trinity_Trinity_TRINITY_DN55407_c0_g1_i1"
      },
     "C8_0_Thomisus_spectabilis_sra_clean_trinity_Trinity_TRINITY_DN6312_c0_g1_i1":{
       "Baseline MG94xREV":1506.841308021533,
       "Baseline MG94xREV omega ratio":7.459318960552782e-05,
       "Corrected P-value":1,
       "Full adaptive model":2.236931946791355,
       "LRT":0,
       "Nucleotide GTR":0.5479922402223359,
       "Rate Distributions":        [
[0, 0.5799269106357753],
        [0.08777548724366017, 0.4200730893642247] 
        ],
       "Rate classes":2,
       "Uncorrected P-value":1,
       "original name":"C8.0_Thomisus_spectabilis_sra_clean_trinity_Trinity_TRINITY_DN6312_c0_g1_i1"
      },
     "C8_0_Thomisus_spectabilis_sra_clean_trinity_Trinity_TRINITY_DN91_c0_g1_i2":{
       "Baseline MG94xREV":0.4474294204980556,
       "Baseline MG94xREV omega ratio":0.1755385023951199,
       "Corrected P-value":1,
       "Full adaptive model":0.2111941531869451,
       "LRT":0.4064049794978928,
       "Nucleotide GTR":0.2751322540909227,
       "Rate Distributions":        [
[0.001394574406879168, 0.7738003783870396],
        [3.075225807628622, 0.2261996216129604] 
        ],
       "Rate classes":2,
       "Uncorrected P-value":0.349593862823944,
       "original name":"C8.0_Thomisus_spectabilis_sra_clean_trinity_Trinity_TRINITY_DN91_c0_g1_i2"
      },
     "Node1008":{
       "Baseline MG94xREV":1506.654806754956,
       "Baseline MG94xREV omega ratio":2.086595469259312e-05,
       "Corrected P-value":0.2155042090605692,
       "Full adaptive model":15.87820215793079,
       "LRT":14.99861730849079,
       "Nucleotide GTR":0.1334591473886691,
       "Rate Distributions":        [
[1, 0.8464723301451829],
        [100000, 0.1535276698548171] 
        ],
       "Rate classes":2,
       "Uncorrected P-value":0.00018755805836429
      },
     "Node1011":{
       "Baseline MG94xREV":0.02592580675323291,
       "Baseline MG94xREV omega ratio":10000000000,
       "Corrected P-value":1,
       "Full adaptive model":0.0455757471053932,
       "LRT":-1.79330965684494,
       "Nucleotide GTR":0.01084832380792469,
       "Rate Distributions":        [
[10000000000, 1] 
        ],
       "Rate classes":1,
       "Uncorrected P-value":0.5
      },
     "Node1016":{
       "Baseline MG94xREV":0.2254836659230145,
       "Baseline MG94xREV omega ratio":1.520243893086943,
       "Corrected P-value":1,
       "Full adaptive model":0.1378828423126977,
       "LRT":3.402274689389742,
       "Nucleotide GTR":0.2623794624769792,
       "Rate Distributions":        [
[0.02819471725882224, 0.7269735386558654],
        [4.244764433278474, 0.2730264613441346] 
        ],
       "Rate classes":2,
       "Uncorrected P-value":0.06776407609422824
      },
     "Node1017":{
       "Baseline MG94xREV":0.02321708762874722,
       "Baseline MG94xREV omega ratio":0.4955641467724898,
       "Corrected P-value":1,
       "Full adaptive model":0.01529724140360722,
       "LRT":4.411435171365156,
       "Nucleotide GTR":0.01588041578956847,
       "Rate Distributions":        [
[0, 0.9684154676082775],
        [36.76320058062515, 0.03158453239172254] 
        ],
       "Rate classes":2,
       "Uncorrected P-value":0.04019119090771239
      },
     "Node1020":{
       "Baseline MG94xREV":0.07127820581351044,
       "Baseline MG94xREV omega ratio":10000000000,
       "Corrected P-value":1,
       "Full adaptive model":0.06312272862164289,
       "LRT":2.599993468713365,
       "Nucleotide GTR":0.08192574115733138,
       "Rate Distributions":        [
[10000000000, 1] 
        ],
       "Rate classes":1,
       "Uncorrected P-value":0.1031326359885881
      },
     "Node1021":{
       "Baseline MG94xREV":0.0309827602684837,
       "Baseline MG94xREV omega ratio":10000000000,
       "Corrected P-value":1,
       "Full adaptive model":0.03050204537490264,
       "LRT":-2.114726143729058,
       "Nucleotide GTR":0.03305826486829936,
       "Rate Distributions":        [
[10000000000, 1] 
        ],
       "Rate classes":1,
       "Uncorrected P-value":0.5
      },
     "Node1025":{
       "Baseline MG94xREV":0.09181753737025435,
       "Baseline MG94xREV omega ratio":10000000000,
       "Corrected P-value":1,
       "Full adaptive model":0.06921135495214732,
       "LRT":1.112519855392748,
       "Nucleotide GTR":0.0694854706642852,
       "Rate Distributions":        [
[10000000000, 1] 
        ],
       "Rate classes":1,
       "Uncorrected P-value":0.2303117967700551
      },
     "Node1028":{
       "Baseline MG94xREV":0.09360035952044821,
       "Baseline MG94xREV omega ratio":10000000000,
       "Corrected P-value":1,
       "Full adaptive model":0.08833867291548399,
       "LRT":-2.743563091760734,
       "Nucleotide GTR":0.1225698900603769,
       "Rate Distributions":        [
[10000000000, 1] 
        ],
       "Rate classes":1,
       "Uncorrected P-value":0.5
      },
     "Node1033":{
       "Baseline MG94xREV":0.2539450505503383,
       "Baseline MG94xREV omega ratio":10000000000,
       "Corrected P-value":1,
       "Full adaptive model":0.204249150509472,
       "LRT":0.6214716485847021,
       "Nucleotide GTR":0.2222770295733085,
       "Rate Distributions":        [
[10000000000, 1] 
        ],
       "Rate classes":1,
       "Uncorrected P-value":0.3059724274737032
      },
     "Node1035":{
       "Baseline MG94xREV":0.3352900536425514,
       "Baseline MG94xREV omega ratio":0.316206861050839,
       "Corrected P-value":1,
       "Full adaptive model":0.2863099874409015,
       "LRT":0,
       "Nucleotide GTR":0.2338516062563629,
       "Rate Distributions":        [
[0.5778829369087101, 1] 
        ],
       "Rate classes":1,
       "Uncorrected P-value":1
      },
     "Node1036":{
       "Baseline MG94xREV":0.03127703804042364,
       "Baseline MG94xREV omega ratio":0,
       "Corrected P-value":1,
       "Full adaptive model":0.1000683566100565,
       "LRT":0,
       "Nucleotide GTR":0.004614052178731808,
       "Rate Distributions":        [
[0.1843679841805626, 1] 
        ],
       "Rate classes":1,
       "Uncorrected P-value":1
      },
     "Node1037":{
       "Baseline MG94xREV":0.1821055405495942,
       "Baseline MG94xREV omega ratio":1.421205788122163,
       "Corrected P-value":1,
       "Full adaptive model":0.08055790404995782,
       "LRT":2.693284888096969,
       "Nucleotide GTR":0.197184908117756,
       "Rate Distributions":        [
[0, 0.7126722329238159],
        [6.141216453451134, 0.2873277670761841] 
        ],
       "Rate classes":2,
       "Uncorrected P-value":0.09818801584944706
      },
     "Node1041":{
       "Baseline MG94xREV":0.27036518910388,
       "Baseline MG94xREV omega ratio":4.906724742739744,
       "Corrected P-value":1,
       "Full adaptive model":0.1856762083592828,
       "LRT":0.3332379155181115,
       "Nucleotide GTR":0.2741665864862779,
       "Rate Distributions":        [
[10000000000, 1] 
        ],
       "Rate classes":1,
       "Uncorrected P-value":0.3667083687189479
      },
     "Node1046":{
       "Baseline MG94xREV":0.1772670215611065,
       "Baseline MG94xREV omega ratio":1.461377907956552,
       "Corrected P-value":1,
       "Full adaptive model":0.136517716402514,
       "LRT":2.768387701158645,
       "Nucleotide GTR":0.1715440155493102,
       "Rate Distributions":        [
[0.006443263709157088, 0.8152690739171633],
        [12.5150454173246, 0.1847309260828367] 
        ],
       "Rate classes":2,
       "Uncorrected P-value":0.09438629526604936
      },
     "Node1047":{
       "Baseline MG94xREV":0.02081410755338802,
       "Baseline MG94xREV omega ratio":0.4261998779744603,
       "Corrected P-value":1,
       "Full adaptive model":0.008546412586747151,
       "LRT":0.01920008099114057,
       "Nucleotide GTR":0.0181027878753311,
       "Rate Distributions":        [
[10000000000, 1] 
        ],
       "Rate classes":1,
       "Uncorrected P-value":0.4750926499670414
      },
     "Node1048":{
       "Baseline MG94xREV":0.2321336786229218,
       "Baseline MG94xREV omega ratio":0.2356289659454527,
       "Corrected P-value":1,
       "Full adaptive model":0.1308361423793959,
       "LRT":4.379350518385763,
       "Nucleotide GTR":0.1841005868203331,
       "Rate Distributions":        [
[0.0618561255285946, 0.8566124410233545],
        [15.07909915840942, 0.1433875589766455] 
        ],
       "Rate classes":2,
       "Uncorrected P-value":0.04086130075739919
      },
     "Node1049":{
       "Baseline MG94xREV":0.2725941807114547,
       "Baseline MG94xREV omega ratio":0.7400946026548856,
       "Corrected P-value":1,
       "Full adaptive model":0.133890447336308,
       "LRT":1.686641724794754,
       "Nucleotide GTR":0.2331394104046464,
       "Rate Distributions":        [
[0.02713385981300301, 0.7140288835013191],
        [3.187278411820099, 0.2859711164986809] 
        ],
       "Rate classes":2,
       "Uncorrected P-value":0.167892626208814
      },
     "Node105":{
       "Baseline MG94xREV":0.03410883346704306,
       "Baseline MG94xREV omega ratio":0.3021832089321789,
       "Corrected P-value":1,
       "Full adaptive model":0.03432743471624618,
       "LRT":0,
       "Nucleotide GTR":0.0337585324347447,
       "Rate Distributions":        [
[0.2338047577784113, 1] 
        ],
       "Rate classes":1,
       "Uncorrected P-value":1
      },
     "Node1050":{
       "Baseline MG94xREV":0.07652123557652739,
       "Baseline MG94xREV omega ratio":10000000000,
       "Corrected P-value":1,
       "Full adaptive model":0.07253661199067908,
       "LRT":0.3783462858846178,
       "Nucleotide GTR":0.08308004675636772,
       "Rate Distributions":        [
[10000000000, 1] 
        ],
       "Rate classes":1,
       "Uncorrected P-value":0.3559908796328394
      },
     "Node1051":{
       "Baseline MG94xREV":0.04347415784699509,
       "Baseline MG94xREV omega ratio":0.604046716095377,
       "Corrected P-value":1,
       "Full adaptive model":0.03045377985774705,
       "LRT":0,
       "Nucleotide GTR":0.04749915671259046,
       "Rate Distributions":        [
[0.5397549553434896, 1] 
        ],
       "Rate classes":1,
       "Uncorrected P-value":1
      },
     "Node1057":{
       "Baseline MG94xREV":0.05970752785621791,
       "Baseline MG94xREV omega ratio":0.5364318301253372,
       "Corrected P-value":1,
       "Full adaptive model":0.06143820688054028,
       "LRT":0,
       "Nucleotide GTR":0.05159152808524282,
       "Rate Distributions":        [
[0.2113547507839053, 1] 
        ],
       "Rate classes":1,
       "Uncorrected P-value":1
      },
     "Node1060":{
       "Baseline MG94xREV":0.08274082363243092,
       "Baseline MG94xREV omega ratio":10000000000,
       "Corrected P-value":1,
       "Full adaptive model":0.08171736886540117,
       "LRT":4.130795076780487,
       "Nucleotide GTR":0.07981452078783507,
       "Rate Distributions":        [
[10000000000, 1] 
        ],
       "Rate classes":1,
       "Uncorrected P-value":0.04645227804041685
      },
     "Node1065":{
       "Baseline MG94xREV":0.01204530257449469,
       "Baseline MG94xREV omega ratio":10000000000,
       "Corrected P-value":1,
       "Full adaptive model":0.01463952899511116,
       "LRT":1.077746757480782,
       "Nucleotide GTR":0.009347148001455608,
       "Rate Distributions":        [
[10000000000, 1] 
        ],
       "Rate classes":1,
       "Uncorrected P-value":0.234861981497084
      },
     "Node1066":{
       "Baseline MG94xREV":0.05883267549437932,
       "Baseline MG94xREV omega ratio":0.2860158818039895,
       "Corrected P-value":1,
       "Full adaptive model":0.05194220652411719,
       "LRT":0,
       "Nucleotide GTR":0.05493208654603655,
       "Rate Distributions":        [
[0.1691936800456941, 1] 
        ],
       "Rate classes":1,
       "Uncorrected P-value":1
      },
     "Node1074":{
       "Baseline MG94xREV":0.4120619051003648,
       "Baseline MG94xREV omega ratio":0.4820443843267516,
       "Corrected P-value":1,
       "Full adaptive model":0.2874290213636236,
       "LRT":8.252032156364294,
       "Nucleotide GTR":0.3479762199169023,
       "Rate Distributions":        [
[0, 0.7468238859381963],
        [10.8415266890777, 0.2531761140618037] 
        ],
       "Rate classes":2,
       "Uncorrected P-value":0.005658251962063154
      },
     "Node1076":{
       "Baseline MG94xREV":0.04781714278892593,
       "Baseline MG94xREV omega ratio":10000000000,
       "Corrected P-value":1,
       "Full adaptive model":0.06883599226287464,
       "LRT":2.617742268950678,
       "Nucleotide GTR":0.0591170512262725,
       "Rate Distributions":        [
[10000000000, 1] 
        ],
       "Rate classes":1,
       "Uncorrected P-value":0.1021723859263944
      },
     "Node1079":{
       "Baseline MG94xREV":0.105350776104123,
       "Baseline MG94xREV omega ratio":10000000000,
       "Corrected P-value":1,
       "Full adaptive model":0.08498647342910637,
       "LRT":-2.615122145391069,
       "Nucleotide GTR":0.07341503352244794,
       "Rate Distributions":        [
[10000000000, 1] 
        ],
       "Rate classes":1,
       "Uncorrected P-value":0.5
      },
     "Node1080":{
       "Baseline MG94xREV":0.1981597678748351,
       "Baseline MG94xREV omega ratio":0.4243621728025888,
       "Corrected P-value":1,
       "Full adaptive model":0.1236605538962066,
       "LRT":-1.999450995892403,
       "Nucleotide GTR":0.09426412625682576,
       "Rate Distributions":        [
[0.009762718123288293, 0.8133234241598524],
        [7.833003218655282, 0.1866765758401476] 
        ],
       "Rate classes":2,
       "Uncorrected P-value":0.5
      },
     "Node1081":{
       "Baseline MG94xREV":0.1968793211612379,
       "Baseline MG94xREV omega ratio":2.962727654224404,
       "Corrected P-value":1,
       "Full adaptive model":0.09610588668078268,
       "LRT":4.829280325560831,
       "Nucleotide GTR":0.1960279687187979,
       "Rate Distributions":        [
[0, 0.7860188677771653],
        [104.2494898200184, 0.2139811322228347] 
        ],
       "Rate classes":2,
       "Uncorrected P-value":0.03241591232417179
      },
     "Node1082":{
       "Baseline MG94xREV":0.1281433841423484,
       "Baseline MG94xREV omega ratio":10000000000,
       "Corrected P-value":1,
       "Full adaptive model":0.09189815105040246,
       "LRT":6.769734733359655,
       "Nucleotide GTR":0.1058627700700974,
       "Rate Distributions":        [
[0, 0.7935223864817674],
        [23240.31386646552, 0.2064776135182326] 
        ],
       "Rate classes":2,
       "Uncorrected P-value":0.01201897307940031
      },
     "Node1085":{
       "Baseline MG94xREV":0.01609845953235028,
       "Baseline MG94xREV omega ratio":0,
       "Corrected P-value":1,
       "Full adaptive model":0.007872582074489699,
       "LRT":0,
       "Nucleotide GTR":0.02354536550475239,
       "Rate Distributions":        [
[0, 1] 
        ],
       "Rate classes":1,
       "Uncorrected P-value":1
      },
     "Node1088":{
       "Baseline MG94xREV":0.3805344565654292,
       "Baseline MG94xREV omega ratio":0.2789043532927532,
       "Corrected P-value":1,
       "Full adaptive model":0.2586571408121354,
       "LRT":-1.808619285671739,
       "Nucleotide GTR":0.2377472917212382,
       "Rate Distributions":        [
[0, 0.5658984901555119],
        [2.30805548534516, 0.4341015098444881] 
        ],
       "Rate classes":2,
       "Uncorrected P-value":0.5
      },
     "Node1089":{
       "Baseline MG94xREV":0.3542461620526816,
       "Baseline MG94xREV omega ratio":50.41990191355299,
       "Corrected P-value":1,
       "Full adaptive model":0.4625672707882038,
       "LRT":0.9235471031424822,
       "Nucleotide GTR":0.3976387459981554,
       "Rate Distributions":        [
[21.04673421907863, 1] 
        ],
       "Rate classes":1,
       "Uncorrected P-value":0.2563585749461696
      },
     "Node1091":{
       "Baseline MG94xREV":0.09969411964361197,
       "Baseline MG94xREV omega ratio":1.123087979124961,
       "Corrected P-value":1,
       "Full adaptive model":0.1236860969137957,
       "LRT":0.07785569663974456,
       "Nucleotide GTR":0.1027562756558522,
       "Rate Distributions":        [
[1.313456077603697, 1] 
        ],
       "Rate classes":1,
       "Uncorrected P-value":0.4445909537267864
      },
     "Node1092":{
       "Baseline MG94xREV":0.02753325986522584,
       "Baseline MG94xREV omega ratio":10000000000,
       "Corrected P-value":1,
       "Full adaptive model":0.02010591072928445,
       "LRT":0.9340269961103331,
       "Nucleotide GTR":0.02661463725695466,
       "Rate Distributions":        [
[10000000000, 1] 
        ],
       "Rate classes":1,
       "Uncorrected P-value":0.2548252275027668
      },
     "Node1096":{
       "Baseline MG94xREV":0.1398026012886268,
       "Baseline MG94xREV omega ratio":10000000000,
       "Corrected P-value":1,
       "Full adaptive model":1.748580472848778,
       "LRT":0,
       "Nucleotide GTR":0.2339317701106846,
       "Rate Distributions":        [
[0, 1] 
        ],
       "Rate classes":1,
       "Uncorrected P-value":1
      },
     "Node1097":{
       "Baseline MG94xREV":1506.649706654372,
       "Baseline MG94xREV omega ratio":1.93967190824665e-05,
       "Corrected P-value":1,
       "Full adaptive model":1303.464858551308,
       "LRT":0,
       "Nucleotide GTR":0.1416090820089977,
       "Rate Distributions":        [
[1.40730556273112e-05, 1] 
        ],
       "Rate classes":1,
       "Uncorrected P-value":1
      },
     "Node1098":{
       "Baseline MG94xREV":0.4261340632706352,
       "Baseline MG94xREV omega ratio":0.3745217209941574,
       "Corrected P-value":0.005248547461326081,
       "Full adaptive model":12.90680625618633,
       "LRT":22.40552226356522,
       "Nucleotide GTR":0.3401935382300603,
       "Rate Distributions":        [
[1, 0.7214596103132108],
        [9090.000000003736, 0.2785403896867892] 
        ],
       "Rate classes":2,
       "Uncorrected P-value":4.532424405290225e-06
      },
     "Node1099":{
       "Baseline MG94xREV":0.08114702891824345,
       "Baseline MG94xREV omega ratio":10000000000,
       "Corrected P-value":1,
       "Full adaptive model":0.05341873480210577,
       "LRT":0.1806511815520935,
       "Nucleotide GTR":0.08617929467847243,
       "Rate Distributions":        [
[3.200569141763279, 1] 
        ],
       "Rate classes":1,
       "Uncorrected P-value":0.4082529441815617
      },
     "Node1106":{
       "Baseline MG94xREV":0.1695407330408469,
       "Baseline MG94xREV omega ratio":10000000000,
       "Corrected P-value":1,
       "Full adaptive model":1303.56598056987,
       "LRT":0,
       "Nucleotide GTR":0.2017769052822276,
       "Rate Distributions":        [
[4.217209359153138e-05, 1] 
        ],
       "Rate classes":1,
       "Uncorrected P-value":1
      },
     "Node111":{
       "Baseline MG94xREV":0.09458772611927264,
       "Baseline MG94xREV omega ratio":10000000000,
       "Corrected P-value":1,
       "Full adaptive model":0.09831313480413839,
       "LRT":3.794492263390566,
       "Nucleotide GTR":0.09157149682011372,
       "Rate Distributions":        [
[10000000000, 1] 
        ],
       "Rate classes":1,
       "Uncorrected P-value":0.05527861703631815
      },
     "Node1110":{
       "Baseline MG94xREV":0.1821958407194616,
       "Baseline MG94xREV omega ratio":10000000000,
       "Corrected P-value":1,
       "Full adaptive model":0.1498294330092729,
       "LRT":0.1567256131384056,
       "Nucleotide GTR":0.331419890334186,
       "Rate Distributions":        [
[10000000000, 1] 
        ],
       "Rate classes":1,
       "Uncorrected P-value":0.4158265180198747
      },
     "Node1113":{
       "Baseline MG94xREV":226.5977958057969,
       "Baseline MG94xREV omega ratio":0,
       "Corrected P-value":1,
       "Full adaptive model":24.0248074775668,
       "LRT":0,
       "Nucleotide GTR":0.09802950096020366,
       "Rate Distributions":        [
[0, 1] 
        ],
       "Rate classes":1,
       "Uncorrected P-value":1
      },
     "Node1116":{
       "Baseline MG94xREV":0.0450905088123062,
       "Baseline MG94xREV omega ratio":10000000000,
       "Corrected P-value":1,
       "Full adaptive model":0.0299452969846869,
       "LRT":0.03167296397441532,
       "Nucleotide GTR":0.1321386554161791,
       "Rate Distributions":        [
[10000000000, 1] 
        ],
       "Rate classes":1,
       "Uncorrected P-value":0.4670359414591022
      },
     "Node1118":{
       "Baseline MG94xREV":1.789019780835384,
       "Baseline MG94xREV omega ratio":0.04896053239937757,
       "Corrected P-value":1,
       "Full adaptive model":1.351347858279063,
       "LRT":0,
       "Nucleotide GTR":0.354400975137875,
       "Rate Distributions":        [
[0.05088370118076095, 1] 
        ],
       "Rate classes":1,
       "Uncorrected P-value":1
      },
     "Node112":{
       "Baseline MG94xREV":0.1057367905491221,
       "Baseline MG94xREV omega ratio":0.7897413079186477,
       "Corrected P-value":1,
       "Full adaptive model":0.1095675989445489,
       "LRT":0,
       "Nucleotide GTR":0.09430784424536053,
       "Rate Distributions":        [
[0.6346376438188145, 1] 
        ],
       "Rate classes":1,
       "Uncorrected P-value":1
      },
     "Node1121":{
       "Baseline MG94xREV":0.2721940268782305,
       "Baseline MG94xREV omega ratio":10000000000,
       "Corrected P-value":1,
       "Full adaptive model":0.3424737418219201,
       "LRT":3.974797763527022,
       "Nucleotide GTR":0.3427106603362748,
       "Rate Distributions":        [
[4.44520873205097e-09, 0.6889211960255588],
        [42975.60496940123, 0.3110788039744412] 
        ],
       "Rate classes":2,
       "Uncorrected P-value":0.05035263459391992
      },
     "Node1124":{
       "Baseline MG94xREV":0.0624339270107574,
       "Baseline MG94xREV omega ratio":10000000000,
       "Corrected P-value":1,
       "Full adaptive model":0.06269729699896563,
       "LRT":0.1387472407368477,
       "Nucleotide GTR":0.07796215141263244,
       "Rate Distributions":        [
[10000000000, 1] 
        ],
       "Rate classes":1,
       "Uncorrected P-value":0.4217993334566324
      },
     "Node1125":{
       "Baseline MG94xREV":2.759241275028691,
       "Baseline MG94xREV omega ratio":0.01271407986272344,
       "Corrected P-value":1,
       "Full adaptive model":1.505913414921918,
       "LRT":0,
       "Nucleotide GTR":0.1820043388647228,
       "Rate Distributions":        [
[0.02511051380480311, 1] 
        ],
       "Rate classes":1,
       "Uncorrected P-value":1
      },
     "Node1126":{
       "Baseline MG94xREV":0,
       "Baseline MG94xREV omega ratio":1,
       "Corrected P-value":1,
       "Full adaptive model":0,
       "LRT":0,
       "Nucleotide GTR":0.07238542438928491,
       "Rate Distributions":        [
[1, 1] 
        ],
       "Rate classes":1,
       "Uncorrected P-value":1
      },
     "Node1127":{
       "Baseline MG94xREV":0.08924828690326086,
       "Baseline MG94xREV omega ratio":10000000000,
       "Corrected P-value":1,
       "Full adaptive model":0.1007294588538245,
       "LRT":0.527279762798571,
       "Nucleotide GTR":0.08738476979768138,
       "Rate Distributions":        [
[10000000000, 1] 
        ],
       "Rate classes":1,
       "Uncorrected P-value":0.3240255961449724
      },
     "Node1128":{
       "Baseline MG94xREV":0.02383291622082069,
       "Baseline MG94xREV omega ratio":10000000000,
       "Corrected P-value":1,
       "Full adaptive model":0.02033961570484611,
       "LRT":0.2146177934773732,
       "Nucleotide GTR":0.01937338148763801,
       "Rate Distributions":        [
[10000000000, 1] 
        ],
       "Rate classes":1,
       "Uncorrected P-value":0.3981088196069755
      },
     "Node113":{
       "Baseline MG94xREV":0.02066509239005742,
       "Baseline MG94xREV omega ratio":10000000000,
       "Corrected P-value":1,
       "Full adaptive model":0.02070031859295686,
       "LRT":1.515567173235468,
       "Nucleotide GTR":0.02098243247206098,
       "Rate Distributions":        [
[10000000000, 1] 
        ],
       "Rate classes":1,
       "Uncorrected P-value":0.1842695449158543
      },
     "Node1131":{
       "Baseline MG94xREV":0.2823216690653423,
       "Baseline MG94xREV omega ratio":0.1278868039296667,
       "Corrected P-value":1,
       "Full adaptive model":0.1529916119221642,
       "LRT":0,
       "Nucleotide GTR":0.1386647180263632,
       "Rate Distributions":        [
[0.2481021968112888, 1] 
        ],
       "Rate classes":1,
       "Uncorrected P-value":1
      },
     "Node1132":{
       "Baseline MG94xREV":0.1383820195949127,
       "Baseline MG94xREV omega ratio":0.07362424958375265,
       "Corrected P-value":1,
       "Full adaptive model":0.1098664988658259,
       "LRT":0,
       "Nucleotide GTR":0.05079438283066319,
       "Rate Distributions":        [
[0.1089906491388393, 1] 
        ],
       "Rate classes":1,
       "Uncorrected P-value":1
      },
     "Node1133":{
       "Baseline MG94xREV":0.08652636041119077,
       "Baseline MG94xREV omega ratio":0.1475858716757456,
       "Corrected P-value":1,
       "Full adaptive model":0.02453167085016681,
       "LRT":0.2000413252826547,
       "Nucleotide GTR":0.05758870937151604,
       "Rate Distributions":        [
[10000000000, 1] 
        ],
       "Rate classes":1,
       "Uncorrected P-value":0.4023831148757691
      },
     "Node1135":{
       "Baseline MG94xREV":0.03447266043199816,
       "Baseline MG94xREV omega ratio":0.4200394667459345,
       "Corrected P-value":1,
       "Full adaptive model":0.05045488321801327,
       "LRT":0,
       "Nucleotide GTR":0.0376959353564567,
       "Rate Distributions":        [
[0.1695489443413444, 1] 
        ],
       "Rate classes":1,
       "Uncorrected P-value":1
      },
     "Node1136":{
       "Baseline MG94xREV":0.00944084212097817,
       "Baseline MG94xREV omega ratio":10000000000,
       "Corrected P-value":1,
       "Full adaptive model":0.009299985865321585,
       "LRT":0.4989965395216132,
       "Nucleotide GTR":0.009574570286741581,
       "Rate Distributions":        [
[10000000000, 1] 
        ],
       "Rate classes":1,
       "Uncorrected P-value":0.3297457619345296
      },
     "Node1138":{
       "Baseline MG94xREV":0.01329789700911346,
       "Baseline MG94xREV omega ratio":10000000000,
       "Corrected P-value":1,
       "Full adaptive model":0.01243757893639152,
       "LRT":0.5868390836258186,
       "Nucleotide GTR":0.01205696770177082,
       "Rate Distributions":        [
[10000000000, 1] 
        ],
       "Rate classes":1,
       "Uncorrected P-value":0.3124415726813663
      },
     "Node1139":{
       "Baseline MG94xREV":0.02410970507590926,
       "Baseline MG94xREV omega ratio":10000000000,
       "Corrected P-value":1,
       "Full adaptive model":0.0261520552842942,
       "LRT":1.113291579822544,
       "Nucleotide GTR":0.0258152712592623,
       "Rate Distributions":        [
[10000000000, 1] 
        ],
       "Rate classes":1,
       "Uncorrected P-value":0.230211980734873
      },
     "Node1140":{
       "Baseline MG94xREV":0.08040292263311734,
       "Baseline MG94xREV omega ratio":1.106315588632553,
       "Corrected P-value":1,
       "Full adaptive model":0.08074388329655552,
       "LRT":0,
       "Nucleotide GTR":0.08698387805253882,
       "Rate Distributions":        [
[0.9896520486394519, 1] 
        ],
       "Rate classes":1,
       "Uncorrected P-value":1
      },
     "Node1141":{
       "Baseline MG94xREV":0.03197435022368232,
       "Baseline MG94xREV omega ratio":0.477187181734919,
       "Corrected P-value":1,
       "Full adaptive model":0.03215367135721452,
       "LRT":0,
       "Nucleotide GTR":0.02863219126872135,
       "Rate Distributions":        [
[0.3512867477678987, 1] 
        ],
       "Rate classes":1,
       "Uncorrected P-value":1
      },
     "Node1142":{
       "Baseline MG94xREV":0.02667635577596556,
       "Baseline MG94xREV omega ratio":0.799792057363502,
       "Corrected P-value":1,
       "Full adaptive model":0.02665713033936886,
       "LRT":0,
       "Nucleotide GTR":0.02639479191127293,
       "Rate Distributions":        [
[0.6572976321282979, 1] 
        ],
       "Rate classes":1,
       "Uncorrected P-value":1
      },
     "Node1143":{
       "Baseline MG94xREV":0.02547468663826799,
       "Baseline MG94xREV omega ratio":10000000000,
       "Corrected P-value":1,
       "Full adaptive model":0.02542342075563472,
       "LRT":2.072346954329987,
       "Nucleotide GTR":0.02633681287787633,
       "Rate Distributions":        [
[10000000000, 1] 
        ],
       "Rate classes":1,
       "Uncorrected P-value":0.1364410427233001
      },
     "Node1148":{
       "Baseline MG94xREV":0.01964990457592014,
       "Baseline MG94xREV omega ratio":0.4315716930229411,
       "Corrected P-value":1,
       "Full adaptive model":0.01858429065819035,
       "LRT":0,
       "Nucleotide GTR":0.02198596976306585,
       "Rate Distributions":        [
[0.348667155004025, 1] 
        ],
       "Rate classes":1,
       "Uncorrected P-value":1
      },
     "Node1152":{
       "Baseline MG94xREV":0.01222448982340151,
       "Baseline MG94xREV omega ratio":10000000000,
       "Corrected P-value":1,
       "Full adaptive model":0.01169824591857951,
       "LRT":0.4842020787036745,
       "Nucleotide GTR":0.009928690881430698,
       "Rate Distributions":        [
[10000000000, 1] 
        ],
       "Rate classes":1,
       "Uncorrected P-value":0.3327980755343192
      },
     "Node1153":{
       "Baseline MG94xREV":0.1539499552697781,
       "Baseline MG94xREV omega ratio":0.09620578303196815,
       "Corrected P-value":1,
       "Full adaptive model":0.1446538554235281,
       "LRT":0,
       "Nucleotide GTR":0.1069585665316488,
       "Rate Distributions":        [
[0.08723981735951657, 1] 
        ],
       "Rate classes":1,
       "Uncorrected P-value":1
      },
     "Node1159":{
       "Baseline MG94xREV":0.03637585743572763,
       "Baseline MG94xREV omega ratio":0.9638689174768872,
       "Corrected P-value":1,
       "Full adaptive model":0.03320710392894919,
       "LRT":0,
       "Nucleotide GTR":0.02909885357184314,
       "Rate Distributions":        [
[0.737206034907862, 1] 
        ],
       "Rate classes":1,
       "Uncorrected P-value":1
      },
     "Node1160":{
       "Baseline MG94xREV":0.008524862222368368,
       "Baseline MG94xREV omega ratio":10000000000,
       "Corrected P-value":1,
       "Full adaptive model":0.008462020350818939,
       "LRT":-0.07814155676169321,
       "Nucleotide GTR":0.008610569299472152,
       "Rate Distributions":        [
[10000000000, 1] 
        ],
       "Rate classes":1,
       "Uncorrected P-value":0.5
      },
     "Node1165":{
       "Baseline MG94xREV":0.08918779476596128,
       "Baseline MG94xREV omega ratio":10000000000,
       "Corrected P-value":1,
       "Full adaptive model":0.08412832562639039,
       "LRT":0.05286570377938915,
       "Nucleotide GTR":0.1733622023152843,
       "Rate Distributions":        [
[10000000000, 1] 
        ],
       "Rate classes":1,
       "Uncorrected P-value":0.4558039743603391
      },
     "Node1168":{
       "Baseline MG94xREV":0.2021577740033353,
       "Baseline MG94xREV omega ratio":0.3587058062075565,
       "Corrected P-value":1,
       "Full adaptive model":0.2513766805235773,
       "LRT":0,
       "Nucleotide GTR":0.06178994966353866,
       "Rate Distributions":        [
[0.1828692405084802, 1] 
        ],
       "Rate classes":1,
       "Uncorrected P-value":1
      },
     "Node1170":{
       "Baseline MG94xREV":1506.941055563558,
       "Baseline MG94xREV omega ratio":0.0001033284347911597,
       "Corrected P-value":1,
       "Full adaptive model":1303.740900191376,
       "LRT":0,
       "Nucleotide GTR":0.4245335813614614,
       "Rate Distributions":        [
[9.07774631763289e-05, 1] 
        ],
       "Rate classes":1,
       "Uncorrected P-value":1
      },
     "Node1173":{
       "Baseline MG94xREV":0.09220405697181611,
       "Baseline MG94xREV omega ratio":3.868629826555378,
       "Corrected P-value":1,
       "Full adaptive model":0.1249720643086001,
       "LRT":0.6383550712489523,
       "Nucleotide GTR":0.1021491207710999,
       "Rate Distributions":        [
[0, 0.8777351916649573],
        [2.799196662747178, 0.1222648083350427] 
        ],
       "Rate classes":2,
       "Uncorrected P-value":0.3028853699580047
      },
     "Node1179":{
       "Baseline MG94xREV":0.3643833530906913,
       "Baseline MG94xREV omega ratio":1.575825262251364,
       "Corrected P-value":1,
       "Full adaptive model":12.80546908364477,
       "LRT":3.695529797449126,
       "Nucleotide GTR":0.3485160530380114,
       "Rate Distributions":        [
[0.4164377782584486, 0.7527653370396841],
        [669.4520694087728, 0.2472346629603159] 
        ],
       "Rate classes":2,
       "Uncorrected P-value":0.05818839069613496
      },
     "Node1184":{
       "Baseline MG94xREV":2.504790009539205,
       "Baseline MG94xREV omega ratio":0.0527677597312597,
       "Corrected P-value":1,
       "Full adaptive model":1.878349703746192,
       "LRT":0,
       "Nucleotide GTR":0.4204205195906489,
       "Rate Distributions":        [
[0.05558883746185463, 1] 
        ],
       "Rate classes":1,
       "Uncorrected P-value":1
      },
     "Node1185":{
       "Baseline MG94xREV":0,
       "Baseline MG94xREV omega ratio":1,
       "Corrected P-value":1,
       "Full adaptive model":0,
       "LRT":0,
       "Nucleotide GTR":0.008579374294559421,
       "Rate Distributions":        [
[1, 1] 
        ],
       "Rate classes":1,
       "Uncorrected P-value":1
      },
     "Node1186":{
       "Baseline MG94xREV":0.02575538407013713,
       "Baseline MG94xREV omega ratio":10000000000,
       "Corrected P-value":1,
       "Full adaptive model":0.02315115144542786,
       "LRT":1.842408906930359,
       "Nucleotide GTR":0.02515497039476958,
       "Rate Distributions":        [
[10000000000, 1] 
        ],
       "Rate classes":1,
       "Uncorrected P-value":0.1543455739006258
      },
     "Node1187":{
       "Baseline MG94xREV":0.008031907251432262,
       "Baseline MG94xREV omega ratio":10000000000,
       "Corrected P-value":1,
       "Full adaptive model":0.00806693025311403,
       "LRT":0.5856362529011676,
       "Nucleotide GTR":0.008300968166932661,
       "Rate Distributions":        [
[10000000000, 1] 
        ],
       "Rate classes":1,
       "Uncorrected P-value":0.3126696566448399
      },
     "Node1190":{
       "Baseline MG94xREV":0.008564312318688193,
       "Baseline MG94xREV omega ratio":10000000000,
       "Corrected P-value":1,
       "Full adaptive model":0.007853070059368044,
       "LRT":0.5739722319704015,
       "Nucleotide GTR":0.008543635850880173,
       "Rate Distributions":        [
[10000000000, 1] 
        ],
       "Rate classes":1,
       "Uncorrected P-value":0.3148935968440062
      },
     "Node1192":{
       "Baseline MG94xREV":0.5090588525066332,
       "Baseline MG94xREV omega ratio":0.399766997538477,
       "Corrected P-value":1,
       "Full adaptive model":0.2183634055614025,
       "LRT":0.2463446297188057,
       "Nucleotide GTR":0.4398469513753244,
       "Rate Distributions":        [
[0, 0.5146577680742878],
        [5.347200763088821, 0.4853422319257122] 
        ],
       "Rate classes":2,
       "Uncorrected P-value":0.3891655469084303
      },
     "Node1195":{
       "Baseline MG94xREV":0.01609185185894712,
       "Baseline MG94xREV omega ratio":0,
       "Corrected P-value":1,
       "Full adaptive model":0.01564313919988342,
       "LRT":0,
       "Nucleotide GTR":0.02441565733840956,
       "Rate Distributions":        [
[0, 1] 
        ],
       "Rate classes":1,
       "Uncorrected P-value":1
      },
     "Node1198":{
       "Baseline MG94xREV":0.008056419183725896,
       "Baseline MG94xREV omega ratio":10000000000,
       "Corrected P-value":1,
       "Full adaptive model":0.007228183476505162,
       "LRT":0.1259974217246054,
       "Nucleotide GTR":3.578083838564967e-05,
       "Rate Distributions":        [
[10000000000, 1] 
        ],
       "Rate classes":1,
       "Uncorrected P-value":0.4262071437077894
      },
     "Node1199":{
       "Baseline MG94xREV":0.01350143821723659,
       "Baseline MG94xREV omega ratio":10000000000,
[truncated: 323,135 more chars]
