# Supplementary material for: Killer Knots: Molecular Evolution of Inhibitor Cystine Knot Toxins in Wandering Spiders (Araneae: Ctenidae)
Source: Toxins (Basel). 2023 Jan 28;15(2):112. doi: 10.3390/toxins15020112 (PMC9958548; doi:10.3390/toxins15020112)
Supplement: Supplementary file 1 [file toxins-15-00112-s001.zip › supplemental_data/ickFinderCDS.Passed.cds.1234.aln.nr.aln.BGM.json]

{
 "analysis":{
   "info":"BGM (Bayesian Graphical Model) uses a maximum likelihood ancestral state reconstruction to\nmap substitution (non-synonymous only for coding data) events to branches in the\nphylogeny and then analyzes the joint distribution of the\nsubstitution map using a Bayesian graphical model (network).\nNext, a Markov chain Monte Carlo analysis is used to generate\na random sample of network structures from the posterior\ndistribution given the data.  Each node in the network\nrepresents a codon site in the alignment, and links (edges)\nbetween nodes indicate high posterior support for correlated\nsubstitutions at the two sites over time, which implies coevolution.",
   "version":"1.0",
   "citation":"Spidermonkey: rapid detection of co-evolving sites using Bayesian graphical models (2008). _Bioinformatics_ 24(17): 1949-1950",
   "authors":"Art FY Poon, Fraser I Lewis, Simon DW Frost and Sergei L Kosakovsky Pond",
   "contact":"apoon42@uwo.ca",
   "requirements":"in-frame codon alignment and a phylogenetic tree"
  },
 "fits":{
   "models.codon.MG_REV.ModelDescription":{
     "Log Likelihood":-38945.22060783387,
     "estimated parameters":1264,
     "AIC-c":80483.95222662749,
     "Rate Distributions":null,
     "display order":0
    }
  },
 "timers":{
   "Overall":{
     "timer":755,
     "order":0
    },
   "Baseline fit":{
     "timer":653,
     "order":1
    },
   "Network inference":{
     "timer":18,
     "order":2
    }
  },
 "input":{
   "file name":"/media/RAID/Jeffrey/dissertation/ctenid_project/ick/ickFinderCDS.Passed.cds.1234.aln.nr.aln",
   "number of sequences":626,
   "number of sites":80,
   "datatype":"codon",
   "trees":{
     "0":"(((((((((C8_0_Anahita_punctulata_male_tjc00297_clean_trinity_Trinity_TRINITY_DN2371_c0_g1_i2:1e-10,C8_0_Hippasa_holmerae_sundaica_sra_clean_trinity_Trinity_TRINITY_DN1335_c1_g1_i1:1e-10)Node9:1e-10,C8_0_Psechrus_singaporensis_sra_clean_trinity_Trinity_TRINITY_DN748_c0_g1_i1:1e-10)Node8:1e-10,C8_0_Oxyopes_sp_sra_clean_trinity_Trinity_TRINITY_DN1789_c0_g1_i2:1e-10)Node7:1e-10,C8_0_Odo_patricius_sra_clean_trinity_Trinity_TRINITY_DN65612_c0_g1_i1:1e-10)Node6:1e-10,C8_0_Sosippus_placidus_sra_clean_trinity_Trinity_TRINITY_DN6743_c0_g1_i1:1e-10)Node5:1e-10,C8_0_Homalonychus_theologus_sra_clean_trinity_Trinity_TRINITY_DN3081_c0_g1_i1:1e-10)Node4:3e-06,C8_0_Ctenus_captiosis_female_tjc00305_clean_trinity_Trinity_TRINITY_DN41773_c0_g1_i1:1e-06)Node3:2e-06,C8_0_Sosippus_placidus_sra_clean_trinity_Trinity_TRINITY_DN46881_c0_g1_i1:0.047557)Node2:0.039868,(C8_0_Misumenoides_formosipes_sra_clean_trinity_Trinity_TRINITY_DN305_c0_g1_i1:2e-06,C8_0_Thomisus_spectabilis_sra_clean_trinity_Trinity_TRINITY_DN1341_c0_g1_i10:2e-06)Node19:0.041904,(((((((C8_0_Habronattus_signatus_sra_clean_trinity_Trinity_TRINITY_DN6234_c0_g1_i1:2e-06,C8_0_Nilus_albocinctus_sra_clean_trinity_Trinity_TRINITY_DN71480_c0_g1_i1:0.042511)Node28:0.041601,C8_0_Misumenoides_formosipes_sra_clean_trinity_Trinity_TRINITY_DN7088_c0_g1_i1:2e-06)Node27:0.040737,((C8_0_Ctenus_captiosis_female_tjc00311_clean_trinity_Trinity_TRINITY_DN100466_c0_g1_i1:1e-06,C8_0_Sphedanus_quadrimaculatus_sra_clean_trinity_Trinity_TRINITY_DN7087_c0_g3_i1:1e-06)Node33:2e-06,C8_0_Thomisus_spectabilis_sra_clean_trinity_Trinity_TRINITY_DN55407_c0_g1_i1:0.041417)Node32:2e-06)Node26:0.052661,C8_0_Dolomedes_triton_sra_clean_trinity_Trinity_TRINITY_DN6181_c0_g1_i1:2e-06)Node25:2e-06,C8_0_Fecenia_protensa_sra_clean_trinity_Trinity_TRINITY_DN4249_c0_g1_i2:2e-06)Node24:3e-06,(C8_0_Habronattus_signatus_sra_clean_trinity_Trinity_TRINITY_DN28800_c0_g1_i1:1e-06,C8_0_Sergiolus_capulatus_sra_clean_trinity_Trinity_TRINITY_DN751_c0_g1_i2:2e-06)Node39:0.038254)Node23:0.109151,(C8_0_Habronattus_signatus_sra_clean_trinity_Trinity_TRINITY_DN35348_c0_g1_i1:0.091259,(((C8_0_Hippasa_holmerae_sundaica_sra_clean_trinity_Trinity_TRINITY_DN66434_c0_g1_i1:1e-10,C8_0_Sosippus_placidus_sra_clean_trinity_Trinity_TRINITY_DN7739_c0_g1_i1:1e-10)Node46:1e-06,C8_0_Schizocosa_rovneri_sra_clean_trinity_Trinity_TRINITY_DN4867_c0_g1_i1:1e-06)Node45:3e-06,(((((((((((C8_0_Habronattus_signatus_sra_clean_trinity_Trinity_TRINITY_DN2094_c0_g1_i1:1.03715,C8_0_Misumenoides_formosipes_sra_clean_trinity_Trinity_TRINITY_DN4831_c0_g1_i1:0.504973)Node60:0.470795,C8_0_Psechrus_singaporensis_sra_clean_trinity_Trinity_TRINITY_DN3018_c0_g1_i1:3e-06)Node59:0.466335,(((((((((((((((((((((C8_0_Odo_patricius_sra_clean_trinity_Trinity_TRINITY_DN115_c0_g1_i5:0.904528,C8_0_Oxyopes_sp_sra_clean_trinity_Trinity_TRINITY_DN600_c0_g1_i1:2e-06)Node84:0.32363,(C8_0_Peucetia_longipalpis_sra_clean_trinity_Trinity_TRINITY_DN6959_c0_g2_i1:3e-06,C6_0_Hibana_sp_sra_clean_trinity_Trinity_TRINITY_DN46_c0_g1_i1:2.20445)Node87:0.123651)Node83:0.28593,(C8_0_Sergiolus_capulatus_sra_clean_trinity_Trinity_TRINITY_DN211_c0_g1_i1:0.407747,C8_0_Dolomedes_triton_sra_clean_trinity_Trinity_TRINITY_DN591_c0_g1_i4:0.19112)Node90:0.32062)Node82:0.121379,C8_0_Peucetia_longipalpis_sra_clean_trinity_Trinity_TRINITY_DN4063_c0_g1_i1:0.529349)Node81:0.061148,C8_0_Psechrus_singaporensis_sra_clean_trinity_Trinity_TRINITY_DN20448_c0_g1_i1:0.272812)Node80:0.203064,(C8_0_Ctenus_exlineae_female_tjc00245_clean_trinity_Trinity_TRINITY_DN3141_c0_g1_i2:2e-06,C8_0_Leptoctenus_byrrhus_female_tjc00136_clean_trinity_Trinity_TRINITY_DN1341_c0_g1_i3:0.03907)Node95:0.04007)Node79:0.080274,C8_0_Isoctenus_sp_female_F_IBSP_221743_clean_trinity_Trinity_TRINITY_DN1589_c0_g3_i2:0.03621)Node78:2e-06,((C8_0_ArachnoserverCDS_Gene_20as_kappa_ctenitoxin_Pn1a_gb_AF015663_cDNA_sequence_of_a_toxin_from_the_venom_gland_of_the_spider_Phoneutria_nigriventer:3e-06,(C8_0_Ctenus_captiosis_female_tjc00311_clean_trinity_Trinity_TRINITY_DN812_c0_g2_i1:3e-06,((C8_0_Phoneutria_nigriventer_male_B_IBSP_214013_clean_trinity_Trinity_TRINITY_DN75_c0_g1_i1:2e-06,C8_0_Ctenus_captiosis_female_tjc00311_clean_trinity_Trinity_TRINITY_DN812_c0_g1_i1:0.8132)Node105:0.041148,C8_0_Phoneutria_nigriventer_female_I_IBSP_221740_clean_trinity_Trinity_TRINITY_DN1033_c0_g1_i1:0.079301)Node104:2e-06)Node102:2e-06)Node100:0.019724,C8_0_Phoneutria_nigriventer_female_J_IBSP_221741_clean_trinity_Trinity_TRINITY_DN5909_c0_g1_i5:0.060592)Node99:0.76419)Node77:0.174379,((((C8_0_Phoneutria_nigriventer_female_I_IBSP_221740_clean_trinity_Trinity_TRINITY_DN130_c0_g2_i7:2e-06,C8_0_Phoneutria_nigriventer_male_A_IBSP_214012_clean_trinity_Trinity_TRINITY_DN306_c0_g1_i3:0.130574)Node113:0.087053,C8_0_Phoneutria_nigriventer_sra_clean_trinity_Trinity_TRINITY_DN31_c0_g1_i6:2e-06)Node112:0.341907,C8_0_Phoneutria_nigriventer_female_J_IBSP_221741_clean_trinity_Trinity_TRINITY_DN316_c0_g2_i2:0.215541)Node111:0.397526,C6_0_Phoneutria_nigriventer_male_A_IBSP_214012_clean_trinity_Trinity_TRINITY_DN2676_c0_g1_i4:0.94418)Node110:0.041019)Node76:0.054828,(C8_0_Anahita_punctulata_male_tjc00297_clean_trinity_Trinity_TRINITY_DN548_c0_g2_i1:0.039715,(C8_0_Phoneutria_nigriventer_male_A_IBSP_214012_clean_trinity_Trinity_TRINITY_DN2676_c0_g2_i2:3e-06,C8_0_Phoneutria_nigriventer_sra_clean_trinity_Trinity_TRINITY_DN727_c0_g4_i1:1e-06)Node121:2e-06)Node119:3e-06)Node75:0.508792,(C8_0_Odo_patricius_sra_clean_trinity_Trinity_TRINITY_DN44819_c0_g1_i1:0.393037,C8_0_Hippasa_holmerae_sundaica_sra_clean_trinity_Trinity_TRINITY_DN601_c1_g1_i2:0.33109)Node124:0.015992)Node74:0.27634,(C8_0_Habronattus_signatus_sra_clean_trinity_Trinity_TRINITY_DN450_c0_g1_i1:0.534234,C8_0_Habronattus_signatus_sra_clean_trinity_Trinity_TRINITY_DN5856_c0_g1_i1:0.474166)Node127:0.411422)Node73:0.29526,(C8_0_Phoneutria_nigriventer_sra_clean_trinity_Trinity_TRINITY_DN152_c0_g1_i3:3e-06,C8_0_Phoneutria_nigriventer_male_C_IBSP_214014_clean_trinity_Trinity_TRINITY_DN2082_c0_g1_i1:0.037301)Node130:0.120609)Node72:0.261626,((((C8_0_Anahita_punctulata_male_tjc00297_clean_trinity_Trinity_TRINITY_DN3887_c0_g1_i3:1e-10,C8_0_Ctenus_hibernalis_female_tjc00092_clean_trinity_Trinity_TRINITY_DN225_c0_g1_i4:1e-10)Node136:2e-06,(C8_0_Ctenus_captiosis_female_tjc00305_clean_trinity_Trinity_TRINITY_DN762_c4_g1_i1:3e-06,((C8_0_Ctenus_captiosis_male_tjc00303_clean_trinity_Trinity_TRINITY_DN1852_c0_g1_i3:2e-06,(((C8_0_Ctenus_exlineae_male_tjc00242_clean_trinity_Trinity_TRINITY_DN66_c0_g3_i1:1e-10,C8_0_Ctenus_hibernalis_female_tjc00091_clean_trinity_Trinity_TRINITY_DN219_c1_g1_i1:1e-10)Node146:1e-06,C8_0_Ctenus_exlineae_male_tjc00246_clean_trinity_Trinity_TRINITY_DN725_c0_g2_i1:1e-06)Node145:0.036182,(C8_0_Ctenus_exlineae_female_tjc00245_clean_trinity_Trinity_TRINITY_DN16252_c0_g1_i2:0.060033,(((C8_0_Phoneutria_nigriventer_female_H_IBSP_221739_clean_trinity_Trinity_TRINITY_DN5_c1_g1_i2:2e-06,C8_0_Phoneutria_nigriventer_male_C_IBSP_214014_clean_trinity_Trinity_TRINITY_DN48_c0_g1_i6:1e-06)Node154:2e-06,C8_0_Phoneutria_nigriventer_male_B_IBSP_214013_clean_trinity_Trinity_TRINITY_DN106_c0_g1_i3:0.038272)Node153:0.264161,C8_0_Ctenus_captiosis_female_tjc00311_clean_trinity_Trinity_TRINITY_DN3492_c0_g1_i6:0.27481)Node152:0.268846)Node150:0.05909)Node144:0.040629)Node142:2e-06,C8_0_Ctenus_captiosis_male_tjc00303_clean_trinity_Trinity_TRINITY_DN7370_c0_g1_i1:0.081014)Node141:0.038197)Node139:2e-06)Node135:0.038272,C8_0_Leptoctenus_byrrhus_male_tjc00222_clean_trinity_Trinity_TRINITY_DN628_c2_g1_i2:0.036519)Node134:0.038277,C8_0_Ctenus_hibernalis_female_4926_BCB_0001_clean_trinity_Trinity_TRINITY_DN328_c0_g3_i1:2e-06)Node133:0.267999)Node71:3e-06,((C8_0_Anahita_punctulata_male_tjc00297_clean_trinity_Trinity_TRINITY_DN3336_c0_g1_i1:0.036442,(C8_0_Ctenus_exlineae_female_tjc00244_clean_trinity_Trinity_TRINITY_DN52099_c0_g1_i1:0.077359,(C8_0_Ctenus_captiosis_male_tjc00306_clean_trinity_Trinity_TRINITY_DN568_c0_g1_i4:3e-06,(C8_0_Ctenus_corniger_sra_clean_trinity_Trinity_TRINITY_DN16312_c0_g1_i1:0.452656,C8_0_Anahita_punctulata_male_tjc00297_clean_trinity_Trinity_TRINITY_DN951_c0_g2_i1:0.832781)Node169:0.228708)Node167:0.224116)Node165:0.040074)Node163:0.03145,(C8_0_Ctenus_hibernalis_female_tjc00092_clean_trinity_Trinity_TRINITY_DN1972_c2_g1_i1:0.036591,(((C8_0_Phoneutria_nigriventer_female_J_IBSP_221741_clean_trinity_Trinity_TRINITY_DN64_c0_g1_i1:1e-10,C8_0_Phoneutria_nigriventer_sra_clean_trinity_Trinity_TRINITY_DN79_c0_g3_i1:1e-10)Node176:2e-06,C8_0_Phoneutria_nigriventer_male_C_IBSP_214014_clean_trinity_Trinity_TRINITY_DN36_c1_g1_i1:2e-06)Node175:0.071037,C8_0_Phoneutria_nigriventer_male_C_IBSP_214014_clean_trinity_Trinity_TRINITY_DN296_c0_g1_i3:2e-06)Node174:0.075464)Node172:0.03633)Node162:0.045576)Node70:0.042954,C8_0_Leptoctenus_byrrhus_female_tjc00136_clean_trinity_Trinity_TRINITY_DN347_c0_g3_i1:2e-06)Node69:0.167286,C8_0_Anahita_punctulata_male_tjc00297_clean_trinity_Trinity_TRINITY_DN150_c1_g3_i1:0.13338)Node68:0.120793,C8_0_Ctenus_hibernalis_female_4926_BCB_0001_clean_trinity_Trinity_TRINITY_DN129_c1_g2_i3:0.108588)Node67:0.084979,C8_0_Ctenus_captiosis_female_tjc00311_clean_trinity_Trinity_TRINITY_DN430_c0_g1_i1:0.049159)Node66:0.036277,(C8_0_Isoctenus_sp_female_F_IBSP_221743_clean_trinity_Trinity_TRINITY_DN203_c0_g2_i1:0.129262,C8_0_Peucetia_longipalpis_sra_clean_trinity_Trinity_TRINITY_DN463_c0_g1_i1:1.18574)Node185:0.59031)Node65:0.108381,C8_0_Ctenus_corniger_sra_clean_trinity_Trinity_TRINITY_DN7803_c0_g2_i1:0.403825)Node64:0.105242)Node58:0.023134,(((C8_0_ArachnoserverCDS_Gene_29as_U9_ctenitoxin_Pn1a_cDNA_sequence_of_a_toxin_from_the_venom_gland_of_the_spider_Phoneutria_nigriventer:1e-10,C8_0_Phoneutria_nigriventer_female_H_IBSP_221739_clean_trinity_Trinity_TRINITY_DN108_c0_g1_i1:1e-10)Node191:3e-06,(C8_0_Ctenus_captiosis_female_tjc00311_clean_trinity_Trinity_TRINITY_DN5506_c0_g1_i5:1e-06,((C8_0_Phoneutria_nigriventer_female_J_IBSP_221741_clean_trinity_Trinity_TRINITY_DN49_c1_g1_i1:3e-06,C8_0_Phoneutria_nigriventer_male_A_IBSP_214012_clean_trinity_Trinity_TRINITY_DN305_c0_g1_i5:0.336541)Node197:0.040455,C8_0_Isoctenus_aff_ordinario_female_G_IBSP_221742_clean_trinity_Trinity_TRINITY_DN849_c0_g1_i2:0.269451)Node196:2e-06)Node194:2e-06)Node190:2e-06,C8_0_Phoneutria_nigriventer_male_C_IBSP_214014_clean_trinity_Trinity_TRINITY_DN36_c0_g1_i1:0.039628)Node189:0.094709)Node57:0.03806,C8_0_Ctenus_hibernalis_female_tjc00091_clean_trinity_Trinity_TRINITY_DN136_c1_g2_i10:3e-06)Node56:3e-06,(C8_0_Ctenus_captiosis_female_tjc00305_clean_trinity_Trinity_TRINITY_DN23233_c0_g1_i5:2e-06,C8_0_Ctenus_exlineae_female_tjc00247_clean_trinity_Trinity_TRINITY_DN503_c3_g1_i3:0.039384)Node203:3e-06)Node55:0.174337,C8_0_Leptoctenus_byrrhus_male_tjc00213_clean_trinity_Trinity_TRINITY_DN6509_c0_g1_i1:0.246004)Node54:0.18891,(((((C8_0_Ctenus_captiosis_female_tjc00305_clean_trinity_Trinity_TRINITY_DN3493_c0_g1_i2:0.036622,((C8_0_Ctenus_exlineae_female_tjc00245_clean_trinity_Trinity_TRINITY_DN1728_c0_g1_i8:0.036284,(C8_0_Ctenus_exlineae_male_tjc00242_clean_trinity_Trinity_TRINITY_DN6530_c0_g1_i1:0.185853,C8_0_Isoctenus_aff_ordinario_female_G_IBSP_221742_clean_trinity_Trinity_TRINITY_DN134_c0_g1_i4:0.364307)Node216:0.205842)Node214:2e-06,(C8_0_Ctenus_exlineae_female_tjc00247_clean_trinity_Trinity_TRINITY_DN11350_c0_g1_i1:1e-06,C8_0_Ctenus_hibernalis_female_tjc00091_clean_trinity_Trinity_TRINITY_DN492_c0_g1_i3:1e-06)Node219:2e-06)Node213:0.038341)Node211:0.279491,C8_0_Leptoctenus_byrrhus_female_tjc00136_clean_trinity_Trinity_TRINITY_DN2847_c0_g3_i1:3e-06)Node210:0.301757,C8_0_Anahita_punctulata_male_tjc00297_clean_trinity_Trinity_TRINITY_DN5261_c1_g1_i2:2e-06)Node209:0.130196,(C8_0_Nilus_albocinctus_sra_clean_trinity_Trinity_TRINITY_DN66025_c0_g1_i1:0.577066,(C8_0_Habronattus_signatus_sra_clean_trinity_Trinity_TRINITY_DN691_c0_g1_i1:0.423894,C8_0_Habronattus_signatus_sra_clean_trinity_Trinity_TRINITY_DN5474_c0_g1_i1:1.07192)Node226:0.507188)Node224:0.673402)Node208:0.133622,((((((((C10_1_Ctenus_captiosis_female_tjc00305_clean_trinity_Trinity_TRINITY_DN9510_c0_g1_i1:1e-10,C10_1_Pardosa_pseudoannulata_sra_clean_trinity_Trinity_TRINITY_DN18284_c0_g1_i1:1e-10)Node236:1e-10,C10_1_Leptoctenus_byrrhus_female_tjc00136_clean_trinity_Trinity_TRINITY_DN33889_c0_g1_i1:1e-10)Node235:1e-06,C10_1_Ctenus_corniger_sra_clean_trinity_Trinity_TRINITY_DN3260_c0_g1_i5:1e-06)Node234:2e-06,(((((C10_1_Pisaurina_mira_sra_clean_trinity_Trinity_TRINITY_DN179_c0_g1_i1:1e-10,C10_1_Sphedanus_quadrimaculatus_sra_clean_trinity_Trinity_TRINITY_DN3147_c0_g1_i1:1e-10)Node245:3e-06,C10_1_Sosippus_placidus_sra_clean_trinity_Trinity_TRINITY_DN1414_c0_g1_i2:1e-06)Node244:2e-06,(C10_1_Nilus_albocinctus_sra_clean_trinity_Trinity_TRINITY_DN4598_c0_g1_i1:0.041489,C10_1_Peucetia_longipalpis_sra_clean_trinity_Trinity_TRINITY_DN18701_c0_g1_i1:0.086603)Node249:2e-06)Node243:2e-06,C10_1_Psechrus_singaporensis_sra_clean_trinity_Trinity_TRINITY_DN9260_c0_g1_i1:0.041832)Node242:0.041166,C10_1_Hippasa_holmerae_sundaica_sra_clean_trinity_Trinity_TRINITY_DN3007_c0_g1_i2:0.041343)Node241:2e-06)Node233:0.041234,C10_1_Habronattus_signatus_sra_clean_trinity_Trinity_TRINITY_DN4981_c0_g1_i1:2e-06)Node232:0.041203,(C10_1_Hibana_sp_sra_clean_trinity_Trinity_TRINITY_DN9884_c0_g2_i1:1e-06,C10_1_Sergiolus_capulatus_sra_clean_trinity_Trinity_TRINITY_DN3652_c0_g2_i2:3e-06)Node255:2e-06)Node231:2e-06,C10_1_Misumenoides_formosipes_sra_clean_trinity_Trinity_TRINITY_DN1627_c0_g1_i1:0.514128)Node230:0.99763,C8_0_Hibana_sp_sra_clean_trinity_Trinity_TRINITY_DN1700_c0_g1_i1:0.981022)Node229:0.239094)Node207:0.098392)Node53:0.050291,C8_0_Hibana_sp_sra_clean_trinity_Trinity_TRINITY_DN2612_c0_g1_i1:1.20602)Node52:0.076687,(((((((((C8_0_Anahita_punctulata_male_tjc00297_clean_trinity_Trinity_TRINITY_DN49084_c0_g1_i1:0.048132,(((C8_0_Ctenus_corniger_sra_clean_trinity_Trinity_TRINITY_DN2218_c0_g1_i1:2e-06,((C8_0_Oxyopes_sp_sra_clean_trinity_Trinity_TRINITY_DN4997_c0_g1_i1:0.083071,C8_0_Peucetia_longipalpis_sra_clean_trinity_Trinity_TRINITY_DN351_c0_g1_i1:0.056486)Node276:0.082067,C8_0_Thomisus_spectabilis_sra_clean_trinity_Trinity_TRINITY_DN2335_c0_g1_i1:0.12334)Node275:0.080858)Node273:0.046881,(C8_0_Dolomedes_triton_sra_clean_trinity_Trinity_TRINITY_DN129_c0_g1_i1:2e-06,(C8_0_Sosippus_placidus_sra_clean_trinity_Trinity_TRINITY_DN18717_c0_g1_i1:0.045232,((C8_0_Hippasa_holmerae_sundaica_sra_clean_trinity_Trinity_TRINITY_DN1732_c0_g1_i2:0.025363,C8_0_Pardosa_pseudoannulata_sra_clean_trinity_Trinity_TRINITY_DN1458_c0_g1_i1:0.135212)Node285:0.076598,C8_0_Schizocosa_rovneri_sra_clean_trinity_Trinity_TRINITY_DN8958_c0_g1_i1:2e-06)Node284:0.091995)Node282:2e-06)Node280:0.045876)Node272:2e-06,(C8_0_Fecenia_protensa_sra_clean_trinity_Trinity_TRINITY_DN9331_c0_g2_i2:2e-06,C8_0_Oxyopes_sp_sra_clean_trinity_Trinity_TRINITY_DN72068_c0_g1_i1:1e-06)Node289:3e-06)Node271:2e-06)Node269:0.046709,(C8_0_Ctenus_corniger_sra_clean_trinity_Trinity_TRINITY_DN1548_c0_g1_i1:1.17364,C8_0_Odo_patricius_sra_clean_trinity_Trinity_TRINITY_DN50580_c0_g1_i1:0.824194)Node292:0.841316)Node268:0.000514,(C8_0_Hibana_sp_sra_clean_trinity_Trinity_TRINITY_DN2112_c0_g1_i1:0.158024,(C8_0_Habronattus_signatus_sra_clean_trinity_Trinity_TRINITY_DN2124_c0_g1_i1:0.296465,C8_0_Homalonychus_theologus_sra_clean_trinity_Trinity_TRINITY_DN11698_c0_g1_i1:0.213832)Node297:0.249702)Node295:0.12899)Node267:3e-06,(C8_0_Ctenus_captiosis_female_tjc00305_clean_trinity_Trinity_TRINITY_DN4_c0_g1_i1:1e-10,C8_0_Leptoctenus_byrrhus_male_tjc00213_clean_trinity_Trinity_TRINITY_DN3154_c0_g1_i1:1e-10)Node300:1e-06)Node266:2e-06,C8_0_Leptoctenus_byrrhus_female_tjc00136_clean_trinity_Trinity_TRINITY_DN2019_c0_g1_i1:1e-06)Node265:0.04732,C8_0_Isoctenus_sp_female_F_IBSP_221743_clean_trinity_Trinity_TRINITY_DN409_c0_g1_i1:3e-06)Node264:0.042462,C8_0_Isoctenus_aff_ordinario_female_G_IBSP_221742_clean_trinity_Trinity_TRINITY_DN279_c0_g1_i1:0.088641)Node263:0.013972,C8_0_Phoneutria_nigriventer_male_C_IBSP_214014_clean_trinity_Trinity_TRINITY_DN352_c0_g1_i4:3e-06)Node262:1.44269,(C8_0_Ctenus_corniger_sra_clean_trinity_Trinity_TRINITY_DN21_c0_g2_i2:0.511443,C8_0_Ctenus_corniger_sra_clean_trinity_Trinity_TRINITY_DN21_c0_g1_i1:0.500783)Node307:0.137137)Node261:0.443203)Node51:0.321537,(((((((((((((((((C12_0_Hippasa_holmerae_sundaica_sra_clean_trinity_Trinity_TRINITY_DN29035_c0_g1_i1:0.511112,C12_0_Ctenus_corniger_sra_clean_trinity_Trinity_TRINITY_DN90643_c0_g1_i1:0.174855)Node326:0.344294,(((C12_0_Ctenus_captiosis_female_tjc00305_clean_trinity_Trinity_TRINITY_DN10221_c0_g4_i4:3e-06,C12_0_Ctenus_exlineae_female_tjc00244_clean_trinity_Trinity_TRINITY_DN3639_c1_g1_i10:3e-06)Node331:2e-06,(C12_0_Ctenus_corniger_sra_clean_trinity_Trinity_TRINITY_DN2814_c0_g1_i1:0.034856,(C12_0_Leptoctenus_byrrhus_male_tjc00213_clean_trinity_Trinity_TRINITY_DN1556_c0_g1_i2:2e-06,C12_0_Fecenia_protensa_sra_clean_trinity_Trinity_TRINITY_DN2671_c0_g1_i1:0.154736)Node336:0.036777)Node334:3e-06)Node330:0.035646,C12_0_Ctenus_hibernalis_female_4926_BCB_0001_clean_trinity_Trinity_TRINITY_DN1977_c0_g1_i3:2e-06)Node329:0.405709)Node325:0.164734,(C12_0_Sergiolus_capulatus_sra_clean_trinity_Trinity_TRINITY_DN14659_c0_g1_i1:0.286792,C12_0_Habronattus_signatus_sra_clean_trinity_Trinity_TRINITY_DN5014_c0_g1_i4:0.29187)Node340:0.117829)Node324:0.190213,((((C12_0_Phoneutria_nigriventer_male_C_IBSP_214014_clean_trinity_Trinity_TRINITY_DN1302_c0_g3_i2:0.249712,(C12_0_Ctenus_captiosis_female_tjc00305_clean_trinity_Trinity_TRINITY_DN1960_c0_g1_i3:0.132829,(C12_0_Ctenus_exlineae_female_tjc00247_clean_trinity_Trinity_TRINITY_DN31951_c0_g1_i1:2e-06,C12_0_Ctenus_hibernalis_female_4926_BCB_0001_clean_trinity_Trinity_TRINITY_DN1390_c0_g1_i4:0.064762)Node350:0.0419)Node348:0.43827)Node346:0.352759,(C14_0_Sosippus_placidus_sra_clean_trinity_Trinity_TRINITY_DN357_c0_g1_i3:0.215509,(C14_0_Dolomedes_triton_sra_clean_trinity_Trinity_TRINITY_DN1_c0_g1_i13:0.283269,(C14_0_Fecenia_protensa_sra_clean_trinity_Trinity_TRINITY_DN8394_c0_g1_i1:0.335549,C14_0_Ctenus_corniger_sra_clean_trinity_Trinity_TRINITY_DN5409_c0_g1_i1:0.462915)Node357:0.20996)Node355:0.05849)Node353:0.189535)Node345:0.071445,((C12_0_Hibana_sp_sra_clean_trinity_Trinity_TRINITY_DN2855_c0_g1_i1:0.476802,((C12_0_Anahita_punctulata_male_tjc00297_clean_trinity_Trinity_TRINITY_DN22730_c0_g1_i1:0.120023,C12_0_Fecenia_protensa_sra_clean_trinity_Trinity_TRINITY_DN1123_c0_g1_i2:0.171346)Node364:0.047442,(C12_0_Ctenus_hibernalis_female_tjc00091_clean_trinity_Trinity_TRINITY_DN5487_c0_g1_i3:3e-06,C12_0_Phoneutria_nigriventer_female_J_IBSP_221741_clean_trinity_Trinity_TRINITY_DN2781_c0_g1_i3:0.106864)Node367:0.065489)Node363:0.350145)Node361:0.26166,(((((((((C14_0_Phoneutria_nigriventer_female_H_IBSP_221739_clean_trinity_Trinity_TRINITY_DN84_c0_g1_i2:0.035632,C14_0_Phoneutria_nigriventer_male_B_IBSP_214013_clean_trinity_Trinity_TRINITY_DN244_c0_g1_i1:0.034657)Node378:0.157585,(C14_0_Isoctenus_sp_female_F_IBSP_221743_clean_trinity_Trinity_TRINITY_DN56695_c0_g1_i1:2e-06,C14_0_Phoneutria_nigriventer_female_J_IBSP_221741_clean_trinity_Trinity_TRINITY_DN76_c0_g3_i1:0.514085)Node381:0.429626)Node377:0.049463,((C14_0_Ctenus_captiosis_female_tjc00311_clean_trinity_Trinity_TRINITY_DN3195_c0_g2_i3:3e-06,C14_0_Phoneutria_nigriventer_female_I_IBSP_221740_clean_trinity_Trinity_TRINITY_DN55_c0_g1_i3:2e-06)Node385:0.16693,(C14_0_Phoneutria_nigriventer_female_I_IBSP_221740_clean_trinity_Trinity_TRINITY_DN79_c0_g1_i1:3e-06,C14_0_Phoneutria_nigriventer_male_C_IBSP_214014_clean_trinity_Trinity_TRINITY_DN103_c1_g1_i7:2e-06)Node388:0.211061)Node384:0.268822)Node376:0.059502,C14_0_Leptoctenus_byrrhus_male_tjc00213_clean_trinity_Trinity_TRINITY_DN638_c0_g1_i5:0.034358)Node375:0.035743,((C14_0_Phoneutria_nigriventer_male_A_IBSP_214012_clean_trinity_Trinity_TRINITY_DN102_c0_g1_i6:3e-06,C14_0_ArachnoserverCDS_Gene_70as_omega_ctenitoxin_Pn3b_cDNA_sequence_of_a_toxin_from_the_venom_gland_of_the_spider_Phoneutria_nigriventer:0.106979)Node393:0.033599,(C14_0_Phoneutria_nigriventer_male_A_IBSP_214012_clean_trinity_Trinity_TRINITY_DN102_c0_g3_i5:3e-06,C14_0_Phoneutria_nigriventer_male_C_IBSP_214014_clean_trinity_Trinity_TRINITY_DN103_c0_g1_i9:0.033874)Node396:2e-06)Node392:0.071872)Node374:2e-06,C14_0_Anahita_punctulata_male_tjc00297_clean_trinity_Trinity_TRINITY_DN76_c2_g1_i2:3e-06)Node373:0.093719,C14_0_Anahita_punctulata_sra_clean_trinity_Trinity_TRINITY_DN5443_c0_g1_i2:0.050694)Node372:0.076339,C14_0_Isoctenus_sp_female_F_IBSP_221743_clean_trinity_Trinity_TRINITY_DN625_c0_g1_i2:0.0563)Node371:3e-06,(C14_0_Ctenus_exlineae_female_tjc00245_clean_trinity_Trinity_TRINITY_DN2573_c0_g2_i2:0.033742,C14_0_Ctenus_hibernalis_male_tjc00148_clean_trinity_Trinity_TRINITY_DN234_c0_g1_i3:2e-06)Node402:0.217399)Node370:0.370017)Node360:2e-06)Node344:0.148432,((C14_0_ArachnoserverCDS_Gene_63as_omega_ctenitoxin_Pn1a_gb_X73155_cDNA_sequence_of_a_toxin_from_the_venom_gland_of_the_spider_Phoneutria_nigriventer:1e-06,C14_0_Ctenus_captiosis_female_tjc00311_clean_trinity_Trinity_TRINITY_DN3195_c0_g1_i1:2e-06)Node406:0.661043,(((C12_0_Homalonychus_theologus_sra_clean_trinity_Trinity_TRINITY_DN1237_c0_g1_i1:0.27789,C12_0_Homalonychus_theologus_sra_clean_trinity_Trinity_TRINITY_DN400_c0_g1_i3:0.407587)Node411:0.209866,C12_0_Homalonychus_theologus_sra_clean_trinity_Trinity_TRINITY_DN1237_c0_g2_i1:0.094863)Node410:0.705489,C12_0_Homalonychus_theologus_sra_clean_trinity_Trinity_TRINITY_DN2127_c0_g1_i1:0.640304)Node409:0.160262)Node405:0.181275)Node343:3e-06)Node323:0.182921,(((C12_0_Ctenus_corniger_sra_clean_trinity_Trinity_TRINITY_DN105018_c0_g1_i1:3e-06,C12_0_Schizocosa_rovneri_sra_clean_trinity_Trinity_TRINITY_DN8520_c0_g1_i1:3e-06)Node418:3e-06,C12_0_Hippasa_holmerae_sundaica_sra_clean_trinity_Trinity_TRINITY_DN104384_c0_g1_i1:0.062726)Node417:3e-06,((C12_0_Sosippus_placidus_sra_clean_trinity_Trinity_TRINITY_DN61273_c0_g1_i1:2e-06,C12_0_Dolomedes_triton_sra_clean_trinity_Trinity_TRINITY_DN255_c0_g1_i1:0.093226)Node423:0.050616,(C12_0_Hippasa_holmerae_sundaica_sra_clean_trinity_Trinity_TRINITY_DN20959_c0_g1_i1:3e-06,C12_0_Odo_patricius_sra_clean_trinity_Trinity_TRINITY_DN27685_c0_g1_i1:3e-06)Node426:0.057634)Node422:0.011052)Node416:0.541335)Node322:0.186073,(C12_0_Homalonychus_theologus_sra_clean_trinity_Trinity_TRINITY_DN188_c0_g2_i3:0.114209,C12_0_Homalonychus_theologus_sra_clean_trinity_Trinity_TRINITY_DN462_c0_g1_i1:0.333128)Node429:0.037584)Node321:0.114975,((((C12_0_Sphedanus_quadrimaculatus_sra_clean_trinity_Trinity_TRINITY_DN1326_c0_g1_i2:0.241992,C8_0_Habronattus_signatus_sra_clean_trinity_Trinity_TRINITY_DN1229_c0_g1_i1:2.02166)Node435:2e-06,C12_0_Oxyopes_sp_sra_clean_trinity_Trinity_TRINITY_DN2833_c0_g1_i1:0.165472)Node434:0.028631,C12_0_Sosippus_placidus_sra_clean_trinity_Trinity_TRINITY_DN53548_c0_g1_i1:0.164966)Node433:0.058496,C12_0_Dolomedes_triton_sra_clean_trinity_Trinity_TRINITY_DN258_c0_g1_i1:0.097333)Node432:0.138979)Node320:0.138605,C12_0_Homalonychus_theologus_sra_clean_trinity_Trinity_TRINITY_DN330_c0_g1_i3:0.612038)Node319:0.100374,C12_0_Anahita_punctulata_male_tjc00297_clean_trinity_Trinity_TRINITY_DN3196_c0_g1_i6:0.041248)Node318:0.046468,(C12_0_Ctenus_exlineae_male_tjc00242_clean_trinity_Trinity_TRINITY_DN2118_c0_g1_i1:0.129129,(C12_0_Ctenus_exlineae_male_tjc00246_clean_trinity_Trinity_TRINITY_DN70_c0_g1_i1:2e-06,C12_0_Ctenus_exlineae_male_tjc00242_clean_trinity_Trinity_TRINITY_DN717_c0_g1_i8:0.086365)Node445:0.086496)Node443:0.044739)Node317:0.041317,(C12_0_Anahita_punctulata_male_tjc00297_clean_trinity_Trinity_TRINITY_DN3196_c0_g2_i1:2e-06,((C12_0_Ctenus_captiosis_female_tjc00305_clean_trinity_Trinity_TRINITY_DN1711_c1_g1_i1:0.041233,C12_0_Ctenus_hibernalis_female_tjc00091_clean_trinity_Trinity_TRINITY_DN2044_c0_g1_i6:0.062656)Node451:3e-06,C12_0_Ctenus_hibernalis_male_tjc00148_clean_trinity_Trinity_TRINITY_DN10820_c0_g1_i1:2e-06)Node450:0.06183)Node448:2e-06)Node316:0.15512,(C12_0_Ctenus_captiosis_female_tjc00311_clean_trinity_Trinity_TRINITY_DN7720_c0_g1_i1:0.042011,C12_0_Phoneutria_nigriventer_female_J_IBSP_221741_clean_trinity_Trinity_TRINITY_DN1721_c0_g1_i1:3e-06)Node455:0.09609)Node315:0.218212,(((C12_0_Dolomedes_triton_sra_clean_trinity_Trinity_TRINITY_DN76_c0_g1_i1:0.224128,C12_0_Sphedanus_quadrimaculatus_sra_clean_trinity_Trinity_TRINITY_DN177_c0_g1_i1:2e-06)Node460:0.058866,((C12_0_Nilus_albocinctus_sra_clean_trinity_Trinity_TRINITY_DN82_c0_g2_i1:0.272423,C12_0_Psechrus_singaporensis_sra_clean_trinity_Trinity_TRINITY_DN2740_c0_g1_i1:0.526006)Node464:0.106644,((((C10_0_Ctenus_corniger_sra_clean_trinity_Trinity_TRINITY_DN27263_c0_g1_i1:0.288633,C10_0_Ctenus_corniger_sra_clean_trinity_Trinity_TRINITY_DN27263_c0_g2_i1:0.03752)Node470:0.102085,(C10_0_Oxyopes_sp_sra_clean_trinity_Trinity_TRINITY_DN595_c0_g1_i1:0.081787,(((C10_0_Hippasa_holmerae_sundaica_sra_clean_trinity_Trinity_TRINITY_DN25330_c0_g1_i1:0.048287,C10_0_Oxyopes_sp_sra_clean_trinity_Trinity_TRINITY_DN5872_c4_g1_i1:0.167646)Node477:0.075778,(C10_0_Peucetia_longipalpis_sra_clean_trinity_Trinity_TRINITY_DN56_c0_g1_i1:2e-06,C10_0_Oxyopes_sp_sra_clean_trinity_Trinity_TRINITY_DN6414_c0_g1_i1:0.72039)Node480:0.10279)Node476:0.091806,C10_0_Peucetia_longipalpis_sra_clean_trinity_Trinity_TRINITY_DN5_c0_g1_i1:0.134609)Node475:0.279838)Node473:0.055365)Node469:0.384065,(C10_0_Ctenus_corniger_sra_clean_trinity_Trinity_TRINITY_DN26760_c0_g1_i1:0.238776,C10_0_Psechrus_singaporensis_sra_clean_trinity_Trinity_TRINITY_DN12899_c0_g1_i1:0.173463)Node484:0.216995)Node468:0.384881,((C12_0_Nilus_albocinctus_sra_clean_trinity_Trinity_TRINITY_DN52_c0_g1_i2:0.489557,C12_0_Sphedanus_quadrimaculatus_sra_clean_trinity_Trinity_TRINITY_DN575_c0_g1_i1:0.17251)Node488:0.072084,C12_0_Pisaurina_mira_sra_clean_trinity_Trinity_TRINITY_DN2905_c0_g1_i1:0.26752)Node487:0.622587)Node467:0.095444)Node463:0.074183)Node459:0.278441,(C12_0_Nilus_albocinctus_sra_clean_trinity_Trinity_TRINITY_DN82_c0_g1_i3:0.042981,(((C10_0_Habronattus_signatus_sra_clean_trinity_Trinity_TRINITY_DN314_c0_g1_i1:0.232572,C10_0_Habronattus_signatus_sra_clean_trinity_Trinity_TRINITY_DN314_c0_g2_i1:0.364376)Node496:0.175677,((C12_0_Odo_patricius_sra_clean_trinity_Trinity_TRINITY_DN32583_c0_g1_i1:0.055301,C12_0_Odo_patricius_sra_clean_trinity_Trinity_TRINITY_DN10684_c0_g1_i2:1.05636)Node500:2e-06,C10_0_Odo_patricius_sra_clean_trinity_Trinity_TRINITY_DN30966_c0_g1_i1:0.828319)Node499:0.240684)Node495:0.71462,C8_0_Odo_patricius_sra_clean_trinity_Trinity_TRINITY_DN71485_c0_g1_i1:1.29517)Node494:0.565656)Node492:0.489273)Node458:0.43407)Node314:0.05257,C12_0_Dolomedes_triton_sra_clean_trinity_Trinity_TRINITY_DN175_c0_g1_i1:0.417762)Node313:0.174354,(((((((C12_1_ArachnoserverCDS_Gene_41as_U11_ctenitoxin_Pn1a_cDNA_sequence_of_a_toxin_from_the_venom_gland_of_the_spider_Phoneutria_nigriventer:1e-10,C12_1_Phoneutria_nigriventer_male_C_IBSP_214014_clean_trinity_Trinity_TRINITY_DN407_c0_g2_i2:1e-10)Node512:2e-06,C12_1_Phoneutria_nigriventer_female_H_IBSP_221739_clean_trinity_Trinity_TRINITY_DN417_c0_g1_i2:2e-06)Node511:0.082518,((C12_1_ArachnoserverCDS_Gene_45as_U12_ctenitoxin_Pn1a_cDNA_sequence_of_a_toxin_from_the_venom_gland_of_the_spider_Phoneutria_nigriventer:1e-10,C12_1_Phoneutria_nigriventer_sra_clean_trinity_Trinity_TRINITY_DN26_c0_g1_i1:1e-10)Node517:2e-06,C12_1_Ctenus_captiosis_female_tjc00311_clean_trinity_Trinity_TRINITY_DN2670_c0_g2_i1:2e-06)Node516:0.283659)Node510:0.328122,(((((C12_1_Ctenus_captiosis_male_tjc00303_clean_trinity_Trinity_TRINITY_DN2858_c0_g1_i6:1e-06,C12_1_Leptoctenus_byrrhus_female_tjc00136_clean_trinity_Trinity_TRINITY_DN2803_c0_g1_i1:1e-06)Node525:2e-06,(C12_1_Anahita_punctulata_male_tjc00297_clean_trinity_Trinity_TRINITY_DN49079_c0_g1_i1:2e-06,C12_0_Sergiolus_capulatus_sra_clean_trinity_Trinity_TRINITY_DN13534_c0_g1_i1:0.722243)Node528:0.102394)Node524:0.026676,C12_1_Phoneutria_nigriventer_male_B_IBSP_214013_clean_trinity_Trinity_TRINITY_DN2881_c0_g1_i2:0.047445)Node523:0.026156,((C12_1_Isoctenus_sp_female_F_IBSP_221743_clean_trinity_Trinity_TRINITY_DN2656_c0_g1_i1:1e-10,C12_1_Phoneutria_nigriventer_female_J_IBSP_221741_clean_trinity_Trinity_TRINITY_DN218_c0_g1_i10:1e-10)Node533:1e-06,C12_1_Phoneutria_nigriventer_female_I_IBSP_221740_clean_trinity_Trinity_TRINITY_DN49_c0_g1_i4:1e-06)Node532:2e-06)Node522:0.03309,C12_1_Isoctenus_aff_ordinario_female_G_IBSP_221742_clean_trinity_Trinity_TRINITY_DN167_c0_g1_i5:3e-06)Node521:0.072695)Node509:0.603844,(C12_1_Fecenia_protensa_sra_clean_trinity_Trinity_TRINITY_DN68206_c0_g1_i1:2e-06,C12_1_Ctenus_corniger_sra_clean_trinity_Trinity_TRINITY_DN94115_c0_g1_i1:0.040137)Node538:3e-06)Node508:0.719427,(C12_0_Dolomedes_triton_sra_clean_trinity_Trinity_TRINITY_DN35_c0_g1_i1:0.169254,(C12_0_Dolomedes_triton_sra_clean_trinity_Trinity_TRINITY_DN35_c0_g3_i2:0.078869,(C14_0_Thomisus_spectabilis_sra_clean_trinity_Trinity_TRINITY_DN824_c0_g1_i1:0.655639,C12_0_Oxyopes_sp_sra_clean_trinity_Trinity_TRINITY_DN2073_c0_g1_i2:0.727561)Node545:0.52131)Node543:0.239457)Node541:0.123078)Node507:0.206364,((C12_0_Dolomedes_triton_sra_clean_trinity_Trinity_TRINITY_DN3023_c0_g1_i1:3e-06,(C12_0_Dolomedes_triton_sra_clean_trinity_Trinity_TRINITY_DN625_c0_g2_i1:0.087198,C12_0_Dolomedes_triton_sra_clean_trinity_Trinity_TRINITY_DN625_c0_g1_i1:0.320439)Node551:0.406513)Node549:0.154965,C12_0_Dolomedes_triton_sra_clean_trinity_Trinity_TRINITY_DN3023_c0_g2_i1:0.15405)Node548:0.051081)Node506:0.350999)Node312:0.238168,((C12_0_Homalonychus_theologus_sra_clean_trinity_Trinity_TRINITY_DN177_c0_g1_i1:2e-06,C12_0_Homalonychus_theologus_sra_clean_trinity_Trinity_TRINITY_DN295_c0_g1_i1:0.033973)Node556:3e-06,(C8_0_Odo_patricius_sra_clean_trinity_Trinity_TRINITY_DN32425_c0_g1_i1:0.513301,C8_0_Odo_patricius_sra_clean_trinity_Trinity_TRINITY_DN27458_c0_g1_i1:0.539353)Node559:1.25877)Node555:1.47656)Node311:0.04742,(((((((((((((((C10_0_Ctenus_exlineae_female_tjc00245_clean_trinity_Trinity_TRINITY_DN344_c0_g1_i2:0.179968,C10_0_Leptoctenus_byrrhus_male_tjc00213_clean_trinity_Trinity_TRINITY_DN13_c0_g1_i1:0.071519)Node576:0.2455,C10_0_Isoctenus_aff_ordinario_female_G_IBSP_221742_clean_trinity_Trinity_TRINITY_DN2123_c0_g1_i1:2e-06)Node575:0.610653,C10_0_Ctenus_hibernalis_female_tjc00091_clean_trinity_Trinity_TRINITY_DN37_c0_g1_i2:0.276531)Node574:0.196971,C10_0_Anahita_punctulata_sra_clean_trinity_Trinity_TRINITY_DN632_c0_g1_i4:0.018795)Node573:0.068708,C10_0_Anahita_punctulata_male_tjc00297_clean_trinity_Trinity_TRINITY_DN578_c0_g1_i11:0.042706)Node572:0.098617,((((((((((C10_0_ArachnoserverCDS_Gene_61as_U1_ctenitoxin_Pn1a_cDNA_sequence_of_a_toxin_from_the_venom_gland_of_the_spider_Phoneutria_nigriventer:2e-06,C10_0_Phoneutria_nigriventer_female_J_IBSP_221741_clean_trinity_Trinity_TRINITY_DN233_c0_g2_i4:3e-06)Node592:2e-06,C10_0_Phoneutria_nigriventer_sra_clean_trinity_Trinity_TRINITY_DN93_c1_g1_i2:0.088369)Node591:0.061268,(C10_0_Phoneutria_nigriventer_male_C_IBSP_214014_clean_trinity_Trinity_TRINITY_DN398_c0_g1_i3:0.086184,((C10_0_ArachnoserverCDS_Gene_58as_Gamma_ctenitoxin_Pn1a_cDNA_sequence_of_a_toxin_from_the_venom_gland_of_the_spider_Phoneutria_nigriventer:0.039543,C10_0_Isoctenus_sp_female_F_IBSP_221743_clean_trinity_Trinity_TRINITY_DN22203_c0_g2_i1:3e-06)Node599:2e-06,C10_0_Isoctenus_aff_ordinario_female_G_IBSP_221742_clean_trinity_Trinity_TRINITY_DN19586_c0_g1_i2:0.039489)Node598:0.189249)Node596:0.05824)Node590:0.196318,C10_0_Phoneutria_nigriventer_female_H_IBSP_221739_clean_trinity_Trinity_TRINITY_DN9317_c0_g1_i1:2e-06)Node589:0.041264,C10_0_Phoneutria_nigriventer_male_B_IBSP_214013_clean_trinity_Trinity_TRINITY_DN466_c0_g1_i1:2e-06)Node588:0.043267,C10_0_ArachnoserverCDS_Gene_59as_delta_ctenitoxin_Pn1a_1_cDNA_sequence_of_a_toxin_from_the_venom_gland_of_the_spider_Phoneutria_nigriventer:3e-06)Node587:2e-06,C10_0_Phoneutria_nigriventer_female_J_IBSP_221741_clean_trinity_Trinity_TRINITY_DN8416_c0_g1_i1:0.040995)Node586:3e-06,C10_0_Phoneutria_nigriventer_female_J_IBSP_221741_clean_trinity_Trinity_TRINITY_DN6176_c1_g1_i2:0.07947)Node585:0.149075,((C10_0_Ctenus_captiosis_female_tjc00305_clean_trinity_Trinity_TRINITY_DN701_c1_g1_i10:3e-06,C12_0_Thomisus_spectabilis_sra_clean_trinity_Trinity_TRINITY_DN10516_c0_g1_i1:1.63984)Node609:0.077143,((C10_0_Ctenus_exlineae_male_tjc00246_clean_trinity_Trinity_TRINITY_DN9_c0_g1_i1:0.041343,C10_0_Ctenus_exlineae_female_tjc00244_clean_trinity_Trinity_TRINITY_DN214_c0_g1_i5:3e-06)Node613:0.084434,C10_0_Ctenus_hibernalis_female_4926_BCB_0001_clean_trinity_Trinity_TRINITY_DN301_c0_g2_i5:0.354493)Node612:0.089477)Node608:3e-06)Node584:0.045695,C10_0_Ctenus_exlineae_male_tjc00242_clean_trinity_Trinity_TRINITY_DN944_c0_g2_i6:3e-06)Node583:0.280668)Node571:0.048238,C10_0_Ctenus_hibernalis_female_tjc00092_clean_trinity_Trinity_TRINITY_DN514_c0_g1_i2:2e-06)Node570:0.044591,(C10_0_Ctenus_hibernalis_female_tjc00091_clean_trinity_Trinity_TRINITY_DN239_c1_g4_i2:2e-06,(C10_0_Ctenus_captiosis_female_tjc00305_clean_trinity_Trinity_TRINITY_DN701_c0_g1_i11:0.177869,(C10_0_Isoctenus_sp_female_F_IBSP_221743_clean_trinity_Trinity_TRINITY_DN39_c0_g1_i4:0.175157,C10_0_Leptoctenus_byrrhus_female_tjc00136_clean_trinity_Trinity_TRINITY_DN258_c0_g2_i1:0.260509)Node623:0.310044)Node621:2e-06)Node619:0.039957)Node569:0.005876,(C10_0_Ctenus_captiosis_male_tjc00303_clean_trinity_Trinity_TRINITY_DN238_c0_g1_i6:3e-06,C10_0_Ctenus_exlineae_female_tjc00245_clean_trinity_Trinity_TRINITY_DN65_c3_g1_i1:1e-06)Node626:0.038894)Node568:2e-06,C10_0_Leptoctenus_byrrhus_female_tjc00136_clean_trinity_Trinity_TRINITY_DN451_c1_g2_i2:0.168097)Node567:0.301246,((((C10_0_Phoneutria_nigriventer_female_H_IBSP_221739_clean_trinity_Trinity_TRINITY_DN121_c0_g1_i6:1e-06,C10_0_Phoneutria_nigriventer_female_I_IBSP_221740_clean_trinity_Trinity_TRINITY_DN279_c0_g1_i11:1e-06)Node633:0.037361,C10_0_Phoneutria_nigriventer_male_C_IBSP_214014_clean_trinity_Trinity_TRINITY_DN297_c0_g1_i4:2e-06)Node632:0.056217,((C10_0_Ctenus_captiosis_female_tjc00311_clean_trinity_Trinity_TRINITY_DN822_c0_g2_i1:1e-06,C10_0_Phoneutria_nigriventer_female_H_IBSP_221739_clean_trinity_Trinity_TRINITY_DN121_c1_g1_i1:1e-06)Node638:2e-06,C10_0_Phoneutria_nigriventer_female_I_IBSP_221740_clean_trinity_Trinity_TRINITY_DN214_c0_g1_i10:0.0407)Node637:0.636076)Node631:0.630952,(((C10_0_Sosippus_placidus_sra_clean_trinity_Trinity_TRINITY_DN64131_c0_g1_i1:0.173888,(C10_0_Pardosa_pseudoannulata_sra_clean_trinity_Trinity_TRINITY_DN324_c0_g1_i2:0.086003,(C10_0_Odo_patricius_sra_clean_trinity_Trinity_TRINITY_DN82012_c0_g1_i1:2e-06,((C10_0_Peucetia_longipalpis_sra_clean_trinity_Trinity_TRINITY_DN1673_c0_g2_i1:3e-06,C8_0_Peucetia_longipalpis_sra_clean_trinity_Trinity_TRINITY_DN887_c0_g1_i1:0.680357)Node651:0.259887,(C10_0_Fecenia_protensa_sra_clean_trinity_Trinity_TRINITY_DN5295_c0_g1_i1:0.3543,C10_0_Thomisus_spectabilis_sra_clean_trinity_Trinity_TRINITY_DN12450_c0_g1_i1:0.785367)Node654:0.150101)Node650:0.136679)Node648:0.130937)Node646:0.089186)Node644:0.046347,(C10_0_Hippasa_holmerae_sundaica_sra_clean_trinity_Trinity_TRINITY_DN117691_c0_g1_i1:3e-06,C10_0_Homalonychus_theologus_sra_clean_trinity_Trinity_TRINITY_DN14282_c0_g1_i1:0.637299)Node657:0.089972)Node643:0.60274,C10_0_Homalonychus_theologus_sra_clean_trinity_Trinity_TRINITY_DN856_c0_g1_i1:0.392303)Node642:0.118004)Node630:0.27884)Node566:0.388347,((C10_0_Ctenus_exlineae_female_tjc00244_clean_trinity_Trinity_TRINITY_DN7902_c0_g1_i1:0.036248,C10_0_Leptoctenus_byrrhus_male_tjc00222_clean_trinity_Trinity_TRINITY_DN196_c0_g2_i1:3e-06)Node662:0.384757,((C10_0_Isoctenus_sp_female_F_IBSP_221743_clean_trinity_Trinity_TRINITY_DN2662_c0_g1_i1:0.30522,(C10_0_Ctenus_captiosis_female_tjc00305_clean_trinity_Trinity_TRINITY_DN21582_c0_g1_i3:3e-06,(C10_0_Isoctenus_aff_ordinario_female_G_IBSP_221742_clean_trinity_Trinity_TRINITY_DN4696_c0_g1_i1:0.061541,C10_0_Phoneutria_nigriventer_female_H_IBSP_221739_clean_trinity_Trinity_TRINITY_DN3043_c0_g1_i2:0.113474)Node670:0.116886)Node668:0.111485)Node666:0.130372,C10_0_Ctenus_captiosis_female_tjc00311_clean_trinity_Trinity_TRINITY_DN114_c0_g1_i1:0.020781)Node665:0.355263)Node661:0.319582)Node565:0.173943,C10_0_Ctenus_corniger_sra_clean_trinity_Trinity_TRINITY_DN794_c0_g1_i2:0.57513)Node564:0.137589,(C10_0_Thomisus_spectabilis_sra_clean_trinity_Trinity_TRINITY_DN11793_c0_g1_i1:0.09582,C10_0_Thomisus_spectabilis_sra_clean_trinity_Trinity_TRINITY_DN4850_c0_g1_i1:0.18509)Node675:0.82128)Node563:3e-06,(C6_0_Ctenus_corniger_sra_clean_trinity_Trinity_TRINITY_DN76_c0_g3_i1:0.974205,(((((((((((((((C8_0_Anahita_punctulata_male_tjc00297_clean_trinity_Trinity_TRINITY_DN34_c0_g1_i1:0.148989,(((((C8_0_Schizocosa_rovneri_sra_clean_trinity_Trinity_TRINITY_DN5557_c0_g2_i1:0.110001,C8_0_Schizocosa_rovneri_sra_clean_trinity_Trinity_TRINITY_DN5288_c0_g1_i1:0.185475)Node700:0.055462,C8_0_Pardosa_pseudoannulata_sra_clean_trinity_Trinity_TRINITY_DN15133_c0_g1_i1:0.089882)Node699:0.150438,(C8_0_Sosippus_placidus_sra_clean_trinity_Trinity_TRINITY_DN1333_c0_g3_i1:3e-06,C8_0_Sosippus_placidus_sra_clean_trinity_Trinity_TRINITY_DN1333_c0_g1_i1:0.153868)Node704:0.157404)Node698:0.077412,C8_0_Hippasa_holmerae_sundaica_sra_clean_trinity_Trinity_TRINITY_DN335_c0_g1_i1:3e-06)Node697:0.049527,C8_0_Hippasa_holmerae_sundaica_sra_clean_trinity_Trinity_TRINITY_DN210_c0_g1_i1:0.053859)Node696:0.204894)Node694:0.115365,(C8_0_Ctenus_captiosis_female_tjc00305_clean_trinity_Trinity_TRINITY_DN51_c0_g1_i1:0.04401,C8_0_Leptoctenus_byrrhus_female_tjc00136_clean_trinity_Trinity_TRINITY_DN103_c0_g1_i2:2e-06)Node709:0.045242)Node693:0.048353,(C8_0_Phoneutria_nigriventer_female_H_IBSP_221739_clean_trinity_Trinity_TRINITY_DN2419_c0_g1_i1:1e-06,C8_0_Phoneutria_nigriventer_sra_clean_trinity_Trinity_TRINITY_DN899_c0_g1_i11:2e-06)Node712:2e-06)Node692:0.023268,C8_0_Phoneutria_nigriventer_female_I_IBSP_221740_clean_trinity_Trinity_TRINITY_DN42_c0_g2_i1:3e-06)Node691:0.230983,C8_0_Thomisus_spectabilis_sra_clean_trinity_Trinity_TRINITY_DN54588_c0_g1_i1:2e-06)Node690:3e-06,C8_0_Sergiolus_capulatus_sra_clean_trinity_Trinity_TRINITY_DN115_c0_g1_i1:1.71844)Node689:0.408705,(C8_0_Hibana_sp_sra_clean_trinity_Trinity_TRINITY_DN342_c0_g1_i1:0.278084,C8_0_Hibana_sp_sra_clean_trinity_Trinity_TRINITY_DN1135_c0_g3_i2:0.31815)Node718:0.158825)Node688:2e-06,(((((C8_0_Ctenus_captiosis_male_tjc00306_clean_trinity_Trinity_TRINITY_DN46_c0_g1_i1:0.099195,C8_0_Isoctenus_sp_female_F_IBSP_221743_clean_trinity_Trinity_TRINITY_DN282_c0_g1_i2:3e-06)Node725:0.152956,(C8_0_Sphedanus_quadrimaculatus_sra_clean_trinity_Trinity_TRINITY_DN134_c0_g1_i1:0.209478,C8_0_Hibana_sp_sra_clean_trinity_Trinity_TRINITY_DN467_c0_g1_i1:0.444029)Node728:0.030792)Node724:0.150257,C8_0_Sosippus_placidus_sra_clean_trinity_Trinity_TRINITY_DN1333_c0_g2_i1:0.151457)Node723:0.036726,(C8_0_Homalonychus_theologus_sra_clean_trinity_Trinity_TRINITY_DN392_c0_g1_i1:0.154823,C8_0_Sergiolus_capulatus_sra_clean_trinity_Trinity_TRINITY_DN172_c0_g1_i1:0.356611)Node732:0.081832)Node722:0.095817,((C8_0_Fecenia_protensa_sra_clean_trinity_Trinity_TRINITY_DN22254_c0_g3_i1:0.062882,(C8_0_Schizocosa_rovneri_sra_clean_trinity_Trinity_TRINITY_DN5557_c0_g1_i1:0.161179,C8_0_Odo_patricius_sra_clean_trinity_Trinity_TRINITY_DN1045_c0_g1_i1:0.691632)Node738:0.221551)Node736:0.075654,(C8_0_Hippasa_holmerae_sundaica_sra_clean_trinity_Trinity_TRINITY_DN6237_c0_g1_i1:0.136314,C8_0_Pardosa_pseudoannulata_sra_clean_trinity_Trinity_TRINITY_DN15403_c0_g1_i1:0.067831)Node741:0.193403)Node735:0.088648)Node721:0.606435)Node687:0.106392,(C8_0_Pardosa_pseudoannulata_sra_clean_trinity_Trinity_TRINITY_DN322_c0_g1_i1:0.111517,C8_0_Schizocosa_rovneri_sra_clean_trinity_Trinity_TRINITY_DN896_c0_g1_i1:0.098284)Node744:0.325563)Node686:0.299761,((C8_0_Odo_patricius_sra_clean_trinity_Trinity_TRINITY_DN9764_c0_g1_i1:1e-10,C8_0_Sosippus_placidus_sra_clean_trinity_Trinity_TRINITY_DN1218_c0_g2_i1:1e-10)Node748:1e-06,C8_0_Odo_patricius_sra_clean_trinity_Trinity_TRINITY_DN9764_c0_g2_i1:1e-06)Node747:2e-06)Node685:0.092473,C8_0_Odo_patricius_sra_clean_trinity_Trinity_TRINITY_DN8026_c0_g1_i1:0.24148)Node684:0.142632,C8_0_Odo_patricius_sra_clean_trinity_Trinity_TRINITY_DN9764_c1_g1_i1:0.079006)Node683:0.520197,C8_0_Hibana_sp_sra_clean_trinity_Trinity_TRINITY_DN35618_c0_g1_i1:0.969377)Node682:0.399181,(((((((((((C6_0_Anahita_punctulata_sra_clean_trinity_Trinity_TRINITY_DN134_c0_g1_i2:1.05944,C6_0_Anahita_punctulata_male_tjc00297_clean_trinity_Trinity_TRINITY_DN15593_c0_g1_i1:0.937243)Node765:0.556916,(C6_0_Ctenus_corniger_sra_clean_trinity_Trinity_TRINITY_DN9745_c0_g1_i1:0.711944,C6_0_Phoneutria_nigriventer_female_H_IBSP_221739_clean_trinity_Trinity_TRINITY_DN3909_c0_g4_i2:0.716003)Node768:0.225183)Node764:3e-06,C6_0_Ctenus_corniger_sra_clean_trinity_Trinity_TRINITY_DN76_c0_g2_i2:0.371945)Node763:0.139475,((((((((((C6_0_Ctenus_captiosis_female_tjc00305_clean_trinity_Trinity_TRINITY_DN3325_c0_g2_i9:0.045849,C6_0_Ctenus_exlineae_female_tjc00244_clean_trinity_Trinity_TRINITY_DN7173_c0_g3_i2:2e-06)Node781:2e-06,C6_0_Ctenus_hibernalis_male_tjc00148_clean_trinity_Trinity_TRINITY_DN829_c0_g1_i1:0.144715)Node780:0.07001,C6_0_Isoctenus_sp_female_F_IBSP_221743_clean_trinity_Trinity_TRINITY_DN2318_c0_g1_i1:0.154793)Node779:0.064481,(C6_0_Phoneutria_nigriventer_female_H_IBSP_221739_clean_trinity_Trinity_TRINITY_DN2925_c0_g1_i1:1e-06,C6_0_Phoneutria_nigriventer_male_C_IBSP_214014_clean_trinity_Trinity_TRINITY_DN20_c0_g1_i1:1e-06)Node786:3e-06)Node778:0.2456,C6_0_Ctenus_corniger_sra_clean_trinity_Trinity_TRINITY_DN82896_c0_g1_i1:2e-06)Node777:0.573426,((C6_0_Phoneutria_nigriventer_female_H_IBSP_221739_clean_trinity_Trinity_TRINITY_DN2925_c0_g4_i2:0.045343,C6_0_Phoneutria_nigriventer_male_A_IBSP_214012_clean_trinity_Trinity_TRINITY_DN70_c0_g3_i1:2e-06)Node791:0.729171,C6_0_Sosippus_placidus_sra_clean_trinity_Trinity_TRINITY_DN64687_c0_g1_i1:1.20707)Node790:0.286638)Node776:0.235282,((((C6_0_Ctenus_captiosis_female_tjc00305_clean_trinity_Trinity_TRINITY_DN3446_c0_g1_i2:2e-06,(((C6_0_Ctenus_corniger_sra_clean_trinity_Trinity_TRINITY_DN88_c1_g1_i1:1.40634,C6_0_Phoneutria_nigriventer_sra_clean_trinity_Trinity_TRINITY_DN6_c1_g2_i1:0.057766)Node802:3e-06,C6_0_Phoneutria_nigriventer_female_I_IBSP_221740_clean_trinity_Trinity_TRINITY_DN8708_c0_g2_i1:2e-06)Node801:0.371651,C6_0_Phoneutria_nigriventer_female_H_IBSP_221739_clean_trinity_Trinity_TRINITY_DN14050_c0_g1_i8:0.280822)Node800:1.19705)Node798:0.235094,(((C6_0_Ctenus_exlineae_female_tjc00244_clean_trinity_Trinity_TRINITY_DN69_c0_g1_i1:1e-06,C6_0_Ctenus_exlineae_male_tjc00246_clean_trinity_Trinity_TRINITY_DN1013_c0_g1_i1:1e-06)Node809:0.108642,C6_0_Ctenus_hibernalis_female_4926_BCB_0001_clean_trinity_Trinity_TRINITY_DN73_c0_g1_i1:0.099623)Node808:0.04319,C6_0_Ctenus_hibernalis_female_tjc00092_clean_trinity_Trinity_TRINITY_DN687_c0_g1_i2:0.165986)Node807:0.125564)Node797:0.056334,C6_0_Isoctenus_aff_ordinario_female_G_IBSP_221742_clean_trinity_Trinity_TRINITY_DN541_c0_g1_i8:0.385052)Node796:0.372191,C6_0_Isoctenus_sp_female_F_IBSP_221743_clean_trinity_Trinity_TRINITY_DN135_c0_g2_i3:3e-06)Node795:0.193047)Node775:0.210731,(C6_0_Ctenus_corniger_sra_clean_trinity_Trinity_TRINITY_DN76_c1_g1_i1:0.301608,(C6_0_Habronattus_signatus_sra_clean_trinity_Trinity_TRINITY_DN50_c0_g1_i1:0.116236,C6_0_Habronattus_signatus_sra_clean_trinity_Trinity_TRINITY_DN50_c0_g2_i1:0.115682)Node818:0.910851)Node816:0.486456)Node774:0.208739,((((C6_0_Phoneutria_nigriventer_female_H_IBSP_221739_clean_trinity_Trinity_TRINITY_DN2446_c0_g1_i1:0.045892,C6_0_Phoneutria_nigriventer_male_C_IBSP_214014_clean_trinity_Trinity_TRINITY_DN191_c3_g1_i1:2e-06)Node824:0.459549,C6_0_Phoneutria_nigriventer_female_H_IBSP_221739_clean_trinity_Trinity_TRINITY_DN76_c0_g2_i1:2e-06)Node823:0.088659,C6_0_Ctenus_corniger_sra_clean_trinity_Trinity_TRINITY_DN877_c0_g1_i1:0.510849)Node822:0.574356,((C6_0_Phoneutria_nigriventer_female_I_IBSP_221740_clean_trinity_Trinity_TRINITY_DN978_c0_g1_i1:1e-06,C6_0_Phoneutria_nigriventer_sra_clean_trinity_Trinity_TRINITY_DN1135_c1_g2_i1:1e-06)Node830:1.52149,(C6_0_Isoctenus_sp_female_F_IBSP_221743_clean_trinity_Trinity_TRINITY_DN386_c0_g1_i10:0.230101,(C6_0_Isoctenus_sp_female_F_IBSP_221743_clean_trinity_Trinity_TRINITY_DN7652_c0_g1_i1:2e-06,C6_0_Isoctenus_sp_female_F_IBSP_221743_clean_trinity_Trinity_TRINITY_DN5951_c0_g1_i7:0.321333)Node835:0.141229)Node833:0.305232)Node829:0.41407)Node821:0.067562)Node773:0.251863,(((((C6_0_Anahita_punctulata_male_tjc00297_clean_trinity_Trinity_TRINITY_DN20627_c0_g1_i1:3e-06,(C6_0_Ctenus_captiosis_female_tjc00305_clean_trinity_Trinity_TRINITY_DN5829_c0_g1_i1:2e-06,(C6_0_Dolomedes_triton_sra_clean_trinity_Trinity_TRINITY_DN687_c0_g1_i1:3e-06,((C6_0_Sosippus_placidus_sra_clean_trinity_Trinity_TRINITY_DN61408_c0_g1_i1:0.068884,C6_0_Hippasa_holmerae_sundaica_sra_clean_trinity_Trinity_TRINITY_DN10504_c0_g1_i1:0.260672)Node849:0.0444,(C6_0_Misumenoides_formosipes_sra_clean_trinity_Trinity_TRINITY_DN2586_c0_g1_i1:0.169822,(C6_0_Fecenia_protensa_sra_clean_trinity_Trinity_TRINITY_DN1579_c0_g1_i1:0.169633,(((C6_0_Homalonychus_theologus_sra_clean_trinity_Trinity_TRINITY_DN624_c0_g1_i1:2e-06,C6_0_Habronattus_signatus_sra_clean_trinity_Trinity_TRINITY_DN1109_c0_g1_i1:1.04306)Node858:0.325812,C6_0_Odo_patricius_sra_clean_trinity_Trinity_TRINITY_DN72433_c0_g1_i1:0.228326)Node857:2e-06,C6_0_Habronattus_signatus_sra_clean_trinity_Trinity_TRINITY_DN3363_c0_g1_i2:0.724309)Node856:0.262418)Node854:0.084852)Node852:0.08102)Node848:0.038709)Node846:0.114023)Node844:0.035481)Node842:0.034786,C6_0_Ctenus_hibernalis_female_tjc00091_clean_trinity_Trinity_TRINITY_DN2047_c0_g1_i4:2e-06)Node841:0.142691,C6_0_Anahita_punctulata_sra_clean_trinity_Trinity_TRINITY_DN37697_c0_g1_i1:0.044289)Node840:0.996982,(C6_0_Phoneutria_nigriventer_female_H_IBSP_221739_clean_trinity_Trinity_TRINITY_DN76_c0_g1_i1:0.118532,(C6_0_Phoneutria_nigriventer_male_C_IBSP_214014_clean_trinity_Trinity_TRINITY_DN87_c0_g1_i11:3e-06,C6_0_Phoneutria_nigriventer_male_A_IBSP_214012_clean_trinity_Trinity_TRINITY_DN43_c0_g1_i14:0.694424)Node867:0.039723)Node865:0.500346)Node839:0.18769,C6_0_Hibana_sp_sra_clean_trinity_Trinity_TRINITY_DN3345_c0_g1_i1:1.22489)Node838:0.523422)Node772:2e-06)Node762:0.154722,C6_0_Ctenus_corniger_sra_clean_trinity_Trinity_TRINITY_DN877_c0_g2_i1:0.801078)Node761:0.103389,C6_0_Nilus_albocinctus_sra_clean_trinity_Trinity_TRINITY_DN9725_c0_g1_i2:0.830444)Node760:0.048075,((C6_0_Ctenus_corniger_sra_clean_trinity_Trinity_TRINITY_DN33470_c0_g1_i1:0.830976,C6_0_Ctenus_corniger_sra_clean_trinity_Trinity_TRINITY_DN108225_c0_g1_i1:2e-06)Node874:0.882477,(C6_0_Hibana_sp_sra_clean_trinity_Trinity_TRINITY_DN676_c0_g1_i2:1.40441,(C6_0_Ctenus_corniger_sra_clean_trinity_Trinity_TRINITY_DN73648_c0_g1_i1:0.389738,C6_0_Sosippus_placidus_sra_clean_trinity_Trinity_TRINITY_DN9158_c0_g1_i1:0.497162)Node879:0.693803)Node877:0.580549)Node873:0.46813)Node759:0.205691,C6_0_Phoneutria_nigriventer_female_I_IBSP_221740_clean_trinity_Trinity_TRINITY_DN454_c1_g1_i1:2e-06)Node758:0.040375,C6_0_Phoneutria_nigriventer_sra_clean_trinity_Trinity_TRINITY_DN6_c0_g2_i4:2e-06)Node757:2e-06,(C6_0_Phoneutria_nigriventer_female_H_IBSP_221739_clean_trinity_Trinity_TRINITY_DN76_c0_g3_i2:2e-06,(C6_0_Phoneutria_nigriventer_female_J_IBSP_221741_clean_trinity_Trinity_TRINITY_DN1713_c0_g1_i11:0.038313,C6_0_Phoneutria_nigriventer_female_J_IBSP_221741_clean_trinity_Trinity_TRINITY_DN67_c0_g1_i1:2e-06)Node886:1.20411)Node884:0.311127)Node756:0.404578,C6_0_Ctenus_captiosis_female_tjc00311_clean_trinity_Trinity_TRINITY_DN294_c0_g2_i3:0.926015)Node755:0.194579)Node681:0.222613,(C8_0_Ctenus_corniger_sra_clean_trinity_Trinity_TRINITY_DN54298_c0_g1_i1:0.751347,((C8_0_Sergiolus_capulatus_sra_clean_trinity_Trinity_TRINITY_DN1040_c0_g1_i1:0.449142,C6_0_Habronattus_signatus_sra_clean_trinity_Trinity_TRINITY_DN21175_c0_g1_i1:1.09308)Node893:0.703668,(((((((((((C6_0_Ctenus_captiosis_female_tjc00311_clean_trinity_Trinity_TRINITY_DN247_c0_g3_i1:2e-06,C6_0_Isoctenus_aff_ordinario_female_G_IBSP_221742_clean_trinity_Trinity_TRINITY_DN10025_c0_g1_i1:3e-06)Node906:0.134802,(((C6_0_Ctenus_exlineae_female_tjc00244_clean_trinity_Trinity_TRINITY_DN2484_c2_g1_i3:2e-06,C6_0_Ctenus_exlineae_female_tjc00247_clean_trinity_Trinity_TRINITY_DN553_c0_g1_i5:0.042259)Node911:0.046004,(C6_0_Ctenus_captiosis_male_tjc00306_clean_trinity_Trinity_TRINITY_DN1264_c0_g1_i5:3e-06,C6_0_Ctenus_hibernalis_male_tjc00148_clean_trinity_Trinity_TRINITY_DN26_c1_g1_i1:1e-06)Node914:2e-06)Node910:0.045041,C6_0_Leptoctenus_byrrhus_female_tjc00136_clean_trinity_Trinity_TRINITY_DN2659_c0_g1_i1:0.043984)Node909:0.105423)Node905:0.102177,C6_0_Habronattus_signatus_sra_clean_trinity_Trinity_TRINITY_DN275_c0_g1_i1:0.122102)Node904:0.156244,(((C8_0_Schizocosa_rovneri_sra_clean_trinity_Trinity_TRINITY_DN3959_c0_g1_i1:0.033143,C8_0_Pardosa_pseudoannulata_sra_clean_trinity_Trinity_TRINITY_DN3626_c0_g1_i2:0.073429)Node921:0.063804,C8_0_Hippasa_holmerae_sundaica_sra_clean_trinity_Trinity_TRINITY_DN105571_c0_g1_i1:0.050255)Node920:0.048889,(C8_0_Homalonychus_theologus_sra_clean_trinity_Trinity_TRINITY_DN441_c0_g1_i1:0.120247,(C8_0_Nilus_albocinctus_sra_clean_trinity_Trinity_TRINITY_DN47893_c0_g1_i1:0.135726,C8_0_Sosippus_placidus_sra_clean_trinity_Trinity_TRINITY_DN77_c1_g1_i1:0.392831)Node927:0.142398)Node925:0.013508)Node919:0.07418)Node903:0.064582,((C8_0_Fecenia_protensa_sra_clean_trinity_Trinity_TRINITY_DN1897_c0_g1_i1:0.038748,(C8_0_Sphedanus_quadrimaculatus_sra_clean_trinity_Trinity_TRINITY_DN459_c0_g1_i1:2e-06,(C8_0_Nilus_albocinctus_sra_clean_trinity_Trinity_TRINITY_DN1020_c0_g1_i1:3e-06,(C8_0_Psechrus_singaporensis_sra_clean_trinity_Trinity_TRINITY_DN2357_c0_g1_i1:0.003618,C8_0_Psechrus_singaporensis_sra_clean_trinity_Trinity_TRINITY_DN36844_c0_g1_i1:0.178961)Node937:0.035397)Node935:0.079741)Node933:0.038285)Node931:0.025005,C8_0_Dolomedes_triton_sra_clean_trinity_Trinity_TRINITY_DN74_c0_g1_i1:0.142073)Node930:0.054462)Node902:0.263411,((C8_0_Odo_patricius_sra_clean_trinity_Trinity_TRINITY_DN17396_c0_g1_i1:2e-06,C8_0_Sosippus_placidus_sra_clean_trinity_Trinity_TRINITY_DN19902_c0_g1_i1:1e-06)Node942:1.35608,C8_0_Habronattus_signatus_sra_clean_trinity_Trinity_TRINITY_DN428_c0_g1_i1:1.2184)Node941:3e-06)Node901:0.404359,C8_0_Odo_patricius_sra_clean_trinity_Trinity_TRINITY_DN82947_c0_g1_i1:0.632579)Node900:0.276359,(C8_0_Nilus_albocinctus_sra_clean_trinity_Trinity_TRINITY_DN3932_c0_g1_i2:0.702596,((C8_0_Sosippus_placidus_sra_clean_trinity_Trinity_TRINITY_DN65395_c0_g1_i1:0.372005,C6_0_Peucetia_longipalpis_sra_clean_trinity_Trinity_TRINITY_DN8238_c0_g1_i1:1.51266)Node950:0.013537,C8_0_Odo_patricius_sra_clean_trinity_Trinity_TRINITY_DN73974_c0_g1_i1:0.895314)Node949:0.290168)Node947:0.274738)Node899:0.223387,(C8_0_Odo_patricius_sra_clean_trinity_Trinity_TRINITY_DN85127_c0_g1_i1:0.894323,C8_0_Sergiolus_capulatus_sra_clean_trinity_Trinity_TRINITY_DN385_c0_g2_i1:3e-06)Node954:0.389697)Node898:0.325141,(((((((((((((((((((((C8_0_Odo_patricius_sra_clean_trinity_Trinity_TRINITY_DN26031_c0_g1_i1:1.5424,C8_0_Psechrus_singaporensis_sra_clean_trinity_Trinity_TRINITY_DN104313_c0_g1_i1:2e-06)Node977:0.071704,C8_0_Fecenia_protensa_sra_clean_trinity_Trinity_TRINITY_DN1936_c0_g2_i1:0.094697)Node976:0.76368,C8_0_Ctenus_corniger_sra_clean_trinity_Trinity_TRINITY_DN1055_c0_g1_i1:0.310886)Node975:0.445075,(((C8_0_Anahita_punctulata_male_tjc00297_clean_trinity_Trinity_TRINITY_DN918_c0_g1_i1:0.033124,C8_0_Anahita_punctulata_sra_clean_trinity_Trinity_TRINITY_DN8673_c0_g1_i1:0.094652)Node984:0.155757,((((C8_0_Ctenus_captiosis_female_tjc00311_clean_trinity_Trinity_TRINITY_DN430_c0_g2_i3:1e-06,C8_0_Ctenus_exlineae_female_tjc00244_clean_trinity_Trinity_TRINITY_DN2324_c0_g2_i2:3e-06)Node990:0.066757,(C8_0_Ctenus_exlineae_male_tjc00242_clean_trinity_Trinity_TRINITY_DN686_c0_g1_i1:3e-06,C8_0_Leptoctenus_byrrhus_male_tjc00222_clean_trinity_Trinity_TRINITY_DN4382_c0_g1_i10:0.057058)Node993:0.038072)Node989:0.090099,(((C8_0_Phoneutria_nigriventer_female_H_IBSP_221739_clean_trinity_Trinity_TRINITY_DN2070_c0_g1_i1:1e-10,C8_0_Phoneutria_nigriventer_sra_clean_trinity_Trinity_TRINITY_DN225_c0_g1_i1:1e-10)Node998:1e-06,C8_0_Phoneutria_nigriventer_female_I_IBSP_221740_clean_trinity_Trinity_TRINITY_DN1890_c0_g1_i1:1e-06)Node997:2e-06,C8_0_Isoctenus_aff_ordinario_female_G_IBSP_221742_clean_trinity_Trinity_TRINITY_DN3418_c0_g1_i1:0.085054)Node996:0.030622)Node988:0.039249,C8_0_Isoctenus_sp_female_F_IBSP_221743_clean_trinity_Trinity_TRINITY_DN286_c0_g1_i2:0.117799)Node987:0.042767)Node983:0.207609,C8_0_Ctenus_corniger_sra_clean_trinity_Trinity_TRINITY_DN88_c0_g1_i1:0.356594)Node982:0.322857)Node974:0.145375,C8_0_Fecenia_protensa_sra_clean_trinity_Trinity_TRINITY_DN1016_c0_g1_i1:0.111668)Node973:0.111704,C8_0_Pardosa_pseudoannulata_sra_clean_trinity_Trinity_TRINITY_DN4093_c0_g1_i1:0.324712)Node972:0.060628,C8_0_Fecenia_protensa_sra_clean_trinity_Trinity_TRINITY_DN108086_c0_g1_i1:0.193972)Node971:0.03559,(C8_0_Hippasa_holmerae_sundaica_sra_clean_trinity_Trinity_TRINITY_DN767_c0_g1_i1:0.110794,C8_0_Isoctenus_sp_female_F_IBSP_221743_clean_trinity_Trinity_TRINITY_DN4935_c0_g2_i5:0.342148)Node1008:0.175642)Node970:0.095944,(C8_0_Anahita_punctulata_sra_clean_trinity_Trinity_TRINITY_DN292_c0_g1_i1:0.298372,C8_0_Dolomedes_triton_sra_clean_trinity_Trinity_TRINITY_DN26_c0_g2_i1:0.638045)Node1011:0.077028)Node969:0.004964,C8_0_Fecenia_protensa_sra_clean_trinity_Trinity_TRINITY_DN195_c0_g1_i1:0.282969)Node968:0.033623,C8_0_Dolomedes_triton_sra_clean_trinity_Trinity_TRINITY_DN2389_c0_g1_i1:0.40009)Node967:0.01969,((C8_0_Anahita_punctulata_male_tjc00297_clean_trinity_Trinity_TRINITY_DN7619_c0_g2_i2:0.026432,C8_0_Ctenus_hibernalis_male_tjc00148_clean_trinity_Trinity_TRINITY_DN103_c0_g1_i4:0.272685)Node1017:0.024907,((C8_0_Ctenus_exlineae_female_tjc00244_clean_trinity_Trinity_TRINITY_DN3117_c0_g1_i5:0.079075,C8_0_Ctenus_exlineae_male_tjc00246_clean_trinity_Trinity_TRINITY_DN29_c0_g1_i1:3e-06)Node1021:0.052981,C8_0_Ctenus_exlineae_female_tjc00245_clean_trinity_Trinity_TRINITY_DN674_c0_g6_i1:2e-06)Node1020:0.174952)Node1016:0.233532)Node966:0.090027,((C8_0_Peucetia_longipalpis_sra_clean_trinity_Trinity_TRINITY_DN22560_c0_g1_i1:0.20675,(C8_0_Sosippus_placidus_sra_clean_trinity_Trinity_TRINITY_DN857_c0_g2_i2:0.172721,C8_0_Dolomedes_triton_sra_clean_trinity_Trinity_TRINITY_DN15139_c0_g1_i1:1.00098)Node1028:0.238179)Node1026:0.004479,(C8_0_Peucetia_longipalpis_sra_clean_trinity_Trinity_TRINITY_DN24070_c0_g1_i1:0.437362,(C8_0_Peucetia_longipalpis_sra_clean_trinity_Trinity_TRINITY_DN910_c0_g1_i1:0.714275,(((C8_0_Ctenus_captiosis_female_tjc00311_clean_trinity_Trinity_TRINITY_DN43385_c0_g1_i1:0.033077,C8_0_Phoneutria_nigriventer_female_J_IBSP_221741_clean_trinity_Trinity_TRINITY_DN37_c0_g1_i3:3e-06)Node1037:0.474743,C8_0_Phoneutria_nigriventer_sra_clean_trinity_Trinity_TRINITY_DN278_c0_g4_i1:0.290686)Node1036:0.042333,((C8_0_ArachnoserverCDS_Gene_37as_U7_ctenitoxin_Pn1a_cDNA_sequence_of_a_toxin_from_the_venom_gland_of_the_spider_Phoneutria_nigriventer:3e-06,C8_0_Phoneutria_nigriventer_female_I_IBSP_221740_clean_trinity_Trinity_TRINITY_DN104_c0_g1_i1:1e-06)Node1042:2e-06,C8_0_Phoneutria_nigriventer_female_H_IBSP_221739_clean_trinity_Trinity_TRINITY_DN7870_c0_g1_i1:0.142915)Node1041:0.674803)Node1035:0.623182)Node1033:0.37418)Node1031:0.072882)Node1025:0.16534)Node965:0.148727,((((((C8_0_Anahita_punctulata_male_tjc00297_clean_trinity_Trinity_TRINITY_DN35802_c0_g1_i1:1e-06,C8_0_Ctenus_hibernalis_female_4926_BCB_0001_clean_trinity_Trinity_TRINITY_DN676_c0_g1_i6:1e-06)Node1051:0.098008,C8_0_Leptoctenus_byrrhus_female_tjc00136_clean_trinity_Trinity_TRINITY_DN10333_c0_g1_i1:0.031304)Node1050:0.127049,C8_0_Anahita_punctulata_sra_clean_trinity_Trinity_TRINITY_DN354_c0_g2_i1:0.078849)Node1049:0.304014,C8_0_Ctenus_captiosis_male_tjc00306_clean_trinity_Trinity_TRINITY_DN8190_c0_g1_i1:0.477494)Node1048:0.176716,((C8_0_Ctenus_captiosis_female_tjc00311_clean_trinity_Trinity_TRINITY_DN393_c1_g2_i6:0.165631,(C8_0_Ctenus_exlineae_female_tjc00247_clean_trinity_Trinity_TRINITY_DN2225_c0_g1_i2:0.018775,C8_0_Ctenus_hibernalis_male_tjc00148_clean_trinity_Trinity_TRINITY_DN3863_c0_g1_i2:0.103891)Node1060:0.140643)Node1058:0.073432,C8_0_Ctenus_exlineae_female_tjc00244_clean_trinity_Trinity_TRINITY_DN4528_c0_g1_i1:0.123855)Node1057:0.067063)Node1047:0.020106,((((C8_0_Phoneutria_nigriventer_female_I_IBSP_221740_clean_trinity_Trinity_TRINITY_DN2354_c0_g1_i1:3e-06,C8_0_Phoneutria_nigriventer_female_H_IBSP_221739_clean_trinity_Trinity_TRINITY_DN589_c0_g1_i1:0.024927)Node1067:2e-06,C8_0_Phoneutria_nigriventer_female_J_IBSP_221741_clean_trinity_Trinity_TRINITY_DN92_c0_g2_i1:0.025443)Node1066:0.070202,C8_0_Isoctenus_aff_ordinario_female_G_IBSP_221742_clean_trinity_Trinity_TRINITY_DN637_c0_g1_i1:0.013039)Node1065:0.084871,C8_0_Isoctenus_sp_female_F_IBSP_221743_clean_trinity_Trinity_TRINITY_DN59819_c0_g1_i1:0.037062)Node1064:0.053653)Node1046:0.178269)Node964:0.172494,C8_0_Ctenus_corniger_sra_clean_trinity_Trinity_TRINITY_DN3212_c0_g1_i1:0.335443)Node963:0.112989,(C8_0_Ctenus_exlineae_female_tjc00244_clean_trinity_Trinity_TRINITY_DN47759_c0_g1_i1:0.40552,(C8_0_Isoctenus_aff_ordinario_female_G_IBSP_221742_clean_trinity_Trinity_TRINITY_DN8593_c2_g1_i3:0.553888,C8_0_Phoneutria_nigriventer_female_I_IBSP_221740_clean_trinity_Trinity_TRINITY_DN32211_c0_g1_i1:0.419767)Node1076:0.22817)Node1074:0.512896)Node962:0.183187,((((C8_0_Fecenia_protensa_sra_clean_trinity_Trinity_TRINITY_DN2056_c0_g1_i1:0.581152,C8_0_Fecenia_protensa_sra_clean_trinity_Trinity_TRINITY_DN16594_c0_g1_i1:0.232636)Node1082:0.201177,(C8_0_Hippasa_holmerae_sundaica_sra_clean_trinity_Trinity_TRINITY_DN112719_c0_g1_i1:2e-06,C8_0_Fecenia_protensa_sra_clean_trinity_Trinity_TRINITY_DN6268_c0_g1_i1:1.34063)Node1085:0.094312)Node1081:0.218647,((C8_0_Oxyopes_sp_sra_clean_trinity_Trinity_TRINITY_DN49614_c0_g1_i1:0.13117,((C8_0_Psechrus_singaporensis_sra_clean_trinity_Trinity_TRINITY_DN4566_c0_g2_i1:0.127853,C8_0_Psechrus_singaporensis_sra_clean_trinity_Trinity_TRINITY_DN4566_c0_g1_i1:0.311446)Node1092:0.003691,C8_0_Psechrus_singaporensis_sra_clean_trinity_Trinity_TRINITY_DN4566_c0_g4_i1:0.180809)Node1091:0.202655)Node1089:1.27137,((((C8_0_Ctenus_corniger_sra_clean_trinity_Trinity_TRINITY_DN29999_c0_g1_i1:0.064392,C8_0_Oxyopes_sp_sra_clean_trinity_Trinity_TRINITY_DN24_c0_g1_i2:0.230697)Node1099:0.226334,C8_0_Fecenia_protensa_sra_clean_trinity_Trinity_TRINITY_DN97950_c0_g1_i1:0.147737)Node1098:0.464287,C8_0_Peucetia_longipalpis_sra_clean_trinity_Trinity_TRINITY_DN17_c0_g1_i1:2e-06)Node1097:0.200639,C8_0_Peucetia_longipalpis_sra_clean_trinity_Trinity_TRINITY_DN6286_c0_g1_i1:0.297946)Node1096:0.245179)Node1088:0.803504)Node1080:0.346052,C8_0_Dolomedes_triton_sra_clean_trinity_Trinity_TRINITY_DN26_c0_g1_i2:0.114331)Node1079:0.392806)Node961:0.307339,(C8_0_Thomisus_spectabilis_sra_clean_trinity_Trinity_TRINITY_DN10757_c0_g1_i1:0.361926,C8_0_Thomisus_spectabilis_sra_clean_trinity_Trinity_TRINITY_DN52_c0_g1_i1:0.648735)Node1106:0.409832)Node960:0.200327,C8_0_Thomisus_spectabilis_sra_clean_trinity_Trinity_TRINITY_DN6312_c0_g1_i1:0.807422)Node959:0.344643,(C8_0_Fecenia_protensa_sra_clean_trinity_Trinity_TRINITY_DN67_c0_g1_i1:0.193789,C8_0_Fecenia_protensa_sra_clean_trinity_Trinity_TRINITY_DN67_c0_g2_i1:0.009295)Node1110:0.724784)Node958:0.234838,(C8_0_Thomisus_spectabilis_sra_clean_trinity_Trinity_TRINITY_DN1427_c0_g1_i1:0.319559,C8_0_Thomisus_spectabilis_sra_clean_trinity_Trinity_TRINITY_DN4584_c0_g1_i1:1.16979)Node1113:0.458457)Node957:0.286055)Node897:0.492491,(((C8_0_Odo_patricius_sra_clean_trinity_Trinity_TRINITY_DN8371_c0_g1_i1:0.042585,C8_0_Sosippus_placidus_sra_clean_trinity_Trinity_TRINITY_DN6626_c0_g1_i1:2e-06)Node1118:0.466004,(C8_0_Sergiolus_capulatus_sra_clean_trinity_Trinity_TRINITY_DN385_c0_g1_i5:1.19283,C6_0_Odo_patricius_sra_clean_trinity_Trinity_TRINITY_DN653_c0_g1_i1:1.2045)Node1121:0.706173)Node1117:0.633177,(((((((((((((C8_0_Ctenus_corniger_sra_clean_trinity_Trinity_TRINITY_DN66103_c0_g1_i1:0.476528,((((((C8_0_Anahita_punctulata_male_tjc00297_clean_trinity_Trinity_TRINITY_DN2881_c0_g1_i2:3e-06,C8_0_Ctenus_exlineae_female_tjc00247_clean_trinity_Trinity_TRINITY_DN288_c0_g1_i2:1e-06)Node1143:0.059377,C8_0_Leptoctenus_byrrhus_male_tjc00213_clean_trinity_Trinity_TRINITY_DN8989_c0_g1_i1:3e-06)Node1142:0.05814,C8_0_Ctenus_exlineae_female_tjc00244_clean_trinity_Trinity_TRINITY_DN86_c0_g1_i1:2e-06)Node1141:3e-06,(C8_0_Ctenus_hibernalis_female_4926_BCB_0001_clean_trinity_Trinity_TRINITY_DN2349_c0_g2_i1:0.077046,C8_0_Ctenus_captiosis_male_tjc00306_clean_trinity_Trinity_TRINITY_DN17688_c0_g1_i1:0.075255)Node1148:0.05473)Node1140:0.207232,(((C8_0_Anahita_punctulata_male_tjc00297_clean_trinity_Trinity_TRINITY_DN49712_c0_g1_i1:3e-06,C8_0_Anahita_punctulata_sra_clean_trinity_Trinity_TRINITY_DN57468_c0_g1_i1:2e-06)Node1153:0.098666,C8_0_Isoctenus_aff_ordinario_female_G_IBSP_221742_clean_trinity_Trinity_TRINITY_DN46_c0_g2_i1:0.207961)Node1152:0.027482,C8_0_Anahita_punctulata_male_tjc00297_clean_trinity_Trinity_TRINITY_DN58581_c0_g1_i1:0.568828)Node1151:2e-06)Node1139:0.085522,C8_0_Phoneutria_nigriventer_female_J_IBSP_221741_clean_trinity_Trinity_TRINITY_DN4345_c0_g1_i1:0.241408)Node1138:3e-06)Node1136:0.096828,((C8_0_Phoneutria_nigriventer_female_H_IBSP_221739_clean_trinity_Trinity_TRINITY_DN2956_c0_g1_i1:0.028975,C8_0_Phoneutria_nigriventer_female_J_IBSP_221741_clean_trinity_Trinity_TRINITY_DN53334_c0_g1_i1:3e-06)Node1160:0.02881,C8_0_Phoneutria_nigriventer_female_I_IBSP_221740_clean_trinity_Trinity_TRINITY_DN1566_c0_g1_i1:2e-06)Node1159:0.02978)Node1135:0.038907,C8_0_Ctenus_corniger_sra_clean_trinity_Trinity_TRINITY_DN91754_c0_g1_i1:0.246512)Node1134:0.116147,(C8_0_Hibana_sp_sra_clean_trinity_Trinity_TRINITY_DN605_c0_g1_i2:0.168516,C8_0_Sergiolus_capulatus_sra_clean_trinity_Trinity_TRINITY_DN955_c0_g1_i1:0.798621)Node1165:0.096109)Node1133:0.106923,(C8_0_Hibana_sp_sra_clean_trinity_Trinity_TRINITY_DN55357_c0_g1_i1:0.182969,(C8_0_Sergiolus_capulatus_sra_clean_trinity_Trinity_TRINITY_DN650_c0_g1_i2:2e-06,C8_0_Sosippus_placidus_sra_clean_trinity_Trinity_TRINITY_DN46222_c0_g1_i1:1.63737)Node1170:1.1453)Node1168:0.356753)Node1132:0.081297,(C8_0_Dolomedes_triton_sra_clean_trinity_Trinity_TRINITY_DN3523_c0_g2_i1:0.20177,C8_0_Nilus_albocinctus_sra_clean_trinity_Trinity_TRINITY_DN5117_c0_g1_i1:0.202779)Node1173:0.110657)Node1131:0.125527,C8_0_Schizocosa_rovneri_sra_clean_trinity_Trinity_TRINITY_DN4732_c0_g1_i1:0.308412)Node1130:0.180979,C8_0_Ctenus_corniger_sra_clean_trinity_Trinity_TRINITY_DN1030_c0_g1_i1:2.39092)Node1129:2e-06,C8_0_Hippasa_holmerae_sundaica_sra_clean_trinity_Trinity_TRINITY_DN3670_c0_g2_i1:0.187108)Node1128:0.010418,(C8_0_Schizocosa_rovneri_sra_clean_trinity_Trinity_TRINITY_DN4837_c0_g1_i1:0.266608,C8_0_Pardosa_pseudoannulata_sra_clean_trinity_Trinity_TRINITY_DN1635_c0_g1_i1:0.371332)Node1179:0.867762)Node1127:0.356985,C8_0_Schizocosa_rovneri_sra_clean_trinity_Trinity_TRINITY_DN840_c0_g1_i1:0.814495)Node1126:2e-06,C8_0_Sergiolus_capulatus_sra_clean_trinity_Trinity_TRINITY_DN851_c0_g1_i1:0.503942)Node1125:0.213605,((((C8_0_Ctenus_captiosis_female_tjc00311_clean_trinity_Trinity_TRINITY_DN1514_c0_g1_i2:3e-06,C8_0_Phoneutria_nigriventer_sra_clean_trinity_Trinity_TRINITY_DN2023_c1_g1_i1:3e-06)Node1187:0.030584,(C8_0_Phoneutria_nigriventer_male_A_IBSP_214012_clean_trinity_Trinity_TRINITY_DN191_c0_g1_i1:3e-06,(C8_0_Peucetia_longipalpis_sra_clean_trinity_Trinity_TRINITY_DN36_c0_g1_i1:0.157053,C8_0_Habronattus_signatus_sra_clean_trinity_Trinity_TRINITY_DN1244_c0_g1_i10:1.84097)Node1192:0.770583)Node1190:0.028323)Node1186:0.070624,(C8_0_Isoctenus_aff_ordinario_female_G_IBSP_221742_clean_trinity_Trinity_TRINITY_DN56_c0_g1_i13:0.085709,C8_0_Isoctenus_sp_female_F_IBSP_221743_clean_trinity_Trinity_TRINITY_DN332_c0_g1_i4:0.204661)Node1195:0.040689)Node1185:0.04135,((((((C8_0_Anahita_punctulata_male_tjc00297_clean_trinity_Trinity_TRINITY_DN147_c0_g2_i1:1e-06,C8_0_Anahita_punctulata_male_tjc00297_clean_trinity_Trinity_TRINITY_DN147_c0_g3_i1:3e-06)Node1203:0.01207,(C8_0_Isoctenus_sp_female_F_IBSP_221743_clean_trinity_Trinity_TRINITY_DN332_c0_g2_i1:2e-06,C8_0_Fecenia_protensa_sra_clean_trinity_Trinity_TRINITY_DN117979_c0_g1_i1:0.972864)Node1206:0.228952)Node1202:2e-06,(((C8_0_Thomisus_spectabilis_sra_clean_trinity_Trinity_TRINITY_DN91_c0_g1_i2:0.362383,(((C8_0_Anahita_punctulata_sra_clean_trinity_Trinity_TRINITY_DN4280_c0_g1_i1:2e-06,(C8_0_Ctenus_hibernalis_female_4926_BCB_0001_clean_trinity_Trinity_TRINITY_DN19192_c0_g3_i1:0.029726,C8_0_Ctenus_exlineae_male_tjc00242_clean_trinity_Trinity_TRINITY_DN953_c0_g1_i1:0.031148)Node1217:0.028631)Node1215:0.057741,(((C8_0_Phoneutria_nigriventer_female_H_IBSP_221739_clean_trinity_Trinity_TRINITY_DN702_c2_g1_i3:0.02893,(C8_0_Phoneutria_nigriventer_female_J_IBSP_221741_clean_trinity_Trinity_TRINITY_DN402_c0_g1_i3:0.028597,C8_0_Phoneutria_nigriventer_male_C_IBSP_214014_clean_trinity_Trinity_TRINITY_DN55_c0_g1_i11:2e-06)Node1224:3e-06)Node1222:0.028611,(C8_0_Phoneutria_nigriventer_male_B_IBSP_214013_clean_trinity_Trinity_TRINITY_DN134_c0_g1_i10:1e-06,C8_0_Phoneutria_nigriventer_sra_clean_trinity_Trinity_TRINITY_DN70_c0_g1_i11:1e-06)Node1227:3e-06)Node1221:3e-06,C8_0_Phoneutria_nigriventer_male_B_IBSP_214013_clean_trinity_Trinity_TRINITY_DN183_c0_g1_i1:0.157999)Node1220:0.040342)Node1214:0.050181,C8_0_Pisaurina_mira_sra_clean_trinity_Trinity_TRINITY_DN18198_c0_g1_i1:0.179082)Node1213:0.093316)Node1211:0.063502,(C8_0_Oxyopes_sp_sra_clean_trinity_Trinity_TRINITY_DN1564_c0_g1_i1:0.402958,(C8_0_Thomisus_spectabilis_sra_clean_trinity_Trinity_TRINITY_DN4561_c0_g1_i1:0.631037,C8_0_Misumenoides_formosipes_sra_clean_trinity_Trinity_TRINITY_DN253_c0_g1_i6:0.280964)Node1234:0.043772)Node1232:0.128338)Node1210:3e-06,(C8_0_Phoneutria_nigriventer_male_C_IBSP_214014_clean_trinity_Trinity_TRINITY_DN1085_c0_g1_i1:0.59235,C8_0_Ctenus_corniger_sra_clean_trinity_Trinity_TRINITY_DN116899_c0_g1_i1:0.239035)Node1237:0.334001)Node1209:0.27326)Node1201:0.032097,C8_0_Isoctenus_aff_ordinario_female_G_IBSP_221742_clean_trinity_Trinity_TRINITY_DN56_c0_g3_i1:0.149151)Node1200:0.032717,C8_0_Ctenus_corniger_sra_clean_trinity_Trinity_TRINITY_DN62606_c0_g1_i1:0.161513)Node1199:0.051654,(C8_0_Anahita_punctulata_male_tjc00297_clean_trinity_Trinity_TRINITY_DN147_c0_g1_i1:2e-06,((C8_0_Ctenus_exlineae_male_tjc00246_clean_trinity_Trinity_TRINITY_DN2229_c0_g1_i1:2e-06,C8_0_Ctenus_hibernalis_female_4926_BCB_0001_clean_trinity_Trinity_TRINITY_DN2159_c0_g1_i2:0.060204)Node1245:2e-06,(C8_0_Leptoctenus_byrrhus_male_tjc00213_clean_trinity_Trinity_TRINITY_DN11589_c0_g1_i5:3e-06,C8_0_Leptoctenus_byrrhus_male_tjc00222_clean_trinity_Trinity_TRINITY_DN523_c0_g1_i1:0.030232)Node1248:0.02826)Node1244:0.028255)Node1242:0.046824)Node1198:3e-06)Node1184:0.587578)Node1124:0.307178)Node1116:0.014051)Node896:0.139235)Node892:0.471607)Node890:0.458135)Node680:0.020771)Node678:0.782796)Node562:0.222758)Node310:0.268934)Node50:0.647052)Node44:0.041256)Node42:0.06404)Node22:0.105903)"
    }
  },
 "tested":0,
 "data partitions":{
   "0":{
     "name":"bgm.filter.default",
     "coverage":[
      [0, 1, 2, 3, 4, 5, 6, 7, 8, 9, 10, 11, 12, 13, 14, 15, 16, 17, 18, 19, 20, 21, 22, 23, 24, 25, 26, 27, 28, 29, 30, 31, 32, 33, 34, 35, 36, 37, 38, 39, 40, 41, 42, 43, 44, 45, 46, 47, 48, 49, 50, 51, 52, 53, 54, 55, 56, 57, 58, 59, 60, 61, 62, 63, 64, 65, 66, 67, 68, 69, 70, 71, 72, 73, 74, 75, 76, 77, 78, 79]
      ]
    }
  },
 "branch attributes":{
   "0":{
     "C10_0_Anahita_punctulata_male_tjc00297_clean_trinity_Trinity_TRINITY_DN578_c0_g1_i11":{
       "models.codon.MG_REV.ModelDescription":0
      },
     "C10_0_Anahita_punctulata_sra_clean_trinity_Trinity_TRINITY_DN632_c0_g1_i4":{
       "models.codon.MG_REV.ModelDescription":0.04672939128429724
      },
     "C10_0_ArachnoserverCDS_Gene_58as_Gamma_ctenitoxin_Pn1a_cDNA_sequence_of_a_toxin_from_the_venom_gland_of_the_spider_Phoneutria_nigriventer":{
       "models.codon.MG_REV.ModelDescription":0.06991056391845397
      },
     "C10_0_ArachnoserverCDS_Gene_59as_delta_ctenitoxin_Pn1a_1_cDNA_sequence_of_a_toxin_from_the_venom_gland_of_the_spider_Phoneutria_nigriventer":{
       "models.codon.MG_REV.ModelDescription":0
      },
     "C10_0_ArachnoserverCDS_Gene_61as_U1_ctenitoxin_Pn1a_cDNA_sequence_of_a_toxin_from_the_venom_gland_of_the_spider_Phoneutria_nigriventer":{
       "models.codon.MG_REV.ModelDescription":0.05333228691743434
      },
     "C10_0_Ctenus_captiosis_female_tjc00305_clean_trinity_Trinity_TRINITY_DN21582_c0_g1_i3":{
       "models.codon.MG_REV.ModelDescription":0.05658273419935624
      },
     "C10_0_Ctenus_captiosis_female_tjc00305_clean_trinity_Trinity_TRINITY_DN701_c0_g1_i11":{
       "models.codon.MG_REV.ModelDescription":0.2100486273459413
      },
     "C10_0_Ctenus_captiosis_female_tjc00305_clean_trinity_Trinity_TRINITY_DN701_c1_g1_i10":{
       "models.codon.MG_REV.ModelDescription":0.03833658393216626
      },
     "C10_0_Ctenus_captiosis_female_tjc00311_clean_trinity_Trinity_TRINITY_DN114_c0_g1_i1":{
       "models.codon.MG_REV.ModelDescription":0.06866329846359601
      },
     "C10_0_Ctenus_captiosis_female_tjc00311_clean_trinity_Trinity_TRINITY_DN822_c0_g2_i1":{
       "models.codon.MG_REV.ModelDescription":0
      },
     "C10_0_Ctenus_captiosis_male_tjc00303_clean_trinity_Trinity_TRINITY_DN238_c0_g1_i6":{
       "models.codon.MG_REV.ModelDescription":0
      },
     "C10_0_Ctenus_corniger_sra_clean_trinity_Trinity_TRINITY_DN26760_c0_g1_i1":{
       "models.codon.MG_REV.ModelDescription":0.2042977582704911
      },
     "C10_0_Ctenus_corniger_sra_clean_trinity_Trinity_TRINITY_DN27263_c0_g1_i1":{
       "models.codon.MG_REV.ModelDescription":0.1516192386057212
      },
     "C10_0_Ctenus_corniger_sra_clean_trinity_Trinity_TRINITY_DN27263_c0_g2_i1":{
       "models.codon.MG_REV.ModelDescription":0.07458890472223929
      },
     "C10_0_Ctenus_corniger_sra_clean_trinity_Trinity_TRINITY_DN794_c0_g1_i2":{
       "models.codon.MG_REV.ModelDescription":0.2992661025712199
      },
     "C10_0_Ctenus_exlineae_female_tjc00244_clean_trinity_Trinity_TRINITY_DN214_c0_g1_i5":{
       "models.codon.MG_REV.ModelDescription":0
      },
     "C10_0_Ctenus_exlineae_female_tjc00244_clean_trinity_Trinity_TRINITY_DN7902_c0_g1_i1":{
       "models.codon.MG_REV.ModelDescription":0.0107393057491007
      },
     "C10_0_Ctenus_exlineae_female_tjc00245_clean_trinity_Trinity_TRINITY_DN344_c0_g1_i2":{
       "models.codon.MG_REV.ModelDescription":0.06101089704687337
      },
     "C10_0_Ctenus_exlineae_female_tjc00245_clean_trinity_Trinity_TRINITY_DN65_c3_g1_i1":{
       "models.codon.MG_REV.ModelDescription":0.01269896724312503
      },
     "C10_0_Ctenus_exlineae_male_tjc00242_clean_trinity_Trinity_TRINITY_DN944_c0_g2_i6":{
       "models.codon.MG_REV.ModelDescription":0.005966697740717761
      },
     "C10_0_Ctenus_exlineae_male_tjc00246_clean_trinity_Trinity_TRINITY_DN9_c0_g1_i1":{
       "models.codon.MG_REV.ModelDescription":0.02501748822254266
      },
     "C10_0_Ctenus_hibernalis_female_4926_BCB_0001_clean_trinity_Trinity_TRINITY_DN301_c0_g2_i5":{
       "models.codon.MG_REV.ModelDescription":0.1444993176461849
      },
     "C10_0_Ctenus_hibernalis_female_tjc00091_clean_trinity_Trinity_TRINITY_DN239_c1_g4_i2":{
       "models.codon.MG_REV.ModelDescription":0.02407276952465473
      },
     "C10_0_Ctenus_hibernalis_female_tjc00091_clean_trinity_Trinity_TRINITY_DN37_c0_g1_i2":{
       "models.codon.MG_REV.ModelDescription":0.2254918927345455
      },
     "C10_0_Ctenus_hibernalis_female_tjc00092_clean_trinity_Trinity_TRINITY_DN514_c0_g1_i2":{
       "models.codon.MG_REV.ModelDescription":0.02570413077944332
      },
     "C10_0_Fecenia_protensa_sra_clean_trinity_Trinity_TRINITY_DN5295_c0_g1_i1":{
       "models.codon.MG_REV.ModelDescription":0.2485406531719377
      },
     "C10_0_Habronattus_signatus_sra_clean_trinity_Trinity_TRINITY_DN314_c0_g1_i1":{
       "models.codon.MG_REV.ModelDescription":0.2415075075032699
      },
     "C10_0_Habronattus_signatus_sra_clean_trinity_Trinity_TRINITY_DN314_c0_g2_i1":{
       "models.codon.MG_REV.ModelDescription":0.2008549630816933
      },
     "C10_0_Hippasa_holmerae_sundaica_sra_clean_trinity_Trinity_TRINITY_DN117691_c0_g1_i1":{
       "models.codon.MG_REV.ModelDescription":0.01993978034513228
      },
     "C10_0_Hippasa_holmerae_sundaica_sra_clean_trinity_Trinity_TRINITY_DN25330_c0_g1_i1":{
       "models.codon.MG_REV.ModelDescription":0.1117647923030978
      },
     "C10_0_Homalonychus_theologus_sra_clean_trinity_Trinity_TRINITY_DN14282_c0_g1_i1":{
       "models.codon.MG_REV.ModelDescription":0.4702765151196545
      },
     "C10_0_Homalonychus_theologus_sra_clean_trinity_Trinity_TRINITY_DN856_c0_g1_i1":{
       "models.codon.MG_REV.ModelDescription":0.2779808115655749
      },
     "C10_0_Isoctenus_aff_ordinario_female_G_IBSP_221742_clean_trinity_Trinity_TRINITY_DN19586_c0_g1_i2":{
       "models.codon.MG_REV.ModelDescription":0.01256960147338078
      },
     "C10_0_Isoctenus_aff_ordinario_female_G_IBSP_221742_clean_trinity_Trinity_TRINITY_DN2123_c0_g1_i1":{
       "models.codon.MG_REV.ModelDescription":0.002805507558649462
      },
     "C10_0_Isoctenus_aff_ordinario_female_G_IBSP_221742_clean_trinity_Trinity_TRINITY_DN4696_c0_g1_i1":{
       "models.codon.MG_REV.ModelDescription":0.03581679612939125
      },
     "C10_0_Isoctenus_sp_female_F_IBSP_221743_clean_trinity_Trinity_TRINITY_DN22203_c0_g2_i1":{
       "models.codon.MG_REV.ModelDescription":0.007203194755602983
      },
     "C10_0_Isoctenus_sp_female_F_IBSP_221743_clean_trinity_Trinity_TRINITY_DN2662_c0_g1_i1":{
       "models.codon.MG_REV.ModelDescription":0.08221492825330898
      },
     "C10_0_Isoctenus_sp_female_F_IBSP_221743_clean_trinity_Trinity_TRINITY_DN39_c0_g1_i4":{
       "models.codon.MG_REV.ModelDescription":0.3046827299963905
      },
     "C10_0_Leptoctenus_byrrhus_female_tjc00136_clean_trinity_Trinity_TRINITY_DN258_c0_g2_i1":{
       "models.codon.MG_REV.ModelDescription":0.09882347221222743
      },
     "C10_0_Leptoctenus_byrrhus_female_tjc00136_clean_trinity_Trinity_TRINITY_DN451_c1_g2_i2":{
       "models.codon.MG_REV.ModelDescription":0.08069374573625206
      },
     "C10_0_Leptoctenus_byrrhus_male_tjc00213_clean_trinity_Trinity_TRINITY_DN13_c0_g1_i1":{
       "models.codon.MG_REV.ModelDescription":0.05911179023896241
      },
     "C10_0_Leptoctenus_byrrhus_male_tjc00222_clean_trinity_Trinity_TRINITY_DN196_c0_g2_i1":{
       "models.codon.MG_REV.ModelDescription":0
      },
     "C10_0_Odo_patricius_sra_clean_trinity_Trinity_TRINITY_DN30966_c0_g1_i1":{
       "models.codon.MG_REV.ModelDescription":0.4790940220137636
      },
     "C10_0_Odo_patricius_sra_clean_trinity_Trinity_TRINITY_DN82012_c0_g1_i1":{
       "models.codon.MG_REV.ModelDescription":0
      },
     "C10_0_Oxyopes_sp_sra_clean_trinity_Trinity_TRINITY_DN5872_c4_g1_i1":{
       "models.codon.MG_REV.ModelDescription":0.09569628694086259
      },
     "C10_0_Oxyopes_sp_sra_clean_trinity_Trinity_TRINITY_DN595_c0_g1_i1":{
       "models.codon.MG_REV.ModelDescription":0.0908976297268604
      },
     "C10_0_Oxyopes_sp_sra_clean_trinity_Trinity_TRINITY_DN6414_c0_g1_i1":{
       "models.codon.MG_REV.ModelDescription":0.5171359472497989
      },
     "C10_0_Pardosa_pseudoannulata_sra_clean_trinity_Trinity_TRINITY_DN324_c0_g1_i2":{
       "models.codon.MG_REV.ModelDescription":0.1328148531150719
      },
     "C10_0_Peucetia_longipalpis_sra_clean_trinity_Trinity_TRINITY_DN1673_c0_g2_i1":{
       "models.codon.MG_REV.ModelDescription":0.01893376828611462
      },
     "C10_0_Peucetia_longipalpis_sra_clean_trinity_Trinity_TRINITY_DN56_c0_g1_i1":{
       "models.codon.MG_REV.ModelDescription":0.11946474858761
      },
     "C10_0_Peucetia_longipalpis_sra_clean_trinity_Trinity_TRINITY_DN5_c0_g1_i1":{
       "models.codon.MG_REV.ModelDescription":0.1728487482369969
      },
     "C10_0_Phoneutria_nigriventer_female_H_IBSP_221739_clean_trinity_Trinity_TRINITY_DN121_c0_g1_i6":{
       "models.codon.MG_REV.ModelDescription":0.01049712857574826
      },
     "C10_0_Phoneutria_nigriventer_female_H_IBSP_221739_clean_trinity_Trinity_TRINITY_DN121_c1_g1_i1":{
       "models.codon.MG_REV.ModelDescription":0.01218881353093426
      },
     "C10_0_Phoneutria_nigriventer_female_H_IBSP_221739_clean_trinity_Trinity_TRINITY_DN3043_c0_g1_i2":{
       "models.codon.MG_REV.ModelDescription":0.107578136792753
      },
     "C10_0_Phoneutria_nigriventer_female_H_IBSP_221739_clean_trinity_Trinity_TRINITY_DN9317_c0_g1_i1":{
       "models.codon.MG_REV.ModelDescription":0.007828635521197641
      },
     "C10_0_Phoneutria_nigriventer_female_I_IBSP_221740_clean_trinity_Trinity_TRINITY_DN214_c0_g1_i10":{
       "models.codon.MG_REV.ModelDescription":0.0122149793717549
      },
     "C10_0_Phoneutria_nigriventer_female_I_IBSP_221740_clean_trinity_Trinity_TRINITY_DN279_c0_g1_i11":{
       "models.codon.MG_REV.ModelDescription":0
      },
     "C10_0_Phoneutria_nigriventer_female_J_IBSP_221741_clean_trinity_Trinity_TRINITY_DN233_c0_g2_i4":{
       "models.codon.MG_REV.ModelDescription":0
      },
     "C10_0_Phoneutria_nigriventer_female_J_IBSP_221741_clean_trinity_Trinity_TRINITY_DN6176_c1_g1_i2":{
       "models.codon.MG_REV.ModelDescription":0.01644121802842308
      },
     "C10_0_Phoneutria_nigriventer_female_J_IBSP_221741_clean_trinity_Trinity_TRINITY_DN8416_c0_g1_i1":{
       "models.codon.MG_REV.ModelDescription":0.01366379659671016
      },
     "C10_0_Phoneutria_nigriventer_male_B_IBSP_214013_clean_trinity_Trinity_TRINITY_DN466_c0_g1_i1":{
       "models.codon.MG_REV.ModelDescription":0
      },
     "C10_0_Phoneutria_nigriventer_male_C_IBSP_214014_clean_trinity_Trinity_TRINITY_DN297_c0_g1_i4":{
       "models.codon.MG_REV.ModelDescription":0.008757646630782798
      },
     "C10_0_Phoneutria_nigriventer_male_C_IBSP_214014_clean_trinity_Trinity_TRINITY_DN398_c0_g1_i3":{
       "models.codon.MG_REV.ModelDescription":0.05954428061255356
      },
     "C10_0_Phoneutria_nigriventer_sra_clean_trinity_Trinity_TRINITY_DN93_c1_g1_i2":{
       "models.codon.MG_REV.ModelDescription":0.08128798447401923
      },
     "C10_0_Psechrus_singaporensis_sra_clean_trinity_Trinity_TRINITY_DN12899_c0_g1_i1":{
       "models.codon.MG_REV.ModelDescription":0.123659609496267
      },
     "C10_0_Sosippus_placidus_sra_clean_trinity_Trinity_TRINITY_DN64131_c0_g1_i1":{
       "models.codon.MG_REV.ModelDescription":0.1220888776006386
      },
     "C10_0_Thomisus_spectabilis_sra_clean_trinity_Trinity_TRINITY_DN11793_c0_g1_i1":{
       "models.codon.MG_REV.ModelDescription":0.1534680772489491
      },
     "C10_0_Thomisus_spectabilis_sra_clean_trinity_Trinity_TRINITY_DN12450_c0_g1_i1":{
       "models.codon.MG_REV.ModelDescription":0.5184658091731658
      },
     "C10_0_Thomisus_spectabilis_sra_clean_trinity_Trinity_TRINITY_DN4850_c0_g1_i1":{
       "models.codon.MG_REV.ModelDescription":0.1530149529866401
      },
     "C10_1_Ctenus_captiosis_female_tjc00305_clean_trinity_Trinity_TRINITY_DN9510_c0_g1_i1":{
       "models.codon.MG_REV.ModelDescription":0
      },
     "C10_1_Ctenus_corniger_sra_clean_trinity_Trinity_TRINITY_DN3260_c0_g1_i5":{
       "models.codon.MG_REV.ModelDescription":0.01255022582420187
      },
     "C10_1_Habronattus_signatus_sra_clean_trinity_Trinity_TRINITY_DN4981_c0_g1_i1":{
       "models.codon.MG_REV.ModelDescription":0.08685250449210918
      },
     "C10_1_Hibana_sp_sra_clean_trinity_Trinity_TRINITY_DN9884_c0_g2_i1":{
       "models.codon.MG_REV.ModelDescription":0.0007722957178741535
      },
     "C10_1_Hippasa_holmerae_sundaica_sra_clean_trinity_Trinity_TRINITY_DN3007_c0_g1_i2":{
       "models.codon.MG_REV.ModelDescription":0.06794656961613603
      },
     "C10_1_Leptoctenus_byrrhus_female_tjc00136_clean_trinity_Trinity_TRINITY_DN33889_c0_g1_i1":{
       "models.codon.MG_REV.ModelDescription":0.01132195055986669
      },
     "C10_1_Misumenoides_formosipes_sra_clean_trinity_Trinity_TRINITY_DN1627_c0_g1_i1":{
       "models.codon.MG_REV.ModelDescription":0.2544062106481754
      },
     "C10_1_Nilus_albocinctus_sra_clean_trinity_Trinity_TRINITY_DN4598_c0_g1_i1":{
       "models.codon.MG_REV.ModelDescription":0.05953220219476762
      },
     "C10_1_Pardosa_pseudoannulata_sra_clean_trinity_Trinity_TRINITY_DN18284_c0_g1_i1":{
       "models.codon.MG_REV.ModelDescription":0.1533852455789264
      },
     "C10_1_Peucetia_longipalpis_sra_clean_trinity_Trinity_TRINITY_DN18701_c0_g1_i1":{
       "models.codon.MG_REV.ModelDescription":0.07320710978111415
      },
     "C10_1_Pisaurina_mira_sra_clean_trinity_Trinity_TRINITY_DN179_c0_g1_i1":{
       "models.codon.MG_REV.ModelDescription":0.07886683138855922
      },
     "C10_1_Psechrus_singaporensis_sra_clean_trinity_Trinity_TRINITY_DN9260_c0_g1_i1":{
       "models.codon.MG_REV.ModelDescription":0.06899705117371005
      },
     "C10_1_Sergiolus_capulatus_sra_clean_trinity_Trinity_TRINITY_DN3652_c0_g2_i2":{
       "models.codon.MG_REV.ModelDescription":0.1711702450605002
      },
     "C10_1_Sosippus_placidus_sra_clean_trinity_Trinity_TRINITY_DN1414_c0_g1_i2":{
       "models.codon.MG_REV.ModelDescription":0.06082054449091395
      },
     "C10_1_Sphedanus_quadrimaculatus_sra_clean_trinity_Trinity_TRINITY_DN3147_c0_g1_i1":{
       "models.codon.MG_REV.ModelDescription":0.04952123222610514
      },
     "C12_0_Anahita_punctulata_male_tjc00297_clean_trinity_Trinity_TRINITY_DN22730_c0_g1_i1":{
       "models.codon.MG_REV.ModelDescription":0.07845530514187994
      },
     "C12_0_Anahita_punctulata_male_tjc00297_clean_trinity_Trinity_TRINITY_DN3196_c0_g1_i6":{
       "models.codon.MG_REV.ModelDescription":0.03473282193838852
      },
     "C12_0_Anahita_punctulata_male_tjc00297_clean_trinity_Trinity_TRINITY_DN3196_c0_g2_i1":{
       "models.codon.MG_REV.ModelDescription":0
      },
     "C12_0_Ctenus_captiosis_female_tjc00305_clean_trinity_Trinity_TRINITY_DN10221_c0_g4_i4":{
       "models.codon.MG_REV.ModelDescription":0.009979271511286055
      },
     "C12_0_Ctenus_captiosis_female_tjc00305_clean_trinity_Trinity_TRINITY_DN1711_c1_g1_i1":{
       "models.codon.MG_REV.ModelDescription":0.03455910771112682
      },
     "C12_0_Ctenus_captiosis_female_tjc00305_clean_trinity_Trinity_TRINITY_DN1960_c0_g1_i3":{
       "models.codon.MG_REV.ModelDescription":0.04759340622679999
      },
     "C12_0_Ctenus_captiosis_female_tjc00311_clean_trinity_Trinity_TRINITY_DN7720_c0_g1_i1":{
       "models.codon.MG_REV.ModelDescription":0.01146445727242303
      },
     "C12_0_Ctenus_corniger_sra_clean_trinity_Trinity_TRINITY_DN105018_c0_g1_i1":{
       "models.codon.MG_REV.ModelDescription":0.2088525745409574
      },
     "C12_0_Ctenus_corniger_sra_clean_trinity_Trinity_TRINITY_DN2814_c0_g1_i1":{
       "models.codon.MG_REV.ModelDescription":0.1163380593426577
      },
     "C12_0_Ctenus_corniger_sra_clean_trinity_Trinity_TRINITY_DN90643_c0_g1_i1":{
       "models.codon.MG_REV.ModelDescription":0.2722631542779758
      },
     "C12_0_Ctenus_exlineae_female_tjc00244_clean_trinity_Trinity_TRINITY_DN3639_c1_g1_i10":{
       "models.codon.MG_REV.ModelDescription":0
      },
     "C12_0_Ctenus_exlineae_female_tjc00247_clean_trinity_Trinity_TRINITY_DN31951_c0_g1_i1":{
       "models.codon.MG_REV.ModelDescription":0.009863085671334178
      },
     "C12_0_Ctenus_exlineae_male_tjc00242_clean_trinity_Trinity_TRINITY_DN2118_c0_g1_i1":{
       "models.codon.MG_REV.ModelDescription":0.06450711165022795
      },
     "C12_0_Ctenus_exlineae_male_tjc00242_clean_trinity_Trinity_TRINITY_DN717_c0_g1_i8":{
       "models.codon.MG_REV.ModelDescription":0.03628637851764167
      },
     "C12_0_Ctenus_exlineae_male_tjc00246_clean_trinity_Trinity_TRINITY_DN70_c0_g1_i1":{
       "models.codon.MG_REV.ModelDescription":0
      },
     "C12_0_Ctenus_hibernalis_female_4926_BCB_0001_clean_trinity_Trinity_TRINITY_DN1390_c0_g1_i4":{
       "models.codon.MG_REV.ModelDescription":0.009367390973855855
      },
     "C12_0_Ctenus_hibernalis_female_4926_BCB_0001_clean_trinity_Trinity_TRINITY_DN1977_c0_g1_i3":{
       "models.codon.MG_REV.ModelDescription":0
      },
     "C12_0_Ctenus_hibernalis_female_tjc00091_clean_trinity_Trinity_TRINITY_DN2044_c0_g1_i6":{
       "models.codon.MG_REV.ModelDescription":0.02959971647230325
      },
     "C12_0_Ctenus_hibernalis_female_tjc00091_clean_trinity_Trinity_TRINITY_DN5487_c0_g1_i3":{
       "models.codon.MG_REV.ModelDescription":0.03521065557844732
      },
     "C12_0_Ctenus_hibernalis_male_tjc00148_clean_trinity_Trinity_TRINITY_DN10820_c0_g1_i1":{
       "models.codon.MG_REV.ModelDescription":0
      },
     "C12_0_Dolomedes_triton_sra_clean_trinity_Trinity_TRINITY_DN175_c0_g1_i1":{
       "models.codon.MG_REV.ModelDescription":0.2523177312384783
      },
     "C12_0_Dolomedes_triton_sra_clean_trinity_Trinity_TRINITY_DN255_c0_g1_i1":{
       "models.codon.MG_REV.ModelDescription":0.1486402680160025
      },
     "C12_0_Dolomedes_triton_sra_clean_trinity_Trinity_TRINITY_DN258_c0_g1_i1":{
       "models.codon.MG_REV.ModelDescription":0.08872711604279364
      },
     "C12_0_Dolomedes_triton_sra_clean_trinity_Trinity_TRINITY_DN3023_c0_g1_i1":{
       "models.codon.MG_REV.ModelDescription":0.06879952828888092
      },
     "C12_0_Dolomedes_triton_sra_clean_trinity_Trinity_TRINITY_DN3023_c0_g2_i1":{
       "models.codon.MG_REV.ModelDescription":0.120595802081444
      },
     "C12_0_Dolomedes_triton_sra_clean_trinity_Trinity_TRINITY_DN35_c0_g1_i1":{
       "models.codon.MG_REV.ModelDescription":0.2181371219278667
      },
     "C12_0_Dolomedes_triton_sra_clean_trinity_Trinity_TRINITY_DN35_c0_g3_i2":{
       "models.codon.MG_REV.ModelDescription":0.1016370034986269
      },
     "C12_0_Dolomedes_triton_sra_clean_trinity_Trinity_TRINITY_DN625_c0_g1_i1":{
       "models.codon.MG_REV.ModelDescription":0.245177508481129
      },
     "C12_0_Dolomedes_triton_sra_clean_trinity_Trinity_TRINITY_DN625_c0_g2_i1":{
       "models.codon.MG_REV.ModelDescription":0.01927917838539867
      },
     "C12_0_Dolomedes_triton_sra_clean_trinity_Trinity_TRINITY_DN76_c0_g1_i1":{
       "models.codon.MG_REV.ModelDescription":0.2337069814766358
      },
     "C12_0_Fecenia_protensa_sra_clean_trinity_Trinity_TRINITY_DN1123_c0_g1_i2":{
       "models.codon.MG_REV.ModelDescription":0.2639196098716888
      },
     "C12_0_Fecenia_protensa_sra_clean_trinity_Trinity_TRINITY_DN2671_c0_g1_i1":{
       "models.codon.MG_REV.ModelDescription":0.374793556054575
      },
     "C12_0_Habronattus_signatus_sra_clean_trinity_Trinity_TRINITY_DN5014_c0_g1_i4":{
       "models.codon.MG_REV.ModelDescription":0.4066083606453116
      },
     "C12_0_Hibana_sp_sra_clean_trinity_Trinity_TRINITY_DN2855_c0_g1_i1":{
       "models.codon.MG_REV.ModelDescription":0.5376841841852874
      },
     "C12_0_Hippasa_holmerae_sundaica_sra_clean_trinity_Trinity_TRINITY_DN104384_c0_g1_i1":{
       "models.codon.MG_REV.ModelDescription":0.1904959334593599
      },
     "C12_0_Hippasa_holmerae_sundaica_sra_clean_trinity_Trinity_TRINITY_DN20959_c0_g1_i1":{
       "models.codon.MG_REV.ModelDescription":0.0319122270335819
      },
     "C12_0_Hippasa_holmerae_sundaica_sra_clean_trinity_Trinity_TRINITY_DN29035_c0_g1_i1":{
       "models.codon.MG_REV.ModelDescription":0.4740588805422055
      },
     "C12_0_Homalonychus_theologus_sra_clean_trinity_Trinity_TRINITY_DN1237_c0_g1_i1":{
       "models.codon.MG_REV.ModelDescription":0.1443301127644055
      },
     "C12_0_Homalonychus_theologus_sra_clean_trinity_Trinity_TRINITY_DN1237_c0_g2_i1":{
       "models.codon.MG_REV.ModelDescription":0.1149564487642915
      },
     "C12_0_Homalonychus_theologus_sra_clean_trinity_Trinity_TRINITY_DN177_c0_g1_i1":{
       "models.codon.MG_REV.ModelDescription":3.087393986200603e-14
      },
     "C12_0_Homalonychus_theologus_sra_clean_trinity_Trinity_TRINITY_DN188_c0_g2_i3":{
       "models.codon.MG_REV.ModelDescription":0.1223762969105684
      },
     "C12_0_Homalonychus_theologus_sra_clean_trinity_Trinity_TRINITY_DN2127_c0_g1_i1":{
       "models.codon.MG_REV.ModelDescription":0.66929737231014
      },
     "C12_0_Homalonychus_theologus_sra_clean_trinity_Trinity_TRINITY_DN295_c0_g1_i1":{
       "models.codon.MG_REV.ModelDescription":0.08924286862599512
      },
     "C12_0_Homalonychus_theologus_sra_clean_trinity_Trinity_TRINITY_DN330_c0_g1_i3":{
       "models.codon.MG_REV.ModelDescription":0.4591049136871395
      },
     "C12_0_Homalonychus_theologus_sra_clean_trinity_Trinity_TRINITY_DN400_c0_g1_i3":{
       "models.codon.MG_REV.ModelDescription":0.4326916238929972
      },
     "C12_0_Homalonychus_theologus_sra_clean_trinity_Trinity_TRINITY_DN462_c0_g1_i1":{
       "models.codon.MG_REV.ModelDescription":0.2131416855676615
      },
     "C12_0_Leptoctenus_byrrhus_male_tjc00213_clean_trinity_Trinity_TRINITY_DN1556_c0_g1_i2":{
       "models.codon.MG_REV.ModelDescription":2.185083732682256e-13
      },
     "C12_0_Nilus_albocinctus_sra_clean_trinity_Trinity_TRINITY_DN52_c0_g1_i2":{
       "models.codon.MG_REV.ModelDescription":0.255594406794216
      },
     "C12_0_Nilus_albocinctus_sra_clean_trinity_Trinity_TRINITY_DN82_c0_g1_i3":{
       "models.codon.MG_REV.ModelDescription":0.002725137626240694
      },
     "C12_0_Nilus_albocinctus_sra_clean_trinity_Trinity_TRINITY_DN82_c0_g2_i1":{
       "models.codon.MG_REV.ModelDescription":0.1839712975081469
      },
     "C12_0_Odo_patricius_sra_clean_trinity_Trinity_TRINITY_DN10684_c0_g1_i2":{
       "models.codon.MG_REV.ModelDescription":0.9775230297502172
      },
     "C12_0_Odo_patricius_sra_clean_trinity_Trinity_TRINITY_DN27685_c0_g1_i1":{
       "models.codon.MG_REV.ModelDescription":0.01338129458087744
      },
     "C12_0_Odo_patricius_sra_clean_trinity_Trinity_TRINITY_DN32583_c0_g1_i1":{
       "models.codon.MG_REV.ModelDescription":0.07948472332973054
      },
     "C12_0_Oxyopes_sp_sra_clean_trinity_Trinity_TRINITY_DN2073_c0_g1_i2":{
       "models.codon.MG_REV.ModelDescription":0.3542659963276782
      },
     "C12_0_Oxyopes_sp_sra_clean_trinity_Trinity_TRINITY_DN2833_c0_g1_i1":{
       "models.codon.MG_REV.ModelDescription":0.2417315016975903
      },
     "C12_0_Phoneutria_nigriventer_female_J_IBSP_221741_clean_trinity_Trinity_TRINITY_DN1721_c0_g1_i1":{
       "models.codon.MG_REV.ModelDescription":0
      },
     "C12_0_Phoneutria_nigriventer_female_J_IBSP_221741_clean_trinity_Trinity_TRINITY_DN2781_c0_g1_i3":{
       "models.codon.MG_REV.ModelDescription":0.06614211758123752
      },
     "C12_0_Phoneutria_nigriventer_male_C_IBSP_214014_clean_trinity_Trinity_TRINITY_DN1302_c0_g3_i2":{
       "models.codon.MG_REV.ModelDescription":0.1343945324392276
      },
     "C12_0_Pisaurina_mira_sra_clean_trinity_Trinity_TRINITY_DN2905_c0_g1_i1":{
       "models.codon.MG_REV.ModelDescription":0.3077546427361685
      },
     "C12_0_Psechrus_singaporensis_sra_clean_trinity_Trinity_TRINITY_DN2740_c0_g1_i1":{
       "models.codon.MG_REV.ModelDescription":0.3933974125696156
      },
     "C12_0_Schizocosa_rovneri_sra_clean_trinity_Trinity_TRINITY_DN8520_c0_g1_i1":{
       "models.codon.MG_REV.ModelDescription":0.01301719889379517
      },
     "C12_0_Sergiolus_capulatus_sra_clean_trinity_Trinity_TRINITY_DN13534_c0_g1_i1":{
       "models.codon.MG_REV.ModelDescription":0.6493942239982003
      },
     "C12_0_Sergiolus_capulatus_sra_clean_trinity_Trinity_TRINITY_DN14659_c0_g1_i1":{
       "models.codon.MG_REV.ModelDescription":0.3057625951799926
      },
     "C12_0_Sosippus_placidus_sra_clean_trinity_Trinity_TRINITY_DN53548_c0_g1_i1":{
       "models.codon.MG_REV.ModelDescription":0.190650496969278
      },
     "C12_0_Sosippus_placidus_sra_clean_trinity_Trinity_TRINITY_DN61273_c0_g1_i1":{
       "models.codon.MG_REV.ModelDescription":0.1024856408805291
      },
     "C12_0_Sphedanus_quadrimaculatus_sra_clean_trinity_Trinity_TRINITY_DN1326_c0_g1_i2":{
       "models.codon.MG_REV.ModelDescription":0.1492991389706244
      },
     "C12_0_Sphedanus_quadrimaculatus_sra_clean_trinity_Trinity_TRINITY_DN177_c0_g1_i1":{
       "models.codon.MG_REV.ModelDescription":0.06693417670501441
      },
     "C12_0_Sphedanus_quadrimaculatus_sra_clean_trinity_Trinity_TRINITY_DN575_c0_g1_i1":{
       "models.codon.MG_REV.ModelDescription":0.1944872256030864
      },
     "C12_0_Thomisus_spectabilis_sra_clean_trinity_Trinity_TRINITY_DN10516_c0_g1_i1":{
       "models.codon.MG_REV.ModelDescription":1.24791492983966
      },
     "C12_1_Anahita_punctulata_male_tjc00297_clean_trinity_Trinity_TRINITY_DN49079_c0_g1_i1":{
       "models.codon.MG_REV.ModelDescription":0
      },
     "C12_1_ArachnoserverCDS_Gene_41as_U11_ctenitoxin_Pn1a_cDNA_sequence_of_a_toxin_from_the_venom_gland_of_the_spider_Phoneutria_nigriventer":{
       "models.codon.MG_REV.ModelDescription":0.009847504284479865
      },
     "C12_1_ArachnoserverCDS_Gene_45as_U12_ctenitoxin_Pn1a_cDNA_sequence_of_a_toxin_from_the_venom_gland_of_the_spider_Phoneutria_nigriventer":{
       "models.codon.MG_REV.ModelDescription":0.009820188577601306
      },
     "C12_1_Ctenus_captiosis_female_tjc00311_clean_trinity_Trinity_TRINITY_DN2670_c0_g2_i1":{
       "models.codon.MG_REV.ModelDescription":0
      },
     "C12_1_Ctenus_captiosis_male_tjc00303_clean_trinity_Trinity_TRINITY_DN2858_c0_g1_i6":{
       "models.codon.MG_REV.ModelDescription":0
      },
     "C12_1_Ctenus_corniger_sra_clean_trinity_Trinity_TRINITY_DN94115_c0_g1_i1":{
       "models.codon.MG_REV.ModelDescription":0.01112214609336088
      },
     "C12_1_Fecenia_protensa_sra_clean_trinity_Trinity_TRINITY_DN68206_c0_g1_i1":{
       "models.codon.MG_REV.ModelDescription":0
      },
     "C12_1_Isoctenus_aff_ordinario_female_G_IBSP_221742_clean_trinity_Trinity_TRINITY_DN167_c0_g1_i5":{
       "models.codon.MG_REV.ModelDescription":0.03177693891213524
      },
     "C12_1_Isoctenus_sp_female_F_IBSP_221743_clean_trinity_Trinity_TRINITY_DN2656_c0_g1_i1":{
       "models.codon.MG_REV.ModelDescription":0
      },
     "C12_1_Leptoctenus_byrrhus_female_tjc00136_clean_trinity_Trinity_TRINITY_DN2803_c0_g1_i1":{
       "models.codon.MG_REV.ModelDescription":0.01976441079461266
      },
     "C12_1_Phoneutria_nigriventer_female_H_IBSP_221739_clean_trinity_Trinity_TRINITY_DN417_c0_g1_i2":{
       "models.codon.MG_REV.ModelDescription":0
      },
     "C12_1_Phoneutria_nigriventer_female_I_IBSP_221740_clean_trinity_Trinity_TRINITY_DN49_c0_g1_i4":{
       "models.codon.MG_REV.ModelDescription":0.02972466594401053
      },
     "C12_1_Phoneutria_nigriventer_female_J_IBSP_221741_clean_trinity_Trinity_TRINITY_DN218_c0_g1_i10":{
       "models.codon.MG_REV.ModelDescription":0.009816178222768698
      },
     "C12_1_Phoneutria_nigriventer_male_B_IBSP_214013_clean_trinity_Trinity_TRINITY_DN2881_c0_g1_i2":{
       "models.codon.MG_REV.ModelDescription":0.03018102430432098
      },
     "C12_1_Phoneutria_nigriventer_male_C_IBSP_214014_clean_trinity_Trinity_TRINITY_DN407_c0_g2_i2":{
       "models.codon.MG_REV.ModelDescription":0.03991421804630939
      },
     "C12_1_Phoneutria_nigriventer_sra_clean_trinity_Trinity_TRINITY_DN26_c0_g1_i1":{
       "models.codon.MG_REV.ModelDescription":0.01972071373300327
      },
     "C14_0_Anahita_punctulata_male_tjc00297_clean_trinity_Trinity_TRINITY_DN76_c2_g1_i2":{
       "models.codon.MG_REV.ModelDescription":0.03390520797247474
      },
     "C14_0_Anahita_punctulata_sra_clean_trinity_Trinity_TRINITY_DN5443_c0_g1_i2":{
       "models.codon.MG_REV.ModelDescription":0.225622002943625
      },
     "C14_0_ArachnoserverCDS_Gene_63as_omega_ctenitoxin_Pn1a_gb_X73155_cDNA_sequence_of_a_toxin_from_the_venom_gland_of_the_spider_Phoneutria_nigriventer":{
       "models.codon.MG_REV.ModelDescription":0.01080009510306263
      },
     "C14_0_ArachnoserverCDS_Gene_70as_omega_ctenitoxin_Pn3b_cDNA_sequence_of_a_toxin_from_the_venom_gland_of_the_spider_Phoneutria_nigriventer":{
       "models.codon.MG_REV.ModelDescription":0.04104911348384887
      },
     "C14_0_Ctenus_captiosis_female_tjc00311_clean_trinity_Trinity_TRINITY_DN3195_c0_g1_i1":{
       "models.codon.MG_REV.ModelDescription":0
      },
     "C14_0_Ctenus_captiosis_female_tjc00311_clean_trinity_Trinity_TRINITY_DN3195_c0_g2_i3":{
       "models.codon.MG_REV.ModelDescription":0
      },
     "C14_0_Ctenus_corniger_sra_clean_trinity_Trinity_TRINITY_DN5409_c0_g1_i1":{
       "models.codon.MG_REV.ModelDescription":0.3326515373099667
      },
     "C14_0_Ctenus_exlineae_female_tjc00245_clean_trinity_Trinity_TRINITY_DN2573_c0_g2_i2":{
       "models.codon.MG_REV.ModelDescription":0.009951627849006855
      },
     "C14_0_Ctenus_hibernalis_male_tjc00148_clean_trinity_Trinity_TRINITY_DN234_c0_g1_i3":{
       "models.codon.MG_REV.ModelDescription":0
      },
     "C14_0_Dolomedes_triton_sra_clean_trinity_Trinity_TRINITY_DN1_c0_g1_i13":{
       "models.codon.MG_REV.ModelDescription":0.2947613541786864
      },
     "C14_0_Fecenia_protensa_sra_clean_trinity_Trinity_TRINITY_DN8394_c0_g1_i1":{
       "models.codon.MG_REV.ModelDescription":0.1729908674272512
      },
     "C14_0_Isoctenus_sp_female_F_IBSP_221743_clean_trinity_Trinity_TRINITY_DN56695_c0_g1_i1":{
       "models.codon.MG_REV.ModelDescription":0.01526760337818411
      },
     "C14_0_Isoctenus_sp_female_F_IBSP_221743_clean_trinity_Trinity_TRINITY_DN625_c0_g1_i2":{
       "models.codon.MG_REV.ModelDescription":0.01867629960355552
      },
     "C14_0_Leptoctenus_byrrhus_male_tjc00213_clean_trinity_Trinity_TRINITY_DN638_c0_g1_i5":{
       "models.codon.MG_REV.ModelDescription":0.02323244688341276
      },
     "C14_0_Phoneutria_nigriventer_female_H_IBSP_221739_clean_trinity_Trinity_TRINITY_DN84_c0_g1_i2":{
       "models.codon.MG_REV.ModelDescription":0.03082107992022823
      },
     "C14_0_Phoneutria_nigriventer_female_I_IBSP_221740_clean_trinity_Trinity_TRINITY_DN55_c0_g1_i3":{
       "models.codon.MG_REV.ModelDescription":0.02008671899681273
      },
     "C14_0_Phoneutria_nigriventer_female_I_IBSP_221740_clean_trinity_Trinity_TRINITY_DN79_c0_g1_i1":{
       "models.codon.MG_REV.ModelDescription":0
      },
     "C14_0_Phoneutria_nigriventer_female_J_IBSP_221741_clean_trinity_Trinity_TRINITY_DN76_c0_g3_i1":{
       "models.codon.MG_REV.ModelDescription":0.3150087232934574
      },
     "C14_0_Phoneutria_nigriventer_male_A_IBSP_214012_clean_trinity_Trinity_TRINITY_DN102_c0_g1_i6":{
       "models.codon.MG_REV.ModelDescription":0
      },
     "C14_0_Phoneutria_nigriventer_male_A_IBSP_214012_clean_trinity_Trinity_TRINITY_DN102_c0_g3_i5":{
       "models.codon.MG_REV.ModelDescription":0.01010315363852342
      },
     "C14_0_Phoneutria_nigriventer_male_B_IBSP_214013_clean_trinity_Trinity_TRINITY_DN244_c0_g1_i1":{
       "models.codon.MG_REV.ModelDescription":0.02391158299120277
      },
     "C14_0_Phoneutria_nigriventer_male_C_IBSP_214014_clean_trinity_Trinity_TRINITY_DN103_c0_g1_i9":{
       "models.codon.MG_REV.ModelDescription":0.01031805029280602
      },
     "C14_0_Phoneutria_nigriventer_male_C_IBSP_214014_clean_trinity_Trinity_TRINITY_DN103_c1_g1_i7":{
       "models.codon.MG_REV.ModelDescription":0.009913546234064177
      },
     "C14_0_Sosippus_placidus_sra_clean_trinity_Trinity_TRINITY_DN357_c0_g1_i3":{
       "models.codon.MG_REV.ModelDescription":0.2769452409449268
      },
     "C14_0_Thomisus_spectabilis_sra_clean_trinity_Trinity_TRINITY_DN824_c0_g1_i1":{
       "models.codon.MG_REV.ModelDescription":0.4218842622750891
      },
     "C6_0_Anahita_punctulata_male_tjc00297_clean_trinity_Trinity_TRINITY_DN15593_c0_g1_i1":{
       "models.codon.MG_REV.ModelDescription":0.4021268648628526
      },
     "C6_0_Anahita_punctulata_male_tjc00297_clean_trinity_Trinity_TRINITY_DN20627_c0_g1_i1":{
       "models.codon.MG_REV.ModelDescription":0
      },
     "C6_0_Anahita_punctulata_sra_clean_trinity_Trinity_TRINITY_DN134_c0_g1_i2":{
       "models.codon.MG_REV.ModelDescription":0.247085833375645
      },
     "C6_0_Anahita_punctulata_sra_clean_trinity_Trinity_TRINITY_DN37697_c0_g1_i1":{
       "models.codon.MG_REV.ModelDescription":0.1157254918257631
      },
     "C6_0_Ctenus_captiosis_female_tjc00305_clean_trinity_Trinity_TRINITY_DN3325_c0_g2_i9":{
       "models.codon.MG_REV.ModelDescription":0.04039484614332576
      },
     "C6_0_Ctenus_captiosis_female_tjc00305_clean_trinity_Trinity_TRINITY_DN3446_c0_g1_i2":{
       "models.codon.MG_REV.ModelDescription":0.09096178624734517
      },
     "C6_0_Ctenus_captiosis_female_tjc00305_clean_trinity_Trinity_TRINITY_DN5829_c0_g1_i1":{
       "models.codon.MG_REV.ModelDescription":0
      },
     "C6_0_Ctenus_captiosis_female_tjc00311_clean_trinity_Trinity_TRINITY_DN247_c0_g3_i1":{
       "models.codon.MG_REV.ModelDescription":0
      },
     "C6_0_Ctenus_captiosis_female_tjc00311_clean_trinity_Trinity_TRINITY_DN294_c0_g2_i3":{
       "models.codon.MG_REV.ModelDescription":0.4212285568272998
      },
     "C6_0_Ctenus_captiosis_male_tjc00306_clean_trinity_Trinity_TRINITY_DN1264_c0_g1_i5":{
       "models.codon.MG_REV.ModelDescription":0.05362107641025187
      },
     "C6_0_Ctenus_corniger_sra_clean_trinity_Trinity_TRINITY_DN108225_c0_g1_i1":{
       "models.codon.MG_REV.ModelDescription":0
      },
     "C6_0_Ctenus_corniger_sra_clean_trinity_Trinity_TRINITY_DN33470_c0_g1_i1":{
       "models.codon.MG_REV.ModelDescription":0.5784162263564039
      },
     "C6_0_Ctenus_corniger_sra_clean_trinity_Trinity_TRINITY_DN73648_c0_g1_i1":{
       "models.codon.MG_REV.ModelDescription":0.5054348971297761
      },
     "C6_0_Ctenus_corniger_sra_clean_trinity_Trinity_TRINITY_DN76_c0_g2_i2":{
       "models.codon.MG_REV.ModelDescription":0.3212868236164354
      },
     "C6_0_Ctenus_corniger_sra_clean_trinity_Trinity_TRINITY_DN76_c0_g3_i1":{
       "models.codon.MG_REV.ModelDescription":0.4996505300188216
      },
     "C6_0_Ctenus_corniger_sra_clean_trinity_Trinity_TRINITY_DN76_c1_g1_i1":{
       "models.codon.MG_REV.ModelDescription":0.005635413828819501
      },
     "C6_0_Ctenus_corniger_sra_clean_trinity_Trinity_TRINITY_DN82896_c0_g1_i1":{
       "models.codon.MG_REV.ModelDescription":0.05779490490362965
      },
     "C6_0_Ctenus_corniger_sra_clean_trinity_Trinity_TRINITY_DN877_c0_g1_i1":{
       "models.codon.MG_REV.ModelDescription":0.2399291477339574
      },
     "C6_0_Ctenus_corniger_sra_clean_trinity_Trinity_TRINITY_DN877_c0_g2_i1":{
       "models.codon.MG_REV.ModelDescription":0.6890113188113302
      },
     "C6_0_Ctenus_corniger_sra_clean_trinity_Trinity_TRINITY_DN88_c1_g1_i1":{
       "models.codon.MG_REV.ModelDescription":0.6880308906786551
      },
     "C6_0_Ctenus_corniger_sra_clean_trinity_Trinity_TRINITY_DN9745_c0_g1_i1":{
       "models.codon.MG_REV.ModelDescription":0.4921638194260732
      },
     "C6_0_Ctenus_exlineae_female_tjc00244_clean_trinity_Trinity_TRINITY_DN2484_c2_g1_i3":{
       "models.codon.MG_REV.ModelDescription":0
      },
     "C6_0_Ctenus_exlineae_female_tjc00244_clean_trinity_Trinity_TRINITY_DN69_c0_g1_i1":{
       "models.codon.MG_REV.ModelDescription":0
      },
     "C6_0_Ctenus_exlineae_female_tjc00244_clean_trinity_Trinity_TRINITY_DN7173_c0_g3_i2":{
       "models.codon.MG_REV.ModelDescription":0
      },
     "C6_0_Ctenus_exlineae_female_tjc00247_clean_trinity_Trinity_TRINITY_DN553_c0_g1_i5":{
       "models.codon.MG_REV.ModelDescription":0.01280302501800278
      },
     "C6_0_Ctenus_exlineae_male_tjc00246_clean_trinity_Trinity_TRINITY_DN1013_c0_g1_i1":{
       "models.codon.MG_REV.ModelDescription":0.01286822139722876
      },
     "C6_0_Ctenus_hibernalis_female_4926_BCB_0001_clean_trinity_Trinity_TRINITY_DN73_c0_g1_i1":{
       "models.codon.MG_REV.ModelDescription":0.03978662487512381
      },
     "C6_0_Ctenus_hibernalis_female_tjc00091_clean_trinity_Trinity_TRINITY_DN2047_c0_g1_i4":{
       "models.codon.MG_REV.ModelDescription":0
      },
     "C6_0_Ctenus_hibernalis_female_tjc00092_clean_trinity_Trinity_TRINITY_DN687_c0_g1_i2":{
       "models.codon.MG_REV.ModelDescription":0.03968457673765082
      },
     "C6_0_Ctenus_hibernalis_male_tjc00148_clean_trinity_Trinity_TRINITY_DN26_c1_g1_i1":{
       "models.codon.MG_REV.ModelDescription":0
      },
     "C6_0_Ctenus_hibernalis_male_tjc00148_clean_trinity_Trinity_TRINITY_DN829_c0_g1_i1":{
       "models.codon.MG_REV.ModelDescription":0.06777507199283898
      },
     "C6_0_Dolomedes_triton_sra_clean_trinity_Trinity_TRINITY_DN687_c0_g1_i1":{
       "models.codon.MG_REV.ModelDescription":0.02295483612119209
      },
     "C6_0_Fecenia_protensa_sra_clean_trinity_Trinity_TRINITY_DN1579_c0_g1_i1":{
       "models.codon.MG_REV.ModelDescription":0.2321663635171237
      },
     "C6_0_Habronattus_signatus_sra_clean_trinity_Trinity_TRINITY_DN1109_c0_g1_i1":{
       "models.codon.MG_REV.ModelDescription":0.8729029213968582
      },
     "C6_0_Habronattus_signatus_sra_clean_trinity_Trinity_TRINITY_DN21175_c0_g1_i1":{
       "models.codon.MG_REV.ModelDescription":0.6653610219459593
      },
     "C6_0_Habronattus_signatus_sra_clean_trinity_Trinity_TRINITY_DN275_c0_g1_i1":{
       "models.codon.MG_REV.ModelDescription":0.3964230747538729
      },
     "C6_0_Habronattus_signatus_sra_clean_trinity_Trinity_TRINITY_DN3363_c0_g1_i2":{
       "models.codon.MG_REV.ModelDescription":0.3928591877359542
      },
     "C6_0_Habronattus_signatus_sra_clean_trinity_Trinity_TRINITY_DN50_c0_g1_i1":{
       "models.codon.MG_REV.ModelDescription":0
      },
     "C6_0_Habronattus_signatus_sra_clean_trinity_Trinity_TRINITY_DN50_c0_g2_i1":{
       "models.codon.MG_REV.ModelDescription":0.07542863202280699
      },
     "C6_0_Hibana_sp_sra_clean_trinity_Trinity_TRINITY_DN3345_c0_g1_i1":{
       "models.codon.MG_REV.ModelDescription":0.8724476856166046
      },
     "C6_0_Hibana_sp_sra_clean_trinity_Trinity_TRINITY_DN46_c0_g1_i1":{
       "models.codon.MG_REV.ModelDescription":1.016830828056999
      },
     "C6_0_Hibana_sp_sra_clean_trinity_Trinity_TRINITY_DN676_c0_g1_i2":{
       "models.codon.MG_REV.ModelDescription":0.8302908657858841
      },
     "C6_0_Hippasa_holmerae_sundaica_sra_clean_trinity_Trinity_TRINITY_DN10504_c0_g1_i1":{
       "models.codon.MG_REV.ModelDescription":0.1977364514609301
      },
     "C6_0_Homalonychus_theologus_sra_clean_trinity_Trinity_TRINITY_DN624_c0_g1_i1":{
       "models.codon.MG_REV.ModelDescription":0.161761227763155
      },
     "C6_0_Isoctenus_aff_ordinario_female_G_IBSP_221742_clean_trinity_Trinity_TRINITY_DN10025_c0_g1_i1":{
       "models.codon.MG_REV.ModelDescription":0.01248786813556186
      },
     "C6_0_Isoctenus_aff_ordinario_female_G_IBSP_221742_clean_trinity_Trinity_TRINITY_DN541_c0_g1_i8":{
       "models.codon.MG_REV.ModelDescription":0.2632538521541552
      },
     "C6_0_Isoctenus_sp_female_F_IBSP_221743_clean_trinity_Trinity_TRINITY_DN135_c0_g2_i3":{
       "models.codon.MG_REV.ModelDescription":0.02920377341348832
      },
     "C6_0_Isoctenus_sp_female_F_IBSP_221743_clean_trinity_Trinity_TRINITY_DN2318_c0_g1_i1":{
       "models.codon.MG_REV.ModelDescription":0.08342688768670997
      },
     "C6_0_Isoctenus_sp_female_F_IBSP_221743_clean_trinity_Trinity_TRINITY_DN386_c0_g1_i10":{
       "models.codon.MG_REV.ModelDescription":0.1204259184258459
      },
     "C6_0_Isoctenus_sp_female_F_IBSP_221743_clean_trinity_Trinity_TRINITY_DN5951_c0_g1_i7":{
       "models.codon.MG_REV.ModelDescription":0.1512236927462324
      },
     "C6_0_Isoctenus_sp_female_F_IBSP_221743_clean_trinity_Trinity_TRINITY_DN7652_c0_g1_i1":{
       "models.codon.MG_REV.ModelDescription":0
      },
     "C6_0_Leptoctenus_byrrhus_female_tjc00136_clean_trinity_Trinity_TRINITY_DN2659_c0_g1_i1":{
       "models.codon.MG_REV.ModelDescription":0.06428970590247228
      },
     "C6_0_Misumenoides_formosipes_sra_clean_trinity_Trinity_TRINITY_DN2586_c0_g1_i1":{
       "models.codon.MG_REV.ModelDescription":0.2244606566933169
      },
     "C6_0_Nilus_albocinctus_sra_clean_trinity_Trinity_TRINITY_DN9725_c0_g1_i2":{
       "models.codon.MG_REV.ModelDescription":0.4188979415457711
      },
     "C6_0_Odo_patricius_sra_clean_trinity_Trinity_TRINITY_DN653_c0_g1_i1":{
       "models.codon.MG_REV.ModelDescription":0.6236172046100824
      },
     "C6_0_Odo_patricius_sra_clean_trinity_Trinity_TRINITY_DN72433_c0_g1_i1":{
       "models.codon.MG_REV.ModelDescription":0.3534460721058196
      },
     "C6_0_Peucetia_longipalpis_sra_clean_trinity_Trinity_TRINITY_DN8238_c0_g1_i1":{
       "models.codon.MG_REV.ModelDescription":1.056419591930291
      },
     "C6_0_Phoneutria_nigriventer_female_H_IBSP_221739_clean_trinity_Trinity_TRINITY_DN14050_c0_g1_i8":{
       "models.codon.MG_REV.ModelDescription":0.05770159806292482
      },
     "C6_0_Phoneutria_nigriventer_female_H_IBSP_221739_clean_trinity_Trinity_TRINITY_DN2446_c0_g1_i1":{
       "models.codon.MG_REV.ModelDescription":0.01291508656142667
      },
     "C6_0_Phoneutria_nigriventer_female_H_IBSP_221739_clean_trinity_Trinity_TRINITY_DN2925_c0_g1_i1":{
       "models.codon.MG_REV.ModelDescription":0
      },
     "C6_0_Phoneutria_nigriventer_female_H_IBSP_221739_clean_trinity_Trinity_TRINITY_DN2925_c0_g4_i2":{
       "models.codon.MG_REV.ModelDescription":0.01279370589554767
      },
     "C6_0_Phoneutria_nigriventer_female_H_IBSP_221739_clean_trinity_Trinity_TRINITY_DN3909_c0_g4_i2":{
       "models.codon.MG_REV.ModelDescription":0.4061446888453468
      },
     "C6_0_Phoneutria_nigriventer_female_H_IBSP_221739_clean_trinity_Trinity_TRINITY_DN76_c0_g1_i1":{
       "models.codon.MG_REV.ModelDescription":0.09028373019561235
      },
     "C6_0_Phoneutria_nigriventer_female_H_IBSP_221739_clean_trinity_Trinity_TRINITY_DN76_c0_g2_i1":{
       "models.codon.MG_REV.ModelDescription":0.003129454341411696
      },
     "C6_0_Phoneutria_nigriventer_female_H_IBSP_221739_clean_trinity_Trinity_TRINITY_DN76_c0_g3_i2":{
       "models.codon.MG_REV.ModelDescription":0.1327514266292074
      },
     "C6_0_Phoneutria_nigriventer_female_I_IBSP_221740_clean_trinity_Trinity_TRINITY_DN454_c1_g1_i1":{
       "models.codon.MG_REV.ModelDescription":0.01290670509830571
      },
     "C6_0_Phoneutria_nigriventer_female_I_IBSP_221740_clean_trinity_Trinity_TRINITY_DN8708_c0_g2_i1":{
       "models.codon.MG_REV.ModelDescription":0.014142569874113
      },
     "C6_0_Phoneutria_nigriventer_female_I_IBSP_221740_clean_trinity_Trinity_TRINITY_DN978_c0_g1_i1":{
       "models.codon.MG_REV.ModelDescription":0.02628232859405932
      },
     "C6_0_Phoneutria_nigriventer_female_J_IBSP_221741_clean_trinity_Trinity_TRINITY_DN1713_c0_g1_i11":{
       "models.codon.MG_REV.ModelDescription":0.01310068519331466
      },
     "C6_0_Phoneutria_nigriventer_female_J_IBSP_221741_clean_trinity_Trinity_TRINITY_DN67_c0_g1_i1":{
       "models.codon.MG_REV.ModelDescription":0
      },
     "C6_0_Phoneutria_nigriventer_male_A_IBSP_214012_clean_trinity_Trinity_TRINITY_DN2676_c0_g1_i4":{
       "models.codon.MG_REV.ModelDescription":0.5242840080353702
      },
     "C6_0_Phoneutria_nigriventer_male_A_IBSP_214012_clean_trinity_Trinity_TRINITY_DN43_c0_g1_i14":{
       "models.codon.MG_REV.ModelDescription":0.2028162422423579
      },
     "C6_0_Phoneutria_nigriventer_male_A_IBSP_214012_clean_trinity_Trinity_TRINITY_DN70_c0_g3_i1":{
       "models.codon.MG_REV.ModelDescription":0
      },
     "C6_0_Phoneutria_nigriventer_male_C_IBSP_214014_clean_trinity_Trinity_TRINITY_DN191_c3_g1_i1":{
       "models.codon.MG_REV.ModelDescription":0
      },
     "C6_0_Phoneutria_nigriventer_male_C_IBSP_214014_clean_trinity_Trinity_TRINITY_DN20_c0_g1_i1":{
       "models.codon.MG_REV.ModelDescription":0.0125436980900707
      },
     "C6_0_Phoneutria_nigriventer_male_C_IBSP_214014_clean_trinity_Trinity_TRINITY_DN87_c0_g1_i11":{
       "models.codon.MG_REV.ModelDescription":0.01861390368565809
      },
     "C6_0_Phoneutria_nigriventer_sra_clean_trinity_Trinity_TRINITY_DN1135_c1_g2_i1":{
       "models.codon.MG_REV.ModelDescription":0
      },
     "C6_0_Phoneutria_nigriventer_sra_clean_trinity_Trinity_TRINITY_DN6_c0_g2_i4":{
       "models.codon.MG_REV.ModelDescription":0
      },
     "C6_0_Phoneutria_nigriventer_sra_clean_trinity_Trinity_TRINITY_DN6_c1_g2_i1":{
       "models.codon.MG_REV.ModelDescription":0
      },
     "C6_0_Sosippus_placidus_sra_clean_trinity_Trinity_TRINITY_DN61408_c0_g1_i1":{
       "models.codon.MG_REV.ModelDescription":0.09677753085234775
      },
     "C6_0_Sosippus_placidus_sra_clean_trinity_Trinity_TRINITY_DN64687_c0_g1_i1":{
       "models.codon.MG_REV.ModelDescription":0.8718500654900433
      },
     "C6_0_Sosippus_placidus_sra_clean_trinity_Trinity_TRINITY_DN9158_c0_g1_i1":{
       "models.codon.MG_REV.ModelDescription":0.2461176569118012
      },
     "C8_0_Anahita_punctulata_male_tjc00297_clean_trinity_Trinity_TRINITY_DN147_c0_g1_i1":{
       "models.codon.MG_REV.ModelDescription":0.008189031589563713
      },
     "C8_0_Anahita_punctulata_male_tjc00297_clean_trinity_Trinity_TRINITY_DN147_c0_g2_i1":{
       "models.codon.MG_REV.ModelDescription":0.008527172313207987
      },
     "C8_0_Anahita_punctulata_male_tjc00297_clean_trinity_Trinity_TRINITY_DN147_c0_g3_i1":{
       "models.codon.MG_REV.ModelDescription":0
      },
     "C8_0_Anahita_punctulata_male_tjc00297_clean_trinity_Trinity_TRINITY_DN150_c1_g3_i1":{
       "models.codon.MG_REV.ModelDescription":0.2019923361005455
      },
     "C8_0_Anahita_punctulata_male_tjc00297_clean_trinity_Trinity_TRINITY_DN2371_c0_g1_i2":{
       "models.codon.MG_REV.ModelDescription":0
      },
     "C8_0_Anahita_punctulata_male_tjc00297_clean_trinity_Trinity_TRINITY_DN2881_c0_g1_i2":{
       "models.codon.MG_REV.ModelDescription":0
      },
     "C8_0_Anahita_punctulata_male_tjc00297_clean_trinity_Trinity_TRINITY_DN3336_c0_g1_i1":{
       "models.codon.MG_REV.ModelDescription":0.02156515251884446
      },
     "C8_0_Anahita_punctulata_male_tjc00297_clean_trinity_Trinity_TRINITY_DN34_c0_g1_i1":{
       "models.codon.MG_REV.ModelDescription":0.1170589900343929
      },
     "C8_0_Anahita_punctulata_male_tjc00297_clean_trinity_Trinity_TRINITY_DN35802_c0_g1_i1":{
       "models.codon.MG_REV.ModelDescription":0
      },
     "C8_0_Anahita_punctulata_male_tjc00297_clean_trinity_Trinity_TRINITY_DN3887_c0_g1_i3":{
       "models.codon.MG_REV.ModelDescription":0.0109997656225826
      },
     "C8_0_Anahita_punctulata_male_tjc00297_clean_trinity_Trinity_TRINITY_DN49084_c0_g1_i1":{
       "models.codon.MG_REV.ModelDescription":0.02599688526675815
      },
     "C8_0_Anahita_punctulata_male_tjc00297_clean_trinity_Trinity_TRINITY_DN49712_c0_g1_i1":{
       "models.codon.MG_REV.ModelDescription":0.009579226745327298
      },
     "C8_0_Anahita_punctulata_male_tjc00297_clean_trinity_Trinity_TRINITY_DN5261_c1_g1_i2":{
       "models.codon.MG_REV.ModelDescription":2.08376710587698e-13
      },
     "C8_0_Anahita_punctulata_male_tjc00297_clean_trinity_Trinity_TRINITY_DN548_c0_g2_i1":{
       "models.codon.MG_REV.ModelDescription":0.1297794118646599
      },
     "C8_0_Anahita_punctulata_male_tjc00297_clean_trinity_Trinity_TRINITY_DN58581_c0_g1_i1":{
       "models.codon.MG_REV.ModelDescription":0.3751100177856065
      },
     "C8_0_Anahita_punctulata_male_tjc00297_clean_trinity_Trinity_TRINITY_DN7619_c0_g2_i2":{
       "models.codon.MG_REV.ModelDescription":0.01937059988214542
      },
     "C8_0_Anahita_punctulata_male_tjc00297_clean_trinity_Trinity_TRINITY_DN918_c0_g1_i1":{
       "models.codon.MG_REV.ModelDescription":0.0281479299804177
      },
     "C8_0_Anahita_punctulata_male_tjc00297_clean_trinity_Trinity_TRINITY_DN951_c0_g2_i1":{
       "models.codon.MG_REV.ModelDescription":0.4198029467429694
      },
     "C8_0_Anahita_punctulata_sra_clean_trinity_Trinity_TRINITY_DN292_c0_g1_i1":{
       "models.codon.MG_REV.ModelDescription":0.297042175695276
      },
     "C8_0_Anahita_punctulata_sra_clean_trinity_Trinity_TRINITY_DN354_c0_g2_i1":{
       "models.codon.MG_REV.ModelDescription":0.06275565996198301
      },
     "C8_0_Anahita_punctulata_sra_clean_trinity_Trinity_TRINITY_DN4280_c0_g1_i1":{
       "models.codon.MG_REV.ModelDescription":0.1475352083925708
      },
     "C8_0_Anahita_punctulata_sra_clean_trinity_Trinity_TRINITY_DN57468_c0_g1_i1":{
       "models.codon.MG_REV.ModelDescription":0
      },
     "C8_0_Anahita_punctulata_sra_clean_trinity_Trinity_TRINITY_DN8673_c0_g1_i1":{
       "models.codon.MG_REV.ModelDescription":0.03915394986188801
      },
     "C8_0_ArachnoserverCDS_Gene_20as_kappa_ctenitoxin_Pn1a_gb_AF015663_cDNA_sequence_of_a_toxin_from_the_venom_gland_of_the_spider_Phoneutria_nigriventer":{
       "models.codon.MG_REV.ModelDescription":0.01147489133165738
      },
     "C8_0_ArachnoserverCDS_Gene_29as_U9_ctenitoxin_Pn1a_cDNA_sequence_of_a_toxin_from_the_venom_gland_of_the_spider_Phoneutria_nigriventer":{
       "models.codon.MG_REV.ModelDescription":0.01043731601931956
      },
     "C8_0_ArachnoserverCDS_Gene_37as_U7_ctenitoxin_Pn1a_cDNA_sequence_of_a_toxin_from_the_venom_gland_of_the_spider_Phoneutria_nigriventer":{
       "models.codon.MG_REV.ModelDescription":1.194690408594068e-16
      },
     "C8_0_Ctenus_captiosis_female_tjc00305_clean_trinity_Trinity_TRINITY_DN23233_c0_g1_i5":{
       "models.codon.MG_REV.ModelDescription":0
      },
     "C8_0_Ctenus_captiosis_female_tjc00305_clean_trinity_Trinity_TRINITY_DN3493_c0_g1_i2":{
       "models.codon.MG_REV.ModelDescription":0.01106276255571904
      },
     "C8_0_Ctenus_captiosis_female_tjc00305_clean_trinity_Trinity_TRINITY_DN41773_c0_g1_i1":{
       "models.codon.MG_REV.ModelDescription":0
      },
     "C8_0_Ctenus_captiosis_female_tjc00305_clean_trinity_Trinity_TRINITY_DN4_c0_g1_i1":{
       "models.codon.MG_REV.ModelDescription":0.02404075068625594
      },
     "C8_0_Ctenus_captiosis_female_tjc00305_clean_trinity_Trinity_TRINITY_DN51_c0_g1_i1":{
       "models.codon.MG_REV.ModelDescription":0.02242496223877531
      },
     "C8_0_Ctenus_captiosis_female_tjc00305_clean_trinity_Trinity_TRINITY_DN762_c4_g1_i1":{
       "models.codon.MG_REV.ModelDescription":0
      },
     "C8_0_Ctenus_captiosis_female_tjc00311_clean_trinity_Trinity_TRINITY_DN100466_c0_g1_i1":{
       "models.codon.MG_REV.ModelDescription":0.02859076060152655
      },
     "C8_0_Ctenus_captiosis_female_tjc00311_clean_trinity_Trinity_TRINITY_DN1514_c0_g1_i2":{
       "models.codon.MG_REV.ModelDescription":0
      },
     "C8_0_Ctenus_captiosis_female_tjc00311_clean_trinity_Trinity_TRINITY_DN3492_c0_g1_i6":{
       "models.codon.MG_REV.ModelDescription":0.1462463326910973
      },
     "C8_0_Ctenus_captiosis_female_tjc00311_clean_trinity_Trinity_TRINITY_DN393_c1_g2_i6":{
       "models.codon.MG_REV.ModelDescription":0.09806665574530087
      },
     "C8_0_Ctenus_captiosis_female_tjc00311_clean_trinity_Trinity_TRINITY_DN430_c0_g1_i1":{
       "models.codon.MG_REV.ModelDescription":0.02769025490711959
      },
     "C8_0_Ctenus_captiosis_female_tjc00311_clean_trinity_Trinity_TRINITY_DN430_c0_g2_i3":{
       "models.codon.MG_REV.ModelDescription":0.009179535182087578
      },
     "C8_0_Ctenus_captiosis_female_tjc00311_clean_trinity_Trinity_TRINITY_DN43385_c0_g1_i1":{
       "models.codon.MG_REV.ModelDescription":0.01127596543630081
      },
     "C8_0_Ctenus_captiosis_female_tjc00311_clean_trinity_Trinity_TRINITY_DN5506_c0_g1_i5":{
       "models.codon.MG_REV.ModelDescription":0.01034273280390306
      },
     "C8_0_Ctenus_captiosis_female_tjc00311_clean_trinity_Trinity_TRINITY_DN812_c0_g1_i1":{
       "models.codon.MG_REV.ModelDescription":0.3281773082652429
      },
     "C8_0_Ctenus_captiosis_female_tjc00311_clean_trinity_Trinity_TRINITY_DN812_c0_g2_i1":{
       "models.codon.MG_REV.ModelDescription":0
      },
     "C8_0_Ctenus_captiosis_male_tjc00303_clean_trinity_Trinity_TRINITY_DN1852_c0_g1_i3":{
       "models.codon.MG_REV.ModelDescription":0
      },
     "C8_0_Ctenus_captiosis_male_tjc00303_clean_trinity_Trinity_TRINITY_DN7370_c0_g1_i1":{
       "models.codon.MG_REV.ModelDescription":0.0337183439315552
      },
     "C8_0_Ctenus_captiosis_male_tjc00306_clean_trinity_Trinity_TRINITY_DN17688_c0_g1_i1":{
       "models.codon.MG_REV.ModelDescription":0.02394306212159254
      },
     "C8_0_Ctenus_captiosis_male_tjc00306_clean_trinity_Trinity_TRINITY_DN46_c0_g1_i1":{
       "models.codon.MG_REV.ModelDescription":0.03086091024702829
      },
     "C8_0_Ctenus_captiosis_male_tjc00306_clean_trinity_Trinity_TRINITY_DN568_c0_g1_i4":{
       "models.codon.MG_REV.ModelDescription":0.01163262357879503
      },
     "C8_0_Ctenus_captiosis_male_tjc00306_clean_trinity_Trinity_TRINITY_DN8190_c0_g1_i1":{
       "models.codon.MG_REV.ModelDescription":0.3329837494610677
      },
     "C8_0_Ctenus_corniger_sra_clean_trinity_Trinity_TRINITY_DN1030_c0_g1_i1":{
       "models.codon.MG_REV.ModelDescription":1.356751312352122
      },
     "C8_0_Ctenus_corniger_sra_clean_trinity_Trinity_TRINITY_DN1055_c0_g1_i1":{
       "models.codon.MG_REV.ModelDescription":0.2906163199975996
      },
     "C8_0_Ctenus_corniger_sra_clean_trinity_Trinity_TRINITY_DN116899_c0_g1_i1":{
       "models.codon.MG_REV.ModelDescription":0.1429136578914107
      },
     "C8_0_Ctenus_corniger_sra_clean_trinity_Trinity_TRINITY_DN1548_c0_g1_i1":{
       "models.codon.MG_REV.ModelDescription":1.081255502405259
      },
     "C8_0_Ctenus_corniger_sra_clean_trinity_Trinity_TRINITY_DN16312_c0_g1_i1":{
       "models.codon.MG_REV.ModelDescription":0.4815737761615828
      },
     "C8_0_Ctenus_corniger_sra_clean_trinity_Trinity_TRINITY_DN21_c0_g1_i1":{
       "models.codon.MG_REV.ModelDescription":0.1296132562283803
      },
     "C8_0_Ctenus_corniger_sra_clean_trinity_Trinity_TRINITY_DN21_c0_g2_i2":{
       "models.codon.MG_REV.ModelDescription":0.276236868686273
      },
     "C8_0_Ctenus_corniger_sra_clean_trinity_Trinity_TRINITY_DN2218_c0_g1_i1":{
       "models.codon.MG_REV.ModelDescription":0.04726915147537489
      },
     "C8_0_Ctenus_corniger_sra_clean_trinity_Trinity_TRINITY_DN29999_c0_g1_i1":{
       "models.codon.MG_REV.ModelDescription":0.06373549318944079
      },
     "C8_0_Ctenus_corniger_sra_clean_trinity_Trinity_TRINITY_DN3212_c0_g1_i1":{
       "models.codon.MG_REV.ModelDescription":0.3249676859167734
      },
     "C8_0_Ctenus_corniger_sra_clean_trinity_Trinity_TRINITY_DN54298_c0_g1_i1":{
       "models.codon.MG_REV.ModelDescription":0.5847570833455907
      },
     "C8_0_Ctenus_corniger_sra_clean_trinity_Trinity_TRINITY_DN62606_c0_g1_i1":{
       "models.codon.MG_REV.ModelDescription":0.2244031532051653
      },
     "C8_0_Ctenus_corniger_sra_clean_trinity_Trinity_TRINITY_DN66103_c0_g1_i1":{
       "models.codon.MG_REV.ModelDescription":0.3117579237276202
      },
     "C8_0_Ctenus_corniger_sra_clean_trinity_Trinity_TRINITY_DN7803_c0_g2_i1":{
       "models.codon.MG_REV.ModelDescription":0.3144915964560164
      },
     "C8_0_Ctenus_corniger_sra_clean_trinity_Trinity_TRINITY_DN88_c0_g1_i1":{
       "models.codon.MG_REV.ModelDescription":0.2336030790086851
      },
     "C8_0_Ctenus_corniger_sra_clean_trinity_Trinity_TRINITY_DN91754_c0_g1_i1":{
       "models.codon.MG_REV.ModelDescription":0.2135812574277975
      },
     "C8_0_Ctenus_exlineae_female_tjc00244_clean_trinity_Trinity_TRINITY_DN2324_c0_g2_i2":{
       "models.codon.MG_REV.ModelDescription":0
      },
     "C8_0_Ctenus_exlineae_female_tjc00244_clean_trinity_Trinity_TRINITY_DN3117_c0_g1_i5":{
       "models.codon.MG_REV.ModelDescription":0.02903660185397763
      },
     "C8_0_Ctenus_exlineae_female_tjc00244_clean_trinity_Trinity_TRINITY_DN4528_c0_g1_i1":{
       "models.codon.MG_REV.ModelDescription":0.08288678492055301
      },
     "C8_0_Ctenus_exlineae_female_tjc00244_clean_trinity_Trinity_TRINITY_DN47759_c0_g1_i1":{
       "models.codon.MG_REV.ModelDescription":0.1348381680488536
      },
     "C8_0_Ctenus_exlineae_female_tjc00244_clean_trinity_Trinity_TRINITY_DN52099_c0_g1_i1":{
       "models.codon.MG_REV.ModelDescription":0.06242220295196236
      },
     "C8_0_Ctenus_exlineae_female_tjc00244_clean_trinity_Trinity_TRINITY_DN86_c0_g1_i1":{
       "models.codon.MG_REV.ModelDescription":0
      },
     "C8_0_Ctenus_exlineae_female_tjc00245_clean_trinity_Trinity_TRINITY_DN16252_c0_g1_i2":{
       "models.codon.MG_REV.ModelDescription":0.1302466958921857
      },
     "C8_0_Ctenus_exlineae_female_tjc00245_clean_trinity_Trinity_TRINITY_DN1728_c0_g1_i8":{
       "models.codon.MG_REV.ModelDescription":0.0225764786396169
      },
     "C8_0_Ctenus_exlineae_female_tjc00245_clean_trinity_Trinity_TRINITY_DN3141_c0_g1_i2":{
       "models.codon.MG_REV.ModelDescription":0.009609505989012885
      },
     "C8_0_Ctenus_exlineae_female_tjc00245_clean_trinity_Trinity_TRINITY_DN674_c0_g6_i1":{
       "models.codon.MG_REV.ModelDescription":0
      },
     "C8_0_Ctenus_exlineae_female_tjc00247_clean_trinity_Trinity_TRINITY_DN11350_c0_g1_i1":{
       "models.codon.MG_REV.ModelDescription":0.01118900723843805
      },
     "C8_0_Ctenus_exlineae_female_tjc00247_clean_trinity_Trinity_TRINITY_DN2225_c0_g1_i2":{
       "models.codon.MG_REV.ModelDescription":0.02874465471097942
      },
     "C8_0_Ctenus_exlineae_female_tjc00247_clean_trinity_Trinity_TRINITY_DN288_c0_g1_i2":{
       "models.codon.MG_REV.ModelDescription":0.00950217031019113
      },
     "C8_0_Ctenus_exlineae_female_tjc00247_clean_trinity_Trinity_TRINITY_DN503_c3_g1_i3":{
       "models.codon.MG_REV.ModelDescription":0.0341099442881074
      },
     "C8_0_Ctenus_exlineae_male_tjc00242_clean_trinity_Trinity_TRINITY_DN6530_c0_g1_i1":{
       "models.codon.MG_REV.ModelDescription":0.3185011945431804
      },
     "C8_0_Ctenus_exlineae_male_tjc00242_clean_trinity_Trinity_TRINITY_DN66_c0_g3_i1":{
       "models.codon.MG_REV.ModelDescription":0.0445660025408351
      },
     "C8_0_Ctenus_exlineae_male_tjc00242_clean_trinity_Trinity_TRINITY_DN686_c0_g1_i1":{
       "models.codon.MG_REV.ModelDescription":0
      },
     "C8_0_Ctenus_exlineae_male_tjc00242_clean_trinity_Trinity_TRINITY_DN953_c0_g1_i1":{
       "models.codon.MG_REV.ModelDescription":0.02676339749717017
      },
     "C8_0_Ctenus_exlineae_male_tjc00246_clean_trinity_Trinity_TRINITY_DN2229_c0_g1_i1":{
       "models.codon.MG_REV.ModelDescription":0
      },
     "C8_0_Ctenus_exlineae_male_tjc00246_clean_trinity_Trinity_TRINITY_DN29_c0_g1_i1":{
       "models.codon.MG_REV.ModelDescription":0
      },
     "C8_0_Ctenus_exlineae_male_tjc00246_clean_trinity_Trinity_TRINITY_DN725_c0_g2_i1":{
       "models.codon.MG_REV.ModelDescription":0.01050429736141297
      },
     "C8_0_Ctenus_hibernalis_female_4926_BCB_0001_clean_trinity_Trinity_TRINITY_DN129_c1_g2_i3":{
       "models.codon.MG_REV.ModelDescription":0.02918680295268092
      },
     "C8_0_Ctenus_hibernalis_female_4926_BCB_0001_clean_trinity_Trinity_TRINITY_DN19192_c0_g3_i1":{
       "models.codon.MG_REV.ModelDescription":0
      },
     "C8_0_Ctenus_hibernalis_female_4926_BCB_0001_clean_trinity_Trinity_TRINITY_DN2159_c0_g1_i2":{
       "models.codon.MG_REV.ModelDescription":0.04311068463192141
      },
     "C8_0_Ctenus_hibernalis_female_4926_BCB_0001_clean_trinity_Trinity_TRINITY_DN2349_c0_g2_i1":{
       "models.codon.MG_REV.ModelDescription":0.04247437038253659
      },
     "C8_0_Ctenus_hibernalis_female_4926_BCB_0001_clean_trinity_Trinity_TRINITY_DN328_c0_g3_i1":{
       "models.codon.MG_REV.ModelDescription":0.01103497892277117
      },
     "C8_0_Ctenus_hibernalis_female_4926_BCB_0001_clean_trinity_Trinity_TRINITY_DN676_c0_g1_i6":{
       "models.codon.MG_REV.ModelDescription":0.0085641834908646
      },
     "C8_0_Ctenus_hibernalis_female_tjc00091_clean_trinity_Trinity_TRINITY_DN136_c1_g2_i10":{
       "models.codon.MG_REV.ModelDescription":0
      },
     "C8_0_Ctenus_hibernalis_female_tjc00091_clean_trinity_Trinity_TRINITY_DN219_c1_g1_i1":{
       "models.codon.MG_REV.ModelDescription":0.02259199194017259
      },
     "C8_0_Ctenus_hibernalis_female_tjc00091_clean_trinity_Trinity_TRINITY_DN492_c0_g1_i3":{
       "models.codon.MG_REV.ModelDescription":0
      },
     "C8_0_Ctenus_hibernalis_female_tjc00092_clean_trinity_Trinity_TRINITY_DN1972_c2_g1_i1":{
       "models.codon.MG_REV.ModelDescription":0
      },
     "C8_0_Ctenus_hibernalis_female_tjc00092_clean_trinity_Trinity_TRINITY_DN225_c0_g1_i4":{
       "models.codon.MG_REV.ModelDescription":0
      },
     "C8_0_Ctenus_hibernalis_male_tjc00148_clean_trinity_Trinity_TRINITY_DN103_c0_g1_i4":{
       "models.codon.MG_REV.ModelDescription":0.1412095464560494
      },
     "C8_0_Ctenus_hibernalis_male_tjc00148_clean_trinity_Trinity_TRINITY_DN3863_c0_g1_i2":{
       "models.codon.MG_REV.ModelDescription":0.02979989602215463
      },
     "C8_0_Dolomedes_triton_sra_clean_trinity_Trinity_TRINITY_DN129_c0_g1_i1":{
       "models.codon.MG_REV.ModelDescription":0
      },
     "C8_0_Dolomedes_triton_sra_clean_trinity_Trinity_TRINITY_DN15139_c0_g1_i1":{
       "models.codon.MG_REV.ModelDescription":0.7978082342525962
      },
     "C8_0_Dolomedes_triton_sra_clean_trinity_Trinity_TRINITY_DN2389_c0_g1_i1":{
       "models.codon.MG_REV.ModelDescription":0.4286552479931078
      },
     "C8_0_Dolomedes_triton_sra_clean_trinity_Trinity_TRINITY_DN26_c0_g1_i2":{
       "models.codon.MG_REV.ModelDescription":0.1637465852887842
      },
     "C8_0_Dolomedes_triton_sra_clean_trinity_Trinity_TRINITY_DN26_c0_g2_i1":{
       "models.codon.MG_REV.ModelDescription":0.5086012178301043
      },
     "C8_0_Dolomedes_triton_sra_clean_trinity_Trinity_TRINITY_DN3523_c0_g2_i1":{
       "models.codon.MG_REV.ModelDescription":0.16083585443166
      },
     "C8_0_Dolomedes_triton_sra_clean_trinity_Trinity_TRINITY_DN591_c0_g1_i4":{
       "models.codon.MG_REV.ModelDescription":0.290589952713698
      },
     "C8_0_Dolomedes_triton_sra_clean_trinity_Trinity_TRINITY_DN6181_c0_g1_i1":{
       "models.codon.MG_REV.ModelDescription":0.05439184001993386
      },
     "C8_0_Dolomedes_triton_sra_clean_trinity_Trinity_TRINITY_DN74_c0_g1_i1":{
       "models.codon.MG_REV.ModelDescription":0.1425086284629239
      },
     "C8_0_Fecenia_protensa_sra_clean_trinity_Trinity_TRINITY_DN1016_c0_g1_i1":{
       "models.codon.MG_REV.ModelDescription":0.1816124483722489
      },
     "C8_0_Fecenia_protensa_sra_clean_trinity_Trinity_TRINITY_DN108086_c0_g1_i1":{
       "models.codon.MG_REV.ModelDescription":0.2755158841127713
      },
     "C8_0_Fecenia_protensa_sra_clean_trinity_Trinity_TRINITY_DN117979_c0_g1_i1":{
       "models.codon.MG_REV.ModelDescription":0.7140535069835479
      },
     "C8_0_Fecenia_protensa_sra_clean_trinity_Trinity_TRINITY_DN16594_c0_g1_i1":{
       "models.codon.MG_REV.ModelDescription":0.1871051277746126
      },
     "C8_0_Fecenia_protensa_sra_clean_trinity_Trinity_TRINITY_DN1897_c0_g1_i1":{
       "models.codon.MG_REV.ModelDescription":0.06983577921266843
      },
     "C8_0_Fecenia_protensa_sra_clean_trinity_Trinity_TRINITY_DN1936_c0_g2_i1":{
       "models.codon.MG_REV.ModelDescription":0.1340634036792325
      },
     "C8_0_Fecenia_protensa_sra_clean_trinity_Trinity_TRINITY_DN195_c0_g1_i1":{
       "models.codon.MG_REV.ModelDescription":0.3513294722763416
      },
     "C8_0_Fecenia_protensa_sra_clean_trinity_Trinity_TRINITY_DN2056_c0_g1_i1":{
       "models.codon.MG_REV.ModelDescription":0.3437966266033752
      },
     "C8_0_Fecenia_protensa_sra_clean_trinity_Trinity_TRINITY_DN22254_c0_g3_i1":{
       "models.codon.MG_REV.ModelDescription":0.1413269888458436
      },
     "C8_0_Fecenia_protensa_sra_clean_trinity_Trinity_TRINITY_DN4249_c0_g1_i2":{
       "models.codon.MG_REV.ModelDescription":0.07357714957975676
      },
     "C8_0_Fecenia_protensa_sra_clean_trinity_Trinity_TRINITY_DN6268_c0_g1_i1":{
       "models.codon.MG_REV.ModelDescription":0.8114916425293101
      },
     "C8_0_Fecenia_protensa_sra_clean_trinity_Trinity_TRINITY_DN67_c0_g1_i1":{
       "models.codon.MG_REV.ModelDescription":0.07239833882162219
      },
     "C8_0_Fecenia_protensa_sra_clean_trinity_Trinity_TRINITY_DN67_c0_g2_i1":{
       "models.codon.MG_REV.ModelDescription":0.03904354368474889
      },
     "C8_0_Fecenia_protensa_sra_clean_trinity_Trinity_TRINITY_DN9331_c0_g2_i2":{
       "models.codon.MG_REV.ModelDescription":0.01271527145642841
      },
     "C8_0_Fecenia_protensa_sra_clean_trinity_Trinity_TRINITY_DN97950_c0_g1_i1":{
       "models.codon.MG_REV.ModelDescription":0.1379600611742196
      },
     "C8_0_Habronattus_signatus_sra_clean_trinity_Trinity_TRINITY_DN1229_c0_g1_i1":{
       "models.codon.MG_REV.ModelDescription":1.068686248221801
      },
     "C8_0_Habronattus_signatus_sra_clean_trinity_Trinity_TRINITY_DN1244_c0_g1_i10":{
       "models.codon.MG_REV.ModelDescription":1.280982000171616
      },
     "C8_0_Habronattus_signatus_sra_clean_trinity_Trinity_TRINITY_DN2094_c0_g1_i1":{
       "models.codon.MG_REV.ModelDescription":0.8235533281188835
      },
     "C8_0_Habronattus_signatus_sra_clean_trinity_Trinity_TRINITY_DN2124_c0_g1_i1":{
       "models.codon.MG_REV.ModelDescription":0.3605042847291904
      },
     "C8_0_Habronattus_signatus_sra_clean_trinity_Trinity_TRINITY_DN28800_c0_g1_i1":{
       "models.codon.MG_REV.ModelDescription":0.1967455619995973
      },
     "C8_0_Habronattus_signatus_sra_clean_trinity_Trinity_TRINITY_DN35348_c0_g1_i1":{
       "models.codon.MG_REV.ModelDescription":0.1595838429523342
      },
     "C8_0_Habronattus_signatus_sra_clean_trinity_Trinity_TRINITY_DN428_c0_g1_i1":{
       "models.codon.MG_REV.ModelDescription":0.7984167193088251
      },
     "C8_0_Habronattus_signatus_sra_clean_trinity_Trinity_TRINITY_DN450_c0_g1_i1":{
       "models.codon.MG_REV.ModelDescription":0.211581784662397
      },
     "C8_0_Habronattus_signatus_sra_clean_trinity_Trinity_TRINITY_DN5474_c0_g1_i1":{
       "models.codon.MG_REV.ModelDescription":0.6620042091037767
      },
     "C8_0_Habronattus_signatus_sra_clean_trinity_Trinity_TRINITY_DN5856_c0_g1_i1":{
       "models.codon.MG_REV.ModelDescription":0.4466883371868648
      },
     "C8_0_Habronattus_signatus_sra_clean_trinity_Trinity_TRINITY_DN6234_c0_g1_i1":{
       "models.codon.MG_REV.ModelDescription":0.1263308584675034
      },
     "C8_0_Habronattus_signatus_sra_clean_trinity_Trinity_TRINITY_DN691_c0_g1_i1":{
       "models.codon.MG_REV.ModelDescription":0.199734099229266
      },
     "C8_0_Hibana_sp_sra_clean_trinity_Trinity_TRINITY_DN1135_c0_g3_i2":{
       "models.codon.MG_REV.ModelDescription":0.2892814146265384
      },
     "C8_0_Hibana_sp_sra_clean_trinity_Trinity_TRINITY_DN1700_c0_g1_i1":{
       "models.codon.MG_REV.ModelDescription":0.4269975806250086
      },
     "C8_0_Hibana_sp_sra_clean_trinity_Trinity_TRINITY_DN2112_c0_g1_i1":{
       "models.codon.MG_REV.ModelDescription":0.2135525621822636
      },
     "C8_0_Hibana_sp_sra_clean_trinity_Trinity_TRINITY_DN2612_c0_g1_i1":{
       "models.codon.MG_REV.ModelDescription":0.8547903016169948
      },
     "C8_0_Hibana_sp_sra_clean_trinity_Trinity_TRINITY_DN342_c0_g1_i1":{
       "models.codon.MG_REV.ModelDescription":0.2531399338463394
      },
     "C8_0_Hibana_sp_sra_clean_trinity_Trinity_TRINITY_DN35618_c0_g1_i1":{
       "models.codon.MG_REV.ModelDescription":0.4500845922123964
      },
     "C8_0_Hibana_sp_sra_clean_trinity_Trinity_TRINITY_DN467_c0_g1_i1":{
       "models.codon.MG_REV.ModelDescription":0.5330909835225758
      },
     "C8_0_Hibana_sp_sra_clean_trinity_Trinity_TRINITY_DN55357_c0_g1_i1":{
       "models.codon.MG_REV.ModelDescription":0.2813401748872543
      },
     "C8_0_Hibana_sp_sra_clean_trinity_Trinity_TRINITY_DN605_c0_g1_i2":{
       "models.codon.MG_REV.ModelDescription":0.1520198014386456
      },
     "C8_0_Hippasa_holmerae_sundaica_sra_clean_trinity_Trinity_TRINITY_DN105571_c0_g1_i1":{
       "models.codon.MG_REV.ModelDescription":0.06630171551214586
      },
     "C8_0_Hippasa_holmerae_sundaica_sra_clean_trinity_Trinity_TRINITY_DN112719_c0_g1_i1":{
       "models.codon.MG_REV.ModelDescription":0.03073546243407058
      },
     "C8_0_Hippasa_holmerae_sundaica_sra_clean_trinity_Trinity_TRINITY_DN1335_c1_g1_i1":{
       "models.codon.MG_REV.ModelDescription":0.04424921355449235
      },
     "C8_0_Hippasa_holmerae_sundaica_sra_clean_trinity_Trinity_TRINITY_DN1732_c0_g1_i2":{
       "models.codon.MG_REV.ModelDescription":0.09605012592080005
      },
     "C8_0_Hippasa_holmerae_sundaica_sra_clean_trinity_Trinity_TRINITY_DN210_c0_g1_i1":{
       "models.codon.MG_REV.ModelDescription":0.06168982955290173
      },
     "C8_0_Hippasa_holmerae_sundaica_sra_clean_trinity_Trinity_TRINITY_DN335_c0_g1_i1":{
       "models.codon.MG_REV.ModelDescription":0.08711159285104735
      },
     "C8_0_Hippasa_holmerae_sundaica_sra_clean_trinity_Trinity_TRINITY_DN3670_c0_g2_i1":{
       "models.codon.MG_REV.ModelDescription":0.2352699623822806
      },
     "C8_0_Hippasa_holmerae_sundaica_sra_clean_trinity_Trinity_TRINITY_DN601_c1_g1_i2":{
       "models.codon.MG_REV.ModelDescription":0.3297975201579003
      },
     "C8_0_Hippasa_holmerae_sundaica_sra_clean_trinity_Trinity_TRINITY_DN6237_c0_g1_i1":{
       "models.codon.MG_REV.ModelDescription":0.183270008653636
      },
     "C8_0_Hippasa_holmerae_sundaica_sra_clean_trinity_Trinity_TRINITY_DN66434_c0_g1_i1":{
       "models.codon.MG_REV.ModelDescription":0.05722786300713972
      },
     "C8_0_Hippasa_holmerae_sundaica_sra_clean_trinity_Trinity_TRINITY_DN767_c0_g1_i1":{
       "models.codon.MG_REV.ModelDescription":0.2867778016591874
      },
     "C8_0_Homalonychus_theologus_sra_clean_trinity_Trinity_TRINITY_DN11698_c0_g1_i1":{
       "models.codon.MG_REV.ModelDescription":0.1437706177697417
      },
     "C8_0_Homalonychus_theologus_sra_clean_trinity_Trinity_TRINITY_DN3081_c0_g1_i1":{
       "models.codon.MG_REV.ModelDescription":0.04534134081181469
      },
     "C8_0_Homalonychus_theologus_sra_clean_trinity_Trinity_TRINITY_DN392_c0_g1_i1":{
       "models.codon.MG_REV.ModelDescription":0.2510230886175306
      },
     "C8_0_Homalonychus_theologus_sra_clean_trinity_Trinity_TRINITY_DN441_c0_g1_i1":{
       "models.codon.MG_REV.ModelDescription":0.2587176057950899
      },
     "C8_0_Isoctenus_aff_ordinario_female_G_IBSP_221742_clean_trinity_Trinity_TRINITY_DN134_c0_g1_i4":{
       "models.codon.MG_REV.ModelDescription":0.1539770984088735
      },
     "C8_0_Isoctenus_aff_ordinario_female_G_IBSP_221742_clean_trinity_Trinity_TRINITY_DN279_c0_g1_i1":{
       "models.codon.MG_REV.ModelDescription":0.01751550406025473
      },
     "C8_0_Isoctenus_aff_ordinario_female_G_IBSP_221742_clean_trinity_Trinity_TRINITY_DN3418_c0_g1_i1":{
       "models.codon.MG_REV.ModelDescription":0.06081962029934141
      },
     "C8_0_Isoctenus_aff_ordinario_female_G_IBSP_221742_clean_trinity_Trinity_TRINITY_DN46_c0_g2_i1":{
       "models.codon.MG_REV.ModelDescription":0.1271198815322603
      },
     "C8_0_Isoctenus_aff_ordinario_female_G_IBSP_221742_clean_trinity_Trinity_TRINITY_DN56_c0_g1_i13":{
       "models.codon.MG_REV.ModelDescription":0.03948892641741749
      },
     "C8_0_Isoctenus_aff_ordinario_female_G_IBSP_221742_clean_trinity_Trinity_TRINITY_DN56_c0_g3_i1":{
       "models.codon.MG_REV.ModelDescription":0.1035755631227296
      },
     "C8_0_Isoctenus_aff_ordinario_female_G_IBSP_221742_clean_trinity_Trinity_TRINITY_DN637_c0_g1_i1":{
       "models.codon.MG_REV.ModelDescription":0.00846773483116056
      },
     "C8_0_Isoctenus_aff_ordinario_female_G_IBSP_221742_clean_trinity_Trinity_TRINITY_DN849_c0_g1_i2":{
       "models.codon.MG_REV.ModelDescription":0.1794298425420995
      },
     "C8_0_Isoctenus_aff_ordinario_female_G_IBSP_221742_clean_trinity_Trinity_TRINITY_DN8593_c2_g1_i3":{
       "models.codon.MG_REV.ModelDescription":0.2170484403201493
      },
     "C8_0_Isoctenus_sp_female_F_IBSP_221743_clean_trinity_Trinity_TRINITY_DN1589_c0_g3_i2":{
       "models.codon.MG_REV.ModelDescription":0.0107487256022114
      },
     "C8_0_Isoctenus_sp_female_F_IBSP_221743_clean_trinity_Trinity_TRINITY_DN203_c0_g2_i1":{
       "models.codon.MG_REV.ModelDescription":0
      },
     "C8_0_Isoctenus_sp_female_F_IBSP_221743_clean_trinity_Trinity_TRINITY_DN282_c0_g1_i2":{
       "models.codon.MG_REV.ModelDescription":0.02010414460125759
      },
     "C8_0_Isoctenus_sp_female_F_IBSP_221743_clean_trinity_Trinity_TRINITY_DN286_c0_g1_i2":{
       "models.codon.MG_REV.ModelDescription":0.08166229236615365
      },
     "C8_0_Isoctenus_sp_female_F_IBSP_221743_clean_trinity_Trinity_TRINITY_DN332_c0_g1_i4":{
       "models.codon.MG_REV.ModelDescription":0.09282174473430731
      },
     "C8_0_Isoctenus_sp_female_F_IBSP_221743_clean_trinity_Trinity_TRINITY_DN332_c0_g2_i1":{
       "models.codon.MG_REV.ModelDescription":0.04003210552049474
      },
     "C8_0_Isoctenus_sp_female_F_IBSP_221743_clean_trinity_Trinity_TRINITY_DN409_c0_g1_i1":{
       "models.codon.MG_REV.ModelDescription":0.02036751663490045
      },
     "C8_0_Isoctenus_sp_female_F_IBSP_221743_clean_trinity_Trinity_TRINITY_DN4935_c0_g2_i5":{
       "models.codon.MG_REV.ModelDescription":0.3813146966011642
      },
     "C8_0_Isoctenus_sp_female_F_IBSP_221743_clean_trinity_Trinity_TRINITY_DN59819_c0_g1_i1":{
       "models.codon.MG_REV.ModelDescription":0.02011498143515019
      },
     "C8_0_Leptoctenus_byrrhus_female_tjc00136_clean_trinity_Trinity_TRINITY_DN10333_c0_g1_i1":{
       "models.codon.MG_REV.ModelDescription":0.07947713597087283
      },
     "C8_0_Leptoctenus_byrrhus_female_tjc00136_clean_trinity_Trinity_TRINITY_DN103_c0_g1_i2":{
       "models.codon.MG_REV.ModelDescription":0
      },
     "C8_0_Leptoctenus_byrrhus_female_tjc00136_clean_trinity_Trinity_TRINITY_DN1341_c0_g1_i3":{
       "models.codon.MG_REV.ModelDescription":0.02622612580768754
      },
     "C8_0_Leptoctenus_byrrhus_female_tjc00136_clean_trinity_Trinity_TRINITY_DN2019_c0_g1_i1":{
       "models.codon.MG_REV.ModelDescription":0.02732284580021983
      },
     "C8_0_Leptoctenus_byrrhus_female_tjc00136_clean_trinity_Trinity_TRINITY_DN2847_c0_g3_i1":{
       "models.codon.MG_REV.ModelDescription":0.005418189368386864
      },
     "C8_0_Leptoctenus_byrrhus_female_tjc00136_clean_trinity_Trinity_TRINITY_DN347_c0_g3_i1":{
       "models.codon.MG_REV.ModelDescription":0.07636692498776655
      },
     "C8_0_Leptoctenus_byrrhus_male_tjc00213_clean_trinity_Trinity_TRINITY_DN11589_c0_g1_i5":{
       "models.codon.MG_REV.ModelDescription":0
      },
     "C8_0_Leptoctenus_byrrhus_male_tjc00213_clean_trinity_Trinity_TRINITY_DN3154_c0_g1_i1":{
       "models.codon.MG_REV.ModelDescription":0.05325805425997381
      },
     "C8_0_Leptoctenus_byrrhus_male_tjc00213_clean_trinity_Trinity_TRINITY_DN6509_c0_g1_i1":{
       "models.codon.MG_REV.ModelDescription":0.06666451063520755
      },
     "C8_0_Leptoctenus_byrrhus_male_tjc00213_clean_trinity_Trinity_TRINITY_DN8989_c0_g1_i1":{
       "models.codon.MG_REV.ModelDescription":0
      },
     "C8_0_Leptoctenus_byrrhus_male_tjc00222_clean_trinity_Trinity_TRINITY_DN4382_c0_g1_i10":{
       "models.codon.MG_REV.ModelDescription":0.01825063934037454
      },
     "C8_0_Leptoctenus_byrrhus_male_tjc00222_clean_trinity_Trinity_TRINITY_DN523_c0_g1_i1":{
       "models.codon.MG_REV.ModelDescription":0.03559833952315881
      },
     "C8_0_Leptoctenus_byrrhus_male_tjc00222_clean_trinity_Trinity_TRINITY_DN628_c2_g1_i2":{
       "models.codon.MG_REV.ModelDescription":0.05730059752533484
      },
     "C8_0_Misumenoides_formosipes_sra_clean_trinity_Trinity_TRINITY_DN253_c0_g1_i6":{
       "models.codon.MG_REV.ModelDescription":0.2131683982403987
      },
     "C8_0_Misumenoides_formosipes_sra_clean_trinity_Trinity_TRINITY_DN305_c0_g1_i1":{
       "models.codon.MG_REV.ModelDescription":0.01068118487150577
      },
     "C8_0_Misumenoides_formosipes_sra_clean_trinity_Trinity_TRINITY_DN4831_c0_g1_i1":{
       "models.codon.MG_REV.ModelDescription":0.2861404837444635
      },
     "C8_0_Misumenoides_formosipes_sra_clean_trinity_Trinity_TRINITY_DN7088_c0_g1_i1":{
       "models.codon.MG_REV.ModelDescription":0.06702284850545052
      },
     "C8_0_Nilus_albocinctus_sra_clean_trinity_Trinity_TRINITY_DN1020_c0_g1_i1":{
       "models.codon.MG_REV.ModelDescription":0.02952738852819945
      },
     "C8_0_Nilus_albocinctus_sra_clean_trinity_Trinity_TRINITY_DN3932_c0_g1_i2":{
       "models.codon.MG_REV.ModelDescription":0.4588003407558991
      },
     "C8_0_Nilus_albocinctus_sra_clean_trinity_Trinity_TRINITY_DN47893_c0_g1_i1":{
       "models.codon.MG_REV.ModelDescription":0.1996784869230116
      },
     "C8_0_Nilus_albocinctus_sra_clean_trinity_Trinity_TRINITY_DN5117_c0_g1_i1":{
       "models.codon.MG_REV.ModelDescription":0.2011147356392771
      },
     "C8_0_Nilus_albocinctus_sra_clean_trinity_Trinity_TRINITY_DN66025_c0_g1_i1":{
       "models.codon.MG_REV.ModelDescription":0.6457091880119372
      },
     "C8_0_Nilus_albocinctus_sra_clean_trinity_Trinity_TRINITY_DN71480_c0_g1_i1":{
       "models.codon.MG_REV.ModelDescription":0.1703974850832712
      },
     "C8_0_Odo_patricius_sra_clean_trinity_Trinity_TRINITY_DN1045_c0_g1_i1":{
       "models.codon.MG_REV.ModelDescription":0.5584933210146145
      },
     "C8_0_Odo_patricius_sra_clean_trinity_Trinity_TRINITY_DN115_c0_g1_i5":{
       "models.codon.MG_REV.ModelDescription":0.876832312220459
      },
     "C8_0_Odo_patricius_sra_clean_trinity_Trinity_TRINITY_DN17396_c0_g1_i1":{
       "models.codon.MG_REV.ModelDescription":0.02043279499395477
      },
     "C8_0_Odo_patricius_sra_clean_trinity_Trinity_TRINITY_DN26031_c0_g1_i1":{
       "models.codon.MG_REV.ModelDescription":1.173869954453659
      },
     "C8_0_Odo_patricius_sra_clean_trinity_Trinity_TRINITY_DN27458_c0_g1_i1":{
       "models.codon.MG_REV.ModelDescription":0.1190623523049608
      },
     "C8_0_Odo_patricius_sra_clean_trinity_Trinity_TRINITY_DN32425_c0_g1_i1":{
       "models.codon.MG_REV.ModelDescription":0.3501415433500194
      },
     "C8_0_Odo_patricius_sra_clean_trinity_Trinity_TRINITY_DN44819_c0_g1_i1":{
       "models.codon.MG_REV.ModelDescription":0.2869099478126265
      },
     "C8_0_Odo_patricius_sra_clean_trinity_Trinity_TRINITY_DN50580_c0_g1_i1":{
       "models.codon.MG_REV.ModelDescription":0.362758068611418
      },
     "C8_0_Odo_patricius_sra_clean_trinity_Trinity_TRINITY_DN65612_c0_g1_i1":{
       "models.codon.MG_REV.ModelDescription":0.01083025837046922
      },
     "C8_0_Odo_patricius_sra_clean_trinity_Trinity_TRINITY_DN71485_c0_g1_i1":{
       "models.codon.MG_REV.ModelDescription":0.7296102441622804
      },
     "C8_0_Odo_patricius_sra_clean_trinity_Trinity_TRINITY_DN73974_c0_g1_i1":{
       "models.codon.MG_REV.ModelDescription":0.6574394002013144
      },
     "C8_0_Odo_patricius_sra_clean_trinity_Trinity_TRINITY_DN8026_c0_g1_i1":{
       "models.codon.MG_REV.ModelDescription":0.2787563368640641
      },
     "C8_0_Odo_patricius_sra_clean_trinity_Trinity_TRINITY_DN82947_c0_g1_i1":{
       "models.codon.MG_REV.ModelDescription":0.6039370627687085
      },
     "C8_0_Odo_patricius_sra_clean_trinity_Trinity_TRINITY_DN8371_c0_g1_i1":{
       "models.codon.MG_REV.ModelDescription":0
      },
     "C8_0_Odo_patricius_sra_clean_trinity_Trinity_TRINITY_DN85127_c0_g1_i1":{
       "models.codon.MG_REV.ModelDescription":0.7116489078705851
      },
     "C8_0_Odo_patricius_sra_clean_trinity_Trinity_TRINITY_DN9764_c0_g1_i1":{
       "models.codon.MG_REV.ModelDescription":0.008752890781881868
      },
     "C8_0_Odo_patricius_sra_clean_trinity_Trinity_TRINITY_DN9764_c0_g2_i1":{
       "models.codon.MG_REV.ModelDescription":0.04466009645572411
      },
     "C8_0_Odo_patricius_sra_clean_trinity_Trinity_TRINITY_DN9764_c1_g1_i1":{
       "models.codon.MG_REV.ModelDescription":0.1024191884299767
      },
     "C8_0_Oxyopes_sp_sra_clean_trinity_Trinity_TRINITY_DN1564_c0_g1_i1":{
       "models.codon.MG_REV.ModelDescription":0.2911697625427156
      },
     "C8_0_Oxyopes_sp_sra_clean_trinity_Trinity_TRINITY_DN1789_c0_g1_i2":{
       "models.codon.MG_REV.ModelDescription":0.1049335824049491
      },
     "C8_0_Oxyopes_sp_sra_clean_trinity_Trinity_TRINITY_DN24_c0_g1_i2":{
       "models.codon.MG_REV.ModelDescription":0.112638964626778
      },
     "C8_0_Oxyopes_sp_sra_clean_trinity_Trinity_TRINITY_DN49614_c0_g1_i1":{
       "models.codon.MG_REV.ModelDescription":0.03970572960452046
      },
     "C8_0_Oxyopes_sp_sra_clean_trinity_Trinity_TRINITY_DN4997_c0_g1_i1":{
       "models.codon.MG_REV.ModelDescription":0.1300307342088037
      },
     "C8_0_Oxyopes_sp_sra_clean_trinity_Trinity_TRINITY_DN600_c0_g1_i1":{
       "models.codon.MG_REV.ModelDescription":0.05116822199555002
      },
     "C8_0_Oxyopes_sp_sra_clean_trinity_Trinity_TRINITY_DN72068_c0_g1_i1":{
       "models.codon.MG_REV.ModelDescription":0
      },
     "C8_0_Pardosa_pseudoannulata_sra_clean_trinity_Trinity_TRINITY_DN1458_c0_g1_i1":{
       "models.codon.MG_REV.ModelDescription":0.08755448319223885
      },
     "C8_0_Pardosa_pseudoannulata_sra_clean_trinity_Trinity_TRINITY_DN15133_c0_g1_i1":{
       "models.codon.MG_REV.ModelDescription":0.09362254579235947
      },
     "C8_0_Pardosa_pseudoannulata_sra_clean_trinity_Trinity_TRINITY_DN15403_c0_g1_i1":{
       "models.codon.MG_REV.ModelDescription":0.08185520995538953
      },
     "C8_0_Pardosa_pseudoannulata_sra_clean_trinity_Trinity_TRINITY_DN1635_c0_g1_i1":{
       "models.codon.MG_REV.ModelDescription":0.3058025001239488
      },
     "C8_0_Pardosa_pseudoannulata_sra_clean_trinity_Trinity_TRINITY_DN322_c0_g1_i1":{
       "models.codon.MG_REV.ModelDescription":0.3011936455955216
      },
     "C8_0_Pardosa_pseudoannulata_sra_clean_trinity_Trinity_TRINITY_DN3626_c0_g1_i2":{
       "models.codon.MG_REV.ModelDescription":0.111682234040576
      },
     "C8_0_Pardosa_pseudoannulata_sra_clean_trinity_Trinity_TRINITY_DN4093_c0_g1_i1":{
       "models.codon.MG_REV.ModelDescription":0.3231011364399372
      },
     "C8_0_Peucetia_longipalpis_sra_clean_trinity_Trinity_TRINITY_DN17_c0_g1_i1":{
       "models.codon.MG_REV.ModelDescription":0.02103834787580799
      },
     "C8_0_Peucetia_longipalpis_sra_clean_trinity_Trinity_TRINITY_DN22560_c0_g1_i1":{
       "models.codon.MG_REV.ModelDescription":0.2557944313194845
      },
     "C8_0_Peucetia_longipalpis_sra_clean_trinity_Trinity_TRINITY_DN24070_c0_g1_i1":{
       "models.codon.MG_REV.ModelDescription":0.4343952188465247
      },
     "C8_0_Peucetia_longipalpis_sra_clean_trinity_Trinity_TRINITY_DN351_c0_g1_i1":{
       "models.codon.MG_REV.ModelDescription":0.07658882008888397
      },
     "C8_0_Peucetia_longipalpis_sra_clean_trinity_Trinity_TRINITY_DN36_c0_g1_i1":{
       "models.codon.MG_REV.ModelDescription":0.2806192953413201
      },
     "C8_0_Peucetia_longipalpis_sra_clean_trinity_Trinity_TRINITY_DN4063_c0_g1_i1":{
       "models.codon.MG_REV.ModelDescription":0.2693074356982229
      },
     "C8_0_Peucetia_longipalpis_sra_clean_trinity_Trinity_TRINITY_DN463_c0_g1_i1":{
       "models.codon.MG_REV.ModelDescription":0.7015479709609065
      },
     "C8_0_Peucetia_longipalpis_sra_clean_trinity_Trinity_TRINITY_DN6286_c0_g1_i1":{
       "models.codon.MG_REV.ModelDescription":0.2622920697205572
      },
     "C8_0_Peucetia_longipalpis_sra_clean_trinity_Trinity_TRINITY_DN6959_c0_g2_i1":{
       "models.codon.MG_REV.ModelDescription":0
      },
     "C8_0_Peucetia_longipalpis_sra_clean_trinity_Trinity_TRINITY_DN887_c0_g1_i1":{
       "models.codon.MG_REV.ModelDescription":0.2708624939582107
      },
     "C8_0_Peucetia_longipalpis_sra_clean_trinity_Trinity_TRINITY_DN910_c0_g1_i1":{
       "models.codon.MG_REV.ModelDescription":0.5514304695417741
      },
     "C8_0_Phoneutria_nigriventer_female_H_IBSP_221739_clean_trinity_Trinity_TRINITY_DN108_c0_g1_i1":{
       "models.codon.MG_REV.ModelDescription":0
      },
     "C8_0_Phoneutria_nigriventer_female_H_IBSP_221739_clean_trinity_Trinity_TRINITY_DN2070_c0_g1_i1":{
       "models.codon.MG_REV.ModelDescription":0.009136547145714663
      },
     "C8_0_Phoneutria_nigriventer_female_H_IBSP_221739_clean_trinity_Trinity_TRINITY_DN2419_c0_g1_i1":{
       "models.codon.MG_REV.ModelDescription":0
      },
     "C8_0_Phoneutria_nigriventer_female_H_IBSP_221739_clean_trinity_Trinity_TRINITY_DN2956_c0_g1_i1":{
       "models.codon.MG_REV.ModelDescription":0.009412116410071822
      },
     "C8_0_Phoneutria_nigriventer_female_H_IBSP_221739_clean_trinity_Trinity_TRINITY_DN589_c0_g1_i1":{
       "models.codon.MG_REV.ModelDescription":0.008423988134344225
      },
     "C8_0_Phoneutria_nigriventer_female_H_IBSP_221739_clean_trinity_Trinity_TRINITY_DN5_c1_g1_i2":{
       "models.codon.MG_REV.ModelDescription":0.01135216906487595
      },
     "C8_0_Phoneutria_nigriventer_female_H_IBSP_221739_clean_trinity_Trinity_TRINITY_DN702_c2_g1_i3":{
       "models.codon.MG_REV.ModelDescription":0.02106694142865409
      },
     "C8_0_Phoneutria_nigriventer_female_H_IBSP_221739_clean_trinity_Trinity_TRINITY_DN7870_c0_g1_i1":{
       "models.codon.MG_REV.ModelDescription":0.04368100348294091
      },
     "C8_0_Phoneutria_nigriventer_female_I_IBSP_221740_clean_trinity_Trinity_TRINITY_DN1033_c0_g1_i1":{
       "models.codon.MG_REV.ModelDescription":0.02374997887332101
      },
     "C8_0_Phoneutria_nigriventer_female_I_IBSP_221740_clean_trinity_Trinity_TRINITY_DN104_c0_g1_i1":{
       "models.codon.MG_REV.ModelDescription":0.01055200175927012
      },
     "C8_0_Phoneutria_nigriventer_female_I_IBSP_221740_clean_trinity_Trinity_TRINITY_DN130_c0_g2_i7":{
       "models.codon.MG_REV.ModelDescription":0
      },
     "C8_0_Phoneutria_nigriventer_female_I_IBSP_221740_clean_trinity_Trinity_TRINITY_DN1566_c0_g1_i1":{
       "models.codon.MG_REV.ModelDescription":0
      },
     "C8_0_Phoneutria_nigriventer_female_I_IBSP_221740_clean_trinity_Trinity_TRINITY_DN1890_c0_g1_i1":{
       "models.codon.MG_REV.ModelDescription":0
      },
     "C8_0_Phoneutria_nigriventer_female_I_IBSP_221740_clean_trinity_Trinity_TRINITY_DN2354_c0_g1_i1":{
       "models.codon.MG_REV.ModelDescription":0
      },
     "C8_0_Phoneutria_nigriventer_female_I_IBSP_221740_clean_trinity_Trinity_TRINITY_DN32211_c0_g1_i1":{
       "models.codon.MG_REV.ModelDescription":0.1370121917390551
      },
     "C8_0_Phoneutria_nigriventer_female_I_IBSP_221740_clean_trinity_Trinity_TRINITY_DN42_c0_g2_i1":{
       "models.codon.MG_REV.ModelDescription":0.00356649094353419
      },
     "C8_0_Phoneutria_nigriventer_female_J_IBSP_221741_clean_trinity_Trinity_TRINITY_DN316_c0_g2_i2":{
       "models.codon.MG_REV.ModelDescription":0.1334251214019646
      },
     "C8_0_Phoneutria_nigriventer_female_J_IBSP_221741_clean_trinity_Trinity_TRINITY_DN37_c0_g1_i3":{
       "models.codon.MG_REV.ModelDescription":0
      },
     "C8_0_Phoneutria_nigriventer_female_J_IBSP_221741_clean_trinity_Trinity_TRINITY_DN402_c0_g1_i3":{
       "models.codon.MG_REV.ModelDescription":0.01772680709024598
      },
     "C8_0_Phoneutria_nigriventer_female_J_IBSP_221741_clean_trinity_Trinity_TRINITY_DN4345_c0_g1_i1":{
       "models.codon.MG_REV.ModelDescription":0.1758997468226521
      },
     "C8_0_Phoneutria_nigriventer_female_J_IBSP_221741_clean_trinity_Trinity_TRINITY_DN49_c1_g1_i1":{
       "models.codon.MG_REV.ModelDescription":0
      },
     "C8_0_Phoneutria_nigriventer_female_J_IBSP_221741_clean_trinity_Trinity_TRINITY_DN53334_c0_g1_i1":{
       "models.codon.MG_REV.ModelDescription":0
      },
     "C8_0_Phoneutria_nigriventer_female_J_IBSP_221741_clean_trinity_Trinity_TRINITY_DN5909_c0_g1_i5":{
       "models.codon.MG_REV.ModelDescription":0.02358179279372757
      },
     "C8_0_Phoneutria_nigriventer_female_J_IBSP_221741_clean_trinity_Trinity_TRINITY_DN64_c0_g1_i1":{
       "models.codon.MG_REV.ModelDescription":0.01065402658228604
      },
     "C8_0_Phoneutria_nigriventer_female_J_IBSP_221741_clean_trinity_Trinity_TRINITY_DN92_c0_g2_i1":{
       "models.codon.MG_REV.ModelDescription":0.008525759279511666
      },
     "C8_0_Phoneutria_nigriventer_male_A_IBSP_214012_clean_trinity_Trinity_TRINITY_DN191_c0_g1_i1":{
       "models.codon.MG_REV.ModelDescription":0
      },
     "C8_0_Phoneutria_nigriventer_male_A_IBSP_214012_clean_trinity_Trinity_TRINITY_DN2676_c0_g2_i2":{
       "models.codon.MG_REV.ModelDescription":0.01174370030974136
      },
     "C8_0_Phoneutria_nigriventer_male_A_IBSP_214012_clean_trinity_Trinity_TRINITY_DN305_c0_g1_i5":{
       "models.codon.MG_REV.ModelDescription":0.1573612599573668
      },
     "C8_0_Phoneutria_nigriventer_male_A_IBSP_214012_clean_trinity_Trinity_TRINITY_DN306_c0_g1_i3":{
       "models.codon.MG_REV.ModelDescription":0.03375082007772855
      },
     "C8_0_Phoneutria_nigriventer_male_B_IBSP_214013_clean_trinity_Trinity_TRINITY_DN106_c0_g1_i3":{
       "models.codon.MG_REV.ModelDescription":0.01141205166126639
      },
     "C8_0_Phoneutria_nigriventer_male_B_IBSP_214013_clean_trinity_Trinity_TRINITY_DN134_c0_g1_i10":{
       "models.codon.MG_REV.ModelDescription":0
      },
     "C8_0_Phoneutria_nigriventer_male_B_IBSP_214013_clean_trinity_Trinity_TRINITY_DN183_c0_g1_i1":{
       "models.codon.MG_REV.ModelDescription":0.0778224865101412
      },
     "C8_0_Phoneutria_nigriventer_male_B_IBSP_214013_clean_trinity_Trinity_TRINITY_DN75_c0_g1_i1":{
       "models.codon.MG_REV.ModelDescription":0
      },
     "C8_0_Phoneutria_nigriventer_male_C_IBSP_214014_clean_trinity_Trinity_TRINITY_DN1085_c0_g1_i1":{
       "models.codon.MG_REV.ModelDescription":0.3377768345052938
      },
     "C8_0_Phoneutria_nigriventer_male_C_IBSP_214014_clean_trinity_Trinity_TRINITY_DN2082_c0_g1_i1":{
       "models.codon.MG_REV.ModelDescription":0.02214176099170785
      },
     "C8_0_Phoneutria_nigriventer_male_C_IBSP_214014_clean_trinity_Trinity_TRINITY_DN296_c0_g1_i3":{
       "models.codon.MG_REV.ModelDescription":0.06869117958742336
      },
     "C8_0_Phoneutria_nigriventer_male_C_IBSP_214014_clean_trinity_Trinity_TRINITY_DN352_c0_g1_i4":{
       "models.codon.MG_REV.ModelDescription":0
      },
     "C8_0_Phoneutria_nigriventer_male_C_IBSP_214014_clean_trinity_Trinity_TRINITY_DN36_c0_g1_i1":{
       "models.codon.MG_REV.ModelDescription":0.02233084276672223
      },
     "C8_0_Phoneutria_nigriventer_male_C_IBSP_214014_clean_trinity_Trinity_TRINITY_DN36_c1_g1_i1":{
       "models.codon.MG_REV.ModelDescription":0.01081686278050088
      },
     "C8_0_Phoneutria_nigriventer_male_C_IBSP_214014_clean_trinity_Trinity_TRINITY_DN48_c0_g1_i6":{
       "models.codon.MG_REV.ModelDescription":0
      },
     "C8_0_Phoneutria_nigriventer_male_C_IBSP_214014_clean_trinity_Trinity_TRINITY_DN55_c0_g1_i11":{
       "models.codon.MG_REV.ModelDescription":0
      },
     "C8_0_Phoneutria_nigriventer_sra_clean_trinity_Trinity_TRINITY_DN152_c0_g1_i3":{
       "models.codon.MG_REV.ModelDescription":0.002821435257017913
      },
     "C8_0_Phoneutria_nigriventer_sra_clean_trinity_Trinity_TRINITY_DN2023_c1_g1_i1":{
       "models.codon.MG_REV.ModelDescription":0.008606557810480671
      },
     "C8_0_Phoneutria_nigriventer_sra_clean_trinity_Trinity_TRINITY_DN225_c0_g1_i1":{
       "models.codon.MG_REV.ModelDescription":0.009204586810877248
      },
     "C8_0_Phoneutria_nigriventer_sra_clean_trinity_Trinity_TRINITY_DN278_c0_g4_i1":{
       "models.codon.MG_REV.ModelDescription":0.2747646461189396
      },
     "C8_0_Phoneutria_nigriventer_sra_clean_trinity_Trinity_TRINITY_DN31_c0_g1_i6":{
       "models.codon.MG_REV.ModelDescription":0
      },
     "C8_0_Phoneutria_nigriventer_sra_clean_trinity_Trinity_TRINITY_DN70_c0_g1_i11":{
       "models.codon.MG_REV.ModelDescription":0.008728125653692303
      },
     "C8_0_Phoneutria_nigriventer_sra_clean_trinity_Trinity_TRINITY_DN727_c0_g4_i1":{
       "models.codon.MG_REV.ModelDescription":0
      },
     "C8_0_Phoneutria_nigriventer_sra_clean_trinity_Trinity_TRINITY_DN79_c0_g3_i1":{
       "models.codon.MG_REV.ModelDescription":0
      },
     "C8_0_Phoneutria_nigriventer_sra_clean_trinity_Trinity_TRINITY_DN899_c0_g1_i11":{
       "models.codon.MG_REV.ModelDescription":0.007520237113581463
      },
     "C8_0_Pisaurina_mira_sra_clean_trinity_Trinity_TRINITY_DN18198_c0_g1_i1":{
       "models.codon.MG_REV.ModelDescription":0.2109828769517974
      },
     "C8_0_Psechrus_singaporensis_sra_clean_trinity_Trinity_TRINITY_DN104313_c0_g1_i1":{
       "models.codon.MG_REV.ModelDescription":0
      },
     "C8_0_Psechrus_singaporensis_sra_clean_trinity_Trinity_TRINITY_DN20448_c0_g1_i1":{
       "models.codon.MG_REV.ModelDescription":0.2143106249396487
      },
     "C8_0_Psechrus_singaporensis_sra_clean_trinity_Trinity_TRINITY_DN2357_c0_g1_i1":{
       "models.codon.MG_REV.ModelDescription":0.04796264313380578
      },
     "C8_0_Psechrus_singaporensis_sra_clean_trinity_Trinity_TRINITY_DN3018_c0_g1_i1":{
       "models.codon.MG_REV.ModelDescription":1.512028862588849e-13
      },
     "C8_0_Psechrus_singaporensis_sra_clean_trinity_Trinity_TRINITY_DN36844_c0_g1_i1":{
       "models.codon.MG_REV.ModelDescription":0.2795566591774701
      },
     "C8_0_Psechrus_singaporensis_sra_clean_trinity_Trinity_TRINITY_DN4566_c0_g1_i1":{
       "models.codon.MG_REV.ModelDescription":0.1250592137510771
      },
     "C8_0_Psechrus_singaporensis_sra_clean_trinity_Trinity_TRINITY_DN4566_c0_g2_i1":{
       "models.codon.MG_REV.ModelDescription":0.05805125793748817
      },
     "C8_0_Psechrus_singaporensis_sra_clean_trinity_Trinity_TRINITY_DN4566_c0_g4_i1":{
       "models.codon.MG_REV.ModelDescription":0.1628884852609065
      },
     "C8_0_Psechrus_singaporensis_sra_clean_trinity_Trinity_TRINITY_DN748_c0_g1_i1":{
       "models.codon.MG_REV.ModelDescription":0.0106551199967592
      },
     "C8_0_Schizocosa_rovneri_sra_clean_trinity_Trinity_TRINITY_DN3959_c0_g1_i1":{
       "models.codon.MG_REV.ModelDescription":0.03851085422966381
      },
     "C8_0_Schizocosa_rovneri_sra_clean_trinity_Trinity_TRINITY_DN4732_c0_g1_i1":{
       "models.codon.MG_REV.ModelDescription":0.2588148327830196
      },
     "C8_0_Schizocosa_rovneri_sra_clean_trinity_Trinity_TRINITY_DN4837_c0_g1_i1":{
       "models.codon.MG_REV.ModelDescription":0.2056445443359268
      },
     "C8_0_Schizocosa_rovneri_sra_clean_trinity_Trinity_TRINITY_DN4867_c0_g1_i1":{
       "models.codon.MG_REV.ModelDescription":0.05654127703004929
      },
     "C8_0_Schizocosa_rovneri_sra_clean_trinity_Trinity_TRINITY_DN5288_c0_g1_i1":{
       "models.codon.MG_REV.ModelDescription":0.1122073340832331
      },
     "C8_0_Schizocosa_rovneri_sra_clean_trinity_Trinity_TRINITY_DN5557_c0_g1_i1":{
       "models.codon.MG_REV.ModelDescription":0.1478992476129417
      },
     "C8_0_Schizocosa_rovneri_sra_clean_trinity_Trinity_TRINITY_DN5557_c0_g2_i1":{
       "models.codon.MG_REV.ModelDescription":0.1211246367334687
      },
     "C8_0_Schizocosa_rovneri_sra_clean_trinity_Trinity_TRINITY_DN840_c0_g1_i1":{
       "models.codon.MG_REV.ModelDescription":0.5550386404453591
      },
     "C8_0_Schizocosa_rovneri_sra_clean_trinity_Trinity_TRINITY_DN8958_c0_g1_i1":{
       "models.codon.MG_REV.ModelDescription":0
      },
     "C8_0_Schizocosa_rovneri_sra_clean_trinity_Trinity_TRINITY_DN896_c0_g1_i1":{
       "models.codon.MG_REV.ModelDescription":0
      },
     "C8_0_Sergiolus_capulatus_sra_clean_trinity_Trinity_TRINITY_DN1040_c0_g1_i1":{
       "models.codon.MG_REV.ModelDescription":0.3844843587521498
      },
     "C8_0_Sergiolus_capulatus_sra_clean_trinity_Trinity_TRINITY_DN115_c0_g1_i1":{
       "models.codon.MG_REV.ModelDescription":1.220632454494339
      },
     "C8_0_Sergiolus_capulatus_sra_clean_trinity_Trinity_TRINITY_DN172_c0_g1_i1":{
       "models.codon.MG_REV.ModelDescription":0.3181715874285581
      },
     "C8_0_Sergiolus_capulatus_sra_clean_trinity_Trinity_TRINITY_DN211_c0_g1_i1":{
       "models.codon.MG_REV.ModelDescription":0.2682796697046841
      },
     "C8_0_Sergiolus_capulatus_sra_clean_trinity_Trinity_TRINITY_DN385_c0_g1_i5":{
       "models.codon.MG_REV.ModelDescription":0.9833726316448598
      },
     "C8_0_Sergiolus_capulatus_sra_clean_trinity_Trinity_TRINITY_DN385_c0_g2_i1":{
       "models.codon.MG_REV.ModelDescription":0.1135902316316415
      },
     "C8_0_Sergiolus_capulatus_sra_clean_trinity_Trinity_TRINITY_DN650_c0_g1_i2":{
       "models.codon.MG_REV.ModelDescription":0.12419534857186
      },
     "C8_0_Sergiolus_capulatus_sra_clean_trinity_Trinity_TRINITY_DN751_c0_g1_i2":{
       "models.codon.MG_REV.ModelDescription":0.03172603296115514
      },
     "C8_0_Sergiolus_capulatus_sra_clean_trinity_Trinity_TRINITY_DN851_c0_g1_i1":{
       "models.codon.MG_REV.ModelDescription":0.2886783632222064
      },
     "C8_0_Sergiolus_capulatus_sra_clean_trinity_Trinity_TRINITY_DN955_c0_g1_i1":{
       "models.codon.MG_REV.ModelDescription":0.619966828805335
      },
     "C8_0_Sosippus_placidus_sra_clean_trinity_Trinity_TRINITY_DN1218_c0_g2_i1":{
       "models.codon.MG_REV.ModelDescription":0.008969219075778499
      },
     "C8_0_Sosippus_placidus_sra_clean_trinity_Trinity_TRINITY_DN1333_c0_g1_i1":{
       "models.codon.MG_REV.ModelDescription":0.08745070175608007
      },
     "C8_0_Sosippus_placidus_sra_clean_trinity_Trinity_TRINITY_DN1333_c0_g2_i1":{
       "models.codon.MG_REV.ModelDescription":0.1257371498838228
      },
     "C8_0_Sosippus_placidus_sra_clean_trinity_Trinity_TRINITY_DN1333_c0_g3_i1":{
       "models.codon.MG_REV.ModelDescription":0.01086080220606441
      },
     "C8_0_Sosippus_placidus_sra_clean_trinity_Trinity_TRINITY_DN18717_c0_g1_i1":{
       "models.codon.MG_REV.ModelDescription":0.04289085815961436
      },
     "C8_0_Sosippus_placidus_sra_clean_trinity_Trinity_TRINITY_DN19902_c0_g1_i1":{
       "models.codon.MG_REV.ModelDescription":0
      },
     "C8_0_Sosippus_placidus_sra_clean_trinity_Trinity_TRINITY_DN46222_c0_g1_i1":{
       "models.codon.MG_REV.ModelDescription":1.228246462793453
      },
     "C8_0_Sosippus_placidus_sra_clean_trinity_Trinity_TRINITY_DN46881_c0_g1_i1":{
       "models.codon.MG_REV.ModelDescription":0.05540849244935823
      },
     "C8_0_Sosippus_placidus_sra_clean_trinity_Trinity_TRINITY_DN65395_c0_g1_i1":{
       "models.codon.MG_REV.ModelDescription":0.2765984681463527
      },
     "C8_0_Sosippus_placidus_sra_clean_trinity_Trinity_TRINITY_DN6626_c0_g1_i1":{
       "models.codon.MG_REV.ModelDescription":0.01105937344525462
      },
     "C8_0_Sosippus_placidus_sra_clean_trinity_Trinity_TRINITY_DN6743_c0_g1_i1":{
       "models.codon.MG_REV.ModelDescription":0.04389433179696779
      },
     "C8_0_Sosippus_placidus_sra_clean_trinity_Trinity_TRINITY_DN7739_c0_g1_i1":{
       "models.codon.MG_REV.ModelDescription":0
      },
     "C8_0_Sosippus_placidus_sra_clean_trinity_Trinity_TRINITY_DN77_c1_g1_i1":{
       "models.codon.MG_REV.ModelDescription":0.128428853135837
      },
     "C8_0_Sosippus_placidus_sra_clean_trinity_Trinity_TRINITY_DN857_c0_g2_i2":{
       "models.codon.MG_REV.ModelDescription":0.3323144323905559
      },
     "C8_0_Sphedanus_quadrimaculatus_sra_clean_trinity_Trinity_TRINITY_DN134_c0_g1_i1":{
       "models.codon.MG_REV.ModelDescription":0.1781024587307241
      },
     "C8_0_Sphedanus_quadrimaculatus_sra_clean_trinity_Trinity_TRINITY_DN459_c0_g1_i1":{
       "models.codon.MG_REV.ModelDescription":0.02874538023838479
      },
     "C8_0_Sphedanus_quadrimaculatus_sra_clean_trinity_Trinity_TRINITY_DN7087_c0_g3_i1":{
       "models.codon.MG_REV.ModelDescription":0.08519986973743802
      },
     "C8_0_Thomisus_spectabilis_sra_clean_trinity_Trinity_TRINITY_DN10757_c0_g1_i1":{
       "models.codon.MG_REV.ModelDescription":0.3652065426959576
      },
     "C8_0_Thomisus_spectabilis_sra_clean_trinity_Trinity_TRINITY_DN1341_c0_g1_i10":{
       "models.codon.MG_REV.ModelDescription":0
      },
     "C8_0_Thomisus_spectabilis_sra_clean_trinity_Trinity_TRINITY_DN1427_c0_g1_i1":{
       "models.codon.MG_REV.ModelDescription":0.5174480249004957
      },
     "C8_0_Thomisus_spectabilis_sra_clean_trinity_Trinity_TRINITY_DN2335_c0_g1_i1":{
       "models.codon.MG_REV.ModelDescription":0.2215285464619079
      },
     "C8_0_Thomisus_spectabilis_sra_clean_trinity_Trinity_TRINITY_DN4561_c0_g1_i1":{
       "models.codon.MG_REV.ModelDescription":0.4779950181427662
      },
     "C8_0_Thomisus_spectabilis_sra_clean_trinity_Trinity_TRINITY_DN4584_c0_g1_i1":{
       "models.codon.MG_REV.ModelDescription":0.761039150094076
      },
     "C8_0_Thomisus_spectabilis_sra_clean_trinity_Trinity_TRINITY_DN52_c0_g1_i1":{
       "models.codon.MG_REV.ModelDescription":0.4917065454283314
      },
     "C8_0_Thomisus_spectabilis_sra_clean_trinity_Trinity_TRINITY_DN54588_c0_g1_i1":{
       "models.codon.MG_REV.ModelDescription":0.08347154367610071
      },
     "C8_0_Thomisus_spectabilis_sra_clean_trinity_Trinity_TRINITY_DN55407_c0_g1_i1":{
       "models.codon.MG_REV.ModelDescription":0.04245377796591263
      },
     "C8_0_Thomisus_spectabilis_sra_clean_trinity_Trinity_TRINITY_DN6312_c0_g1_i1":{
       "models.codon.MG_REV.ModelDescription":0.803315749940456
      },
     "C8_0_Thomisus_spectabilis_sra_clean_trinity_Trinity_TRINITY_DN91_c0_g1_i2":{
       "models.codon.MG_REV.ModelDescription":0.3447315291040898
      },
     "Node100":{
       "models.codon.MG_REV.ModelDescription":0
      },
     "Node1008":{
       "models.codon.MG_REV.ModelDescription":0.2173498284669572
      },
     "Node1011":{
       "models.codon.MG_REV.ModelDescription":0.04112183360547039
      },
     "Node1016":{
       "models.codon.MG_REV.ModelDescription":0.3080658314337499
      },
     "Node1017":{
       "models.codon.MG_REV.ModelDescription":0.02854931549999408
      },
     "Node102":{
       "models.codon.MG_REV.ModelDescription":0
      },
     "Node1020":{
       "models.codon.MG_REV.ModelDescription":0.09183132306646692
      },
     "Node1021":{
       "models.codon.MG_REV.ModelDescription":0.03852452108145272
      },
     "Node1025":{
       "models.codon.MG_REV.ModelDescription":0.116574287972726
      },
     "Node1026":{
       "models.codon.MG_REV.ModelDescription":0.05232027137514786
      },
     "Node1028":{
       "models.codon.MG_REV.ModelDescription":0.1638441689258636
      },
     "Node1031":{
       "models.codon.MG_REV.ModelDescription":0.003474448496873218
      },
     "Node1033":{
       "models.codon.MG_REV.ModelDescription":0.3957927494520174
      },
     "Node1035":{
       "models.codon.MG_REV.ModelDescription":0.3243128720093229
      },
     "Node1036":{
       "models.codon.MG_REV.ModelDescription":0
      },
     "Node1037":{
       "models.codon.MG_REV.ModelDescription":0.2542096535881067
      },
     "Node104":{
       "models.codon.MG_REV.ModelDescription":0
      },
     "Node1041":{
       "models.codon.MG_REV.ModelDescription":0.3814202342808842
      },
     "Node1042":{
       "models.codon.MG_REV.ModelDescription":0
      },
     "Node1046":{
       "models.codon.MG_REV.ModelDescription":0.2407051285917194
      },
     "Node1047":{
       "models.codon.MG_REV.ModelDescription":0.02178947203611997
      },
     "Node1048":{
       "models.codon.MG_REV.ModelDescription":0.2137925609594837
      },
     "Node1049":{
       "models.codon.MG_REV.ModelDescription":0.3514587414509867
      },
     "Node105":{
       "models.codon.MG_REV.ModelDescription":0.03724017236309229
      },
     "Node1050":{
       "models.codon.MG_REV.ModelDescription":0.1385953897308692
      },
     "Node1051":{
       "models.codon.MG_REV.ModelDescription":0.05317973447922536
      },
     "Node1057":{
       "models.codon.MG_REV.ModelDescription":0.06091785020891052
      },
     "Node1058":{
       "models.codon.MG_REV.ModelDescription":0.01010488204885274
      },
     "Node1060":{
       "models.codon.MG_REV.ModelDescription":0.09018287430962189
      },
     "Node1064":{
       "models.codon.MG_REV.ModelDescription":0
      },
     "Node1065":{
       "models.codon.MG_REV.ModelDescription":0.01454842173162735
      },
     "Node1066":{
       "models.codon.MG_REV.ModelDescription":0.06170185140360526
      },
     "Node1067":{
       "models.codon.MG_REV.ModelDescription":0
      },
     "Node1074":{
       "models.codon.MG_REV.ModelDescription":0.4880579173495334
      },
     "Node1076":{
       "models.codon.MG_REV.ModelDescription":0.05879632284172986
      },
     "Node1079":{
       "models.codon.MG_REV.ModelDescription":0.1716630253756486
      },
     "Node1080":{
       "models.codon.MG_REV.ModelDescription":0.2237271755830131
      },
     "Node1081":{
       "models.codon.MG_REV.ModelDescription":0.255746583852796
      },
     "Node1082":{
       "models.codon.MG_REV.ModelDescription":0.1633750633884796
      },
     "Node1085":{
       "models.codon.MG_REV.ModelDescription":0.02447937099613027
      },
     "Node1088":{
       "models.codon.MG_REV.ModelDescription":0.4431534539373085
      },
     "Node1089":{
       "models.codon.MG_REV.ModelDescription":0.6218966515073158
      },
     "Node1091":{
       "models.codon.MG_REV.ModelDescription":0.09571852115822937
      },
     "Node1092":{
       "models.codon.MG_REV.ModelDescription":0.0294903685880629
      },
     "Node1096":{
       "models.codon.MG_REV.ModelDescription":0.3253027427956883
      },
     "Node1097":{
       "models.codon.MG_REV.ModelDescription":0.2153992917256411
      },
     "Node1098":{
       "models.codon.MG_REV.ModelDescription":0.4735297514048145
      },
     "Node1099":{
       "models.codon.MG_REV.ModelDescription":0.1426778183096972
      },
     "Node110":{
       "models.codon.MG_REV.ModelDescription":4.473455670235681e-21
      },
     "Node1106":{
       "models.codon.MG_REV.ModelDescription":0.3644389548459669
      },
     "Node111":{
       "models.codon.MG_REV.ModelDescription":0.1210309407011744
      },
     "Node1110":{
       "models.codon.MG_REV.ModelDescription":0.4552378599873205
      },
     "Node1113":{
       "models.codon.MG_REV.ModelDescription":0
      },
     "Node1116":{
       "models.codon.MG_REV.ModelDescription":0.138609589020629
      },
     "Node1117":{
       "models.codon.MG_REV.ModelDescription":0.2044558866176931
      },
     "Node1118":{
       "models.codon.MG_REV.ModelDescription":0.3888074528205677
      },
     "Node112":{
       "models.codon.MG_REV.ModelDescription":0.111459790082187
      },
     "Node1121":{
       "models.codon.MG_REV.ModelDescription":0.5168071958054211
      },
     "Node1124":{
       "models.codon.MG_REV.ModelDescription":0.1228191059466146
      },
     "Node1125":{
       "models.codon.MG_REV.ModelDescription":0.204969869260655
      },
     "Node1126":{
       "models.codon.MG_REV.ModelDescription":0.006751633717541723
      },
     "Node1127":{
       "models.codon.MG_REV.ModelDescription":0.1781065240630224
      },
     "Node1128":{
       "models.codon.MG_REV.ModelDescription":0.02441033217234901
      },
     "Node1129":{
       "models.codon.MG_REV.ModelDescription":0
      },
     "Node113":{
       "models.codon.MG_REV.ModelDescription":0.02241152012903786
      },
     "Node1130":{
       "models.codon.MG_REV.ModelDescription":0
      },
     "Node1131":{
       "models.codon.MG_REV.ModelDescription":0.1804462389506709
      },
     "Node1132":{
       "models.codon.MG_REV.ModelDescription":0.07243584327861222
      },
     "Node1133":{
       "models.codon.MG_REV.ModelDescription":0.0530267614067666
      },
     "Node1134":{
       "models.codon.MG_REV.ModelDescription":2.038938297519326e-11
      },
     "Node1135":{
       "models.codon.MG_REV.ModelDescription":0.02995429428459749
      },
     "Node1136":{
       "models.codon.MG_REV.ModelDescription":0.01192418007082627
      },
     "Node1138":{
       "models.codon.MG_REV.ModelDescription":0.01275751091100273
      },
     "Node1139":{
       "models.codon.MG_REV.ModelDescription":0.03382980729762588
      },
     "Node1140":{
       "models.codon.MG_REV.ModelDescription":0.09775301866332535
      },
     "Node1141":{
       "models.codon.MG_REV.ModelDescription":0.03294718587889619
      },
     "Node1142":{
       "models.codon.MG_REV.ModelDescription":0.02871478587335538
      },
     "Node1143":{
       "models.codon.MG_REV.ModelDescription":0.02920097573840716
      },
     "Node1148":{
       "models.codon.MG_REV.ModelDescription":0.02061525204551422
      },
     "Node1151":{
       "models.codon.MG_REV.ModelDescription":0
      },
     "Node1152":{
       "models.codon.MG_REV.ModelDescription":0.01170076129637317
      },
     "Node1153":{
       "models.codon.MG_REV.ModelDescription":0.1239000851338211
      },
     "Node1159":{
       "models.codon.MG_REV.ModelDescription":0.0325279016481648
      },
     "Node1160":{
       "models.codon.MG_REV.ModelDescription":0.009390956764283722
      },
     "Node1165":{
       "models.codon.MG_REV.ModelDescription":0.2357332532399414
      },
     "Node1168":{
       "models.codon.MG_REV.ModelDescription":0.1595788716875157
      },
     "Node1170":{
       "models.codon.MG_REV.ModelDescription":0.7617167394381467
      },
     "Node1173":{
       "models.codon.MG_REV.ModelDescription":0.1686432698302962
      },
     "Node1179":{
       "models.codon.MG_REV.ModelDescription":0.5505990720072539
      },
     "Node1184":{
       "models.codon.MG_REV.ModelDescription":0.6361973690811648
      },
     "Node1185":{
       "models.codon.MG_REV.ModelDescription":0
      },
     "Node1186":{
       "models.codon.MG_REV.ModelDescription":0.02701681624896128
      },
     "Node1187":{
       "models.codon.MG_REV.ModelDescription":0.008591264444801603
      },
     "Node119":{
       "models.codon.MG_REV.ModelDescription":0
      },
     "Node1190":{
       "models.codon.MG_REV.ModelDescription":0.008698013766957315
      },
     "Node1192":{
       "models.codon.MG_REV.ModelDescription":0.5720674372532434
      },
     "Node1195":{
       "models.codon.MG_REV.ModelDescription":0.02122381456097004
      },
     "Node1198":{
       "models.codon.MG_REV.ModelDescription":0.00817338329804306
      },
     "Node1199":{
       "models.codon.MG_REV.ModelDescription":0.009991859830030534
      },
     "Node1200":{
       "models.codon.MG_REV.ModelDescription":0.01785600548637844
      },
     "Node1201":{
       "models.codon.MG_REV.ModelDescription":0
      },
     "Node1202":{
       "models.codon.MG_REV.ModelDescription":0
      },
     "Node1203":{
       "models.codon.MG_REV.ModelDescription":0.0508981636716987
      },
     "Node1206":{
       "models.codon.MG_REV.ModelDescription":0.0977277801382942
      },
     "Node1209":{
       "models.codon.MG_REV.ModelDescription":0.2113473681857038
      },
     "Node121":{
       "models.codon.MG_REV.ModelDescription":0.02606187567404265
      },
     "Node1210":{
       "models.codon.MG_REV.ModelDescription":0
      },
     "Node1211":{
       "models.codon.MG_REV.ModelDescription":0.06983652896564847
      },
     "Node1213":{
       "models.codon.MG_REV.ModelDescription":0.07064250445988306
      },
     "Node1214":{
       "models.codon.MG_REV.ModelDescription":0.04621663701382444
      },
     "Node1215":{
       "models.codon.MG_REV.ModelDescription":0.03067111927443131
      },
     "Node1217":{
       "models.codon.MG_REV.ModelDescription":0.01342259521343986
      },
     "Node1220":{
       "models.codon.MG_REV.ModelDescription":0.003170041013406475
      },
     "Node1221":{
       "models.codon.MG_REV.ModelDescription":0.01973640511964929
      },
     "Node1222":{
       "models.codon.MG_REV.ModelDescription":0.009680643058766538
      },
     "Node1224":{
       "models.codon.MG_REV.ModelDescription":0
      },
     "Node1227":{
       "models.codon.MG_REV.ModelDescription":0
      },
     "Node1232":{
       "models.codon.MG_REV.ModelDescription":0.1887074179597458
      },
     "Node1234":{
       "models.codon.MG_REV.ModelDescription":0.08936158646919024
      },
     "Node1237":{
       "models.codon.MG_REV.ModelDescription":0.2564081664833823
      },
     "Node124":{
       "models.codon.MG_REV.ModelDescription":0.07471503054975649
      },
     "Node1242":{
       "models.codon.MG_REV.ModelDescription":0.06999034877171183
      },
     "Node1244":{
       "models.codon.MG_REV.ModelDescription":0
      },
     "Node1245":{
       "models.codon.MG_REV.ModelDescription":0
      },
     "Node1248":{
       "models.codon.MG_REV.ModelDescription":0.01629056677761704
      },
     "Node127":{
       "models.codon.MG_REV.ModelDescription":0.2428434164477208
      },
     "Node130":{
       "models.codon.MG_REV.ModelDescription":0.2354149642903309
      },
     "Node133":{
       "models.codon.MG_REV.ModelDescription":0.2539546801669709
      },
     "Node134":{
       "models.codon.MG_REV.ModelDescription":0
      },
     "Node135":{
       "models.codon.MG_REV.ModelDescription":0.0236742469533068
      },
     "Node136":{
       "models.codon.MG_REV.ModelDescription":0
      },
     "Node139":{
       "models.codon.MG_REV.ModelDescription":0.01160489660008233
      },
     "Node141":{
       "models.codon.MG_REV.ModelDescription":0.01169166711719254
      },
     "Node142":{
       "models.codon.MG_REV.ModelDescription":0
      },
     "Node144":{
       "models.codon.MG_REV.ModelDescription":0.0447180109083601
      },
     "Node145":{
       "models.codon.MG_REV.ModelDescription":0.05624826480603223
      },
     "Node146":{
       "models.codon.MG_REV.ModelDescription":0
      },
     "Node150":{
       "models.codon.MG_REV.ModelDescription":0.05323679465470362
      },
     "Node152":{
       "models.codon.MG_REV.ModelDescription":0.1872556850595075
      },
     "Node153":{
       "models.codon.MG_REV.ModelDescription":0.1015917445102305
      },
     "Node154":{
       "models.codon.MG_REV.ModelDescription":0
      },
     "Node162":{
       "models.codon.MG_REV.ModelDescription":0.03194384884502798
      },
     "Node163":{
       "models.codon.MG_REV.ModelDescription":0.01024891363915333
      },
     "Node165":{
       "models.codon.MG_REV.ModelDescription":0.0258806682435018
      },
     "Node167":{
       "models.codon.MG_REV.ModelDescription":0.1622149570983579
      },
     "Node169":{
       "models.codon.MG_REV.ModelDescription":0.1794940413154812
      },
     "Node172":{
       "models.codon.MG_REV.ModelDescription":0.01102333560480104
      },
     "Node174":{
       "models.codon.MG_REV.ModelDescription":0.08469422695020168
      },
     "Node175":{
       "models.codon.MG_REV.ModelDescription":0.0618912151117901
      },
     "Node176":{
       "models.codon.MG_REV.ModelDescription":0
      },
     "Node185":{
       "models.codon.MG_REV.ModelDescription":0.2699398623698783
      },
     "Node189":{
       "models.codon.MG_REV.ModelDescription":0.05588102849323714
      },
     "Node19":{
       "models.codon.MG_REV.ModelDescription":0.06819497739821358
      },
     "Node190":{
       "models.codon.MG_REV.ModelDescription":0
      },
     "Node191":{
       "models.codon.MG_REV.ModelDescription":0
      },
     "Node194":{
       "models.codon.MG_REV.ModelDescription":0
      },
     "Node196":{
       "models.codon.MG_REV.ModelDescription":0
      },
     "Node197":{
       "models.codon.MG_REV.ModelDescription":0.01072107512304506
      },
     "Node2":{
       "models.codon.MG_REV.ModelDescription":0.02915562229075079
      },
     "Node203":{
       "models.codon.MG_REV.ModelDescription":0
      },
     "Node207":{
       "models.codon.MG_REV.ModelDescription":0.2713293084045854
      },
     "Node208":{
       "models.codon.MG_REV.ModelDescription":0.03370624554556069
      },
     "Node209":{
       "models.codon.MG_REV.ModelDescription":0.1757763842907232
      },
     "Node210":{
       "models.codon.MG_REV.ModelDescription":0.2988439185107891
      },
     "Node211":{
       "models.codon.MG_REV.ModelDescription":0.120471983020046
      },
     "Node213":{
       "models.codon.MG_REV.ModelDescription":0.0114989221225367
      },
     "Node214":{
       "models.codon.MG_REV.ModelDescription":0
      },
     "Node216":{
       "models.codon.MG_REV.ModelDescription":0.07152424820294524
      },
     "Node219":{
       "models.codon.MG_REV.ModelDescription":0
      },
     "Node22":{
       "models.codon.MG_REV.ModelDescription":0.1691456936487518
      },
     "Node224":{
       "models.codon.MG_REV.ModelDescription":0.3141917796727242
      },
     "Node226":{
       "models.codon.MG_REV.ModelDescription":0.1391803788926087
      },
     "Node229":{
       "models.codon.MG_REV.ModelDescription":0.33094174601483
      },
     "Node23":{
       "models.codon.MG_REV.ModelDescription":0.01386993227822319
      },
     "Node230":{
       "models.codon.MG_REV.ModelDescription":0.6531288802129472
      },
     "Node231":{
       "models.codon.MG_REV.ModelDescription":0.1670557150238656
      },
     "Node232":{
       "models.codon.MG_REV.ModelDescription":0.0585278977233686
      },
     "Node233":{
       "models.codon.MG_REV.ModelDescription":0.06979090286481232
      },
     "Node234":{
       "models.codon.MG_REV.ModelDescription":0.07038076239565706
      },
     "Node235":{
       "models.codon.MG_REV.ModelDescription":0.01059024798681216
      },
     "Node236":{
       "models.codon.MG_REV.ModelDescription":0
      },
     "Node24":{
       "models.codon.MG_REV.ModelDescription":0
      },
     "Node241":{
       "models.codon.MG_REV.ModelDescription":0
      },
     "Node242":{
       "models.codon.MG_REV.ModelDescription":0.01630842584102588
      },
     "Node243":{
       "models.codon.MG_REV.ModelDescription":0
      },
     "Node244":{
       "models.codon.MG_REV.ModelDescription":0
      },
     "Node245":{
       "models.codon.MG_REV.ModelDescription":0.05601121731077544
      },
     "Node249":{
       "models.codon.MG_REV.ModelDescription":0
      },
     "Node25":{
       "models.codon.MG_REV.ModelDescription":0
      },
     "Node255":{
       "models.codon.MG_REV.ModelDescription":0.001466994491784475
      },
     "Node26":{
       "models.codon.MG_REV.ModelDescription":0.1525176232918275
      },
     "Node261":{
       "models.codon.MG_REV.ModelDescription":0.1531722347237251
      },
     "Node262":{
       "models.codon.MG_REV.ModelDescription":0.9523815680867016
      },
     "Node263":{
       "models.codon.MG_REV.ModelDescription":0.02110645260444944
      },
     "Node264":{
       "models.codon.MG_REV.ModelDescription":0.01319821659569763
      },
     "Node265":{
       "models.codon.MG_REV.ModelDescription":0.01863962782774798
      },
     "Node266":{
       "models.codon.MG_REV.ModelDescription":0
      },
     "Node267":{
       "models.codon.MG_REV.ModelDescription":0.02982005948434415
      },
     "Node268":{
       "models.codon.MG_REV.ModelDescription":0
      },
     "Node269":{
       "models.codon.MG_REV.ModelDescription":0.01425886060949206
      },
     "Node27":{
       "models.codon.MG_REV.ModelDescription":0.02830430020626026
      },
     "Node271":{
       "models.codon.MG_REV.ModelDescription":0.01851455528912455
      },
     "Node272":{
       "models.codon.MG_REV.ModelDescription":0.05755750437203553
      },
     "Node273":{
       "models.codon.MG_REV.ModelDescription":0.03052761020535131
      },
     "Node275":{
       "models.codon.MG_REV.ModelDescription":0.06164510294055816
      },
     "Node276":{
       "models.codon.MG_REV.ModelDescription":0.08162433962542429
      },
     "Node28":{
       "models.codon.MG_REV.ModelDescription":0.0427206168120614
      },
     "Node280":{
       "models.codon.MG_REV.ModelDescription":0.08829246793466018
      },
     "Node282":{
       "models.codon.MG_REV.ModelDescription":0.07666578970343629
      },
     "Node284":{
       "models.codon.MG_REV.ModelDescription":0.1938356340714353
      },
     "Node285":{
       "models.codon.MG_REV.ModelDescription":0.04476638147246879
      },
     "Node289":{
       "models.codon.MG_REV.ModelDescription":0.1109195831559594
      },
     "Node292":{
       "models.codon.MG_REV.ModelDescription":0.4220668963855538
      },
     "Node295":{
       "models.codon.MG_REV.ModelDescription":0.1682583368539269
      },
     "Node297":{
       "models.codon.MG_REV.ModelDescription":0.1052115057181273
      },
     "Node3":{
       "models.codon.MG_REV.ModelDescription":0.1318571284622225
      },
     "Node300":{
       "models.codon.MG_REV.ModelDescription":0
      },
     "Node307":{
       "models.codon.MG_REV.ModelDescription":0.2077051089560822
      },
     "Node310":{
       "models.codon.MG_REV.ModelDescription":0.1107891117562525
      },
     "Node311":{
       "models.codon.MG_REV.ModelDescription":0.04126314609711845
      },
     "Node312":{
       "models.codon.MG_REV.ModelDescription":0.205955478490654
      },
     "Node313":{
       "models.codon.MG_REV.ModelDescription":0.01112540824772459
      },
     "Node314":{
       "models.codon.MG_REV.ModelDescription":0.137272490523995
      },
     "Node315":{
       "models.codon.MG_REV.ModelDescription":0.2701586538067918
      },
     "Node316":{
       "models.codon.MG_REV.ModelDescription":0.1069069013133844
      },
     "Node317":{
       "models.codon.MG_REV.ModelDescription":0.01812450020598599
      },
     "Node318":{
       "models.codon.MG_REV.ModelDescription":0.05508022660397942
      },
     "Node319":{
       "models.codon.MG_REV.ModelDescription":0.1207007187354562
      },
     "Node32":{
       "models.codon.MG_REV.ModelDescription":0
      },
     "Node320":{
       "models.codon.MG_REV.ModelDescription":0.1217751495013795
      },
     "Node321":{
       "models.codon.MG_REV.ModelDescription":0.07920817387696295
      },
     "Node322":{
       "models.codon.MG_REV.ModelDescription":0.2690917336718018
      },
     "Node323":{
       "models.codon.MG_REV.ModelDescription":0.2370941890472742
      },
     "Node324":{
       "models.codon.MG_REV.ModelDescription":0.1384854234385122
      },
     "Node325":{
       "models.codon.MG_REV.ModelDescription":0.09114153723316527
      },
     "Node326":{
       "models.codon.MG_REV.ModelDescription":0.2067164510060163
      },
     "Node329":{
       "models.codon.MG_REV.ModelDescription":0.3287497620661162
      },
     "Node33":{
       "models.codon.MG_REV.ModelDescription":0.06982370553015717
      },
     "Node330":{
       "models.codon.MG_REV.ModelDescription":0.009952262501335711
      },
     "Node331":{
       "models.codon.MG_REV.ModelDescription":0
      },
     "Node334":{
       "models.codon.MG_REV.ModelDescription":0.004037191943444646
      },
     "Node336":{
       "models.codon.MG_REV.ModelDescription":0.04786652123903343
      },
     "Node340":{
       "models.codon.MG_REV.ModelDescription":0.1224813176960943
      },
     "Node343":{
       "models.codon.MG_REV.ModelDescription":0
      },
     "Node344":{
       "models.codon.MG_REV.ModelDescription":0.09183934897445906
      },
     "Node345":{
       "models.codon.MG_REV.ModelDescription":0.05173315243172106
      },
     "Node346":{
       "models.codon.MG_REV.ModelDescription":0.354014125458249
      },
     "Node348":{
       "models.codon.MG_REV.ModelDescription":0.1877389428891447
      },
     "Node350":{
       "models.codon.MG_REV.ModelDescription":0.02261563621308317
      },
     "Node353":{
       "models.codon.MG_REV.ModelDescription":0.1698974084224495
      },
     "Node355":{
       "models.codon.MG_REV.ModelDescription":0.06471439702761557
      },
     "Node357":{
       "models.codon.MG_REV.ModelDescription":0.08389458800455418
      },
     "Node360":{
       "models.codon.MG_REV.ModelDescription":0.07564673726421649
      },
     "Node361":{
       "models.codon.MG_REV.ModelDescription":0.1189862076688052
      },
     "Node363":{
       "models.codon.MG_REV.ModelDescription":0.2625946992768851
      },
     "Node364":{
       "models.codon.MG_REV.ModelDescription":0.03525867466803267
      },
     "Node367":{
       "models.codon.MG_REV.ModelDescription":0.06935012427908462
      },
     "Node370":{
       "models.codon.MG_REV.ModelDescription":0.2136271962818255
      },
     "Node371":{
       "models.codon.MG_REV.ModelDescription":0.08929785060336516
      },
     "Node372":{
       "models.codon.MG_REV.ModelDescription":0.03521542173843007
      },
     "Node373":{
       "models.codon.MG_REV.ModelDescription":0.02331810244852868
      },
     "Node374":{
       "models.codon.MG_REV.ModelDescription":0
      },
     "Node375":{
       "models.codon.MG_REV.ModelDescription":0.01153985136196425
      },
     "Node376":{
       "models.codon.MG_REV.ModelDescription":0.04807993189826645
      },
     "Node377":{
       "models.codon.MG_REV.ModelDescription":0.02438396066306076
      },
     "Node378":{
       "models.codon.MG_REV.ModelDescription":0.1012057707357997
      },
     "Node381":{
       "models.codon.MG_REV.ModelDescription":0.3184594822444876
      },
     "Node384":{
       "models.codon.MG_REV.ModelDescription":0.1610834828122003
      },
     "Node385":{
       "models.codon.MG_REV.ModelDescription":0.1058429801617007
      },
     "Node388":{
       "models.codon.MG_REV.ModelDescription":0.05814993865642157
      },
     "Node39":{
       "models.codon.MG_REV.ModelDescription":0.02853134980822847
      },
     "Node392":{
       "models.codon.MG_REV.ModelDescription":0.06290446274081217
      },
     "Node393":{
       "models.codon.MG_REV.ModelDescription":0.01026467303047925
      },
     "Node396":{
       "models.codon.MG_REV.ModelDescription":0.01044816353521845
      },
     "Node4":{
       "models.codon.MG_REV.ModelDescription":0
      },
     "Node402":{
       "models.codon.MG_REV.ModelDescription":0.09124223714336682
      },
     "Node405":{
       "models.codon.MG_REV.ModelDescription":0.1795124738168433
      },
     "Node406":{
       "models.codon.MG_REV.ModelDescription":0.3806350739971098
      },
     "Node409":{
       "models.codon.MG_REV.ModelDescription":0.1585842566021136
      },
     "Node410":{
       "models.codon.MG_REV.ModelDescription":0.5190396829566918
      },
     "Node411":{
       "models.codon.MG_REV.ModelDescription":0.06639211454388651
      },
     "Node416":{
       "models.codon.MG_REV.ModelDescription":0.5080297363970461
      },
     "Node417":{
       "models.codon.MG_REV.ModelDescription":0
      },
     "Node418":{
       "models.codon.MG_REV.ModelDescription":0.0222467110035321
      },
     "Node42":{
       "models.codon.MG_REV.ModelDescription":0.1854379827878218
      },
     "Node422":{
       "models.codon.MG_REV.ModelDescription":0.0147024891340364
      },
     "Node423":{
       "models.codon.MG_REV.ModelDescription":0.07525727400198293
      },
     "Node426":{
       "models.codon.MG_REV.ModelDescription":0.1162563298785826
      },
     "Node429":{
       "models.codon.MG_REV.ModelDescription":0.1368406684171727
      },
     "Node432":{
       "models.codon.MG_REV.ModelDescription":0.08204679491851084
      },
     "Node433":{
       "models.codon.MG_REV.ModelDescription":0.06361094837121817
      },
     "Node434":{
       "models.codon.MG_REV.ModelDescription":0.02771348227322529
      },
     "Node435":{
       "models.codon.MG_REV.ModelDescription":0.07915645919388592
      },
     "Node44":{
       "models.codon.MG_REV.ModelDescription":0.09406055187612246
      },
     "Node443":{
       "models.codon.MG_REV.ModelDescription":0.03132871174185783
      },
     "Node445":{
       "models.codon.MG_REV.ModelDescription":0.03714803947352497
      },
     "Node448":{
       "models.codon.MG_REV.ModelDescription":0
      },
     "Node45":{
       "models.codon.MG_REV.ModelDescription":0
      },
     "Node450":{
       "models.codon.MG_REV.ModelDescription":0.01437789513861921
      },
     "Node451":{
       "models.codon.MG_REV.ModelDescription":0
      },
     "Node455":{
       "models.codon.MG_REV.ModelDescription":0.01352377623518197
      },
     "Node458":{
       "models.codon.MG_REV.ModelDescription":0.291876362169824
      },
     "Node459":{
       "models.codon.MG_REV.ModelDescription":0.08643819314272914
      },
     "Node46":{
       "models.codon.MG_REV.ModelDescription":0
      },
     "Node460":{
       "models.codon.MG_REV.ModelDescription":0.0307743379922032
      },
     "Node463":{
       "models.codon.MG_REV.ModelDescription":0.04565208849438898
      },
     "Node464":{
       "models.codon.MG_REV.ModelDescription":0.06683222015959901
      },
     "Node467":{
       "models.codon.MG_REV.ModelDescription":0.005348144134389135
      },
     "Node468":{
       "models.codon.MG_REV.ModelDescription":0.4746852098296908
      },
     "Node469":{
       "models.codon.MG_REV.ModelDescription":0.343445043270646
      },
     "Node470":{
       "models.codon.MG_REV.ModelDescription":0.02509782857747121
      },
     "Node473":{
       "models.codon.MG_REV.ModelDescription":0.0431395561839027
      },
     "Node475":{
       "models.codon.MG_REV.ModelDescription":0.2301415116175066
      },
     "Node476":{
       "models.codon.MG_REV.ModelDescription":0.0935577711550506
      },
     "Node477":{
       "models.codon.MG_REV.ModelDescription":0.07406022496998241
      },
     "Node480":{
       "models.codon.MG_REV.ModelDescription":0.1518024800681408
      },
     "Node484":{
       "models.codon.MG_REV.ModelDescription":0.256174713809851
      },
     "Node487":{
       "models.codon.MG_REV.ModelDescription":0.4129458166256763
      },
     "Node488":{
       "models.codon.MG_REV.ModelDescription":3.249061471642783e-13
      },
     "Node492":{
       "models.codon.MG_REV.ModelDescription":0.3022402759601695
      },
     "Node494":{
       "models.codon.MG_REV.ModelDescription":0.5889819160002777
      },
     "Node495":{
       "models.codon.MG_REV.ModelDescription":0.2301031475425785
      },
     "Node496":{
       "models.codon.MG_REV.ModelDescription":0.2143346374624407
      },
     "Node499":{
       "models.codon.MG_REV.ModelDescription":0.3416690330949422
      },
     "Node5":{
       "models.codon.MG_REV.ModelDescription":0
      },
     "Node50":{
       "models.codon.MG_REV.ModelDescription":0.826957710905068
      },
     "Node500":{
       "models.codon.MG_REV.ModelDescription":0
      },
     "Node506":{
       "models.codon.MG_REV.ModelDescription":0.5450783555975688
      },
     "Node507":{
       "models.codon.MG_REV.ModelDescription":0.2477138931595772
      },
     "Node508":{
       "models.codon.MG_REV.ModelDescription":0.580567571515808
      },
     "Node509":{
       "models.codon.MG_REV.ModelDescription":0.6571951997951236
      },
     "Node51":{
       "models.codon.MG_REV.ModelDescription":0.1201198464967464
      },
     "Node510":{
       "models.codon.MG_REV.ModelDescription":0.1880216963431724
      },
     "Node511":{
       "models.codon.MG_REV.ModelDescription":0.04957923713844382
      },
     "Node512":{
       "models.codon.MG_REV.ModelDescription":0
      },
     "Node516":{
       "models.codon.MG_REV.ModelDescription":0.1635088051782233
      },
     "Node517":{
       "models.codon.MG_REV.ModelDescription":0
      },
     "Node52":{
       "models.codon.MG_REV.ModelDescription":0.05036695015042417
      },
     "Node521":{
       "models.codon.MG_REV.ModelDescription":0.02531015939593322
      },
     "Node522":{
       "models.codon.MG_REV.ModelDescription":0.03957878533282109
      },
     "Node523":{
       "models.codon.MG_REV.ModelDescription":4.694361868248624e-22
      },
     "Node524":{
       "models.codon.MG_REV.ModelDescription":0.06172901007421123
      },
     "Node525":{
       "models.codon.MG_REV.ModelDescription":0
      },
     "Node528":{
       "models.codon.MG_REV.ModelDescription":0.04156549265265581
      },
     "Node53":{
       "models.codon.MG_REV.ModelDescription":0.1751638809432895
      },
     "Node532":{
       "models.codon.MG_REV.ModelDescription":0
      },
     "Node533":{
       "models.codon.MG_REV.ModelDescription":0
      },
     "Node538":{
       "models.codon.MG_REV.ModelDescription":0.008979343472150117
      },
     "Node54":{
       "models.codon.MG_REV.ModelDescription":0.3069682880939438
      },
     "Node541":{
       "models.codon.MG_REV.ModelDescription":0.01526825026491829
      },
     "Node543":{
       "models.codon.MG_REV.ModelDescription":0.09938727042161978
      },
     "Node545":{
       "models.codon.MG_REV.ModelDescription":0.5449702575612664
      },
     "Node548":{
       "models.codon.MG_REV.ModelDescription":5.545091435944354e-20
      },
     "Node549":{
       "models.codon.MG_REV.ModelDescription":0.03335712715357746
      },
     "Node55":{
       "models.codon.MG_REV.ModelDescription":0.1448530653575284
      },
     "Node551":{
       "models.codon.MG_REV.ModelDescription":0.2526242357190376
      },
     "Node555":{
       "models.codon.MG_REV.ModelDescription":0.96601550047352
      },
     "Node556":{
       "models.codon.MG_REV.ModelDescription":0.2962297077384928
      },
     "Node559":{
       "models.codon.MG_REV.ModelDescription":0.7672335309957997
      },
     "Node56":{
       "models.codon.MG_REV.ModelDescription":0
      },
     "Node562":{
       "models.codon.MG_REV.ModelDescription":0.2370476291850913
      },
     "Node563":{
       "models.codon.MG_REV.ModelDescription":6.939623460505963e-13
      },
     "Node564":{
       "models.codon.MG_REV.ModelDescription":0.08847182997412827
      },
     "Node565":{
       "models.codon.MG_REV.ModelDescription":0.1377029136294443
      },
     "Node566":{
       "models.codon.MG_REV.ModelDescription":0.2892215289423194
      },
     "Node567":{
       "models.codon.MG_REV.ModelDescription":0.168649192133163
      },
     "Node568":{
       "models.codon.MG_REV.ModelDescription":0
      },
     "Node569":{
       "models.codon.MG_REV.ModelDescription":0.01467988463395447
      },
     "Node57":{
       "models.codon.MG_REV.ModelDescription":0.05525613935974515
      },
     "Node570":{
       "models.codon.MG_REV.ModelDescription":0.02682072241474173
      },
     "Node571":{
       "models.codon.MG_REV.ModelDescription":0.03935330323301183
      },
     "Node572":{
       "models.codon.MG_REV.ModelDescription":0.1425169880957656
      },
     "Node573":{
       "models.codon.MG_REV.ModelDescription":0.01977116691730971
      },
     "Node574":{
       "models.codon.MG_REV.ModelDescription":0.08231170648402318
      },
     "Node575":{
       "models.codon.MG_REV.ModelDescription":0.4160768555511993
      },
     "Node576":{
       "models.codon.MG_REV.ModelDescription":0.1248998765286507
      },
     "Node58":{
       "models.codon.MG_REV.ModelDescription":0
      },
     "Node583":{
       "models.codon.MG_REV.ModelDescription":0.2546361553400993
      },
     "Node584":{
       "models.codon.MG_REV.ModelDescription":0.02047403943703947
      },
     "Node585":{
       "models.codon.MG_REV.ModelDescription":0.1753022533896021
      },
     "Node586":{
       "models.codon.MG_REV.ModelDescription":0.01060754636896533
      },
     "Node587":{
       "models.codon.MG_REV.ModelDescription":0.01155166558153517
      },
     "Node588":{
       "models.codon.MG_REV.ModelDescription":0.02659433754968464
      },
     "Node589":{
       "models.codon.MG_REV.ModelDescription":0.01850318761703581
      },
     "Node59":{
       "models.codon.MG_REV.ModelDescription":0.4742216554407812
      },
     "Node590":{
       "models.codon.MG_REV.ModelDescription":0.119315083809974
      },
     "Node591":{
       "models.codon.MG_REV.ModelDescription":0.0871409883573967
      },
     "Node592":{
       "models.codon.MG_REV.ModelDescription":8.995137047327602e-14
      },
     "Node596":{
       "models.codon.MG_REV.ModelDescription":0.02370108123533366
      },
     "Node598":{
       "models.codon.MG_REV.ModelDescription":0.1111205339470989
      },
     "Node599":{
       "models.codon.MG_REV.ModelDescription":0
      },
     "Node6":{
       "models.codon.MG_REV.ModelDescription":0
      },
     "Node60":{
       "models.codon.MG_REV.ModelDescription":0.4955496989104722
      },
     "Node608":{
       "models.codon.MG_REV.ModelDescription":0
      },
     "Node609":{
       "models.codon.MG_REV.ModelDescription":2.686999161989097e-15
      },
     "Node612":{
       "models.codon.MG_REV.ModelDescription":0.09973563816526665
      },
     "Node613":{
       "models.codon.MG_REV.ModelDescription":0.03783982076482582
      },
     "Node619":{
       "models.codon.MG_REV.ModelDescription":0.03337194789249633
      },
     "Node621":{
       "models.codon.MG_REV.ModelDescription":0
      },
     "Node623":{
       "models.codon.MG_REV.ModelDescription":0.2142960460582069
      },
     "Node626":{
       "models.codon.MG_REV.ModelDescription":0.01275358468663292
      },
     "Node630":{
       "models.codon.MG_REV.ModelDescription":0.1808345997691398
      },
     "Node631":{
       "models.codon.MG_REV.ModelDescription":0.1782977530315337
      },
     "Node632":{
       "models.codon.MG_REV.ModelDescription":0.1460902107016911
      },
     "Node633":{
       "models.codon.MG_REV.ModelDescription":0.01251146500500252
      },
     "Node637":{
       "models.codon.MG_REV.ModelDescription":0.165758778033062
      },
     "Node638":{
       "models.codon.MG_REV.ModelDescription":0
      },
     "Node64":{
       "models.codon.MG_REV.ModelDescription":0.06250286272612805
      },
     "Node642":{
       "models.codon.MG_REV.ModelDescription":0.3058302008902699
      },
     "Node643":{
       "models.codon.MG_REV.ModelDescription":0.2947936130418167
      },
     "Node644":{
       "models.codon.MG_REV.ModelDescription":0.09210360955580393
      },
     "Node646":{
       "models.codon.MG_REV.ModelDescription":0.09889629379392269
      },
     "Node648":{
       "models.codon.MG_REV.ModelDescription":0.2148145944574796
      },
     "Node65":{
       "models.codon.MG_REV.ModelDescription":0.192421834517947
      },
     "Node650":{
       "models.codon.MG_REV.ModelDescription":0.1971955388312999
      },
     "Node651":{
       "models.codon.MG_REV.ModelDescription":0.2325622382085499
      },
     "Node654":{
       "models.codon.MG_REV.ModelDescription":0.0886961358891928
      },
     "Node657":{
       "models.codon.MG_REV.ModelDescription":0.09455708047231302
      },
     "Node66":{
       "models.codon.MG_REV.ModelDescription":0.04426414643298888
      },
     "Node661":{
       "models.codon.MG_REV.ModelDescription":0.1595080690149059
      },
     "Node662":{
       "models.codon.MG_REV.ModelDescription":0.1570519447778715
      },
     "Node665":{
       "models.codon.MG_REV.ModelDescription":0.06898846456156897
      },
     "Node666":{
       "models.codon.MG_REV.ModelDescription":0.1238252091137103
      },
     "Node668":{
       "models.codon.MG_REV.ModelDescription":0.08527514655316572
      },
     "Node67":{
       "models.codon.MG_REV.ModelDescription":0.0299522021690275
      },
     "Node670":{
       "models.codon.MG_REV.ModelDescription":0.03372104780633965
      },
     "Node675":{
       "models.codon.MG_REV.ModelDescription":0.4587869891123111
      },
     "Node678":{
       "models.codon.MG_REV.ModelDescription":0.5544586536489718
      },
     "Node68":{
       "models.codon.MG_REV.ModelDescription":0.1419083436961582
      },
     "Node680":{
       "models.codon.MG_REV.ModelDescription":0
      },
     "Node681":{
       "models.codon.MG_REV.ModelDescription":0.1562639959088955
      },
     "Node682":{
       "models.codon.MG_REV.ModelDescription":0.5620688050055408
      },
     "Node683":{
       "models.codon.MG_REV.ModelDescription":0.7130816408102998
      },
     "Node684":{
       "models.codon.MG_REV.ModelDescription":0.09335966758400355
      },
     "Node685":{
       "models.codon.MG_REV.ModelDescription":0.07946122118814372
      },
     "Node686":{
       "models.codon.MG_REV.ModelDescription":0.248778511378142
      },
     "Node687":{
       "models.codon.MG_REV.ModelDescription":0.1162657196114479
      },
     "Node688":{
       "models.codon.MG_REV.ModelDescription":0
      },
     "Node689":{
       "models.codon.MG_REV.ModelDescription":0.1536297259458353
      },
     "Node69":{
       "models.codon.MG_REV.ModelDescription":0.0245920783601306
      },
     "Node690":{
       "models.codon.MG_REV.ModelDescription":0.1229286774383367
      },
     "Node691":{
       "models.codon.MG_REV.ModelDescription":0.2861252792690628
      },
     "Node692":{
       "models.codon.MG_REV.ModelDescription":0.01158692842028488
      },
     "Node693":{
       "models.codon.MG_REV.ModelDescription":0.0294245854566773
      },
     "Node694":{
       "models.codon.MG_REV.ModelDescription":0.02876897785175074
      },
     "Node696":{
       "models.codon.MG_REV.ModelDescription":0.3201555883133658
      },
     "Node697":{
       "models.codon.MG_REV.ModelDescription":0.01108084360576171
      },
     "Node698":{
       "models.codon.MG_REV.ModelDescription":0.03400740623358006
      },
     "Node699":{
       "models.codon.MG_REV.ModelDescription":0.1149590852370876
      },
     "Node7":{
       "models.codon.MG_REV.ModelDescription":0.01067336497496401
      },
     "Node70":{
       "models.codon.MG_REV.ModelDescription":0.01838600628170634
      },
     "Node700":{
       "models.codon.MG_REV.ModelDescription":0.02293562728341858
      },
     "Node704":{
       "models.codon.MG_REV.ModelDescription":0.1946603957366518
      },
     "Node709":{
       "models.codon.MG_REV.ModelDescription":0.03990592597053313
      },
     "Node71":{
       "models.codon.MG_REV.ModelDescription":0
      },
     "Node712":{
       "models.codon.MG_REV.ModelDescription":0
      },
     "Node718":{
       "models.codon.MG_REV.ModelDescription":0.1860974802473366
      },
     "Node72":{
       "models.codon.MG_REV.ModelDescription":0.2868417032737666
      },
     "Node721":{
       "models.codon.MG_REV.ModelDescription":0.4650621540088206
      },
     "Node722":{
       "models.codon.MG_REV.ModelDescription":0.08235922551509241
      },
     "Node723":{
       "models.codon.MG_REV.ModelDescription":0.003747106089319351
      },
     "Node724":{
       "models.codon.MG_REV.ModelDescription":0.04609522389768921
      },
     "Node725":{
       "models.codon.MG_REV.ModelDescription":0.1936264612487431
      },
     "Node728":{
       "models.codon.MG_REV.ModelDescription":0.06958247561093153
      },
     "Node73":{
       "models.codon.MG_REV.ModelDescription":0.3626770347240107
      },
     "Node732":{
       "models.codon.MG_REV.ModelDescription":0.2409428807423375
      },
     "Node735":{
       "models.codon.MG_REV.ModelDescription":0.06112447565746972
      },
     "Node736":{
       "models.codon.MG_REV.ModelDescription":0.04290447340309168
      },
     "Node738":{
       "models.codon.MG_REV.ModelDescription":0.1392963628589228
      },
     "Node74":{
       "models.codon.MG_REV.ModelDescription":0.1027741179366116
      },
     "Node741":{
       "models.codon.MG_REV.ModelDescription":0.1334009610021046
      },
     "Node744":{
       "models.codon.MG_REV.ModelDescription":0.2284099233258677
      },
     "Node747":{
       "models.codon.MG_REV.ModelDescription":0
      },
     "Node748":{
       "models.codon.MG_REV.ModelDescription":0.0877283701783162
      },
     "Node75":{
       "models.codon.MG_REV.ModelDescription":0.4293578666467687
      },
     "Node755":{
       "models.codon.MG_REV.ModelDescription":0.09532979362878208
      },
     "Node756":{
       "models.codon.MG_REV.ModelDescription":0.3482033254304679
      },
     "Node757":{
       "models.codon.MG_REV.ModelDescription":0.02683953892753456
      },
     "Node758":{
       "models.codon.MG_REV.ModelDescription":0
      },
     "Node759":{
       "models.codon.MG_REV.ModelDescription":0.09227084520584104
      },
     "Node76":{
       "models.codon.MG_REV.ModelDescription":0.03286211522578442
      },
     "Node760":{
       "models.codon.MG_REV.ModelDescription":0.0803362473528158
      },
     "Node761":{
       "models.codon.MG_REV.ModelDescription":0.03080341105068441
      },
     "Node762":{
       "models.codon.MG_REV.ModelDescription":0.07094125151986304
      },
     "Node763":{
       "models.codon.MG_REV.ModelDescription":0.06252421098483348
      },
     "Node764":{
       "models.codon.MG_REV.ModelDescription":0
      },
     "Node765":{
       "models.codon.MG_REV.ModelDescription":0.5556326183840495
      },
     "Node768":{
       "models.codon.MG_REV.ModelDescription":0.008165463493950862
      },
     "Node77":{
       "models.codon.MG_REV.ModelDescription":0.06493691721094816
      },
     "Node772":{
       "models.codon.MG_REV.ModelDescription":0.0262557417031817
      },
     "Node773":{
       "models.codon.MG_REV.ModelDescription":0.1435623848522691
      },
     "Node774":{
       "models.codon.MG_REV.ModelDescription":0.09892276749240757
      },
     "Node775":{
       "models.codon.MG_REV.ModelDescription":0.03280378645779507
      },
     "Node776":{
       "models.codon.MG_REV.ModelDescription":0.003272376521102555
      },
     "Node777":{
       "models.codon.MG_REV.ModelDescription":0.4143906202338074
      },
     "Node778":{
       "models.codon.MG_REV.ModelDescription":0.08065660672341843
      },
     "Node779":{
       "models.codon.MG_REV.ModelDescription":0.02170168814218839
      },
     "Node78":{
       "models.codon.MG_REV.ModelDescription":0.02418486900426975
      },
     "Node780":{
       "models.codon.MG_REV.ModelDescription":0.0295073539346785
      },
     "Node781":{
       "models.codon.MG_REV.ModelDescription":0
      },
     "Node786":{
       "models.codon.MG_REV.ModelDescription":0.04416802740898048
      },
     "Node79":{
       "models.codon.MG_REV.ModelDescription":0.02459840242659637
      },
     "Node790":{
       "models.codon.MG_REV.ModelDescription":0.306165761374699
      },
     "Node791":{
       "models.codon.MG_REV.ModelDescription":0.3367305604610338
      },
     "Node795":{
       "models.codon.MG_REV.ModelDescription":0.2486318465475228
      },
     "Node796":{
       "models.codon.MG_REV.ModelDescription":0.2188493236724998
      },
     "Node797":{
       "models.codon.MG_REV.ModelDescription":0.01154775677661961
      },
     "Node798":{
       "models.codon.MG_REV.ModelDescription":0
      },
     "Node8":{
       "models.codon.MG_REV.ModelDescription":0
      },
     "Node80":{
       "models.codon.MG_REV.ModelDescription":0.1588765536592465
      },
     "Node800":{
       "models.codon.MG_REV.ModelDescription":0.5678287164603897
      },
     "Node801":{
       "models.codon.MG_REV.ModelDescription":0.2132918203621762
      },
     "Node802":{
       "models.codon.MG_REV.ModelDescription":0
      },
     "Node807":{
       "models.codon.MG_REV.ModelDescription":0.04549691341916785
      },
     "Node808":{
       "models.codon.MG_REV.ModelDescription":0.01439372971190982
      },
     "Node809":{
       "models.codon.MG_REV.ModelDescription":0.04122964463573035
      },
     "Node81":{
       "models.codon.MG_REV.ModelDescription":0.08084325660543361
      },
     "Node816":{
       "models.codon.MG_REV.ModelDescription":0.3313362317362925
      },
     "Node818":{
       "models.codon.MG_REV.ModelDescription":0.9997909286220503
      },
     "Node82":{
       "models.codon.MG_REV.ModelDescription":0.1260274260648763
      },
     "Node821":{
       "models.codon.MG_REV.ModelDescription":0.05179002376452028
      },
     "Node822":{
       "models.codon.MG_REV.ModelDescription":0.1140784590024376
      },
     "Node823":{
       "models.codon.MG_REV.ModelDescription":0.1688558506780853
      },
     "Node824":{
       "models.codon.MG_REV.ModelDescription":0.1436229916204538
      },
     "Node829":{
       "models.codon.MG_REV.ModelDescription":0.28926153643405
      },
     "Node83":{
       "models.codon.MG_REV.ModelDescription":0.1749771897279457
      },
     "Node830":{
       "models.codon.MG_REV.ModelDescription":0.5382826908881575
      },
     "Node833":{
       "models.codon.MG_REV.ModelDescription":0.3349267287539722
      },
     "Node835":{
       "models.codon.MG_REV.ModelDescription":0.03165426568212856
      },
     "Node838":{
       "models.codon.MG_REV.ModelDescription":0.2509903738945782
      },
     "Node839":{
       "models.codon.MG_REV.ModelDescription":0.04814175360394368
      },
     "Node84":{
       "models.codon.MG_REV.ModelDescription":0.1351531721635844
      },
     "Node840":{
       "models.codon.MG_REV.ModelDescription":0.9496667965342199
      },
     "Node841":{
       "models.codon.MG_REV.ModelDescription":0.01875949844460408
      },
     "Node842":{
       "models.codon.MG_REV.ModelDescription":0.01059992425660902
      },
     "Node844":{
       "models.codon.MG_REV.ModelDescription":0.01065797477740832
      },
     "Node846":{
       "models.codon.MG_REV.ModelDescription":0.1345361869928708
      },
     "Node848":{
       "models.codon.MG_REV.ModelDescription":0.03269119717674234
      },
     "Node849":{
       "models.codon.MG_REV.ModelDescription":0.04848363159379761
      },
     "Node852":{
       "models.codon.MG_REV.ModelDescription":0.006121848169471846
      },
     "Node854":{
       "models.codon.MG_REV.ModelDescription":0.07341469623005774
      },
     "Node856":{
       "models.codon.MG_REV.ModelDescription":0.1527895769891434
      },
     "Node857":{
       "models.codon.MG_REV.ModelDescription":5.641761294403465e-13
      },
     "Node858":{
       "models.codon.MG_REV.ModelDescription":0.1887514426833018
      },
     "Node865":{
       "models.codon.MG_REV.ModelDescription":0.4138876551960826
      },
     "Node867":{
       "models.codon.MG_REV.ModelDescription":0.0156864893358486
      },
     "Node87":{
       "models.codon.MG_REV.ModelDescription":0.2505651027203381
      },
     "Node873":{
       "models.codon.MG_REV.ModelDescription":0.4903548495354954
      },
     "Node874":{
       "models.codon.MG_REV.ModelDescription":0.2992512872619629
      },
     "Node877":{
       "models.codon.MG_REV.ModelDescription":0.3432348506580091
      },
     "Node879":{
       "models.codon.MG_REV.ModelDescription":0.3106228273437814
      },
     "Node884":{
       "models.codon.MG_REV.ModelDescription":0
      },
     "Node886":{
       "models.codon.MG_REV.ModelDescription":0.5227754458603983
      },
     "Node890":{
       "models.codon.MG_REV.ModelDescription":0.465074914109751
      },
     "Node892":{
       "models.codon.MG_REV.ModelDescription":0.1414942130283628
      },
     "Node893":{
       "models.codon.MG_REV.ModelDescription":0.6427290019165414
      },
     "Node896":{
       "models.codon.MG_REV.ModelDescription":1.760173739630978e-12
      },
     "Node897":{
       "models.codon.MG_REV.ModelDescription":0.5005415900588717
      },
     "Node898":{
       "models.codon.MG_REV.ModelDescription":0.08378447157656459
      },
     "Node899":{
       "models.codon.MG_REV.ModelDescription":0.08897583435932453
      },
     "Node9":{
       "models.codon.MG_REV.ModelDescription":0
      },
     "Node90":{
       "models.codon.MG_REV.ModelDescription":0.1240352164414186
      },
     "Node900":{
       "models.codon.MG_REV.ModelDescription":0.1613645959206144
      },
     "Node901":{
       "models.codon.MG_REV.ModelDescription":0
      },
     "Node902":{
       "models.codon.MG_REV.ModelDescription":0.4114316564698097
      },
     "Node903":{
       "models.codon.MG_REV.ModelDescription":0.02057573982881614
      },
     "Node904":{
       "models.codon.MG_REV.ModelDescription":0.1225861376683047
      },
     "Node905":{
       "models.codon.MG_REV.ModelDescription":0.05872817990459089
      },
     "Node906":{
       "models.codon.MG_REV.ModelDescription":0.03802257950907336
      },
     "Node909":{
       "models.codon.MG_REV.ModelDescription":0.07450740372619638
      },
     "Node910":{
       "models.codon.MG_REV.ModelDescription":0.03119018495850449
      },
     "Node911":{
       "models.codon.MG_REV.ModelDescription":0.02578088442553382
      },
     "Node914":{
       "models.codon.MG_REV.ModelDescription":0
      },
     "Node919":{
       "models.codon.MG_REV.ModelDescription":0.09425123271965348
      },
     "Node920":{
       "models.codon.MG_REV.ModelDescription":0.08288766749980092
      },
     "Node921":{
       "models.codon.MG_REV.ModelDescription":0.1362507784216769
      },
     "Node925":{
       "models.codon.MG_REV.ModelDescription":0
      },
     "Node927":{
       "models.codon.MG_REV.ModelDescription":0.03556523167482167
      },
     "Node930":{
       "models.codon.MG_REV.ModelDescription":1.885737778058111e-14
      },
     "Node931":{
       "models.codon.MG_REV.ModelDescription":0
      },
     "Node933":{
       "models.codon.MG_REV.ModelDescription":0.0643915888976503
      },
     "Node935":{
       "models.codon.MG_REV.ModelDescription":0.01471618299557072
      },
     "Node937":{
       "models.codon.MG_REV.ModelDescription":0.08309560830705574
      },
     "Node941":{
       "models.codon.MG_REV.ModelDescription":3.943986588931969e-12
      },
     "Node942":{
       "models.codon.MG_REV.ModelDescription":0.9228791548759695
      },
     "Node947":{
       "models.codon.MG_REV.ModelDescription":0.2950477983742427
      },
     "Node949":{
       "models.codon.MG_REV.ModelDescription":0.1910766754940666
      },
     "Node95":{
       "models.codon.MG_REV.ModelDescription":0.01520700288269116
      },
     "Node950":{
       "models.codon.MG_REV.ModelDescription":0.01832878397541441
      },
     "Node954":{
       "models.codon.MG_REV.ModelDescription":0.3594398507254982
      },
     "Node957":{
       "models.codon.MG_REV.ModelDescription":0.2098942911193663
      },
     "Node958":{
       "models.codon.MG_REV.ModelDescription":0.4883636239964456
      },
     "Node959":{
       "models.codon.MG_REV.ModelDescription":0.1017471250332741
      },
     "Node960":{
       "models.codon.MG_REV.ModelDescription":0.1167393126810594
      },
     "Node961":{
       "models.codon.MG_REV.ModelDescription":0.3041078300713699
      },
     "Node962":{
       "models.codon.MG_REV.ModelDescription":0.03551959299859381
      },
     "Node963":{
       "models.codon.MG_REV.ModelDescription":0.07223588047120967
      },
     "Node964":{
       "models.codon.MG_REV.ModelDescription":0.06706821372171244
      },
     "Node965":{
       "models.codon.MG_REV.ModelDescription":0.1488518631967624
      },
     "Node966":{
       "models.codon.MG_REV.ModelDescription":5.418727362386263e-14
      },
     "Node967":{
       "models.codon.MG_REV.ModelDescription":0
      },
     "Node968":{
       "models.codon.MG_REV.ModelDescription":0.06228242473576093
      },
     "Node969":{
       "models.codon.MG_REV.ModelDescription":0.02365253128942848
      },
     "Node970":{
       "models.codon.MG_REV.ModelDescription":0.06585777733756513
      },
     "Node971":{
       "models.codon.MG_REV.ModelDescription":0.04846546215349503
      },
     "Node972":{
       "models.codon.MG_REV.ModelDescription":0
      },
     "Node973":{
       "models.codon.MG_REV.ModelDescription":0.06614122987181074
      },
     "Node974":{
       "models.codon.MG_REV.ModelDescription":0.1096272778602192
      },
     "Node975":{
       "models.codon.MG_REV.ModelDescription":0.2859727837860223
      },
     "Node976":{
       "models.codon.MG_REV.ModelDescription":0.7875271843587718
      },
     "Node977":{
       "models.codon.MG_REV.ModelDescription":0.1135234688963167
      },
     "Node982":{
       "models.codon.MG_REV.ModelDescription":0.1675474577492232
      },
     "Node983":{
       "models.codon.MG_REV.ModelDescription":0.1161688933655747
      },
     "Node984":{
       "models.codon.MG_REV.ModelDescription":0.1550388516746196
      },
     "Node987":{
       "models.codon.MG_REV.ModelDescription":0.02730801213856495
      },
     "Node988":{
       "models.codon.MG_REV.ModelDescription":0.01523261689565983
      },
     "Node989":{
       "models.codon.MG_REV.ModelDescription":0.05386840134153584
      },
     "Node99":{
       "models.codon.MG_REV.ModelDescription":0.286466597968341
      },
     "Node990":{
       "models.codon.MG_REV.ModelDescription":0.03447012269571493
      },
     "Node993":{
       "models.codon.MG_REV.ModelDescription":0.07952325666616954
      },
     "Node996":{
       "models.codon.MG_REV.ModelDescription":0.005660666819574636
      },
     "Node997":{
       "models.codon.MG_REV.ModelDescription":0.0217432269244206
      },
     "Node998":{
       "models.codon.MG_REV.ModelDescription":0.009334390689632399
      }
    },
   "attributes":{
     "models.codon.MG_REV.ModelDescription":{
       "attribute type":"branch length",
       "display order":0
      }
    }
  },
 "MLE":{
   "headers":[
    ["Site 1", "Index of site 1"],
    ["Site 2", "Index of site 2"],
    ["P [Site 1 –> Site 2]", "Probability that site 2 is conditionally dependent on site 1"],
    ["P [Site 2 –> Site 1]", "Probability that site 1 is conditionally dependent on site 2"],
    ["P [Site 1 <–> Site 2]", "Probability that sites 1 and 2 are not conditionally independent"],
    ["Site 1 subs", "Substitution counts inferred for Site 1"],
    ["Site 2 subs", "Substitution counts inferred for Site 2"],
    ["Shared subs", "Substitutions shared by both sites"]
    ],
   "content":[
    [2, 3, 0.000597681018871977, 3.300452467409819e-12, 0.0005976810221724294, 155, 7, 3],
    [2, 4, 5.522306466427134e-12, 6.419580955125882e-08, 6.420133185772525e-08, 155, 265, 59],
    [2, 5, 1.632547462729471e-11, 1.379783397545176e-05, 1.379785030092639e-05, 155, 193, 52],
    [2, 6, 4.945988872289267e-07, 1.899193739251727e-11, 4.946178791663192e-07, 155, 114, 26],
    [2, 7, 0.0002408100935770155, 0.004554515424763074, 0.004795325518340089, 155, 201, 58],
    [2, 8, 0.008878690138956775, 5.58202013481983e-12, 0.008878690144538796, 155, 3, 2],
    [2, 9, 0, 0.9896337577847458, 0.9896337577847458, 155, 161, 54],
    [2, 11, 0.0002241047364033417, 3.431017108940391e-13, 0.0002241047367464434, 155, 5, 1],
    [2, 12, 7.236704441388227e-06, 0.0001979805810249474, 0.0002052172854663356, 155, 123, 41],
    [2, 13, 2.731927287103509e-08, 5.00993486290539e-05, 5.012666790192494e-05, 155, 154, 46],
    [2, 14, 3.205129613971587e-09, 1.006404420302168e-09, 4.211534034273755e-09, 155, 114, 30],
    [2, 15, 0.0002728308324790791, 6.069868759722716e-13, 0.000272830833086066, 155, 1, 0],
    [2, 16, 0.0004490771037581451, 3.323447730324288e-13, 0.0004490771040904899, 155, 6, 0],
    [2, 17, 1.304912532568215e-11, 4.44547144339224e-10, 4.575962696649061e-10, 155, 160, 37],
    [2, 18, 2.29857569808057e-05, 0.00535146140188463, 0.005374447158865436, 155, 168, 52],
    [2, 19, 0.0003980538292322348, 1.714452914516677e-12, 0.0003980538309466877, 155, 2, 1],
    [2, 20, 6.61959539001875e-05, 4.385541202962563e-13, 6.619595433874162e-05, 155, 2, 0],
    [2, 21, 0.001407462290252921, 3.839977621660626e-12, 0.001407462294092899, 155, 1, 1],
    [2, 22, 0.003674629265728357, 3.535464609959752e-10, 0.003674629619274818, 155, 22, 10],
    [2, 23, 5.895374286034485e-07, 2.015290453341858e-08, 6.09690333136867e-07, 155, 76, 25],
    [2, 24, 2.075612374121294e-06, 9.165652903223808e-09, 2.084778027024518e-06, 155, 69, 23],
    [2, 25, 3.05792080620113e-07, 1.216590736162128e-06, 1.522382816782241e-06, 155, 105, 34],
    [2, 28, 1.009444190821803e-11, 1.359523334826383e-07, 1.359624279245465e-07, 155, 187, 47],
    [2, 29, 2.194209481300393e-05, 2.585862581749792e-09, 2.194468067558567e-05, 155, 142, 36],
    [2, 30, 0.0002156115443494534, 2.807107383973415e-13, 0.0002156115446301641, 155, 8, 1],
    [2, 31, 3.315372773658362e-06, 2.82656055086564e-13, 3.315373056314417e-06, 155, 30, 5],
    [2, 32, 7.399930290299329e-11, 6.283660378431602e-13, 7.462766894083646e-11, 155, 25, 6],
    [2, 33, 1.477285447402696e-06, 1.806804155502599e-13, 1.477285628083112e-06, 155, 27, 4],
    [2, 34, 1.443139684394405e-05, 3.954755593022793e-12, 1.443140079869964e-05, 155, 87, 19],
    [2, 35, 1.208435470352909e-09, 1.53276595023061e-05, 1.532886793777646e-05, 155, 117, 38],
    [2, 36, 7.495740050459319e-08, 2.091206170007503e-09, 7.704860667460069e-08, 155, 127, 33],
    [2, 37, 0.001153431065888714, 1.349515077168044e-12, 0.001153431067238229, 155, 2, 1],
    [2, 38, 2.117340122032475e-06, 3.478552729490785e-13, 2.117340469887748e-06, 155, 17, 3],
    [2, 39, 0.0001529322444590444, 2.683919957091026e-13, 0.0001529322447274364, 155, 11, 2],
    [2, 40, 5.737960670222787e-05, 2.703353990070739e-12, 5.737960940558186e-05, 155, 28, 8],
    [2, 41, 4.878838124587627e-05, 1.717699802459414e-12, 4.878838296357607e-05, 155, 23, 6],
    [2, 43, 1.143102612824738e-08, 0.0001277941250452023, 0.0001278055560713305, 155, 193, 54],
    [2, 44, 1.096046542154984e-08, 1.687214003304139e-11, 1.097733756158288e-08, 155, 22, 8],
    [2, 45, 2.575015873470215e-09, 9.912915802254928e-09, 1.248793167572514e-08, 155, 114, 32],
    [2, 46, 6.382891320569617e-11, 5.23433995022283e-12, 6.9063253155919e-11, 155, 126, 26],
    [2, 47, 2.398549285052682e-15, 4.952750341021569e-11, 4.952990195950074e-11, 155, 77, 20],
    [2, 48, 4.474755241593864e-10, 2.036291871482799e-10, 6.511047113076663e-10, 155, 97, 25],
    [2, 49, 5.514126696624345e-07, 4.438085653883054e-10, 5.518564782278228e-07, 155, 104, 27],
    [2, 50, 5.536695965609897e-19, 3.009050076423266e-13, 3.009055613119232e-13, 155, 95, 16],
    [2, 51, 1.736977125885795e-06, 1.056480077231128e-12, 1.736978182365872e-06, 155, 70, 14],
    [2, 52, 4.187166990437435e-12, 1.378143337934492e-12, 5.565310328371927e-12, 155, 55, 12],
    [2, 53, 9.143584599125523e-12, 9.478518798262559e-13, 1.009143647895178e-11, 155, 56, 12],
    [2, 54, 9.976062027475114e-09, 1.070262510792875e-12, 9.977132289985908e-09, 155, 57, 13],
    [2, 55, 2.610731115963589e-08, 6.407190491509719e-13, 2.610795187868504e-08, 155, 45, 9],
    [2, 56, 3.576862829794359e-08, 1.45393059649321e-13, 3.576877369100324e-08, 155, 24, 2],
    [2, 57, 9.611532517413461e-09, 9.272251629077168e-13, 9.612459742576369e-09, 155, 10, 3],
    [2, 58, 4.980683453250949e-05, 3.96732022407458e-13, 4.980683492924151e-05, 155, 6, 0],
    [2, 59, 3.834453859229664e-05, 3.568781494035988e-13, 3.834453894917479e-05, 155, 7, 1],
    [2, 60, 4.35862872491615e-05, 6.384000260455004e-13, 4.358628788756153e-05, 155, 1, 0],
    [2, 61, 0.0001256880557907965, 5.342965747094563e-13, 0.0001256880563250931, 155, 2, 0],
    [2, 62, 4.777180178286431e-12, 5.539848530199627e-13, 5.331165031306393e-12, 155, 13, 3],
    [2, 63, 1.010079926903649e-05, 9.209535174008253e-12, 1.010080847857166e-05, 155, 24, 8],
    [2, 64, 6.162833568096477e-11, 1.569108701798889e-12, 6.319744438276366e-11, 155, 33, 8],
    [2, 65, 5.722173221402588e-11, 1.660306704418972e-11, 7.38247992582156e-11, 155, 31, 10],
    [2, 66, 2.776986038259475e-19, 4.023307276615824e-12, 4.023307554314429e-12, 155, 43, 11],
    [2, 67, 2.138189759827379e-20, 4.968269727469493e-10, 4.968269727683312e-10, 155, 55, 18],
    [2, 68, 2.218113691733232e-08, 2.211780446585921e-07, 2.433591815759244e-07, 155, 65, 24],
    [2, 69, 2.453888526478133e-14, 8.876567572163047e-09, 8.876592111048312e-09, 155, 148, 38],
    [2, 70, 4.246098554416762e-21, 2.433363851338049e-09, 2.433363851342294e-09, 155, 163, 39],
    [2, 71, 8.824167764046913e-17, 5.057382966493403e-05, 5.057382966502227e-05, 155, 165, 48],
    [2, 72, 1.629689638448562e-09, 2.993600718050849e-06, 2.995230407689298e-06, 155, 122, 38],
    [2, 73, 2.66039533913123e-10, 2.750938182463409e-12, 2.687904720955864e-10, 155, 21, 6],
    [2, 74, 0.0003710949751077987, 1.94019173402292e-12, 0.0003710949770479905, 155, 2, 1],
    [2, 76, 0.00100028473582812, 4.801282250899284e-12, 0.001000284740629402, 155, 1, 1],
    [2, 78, 0.0001206363625347318, 6.702297550447815e-13, 0.0001206363632049616, 155, 1, 0],
    [2, 79, 1.3572017172108e-07, 2.155041388004852e-09, 1.378752131090848e-07, 155, 143, 36],
    [3, 4, 1.727228346234653e-15, 0.007241992200493381, 0.007241992200495108, 7, 265, 5],
    [3, 5, 2.815878283279919e-15, 0.004762769072930998, 0.004762769072933814, 7, 193, 4],
    [3, 6, 2.02165820249639e-07, 0.002194520905476844, 0.002194723071297094, 7, 114, 3],
    [3, 7, 1.366061018178641e-13, 0.0006011479816521616, 0.0006011479817887677, 7, 201, 3],
    [3, 8, 0.006854594090081383, 0.001020958799459383, 0.007875552889540767, 7, 3, 0],
    [3, 9, 1.606780342578982e-11, 0.1099638070169497, 0.1099638070330175, 7, 161, 5],
    [3, 11, 0.001741440051310173, 0.0004281007287461103, 0.002169540780056284, 7, 5, 0],
    [3, 12, 1.098360665513992e-15, 0.003050899506289615, 0.003050899506290713, 7, 123, 3],
    [3, 13, 8.678803331461734e-18, 0.01224418872476594, 0.01224418872476594, 7, 154, 4],
    [3, 14, 5.392304236989586e-12, 0.0004045457546869031, 0.0004045457600792073, 7, 114, 2],
    [3, 15, 0.005134619681985311, 0.001991923317247295, 0.007126542999232606, 7, 1, 0],
    [3, 16, 0.003914424077614537, 0.0005923075703956304, 0.004506731648010167, 7, 6, 0],
    [3, 17, 1.260562827419941e-11, 0.0002065159968130256, 0.0002065160094186539, 7, 160, 2],
    [3, 18, 1.593791319544733e-13, 0.006847258855288797, 0.006847258855448176, 7, 168, 4],
    [3, 19, 0.002028680620911331, 0.001492011271827709, 0.00352069189273904, 7, 2, 0],
    [3, 20, 0.001243704924972667, 0.001272031779975368, 0.002515736704948035, 7, 2, 0],
    [3, 21, 0.002993564865055111, 0.00225198660718838, 0.005245551472243492, 7, 1, 0],
    [3, 22, 6.60032124734349e-06, 0.0001245495274462597, 0.0001311498486936032, 7, 22, 0],
    [3, 23, 4.077698080842141e-11, 0.0002657862904760973, 0.0002657863312530781, 7, 76, 1],
    [3, 24, 1.039904189037973e-09, 0.001531674996348133, 0.001531676036252322, 7, 69, 2],
    [3, 25, 1.448785344951554e-13, 0.0001381441992757406, 0.0001381441994206191, 7, 105, 1],
    [3, 28, 2.580306119227645e-14, 0.04837629713978567, 0.04837629713981147, 7, 187, 5],
    [3, 29, 3.459272391699496e-07, 0.006501718503426902, 0.006502064430666071, 7, 142, 4],
    [3, 30, 0.001585440839649911, 0.0004370252354035156, 0.002022466075053426, 7, 8, 0],
    [3, 31, 2.286775029879241e-06, 0.0002182279320752709, 0.0002205147071051502, 7, 30, 0],
    [3, 32, 5.058485872127037e-10, 0.001040750559146982, 0.001040751064995569, 7, 25, 1],
    [3, 33, 2.834511619509788e-06, 0.0001522708435856786, 0.0001551053552051884, 7, 27, 0],
    [3, 34, 1.466902596776881e-05, 0.001079006336734324, 0.001093675362702092, 7, 87, 2],
    [3, 35, 1.428995221860654e-14, 0.03450137184455341, 0.0345013718445677, 7, 117, 4],
    [3, 36, 5.75878461091024e-11, 0.0003098598213683497, 0.0003098598789561959, 7, 127, 2],
    [3, 37, 0.004666580191918737, 0.001068414420481065, 0.005734994612399802, 7, 2, 0],
    [3, 38, 3.198621910955383e-05, 0.0002867580137222403, 0.0003187442328317941, 7, 17, 0],
    [3, 39, 1.123024547024147e-05, 0.000224169614939313, 0.0002353998604095545, 7, 11, 0],
    [3, 40, 1.591177087780142e-05, 0.0001401634341540724, 0.0001560752050318738, 7, 28, 0],
    [3, 41, 0.0002671796011678189, 0.002329251106369119, 0.002596430707536938, 7, 23, 1],
    [3, 43, 5.562475878005552e-17, 0.0001799981152126702, 0.0001799981152127258, 7, 193, 2],
    [3, 44, 4.674317070755965e-09, 0.001389946525296714, 0.001389951199613785, 7, 22, 1],
    [3, 45, 4.902746146266599e-10, 0.3392252650565182, 0.3392252655467928, 7, 114, 5],
    [3, 46, 1.076829892822711e-09, 0.01748185054727386, 0.01748185162410375, 7, 126, 4],
    [3, 47, 1.388361338992388e-12, 0.0002251736223769122, 0.0002251736237652736, 7, 77, 1],
    [3, 48, 5.220527214736566e-08, 0.0001434935339781823, 0.0001435457392503297, 7, 97, 0],
    [3, 49, 1.11780020697591e-12, 0.0002357419606971698, 0.00023574196181497, 7, 104, 1],
    [3, 50, 7.161591963871748e-13, 0.000674756544647424, 0.0006747565453635833, 7, 95, 2],
    [3, 51, 1.350877325234711e-14, 0.0003978305298569036, 0.0003978305298704124, 7, 70, 1],
    [3, 52, 1.287966008266985e-06, 0.0001613867614528086, 0.0001626747274610756, 7, 55, 0],
    [3, 53, 1.45205377220197e-11, 0.0003013251738963866, 0.0003013251884169243, 7, 56, 1],
    [3, 54, 8.396325206436568e-11, 0.0001484748498385, 0.0001484749338017521, 7, 57, 1],
    [3, 55, 3.844122601327052e-08, 0.0007914196999781492, 0.0007914581412041625, 7, 45, 1],
    [3, 56, 1.627385365999945e-07, 0.0001628099435550906, 0.0001629726820916906, 7, 24, 0],
    [3, 57, 1.548932801278493e-08, 0.0003754553064039958, 0.0003754707957320086, 7, 10, 0],
    [3, 58, 0.0006810869599901433, 0.0007167860104491512, 0.001397872970439295, 7, 6, 0],
    [3, 59, 0.0002742526732138153, 0.0006036559136585482, 0.0008779085868723635, 7, 7, 0],
    [3, 60, 0.001387416194901491, 0.002199795269648515, 0.003587211464550006, 7, 1, 0],
    [3, 61, 0.0009751143944701463, 0.001783244887222585, 0.002758359281692731, 7, 2, 0],
    [3, 62, 2.819224055865987e-05, 0.0003140918075950905, 0.0003422840481537504, 7, 13, 0],
    [3, 63, 9.192255110912241e-07, 0.0001693219539380236, 0.0001702411794491148, 7, 24, 0],
    [3, 64, 1.474908190451805e-10, 0.001318487979711416, 0.001318488127202235, 7, 33, 1],
    [3, 65, 2.217272567762688e-10, 0.0105820258584074, 0.01058202608013466, 7, 31, 2],
    [3, 66, 1.815818868262195e-19, 0.0007530553165795695, 0.0007530553165795697, 7, 43, 1],
    [3, 67, 1.051046278148478e-16, 7.64766474494344e-05, 7.64766474495395e-05, 7, 55, 0],
    [3, 68, 1.459095269562318e-11, 0.0328956520288857, 0.03289565204347665, 7, 65, 3],
    [3, 69, 1.06886301839058e-16, 0.01007999206441304, 0.01007999206441314, 7, 148, 4],
    [3, 70, 6.646158980686892e-22, 0.1183718629661536, 0.1183718629661536, 7, 163, 5],
    [3, 71, 0, 0.01009973258062919, 0.01009973258062919, 7, 165, 4],
    [3, 72, 4.583943086797614e-14, 0.01997831634780349, 0.01997831634784933, 7, 122, 4],
    [3, 73, 2.63991267174942e-08, 0.06059168229195657, 0.06059170869108329, 7, 21, 2],
    [3, 74, 0.001132956304547985, 0.001804262610322857, 0.002937218914870841, 7, 2, 0],
    [3, 76, 0.002551016055394688, 0.002584053591842341, 0.005135069647237029, 7, 1, 0],
    [3, 78, 0.0009412441865286722, 0.002488692015659183, 0.003429936202187855, 7, 1, 0],
    [3, 79, 1.915836427387893e-08, 0.09488865837595271, 0.09488867753431698, 7, 143, 5],
    [4, 5, 0.01028485821134861, 0.0001106505108454131, 0.01039550872219403, 265, 193, 83],
    [4, 6, 0.1854829265185531, 0.009999998722676495, 0.1954829252412296, 265, 114, 51],
    [4, 7, 0.0001912288625989537, 2.491701005821307e-07, 0.0001914780326995358, 265, 201, 81],
    [4, 8, 0.005644167227937427, 3.553461783854993e-16, 0.005644167227937783, 265, 3, 2],
    [4, 9, 0.001231978492646124, 2.03822088943037e-06, 0.001234016713535555, 265, 161, 71],
    [4, 11, 0.0007507123729583321, 5.553387254642823e-17, 0.0007507123729583876, 265, 5, 2],
    [4, 12, 0.0005958108775426995, 7.687426528414184e-07, 0.0005965796201955409, 265, 123, 59],
    [4, 13, 2.123690071704086e-09, 3.484970285224328e-10, 2.472187100226519e-09, 265, 154, 62],
    [4, 14, 2.3644366947779e-07, 6.070121598070531e-12, 2.364497395993881e-07, 265, 114, 47],
    [4, 15, 0.001053506479412744, 9.845234244260069e-17, 0.001053506479412842, 265, 1, 0],
    [4, 16, 0.001489205874280158, 6.604648907150757e-17, 0.001489205874280224, 265, 6, 2],
    [4, 17, 1.753135121096804e-07, 1.172217517752567e-12, 1.753146843271982e-07, 265, 160, 58],
    [4, 18, 0.04215138872820849, 0.0004795138260196467, 0.04263090255422814, 265, 168, 77],
    [4, 19, 0.0008540541392565835, 1.127661925776317e-16, 0.0008540541392566963, 265, 2, 1],
    [4, 20, 0.0004052272938550463, 0.004994705295437882, 0.005399932589292928, 265, 2, 1],
    [4, 21, 0.0003753981604390016, 5.294963322357828e-17, 0.0003753981604390546, 265, 1, 0],
    [4, 22, 0.0001202040165029112, 4.99505861537266e-16, 0.0001202040165034107, 265, 22, 10],
    [4, 23, 0.009377613014388921, 8.711145543449336e-11, 0.009377613101500376, 265, 76, 37],
    [4, 24, 0.04174269387800636, 2.22138818469144e-09, 0.04174269609939454, 265, 69, 37],
    [4, 25, 6.804923212822098e-10, 1.499315804382137e-13, 6.80642252862648e-10, 265, 105, 41],
    [4, 28, 0.7568423801369667, 0.01694400298728556, 0.7737863831242523, 265, 187, 86],
    [4, 29, 0.01123934609999671, 7.365580546302581e-11, 0.01123934617365251, 265, 142, 58],
    [4, 30, 0.000447801784188197, 3.840175648137701e-17, 0.0004478017841882353, 265, 8, 2],
    [4, 31, 1.478730041915429e-05, 1.130104419690815e-16, 1.478730041926731e-05, 265, 30, 10],
    [4, 32, 9.619873306019661e-05, 1.98429999318224e-16, 9.619873306039505e-05, 265, 25, 10],
    [4, 33, 9.42187867838059e-06, 2.375645705675817e-17, 9.421878678404346e-06, 265, 27, 8],
    [4, 34, 0.01068598298251517, 1.404211341415624e-13, 0.01068598298265559, 265, 87, 35],
    [4, 35, 1.489316473235453e-07, 3.608826256508128e-08, 1.850199098886266e-07, 265, 117, 54],
    [4, 36, 0.004465846451307074, 7.822099280811732e-09, 0.004465854273406355, 265, 127, 57],
    [4, 37, 0.00116979041308643, 1.546865029962274e-16, 0.001169790413086585, 265, 2, 1],
    [4, 38, 0.0960609620298766, 6.537955330855596e-14, 0.09606096202994198, 265, 17, 11],
    [4, 39, 0.0002065651883093052, 6.784430620842213e-17, 0.0002065651883093731, 265, 11, 4],
    [4, 40, 0.0001895418682752199, 5.513892077705506e-17, 0.000189541868275275, 265, 28, 9],
    [4, 41, 0.005170819754730232, 2.855125774222336e-15, 0.005170819754733087, 265, 23, 11],
    [4, 43, 4.374231331512925e-12, 1.521167239239582e-12, 5.895398570752508e-12, 265, 193, 68],
    [4, 44, 8.326403862356937e-07, 5.142963178267558e-16, 8.3264038674999e-07, 265, 22, 10],
    [4, 45, 1.990647859467537e-07, 4.564834341829377e-09, 2.03629620288583e-07, 265, 114, 44],
    [4, 46, 1.419835129716974e-06, 3.764802533069658e-12, 1.419838894519508e-06, 265, 126, 50],
    [4, 47, 7.133010045881537e-11, 1.735538460789797e-11, 8.868548506671334e-11, 265, 77, 27],
    [4, 48, 1.293143195010934e-06, 1.635277270096599e-15, 1.293143196646212e-06, 265, 97, 32],
    [4, 49, 8.615312989562807e-07, 3.13076852644251e-16, 8.615312992693575e-07, 265, 104, 30],
    [4, 50, 3.696078346401708e-06, 5.949879155870644e-14, 3.6960784059005e-06, 265, 95, 36],
    [4, 51, 7.31245244108262e-06, 5.805175041075246e-16, 7.312452441663137e-06, 265, 70, 23],
    [4, 52, 2.37553098268019e-06, 1.859047474955282e-16, 2.375530982866094e-06, 265, 55, 18],
    [4, 53, 4.627190444029263e-07, 9.795607019050575e-18, 4.62719044412722e-07, 265, 56, 13],
    [4, 54, 3.524194035421453e-09, 4.057051443874821e-17, 3.524194075991968e-09, 265, 57, 18],
    [4, 55, 0.0001251392979502776, 5.403500943429563e-15, 0.0001251392979556811, 265, 45, 19],
    [4, 56, 8.162682952431375e-08, 6.208225958784396e-17, 8.162682958639601e-08, 265, 24, 8],
    [4, 57, 9.937842715878161e-09, 9.17304668304336e-17, 9.937842807608628e-09, 265, 10, 4],
    [4, 58, 0.0006110380268647662, 7.741323425962083e-17, 0.0006110380268648436, 265, 6, 1],
    [4, 59, 0.001102918664898409, 1.560439866273845e-16, 0.001102918664898565, 265, 7, 3],
    [4, 60, 0.0005410313690803155, 6.525928353633145e-17, 0.0005410313690803808, 265, 1, 0],
    [4, 61, 0.0008044532828384789, 1.079829858943477e-16, 0.0008044532828385869, 265, 2, 0],
    [4, 62, 8.694663158461732e-05, 3.883142811767036e-17, 8.694663158465615e-05, 265, 13, 4],
    [4, 63, 1.518586402487247e-06, 3.950688253856817e-17, 1.518586402526754e-06, 265, 24, 8],
    [4, 64, 2.690801459231615e-10, 1.913215529711673e-16, 2.690803372447145e-10, 265, 33, 12],
    [4, 65, 3.622755932557405e-12, 6.011513938502932e-17, 3.62281604769679e-12, 265, 31, 10],
    [4, 66, 3.442150231684758e-19, 2.802033137940437e-16, 2.805475288172121e-16, 265, 43, 15],
    [4, 67, 8.17514349795993e-16, 2.880833009247652e-16, 1.105597650720758e-15, 265, 55, 20],
    [4, 68, 4.885134483696053e-09, 2.035384319525853e-14, 4.885154837539248e-09, 265, 65, 26],
    [4, 69, 2.516813033681455e-11, 9.999756948229898e-10, 1.025143825159804e-09, 265, 148, 61],
    [4, 70, 0.01000000401452367, 0.9524583750063056, 0.9624583790208292, 265, 163, 80],
    [4, 71, 0.009999999993337448, 0.01000434871971878, 0.02000434871305623, 265, 165, 72],
    [4, 72, 8.036028236353198e-13, 1.262019646702812e-13, 9.298047883056009e-13, 265, 122, 45],
    [4, 73, 5.304672924805075e-09, 2.693485009171755e-15, 5.304675618290084e-09, 265, 21, 10],
    [4, 74, 0.001199242977629465, 1.594398177600052e-16, 0.001199242977629624, 265, 2, 1],
    [4, 76, 0.0006738216833051872, 7.756086104468299e-17, 0.0006738216833052647, 265, 1, 0],
    [4, 78, 0.001129991742560853, 4.708008922400407e-16, 0.001129991742561324, 265, 1, 1],
    [4, 79, 4.369995067157105e-06, 4.007396978279853e-12, 4.369999074554083e-06, 265, 143, 55],
    [5, 6, 0.2524563434340001, 9.546332787944502e-10, 0.2524563443886334, 193, 114, 42],
    [5, 7, 0.01061225287523541, 2.617189499527767e-06, 0.01061487006473493, 193, 201, 67],
    [5, 8, 0.002311767583301005, 3.654642121212384e-16, 0.002311767583301371, 193, 3, 1],
    [5, 9, 0.9799779904161591, 0.01674418715811065, 0.9967221775742697, 193, 161, 67],
    [5, 11, 0.001603419485032284, 7.646658896361887e-17, 0.001603419485032361, 193, 5, 2],
    [5, 12, 8.474380254371646e-06, 2.673240570232496e-08, 8.501112660073972e-06, 193, 123, 46],
    [5, 13, 0.0002357969008591901, 1.338236033711821e-07, 0.0002359307244625613, 193, 154, 54],
    [5, 14, 0.03955961893117873, 4.528727994127561e-07, 0.03956007180397814, 193, 114, 47],
    [5, 15, 0.007429774520843844, 0.007640586762020903, 0.01507036128286475, 193, 1, 1],
    [5, 16, 0.00150468659226155, 4.958893939916186e-17, 0.001504686592261599, 193, 6, 1],
    [5, 17, 1.133980476727775e-05, 4.022463294524979e-10, 1.13402070136072e-05, 193, 160, 51],
    [5, 18, 5.952007461356069e-08, 1.174208988444069e-09, 6.069428360200476e-08, 193, 168, 53],
    [5, 19, 0.0008706128245404197, 4.437626927697039e-16, 0.0008706128245408634, 193, 2, 1],
    [5, 20, 0.0008209358883778155, 1.126674243980442e-16, 0.0008209358883779281, 193, 2, 1],
    [5, 21, 0.0005009192633480047, 0, 0.0005009192633480047, 193, 1, 0],
    [5, 22, 0.05100023914839357, 1.601954056695465e-13, 0.05100023914855377, 193, 22, 12],
    [5, 23, 0.9538259184714656, 4.881699690273244e-08, 0.9538259672884625, 193, 76, 37],
    [5, 24, 0.00521992569020392, 1.700829109626953e-07, 0.005220095773114883, 193, 69, 30],
    [5, 25, 8.889200949295782e-07, 2.132553755572829e-10, 8.891333503051355e-07, 193, 105, 39],
    [5, 28, 9.729683728385264e-11, 2.129171240791987e-11, 1.185885496917725e-10, 193, 187, 53],
    [5, 29, 0.0001479862117128998, 1.58559379188291e-14, 0.0001479862117287557, 193, 142, 43],
    [5, 30, 0.0007747154925796771, 0.0005255735232159164, 0.001300289015795594, 193, 8, 2],
    [5, 31, 0.005164446748997547, 5.376936000952276e-14, 0.005164446749051316, 193, 30, 13],
    [5, 32, 0.004490661513038916, 0, 0.004490661513038916, 193, 25, 11],
    [5, 33, 1.150118692887331e-05, 2.074019740770062e-17, 1.150118692889405e-05, 193, 27, 6],
    [5, 34, 0.0004594968405254758, 1.216510630070374e-14, 0.0004594968405376409, 193, 87, 25],
    [5, 35, 0.5688208026874413, 0.420738503945121, 0.9895593066325623, 193, 117, 55],
    [5, 36, 0.001519061597427827, 4.170214799567019e-09, 0.001519065767642627, 193, 127, 46],
    [5, 37, 0.001930205191315533, 0.005607740743675753, 0.007537945934991287, 193, 2, 1],
    [5, 38, 0.0008172693983939744, 7.134100016426256e-16, 0.0008172693983946878, 193, 17, 6],
    [5, 39, 0.0001050522953197928, 1.745045738046394e-17, 0.0001050522953198103, 193, 11, 1],
    [5, 40, 0.01164622693868622, 3.562881481384444e-15, 0.01164622693868979, 193, 28, 11],
    [5, 41, 0.0003212985956694747, 4.252834908695414e-16, 0.0003212985956699, 193, 23, 7],
    [5, 43, 9.460937231645524e-07, 5.453977863803363e-09, 9.515477010283557e-07, 193, 193, 60],
    [5, 44, 2.292717509827737e-07, 4.405010303304952e-17, 2.292717510268239e-07, 193, 22, 5],
    [5, 45, 1.863913123092648e-08, 2.588530870458318e-12, 1.864171976179694e-08, 193, 114, 36],
    [5, 46, 3.114842542881814e-05, 6.379296541865863e-11, 3.114848922178355e-05, 193, 126, 43],
    [5, 47, 2.377606862255921e-06, 3.052464535902794e-10, 2.377912108709512e-06, 193, 77, 31],
    [5, 48, 0.001188148218825634, 1.725264242342435e-12, 0.001188148220550898, 193, 97, 32],
    [5, 49, 1.118139892841423e-05, 0.008323191474754533, 0.008334372873682947, 193, 104, 27],
    [5, 50, 1.662705123754987e-06, 1.70430245248906e-14, 1.662705140798012e-06, 193, 95, 28],
    [5, 51, 0.006698597239452234, 1.228695274337817e-13, 0.006698597239575103, 193, 70, 25],
    [5, 52, 4.745902174595155e-08, 1.600504106555425e-15, 4.745902334645566e-08, 193, 55, 17],
    [5, 53, 5.676867019469905e-07, 2.629089687793618e-19, 5.676867019472534e-07, 193, 56, 10],
    [5, 54, 2.159442987031003e-09, 0, 2.159442987031003e-09, 193, 57, 13],
    [5, 55, 0.001126293237827225, 2.279549738100452e-13, 0.00112629323805518, 193, 45, 18],
    [5, 56, 4.436694099482328e-08, 4.695035440668081e-19, 4.436694099529278e-08, 193, 24, 5],
    [5, 57, 1.549905121612655e-07, 0, 1.549905121612655e-07, 193, 10, 5],
    [5, 58, 0.0004871648783695889, 1.645928596766029e-16, 0.0004871648783697535, 193, 6, 0],
    [5, 59, 0.0008928086068586126, 3.047160590293117e-17, 0.000892808606858643, 193, 7, 0],
    [5, 60, 0.003670688954671032, 8.801348744459444e-16, 0.003670688954671912, 193, 1, 1],
    [5, 61, 0.002561398919302409, 5.248588377751675e-16, 0.002561398919302934, 193, 2, 1],
    [5, 62, 0.0006481468913171913, 4.945211489489237e-16, 0.0006481468913176858, 193, 13, 5],
    [5, 63, 8.176207691667083e-06, 0, 8.176207691667083e-06, 193, 24, 8],
    [5, 64, 1.250305835844927e-05, 1.827676058213736e-13, 1.250305854121687e-05, 193, 33, 14],
    [5, 65, 5.478480047218992e-09, 8.030174618746495e-14, 5.478560348965179e-09, 193, 31, 14],
    [5, 66, 1.107296220268778e-16, 2.696403269866623e-11, 2.696414342828826e-11, 193, 43, 17],
    [5, 67, 2.381856481521144e-15, 0, 2.381856481521144e-15, 193, 55, 17],
    [5, 68, 5.742662191205841e-09, 1.406514027933375e-11, 5.756727331485175e-09, 193, 65, 22],
    [5, 69, 7.762711377112054e-07, 2.483795130146855e-05, 2.561422243917976e-05, 193, 148, 57],
    [5, 70, 0.0005027422629143331, 3.155978185589395e-06, 0.0005058982410999225, 193, 163, 55],
    [5, 71, 0.4498228956386751, 0.4922009660657133, 0.9420238617043883, 193, 165, 66],
    [5, 72, 2.255957525585719e-09, 8.823165724175458e-10, 3.138274098003265e-09, 193, 122, 43],
    [5, 73, 5.15693091832311e-09, 4.846493971055298e-13, 5.157415567720216e-09, 193, 21, 8],
    [5, 74, 0.01793837223757387, 8.681392880015257e-15, 0.01793837223758255, 193, 2, 2],
    [5, 76, 0.003764004902147068, 0.007640586762259016, 0.01140459166440608, 193, 1, 1],
    [5, 78, 0.003454537741859812, 8.822230399978655e-16, 0.003454537741860694, 193, 1, 1],
    [5, 79, 0.02235918818590427, 2.746744993391439e-08, 0.02235921565335421, 193, 143, 51],
    [6, 7, 3.140365254256608e-10, 0.0001293116450136906, 0.0001293119590502161, 114, 201, 37],
    [6, 8, 0.000630479889570872, 1.171422621208563e-08, 0.0006304916037970841, 114, 3, 0],
    [6, 9, 3.18507171357958e-08, 0.02085950653819864, 0.02085953838891577, 114, 161, 36],
    [6, 11, 0.0005913916899136836, 1.334606791662056e-08, 0.0005914050359816002, 114, 5, 1],
    [6, 12, 9.245961840212954e-14, 0.0006650808414733885, 0.0006650808415658481, 114, 123, 28],
    [6, 13, 2.470830762243931e-13, 7.611452288286039e-06, 7.611452535369115e-06, 114, 154, 28],
    [6, 14, 1.748805301613948e-11, 2.806626104605041e-07, 2.806800985135203e-07, 114, 114, 20],
    [6, 15, 0.0004698543256004113, 2.049137380178132e-08, 0.0004698748169742131, 114, 1, 0],
    [6, 16, 0.0006045945576778052, 9.437351957636671e-09, 0.0006046039950297628, 114, 6, 0],
    [6, 17, 3.019473042981157e-09, 5.709925000533501e-06, 5.712944473576483e-06, 114, 160, 29],
    [6, 18, 6.202978518473674e-13, 1.437254274214669e-06, 1.437254894512521e-06, 114, 168, 28],
    [6, 19, 0.0001963245835890158, 1.342582766133667e-08, 0.0001963380094166771, 114, 2, 0],
    [6, 20, 0.0007565767820587281, 5.983325794170137e-08, 0.0007566366153166698, 114, 2, 1],
    [6, 21, 0.003474117181870482, 1.656647408167073e-07, 0.003474282846611299, 114, 1, 1],
    [6, 22, 2.04570238152749e-06, 3.631758746858201e-09, 2.049334140274348e-06, 114, 22, 2],
    [6, 23, 2.361441282515686e-10, 1.57284099725857e-07, 1.575202438541085e-07, 114, 76, 14],
    [6, 24, 1.152384563034042e-08, 3.960916068670082e-07, 4.076154524973486e-07, 114, 69, 14],
    [6, 25, 2.692536454408591e-11, 2.219703180449117e-06, 2.219730105813661e-06, 114, 105, 21],
    [6, 28, 6.316277753224046e-14, 6.734537023592467e-06, 6.734537086755245e-06, 114, 187, 32],
    [6, 29, 2.42005576671978e-06, 5.22412149148655e-06, 7.644177258206329e-06, 114, 142, 27],
    [6, 30, 0.0002593061280109361, 7.944915806451811e-09, 0.0002593140729267425, 114, 8, 0],
    [6, 31, 4.751545018950213e-06, 5.088281961666172e-08, 4.802427838566875e-06, 114, 30, 6],
    [6, 32, 2.441205734119712e-11, 5.105947204362502e-09, 5.130359261703699e-09, 114, 25, 3],
    [6, 33, 1.878380470555826e-05, 5.449419444582296e-08, 1.883829890000409e-05, 114, 27, 6],
    [6, 34, 4.59957157757614e-05, 2.561649476622772e-07, 4.625188072342368e-05, 114, 87, 16],
    [6, 35, 2.979574828260494e-12, 5.572950618998695e-05, 5.572950916956177e-05, 114, 117, 25],
    [6, 36, 1.501898811816497e-09, 1.039886129247685e-06, 1.041388028059502e-06, 114, 127, 23],
    [6, 37, 0.0003371400628135273, 1.331100323175161e-08, 0.000337153373816759, 114, 2, 0],
    [6, 38, 1.672308199703076e-06, 6.987891951925756e-09, 1.679296091655002e-06, 114, 17, 1],
    [6, 39, 2.174959845815724e-06, 5.512139459359846e-09, 2.180471985275084e-06, 114, 11, 1],
    [6, 40, 5.700542024436154e-06, 4.091803584266321e-09, 5.70463382802042e-06, 114, 28, 3],
    [6, 41, 1.052508439865319e-05, 7.828029977842583e-09, 1.053291242863103e-05, 114, 23, 2],
    [6, 43, 4.713269807918804e-12, 0.0009697022528908124, 0.0009697022576040822, 114, 193, 38],
    [6, 44, 1.464202452645707e-09, 3.492377022814065e-08, 3.638797268078636e-08, 114, 22, 5],
    [6, 45, 4.565426396732267e-09, 0.0001611272183043953, 0.0001611317837307921, 114, 114, 26],
    [6, 46, 5.77610391978881e-07, 0.001153933920645572, 0.001154511531037551, 114, 126, 29],
    [6, 47, 3.321165946502427e-11, 3.926986730777481e-07, 3.927318847372131e-07, 114, 77, 15],
    [6, 48, 4.058820516676268e-13, 5.958279919484467e-09, 5.958685801536135e-09, 114, 97, 10],
    [6, 49, 4.888679308668622e-16, 1.35205676036089e-07, 1.352056765249569e-07, 114, 104, 17],
    [6, 50, 1.221405698930518e-10, 1.486126523854935e-05, 1.486138737911924e-05, 114, 95, 21],
    [6, 51, 3.095225804890565e-09, 1.786507091524316e-08, 2.096029672013373e-08, 114, 70, 10],
    [6, 52, 6.811021579952906e-13, 5.291639050006473e-09, 5.292320152164468e-09, 114, 55, 4],
    [6, 53, 1.417456515411365e-12, 4.02381611053948e-09, 4.025233567054891e-09, 114, 56, 5],
    [6, 54, 5.831118509423297e-12, 2.322884356035603e-09, 2.328715474545026e-09, 114, 57, 5],
    [6, 55, 4.203877039154449e-07, 1.512535967995008e-05, 1.554574738386553e-05, 114, 45, 13],
    [6, 56, 9.929425456119078e-08, 1.071860527228224e-08, 1.10012859833473e-07, 114, 24, 4],
    [6, 57, 1.513903356257901e-07, 3.691709789655131e-07, 5.205613145913032e-07, 114, 10, 4],
    [6, 58, 0.0002269269318462557, 1.141973991111591e-08, 0.0002269383515861668, 114, 6, 0],
    [6, 59, 0.0004209258714205375, 4.118239768733315e-08, 0.0004209670538182248, 114, 7, 2],
    [6, 60, 0.0001018803900438418, 2.057827087409175e-08, 0.0001019009683147159, 114, 1, 0],
    [6, 61, 0.0002722145763004233, 1.929872718179875e-08, 0.0002722338750276051, 114, 2, 0],
    [6, 62, 2.701663293129644e-12, 7.862877577715673e-09, 7.865579241008803e-09, 114, 13, 0],
    [6, 63, 5.610619111685243e-07, 1.140735714239022e-08, 5.724692683109146e-07, 114, 24, 4],
    [6, 64, 1.214228284062617e-11, 9.668894399493615e-09, 9.68103668233424e-09, 114, 33, 4],
    [6, 65, 8.264416834767067e-13, 4.26093273054002e-09, 4.261759172223496e-09, 114, 31, 3],
    [6, 66, 3.483943822694338e-20, 1.098055027648641e-08, 1.098055027652125e-08, 114, 43, 6],
    [6, 67, 3.706052727351035e-17, 2.708018073906678e-09, 2.708018110967205e-09, 114, 55, 6],
    [6, 68, 2.057872552686616e-11, 3.04722100699303e-08, 3.049278879545716e-08, 114, 65, 10],
    [6, 69, 1.128378615415266e-15, 1.293735668175392e-05, 1.29373566828823e-05, 114, 148, 28],
    [6, 70, 1.835876363226954e-11, 0.07804024469623802, 0.07804024471459678, 114, 163, 37],
    [6, 71, 2.550113482133458e-18, 0.05803631188991245, 0.05803631188991245, 114, 165, 37],
    [6, 72, 1.778158693175867e-10, 0.01011502359269148, 0.01011502377050735, 114, 122, 30],
    [6, 73, 6.05777596678557e-10, 9.788817555051837e-08, 9.849395314719692e-08, 114, 21, 5],
    [6, 74, 0.0002665954333203676, 2.070010270087047e-08, 0.0002666161334230684, 114, 2, 0],
    [6, 76, 0.0002332604820470827, 2.367170866378936e-08, 0.0002332841537557465, 114, 1, 0],
    [6, 78, 9.862345753657978e-05, 2.10256520491412e-08, 9.864448318862892e-05, 114, 1, 0],
    [6, 79, 0.0005964494728462749, 0.3817982108622809, 0.3823946603351272, 114, 143, 36],
    [7, 8, 0.007968537935540466, 3.703684634908852e-13, 0.007968537935910834, 201, 3, 2],
    [7, 9, 1.186786688342073e-10, 2.496629503674442e-07, 2.497816290362784e-07, 201, 161, 53],
    [7, 11, 0.0006614812363278834, 7.78114211415068e-14, 0.0006614812364056948, 201, 5, 2],
    [7, 12, 4.668548616201985e-13, 5.053946289091429e-10, 5.058614837707631e-10, 201, 123, 39],
    [7, 13, 0.00769731764043198, 0.0012345312729191, 0.00893184891335108, 201, 154, 58],
    [7, 14, 4.992147606869666e-05, 1.806748096232546e-06, 5.172822416492921e-05, 201, 114, 44],
    [7, 15, 0.0006895652594151903, 6.366666265819795e-14, 0.000689565259478857, 201, 1, 0],
    [7, 16, 0.0490347257050391, 1.764191722464629e-12, 0.0490347257068033, 201, 6, 4],
    [7, 17, 3.000476818700458e-07, 2.951992675444561e-09, 3.029996745454904e-07, 201, 160, 49],
    [7, 18, 1.667556590883597e-07, 1.442652821728589e-06, 1.609408480816949e-06, 201, 168, 56],
    [7, 19, 0.0002317143773720546, 1.003213008471201e-12, 0.0002317143783752676, 201, 2, 0],
    [7, 20, 0.0004373145562442019, 1.05466919751654e-13, 0.0004373145563496688, 201, 2, 1],
    [7, 21, 0.000308363713445844, 4.031376497034489e-14, 0.0003083637134861578, 201, 1, 0],
    [7, 22, 8.256659030276879e-06, 2.62750846757978e-14, 8.256659056551963e-06, 201, 22, 6],
    [7, 23, 0.0001903051747117708, 6.358132092819302e-07, 0.0001909409879210527, 201, 76, 33],
    [7, 24, 0.0001699848111037597, 2.161029995742529e-08, 0.0001700064214037171, 201, 69, 29],
    [7, 25, 5.635680723303809e-09, 1.097527467393427e-09, 6.733208190697236e-09, 201, 105, 36],
    [7, 28, 1.142534485972725e-10, 1.793437471709819e-08, 1.804862816569547e-08, 201, 187, 56],
    [7, 29, 0.8117403008804348, 1.948708573053383e-06, 0.8117422495890079, 201, 142, 52],
    [7, 30, 0.0005277807979009999, 3.134866902739652e-14, 0.0005277807979323485, 201, 8, 2],
    [7, 31, 1.437591794441606e-06, 2.305928182564665e-14, 1.437591817500888e-06, 201, 30, 5],
    [7, 32, 1.049549192759439e-05, 4.200185128323418e-14, 1.049549196959624e-05, 201, 25, 7],
    [7, 33, 6.226940022108332e-06, 1.119581951055471e-14, 6.226940033304152e-06, 201, 27, 5],
    [7, 34, 3.441669409972702e-05, 4.202592372803296e-13, 3.441669451998626e-05, 201, 87, 23],
    [7, 35, 9.735102183957904e-08, 0.0009192917383761972, 0.0009193890893980368, 201, 117, 47],
    [7, 36, 2.461791391561329e-07, 4.483396649004699e-10, 2.466274788210334e-07, 201, 127, 40],
    [7, 37, 0.0004523019111178613, 4.388791473894565e-14, 0.0004523019111617492, 201, 2, 0],
    [7, 38, 1.960701763490255e-05, 2.784310952266416e-14, 1.960701766274566e-05, 201, 17, 3],
    [7, 39, 0.0001048845499805629, 1.463303302271332e-14, 0.0001048845499951959, 201, 11, 1],
    [7, 40, 3.267492041353406e-05, 7.029592483255776e-14, 3.267492048382998e-05, 201, 28, 8],
    [7, 41, 2.680873698903976e-05, 7.839750350527223e-14, 2.680873706743726e-05, 201, 23, 6],
    [7, 43, 8.358746155512223e-11, 5.517055596243549e-08, 5.525414342399061e-08, 201, 193, 59],
    [7, 44, 2.582508405399825e-10, 2.719064476744362e-14, 2.582780311847499e-10, 201, 22, 5],
    [7, 45, 1.009721685498336e-07, 3.400886993612228e-09, 1.043730555434458e-07, 201, 114, 39],
    [7, 46, 3.807385298110017e-09, 1.48572741571398e-11, 3.822242572267157e-09, 201, 126, 36],
    [7, 47, 3.07777663467072e-11, 1.130134162993176e-12, 3.190790050970038e-11, 201, 77, 22],
    [7, 48, 6.331664621591849e-08, 1.074662871042794e-13, 6.331675368220559e-08, 201, 97, 22],
    [7, 49, 3.271707130549801e-07, 2.338252015230666e-11, 3.271940955751324e-07, 201, 104, 31],
    [7, 50, 1.032688190887269e-07, 3.739371119576562e-11, 1.033062127999227e-07, 201, 95, 30],
    [7, 51, 1.157232293020612e-05, 9.66976740039958e-13, 1.157232389718285e-05, 201, 70, 20],
    [7, 52, 4.692775746268012e-10, 7.60923399450325e-12, 4.768868086213045e-10, 201, 55, 19],
    [7, 53, 1.021016322920115e-05, 1.943287880135722e-13, 1.021016342352994e-05, 201, 56, 16],
    [7, 54, 1.118330879621476e-08, 4.880136365149984e-14, 1.118335759757841e-08, 201, 57, 16],
    [7, 55, 1.533395757605458e-08, 1.418890058269306e-13, 1.533409946506041e-08, 201, 45, 12],
    [7, 56, 1.379854241593595e-07, 5.703512647917891e-14, 1.379854811944859e-07, 201, 24, 7],
    [7, 57, 7.460604122446516e-09, 4.892317381037467e-14, 7.460653045620326e-09, 201, 10, 3],
    [7, 58, 0.000418724410923267, 1.059899976867422e-13, 0.0004187244110292569, 201, 6, 2],
    [7, 59, 0.0002471854072135266, 3.178290564607505e-14, 0.0002471854072453095, 201, 7, 1],
    [7, 60, 0.0002280900787599029, 6.153175011373935e-14, 0.0002280900788214347, 201, 1, 0],
    [7, 61, 0.0008427361624886717, 1.582401584461848e-13, 0.0008427361626469119, 201, 2, 1],
    [7, 62, 3.653675292889557e-05, 1.526694375532244e-13, 3.6536753081565e-05, 201, 13, 5],
    [7, 63, 0.0001001130691625254, 5.878939738637951e-12, 0.0001001130750414651, 201, 24, 11],
    [7, 64, 9.332098306379796e-11, 1.166095062829396e-13, 9.343759257008089e-11, 201, 33, 9],
    [7, 65, 5.88337961152143e-10, 7.287942603959718e-12, 5.956259037561027e-10, 201, 31, 13],
    [7, 66, 1.669997030167006e-14, 1.166071680454107e-08, 1.166073350451137e-08, 201, 43, 21],
    [7, 67, 3.440568970016835e-14, 1.271489162474084e-11, 1.274929731444101e-11, 201, 55, 20],
    [7, 68, 0.004209703356744131, 3.131150696414919e-05, 0.004241014863708281, 201, 65, 32],
    [7, 69, 6.636128945752314e-11, 2.167328000920812e-06, 2.167394362210269e-06, 201, 148, 52],
    [7, 70, 5.123387694120182e-17, 7.225461709149717e-07, 7.225461709662056e-07, 201, 163, 54],
    [7, 71, 0.01017561878818315, 0.9767608109669039, 0.9869364297550871, 201, 165, 65],
    [7, 72, 4.641865291518587e-09, 6.738270335506578e-07, 6.784688988421765e-07, 201, 122, 45],
    [7, 73, 2.297867854989423e-09, 9.032197750551701e-13, 2.298771074764478e-09, 201, 21, 8],
    [7, 74, 0.0007665330327230858, 1.714490685686311e-13, 0.0007665330328945349, 201, 2, 1],
    [7, 76, 0.0004535880976482918, 6.578621468690686e-14, 0.000453588097714078, 201, 1, 0],
    [7, 78, 0.0009479226033353769, 3.541717973299743e-13, 0.0009479226036895487, 201, 1, 1],
    [7, 79, 2.311271438652426e-07, 1.817548202526378e-10, 2.313088986854952e-07, 201, 143, 43],
    [8, 9, 3.388028934845935e-16, 0.01616274674887542, 0.01616274674887576, 3, 161, 2],
    [8, 11, 0.003276490215247659, 0.005836149636740708, 0.009112639851988368, 3, 5, 0],
    [8, 12, 6.593667590357384e-17, 0.001103952731426687, 0.001103952731426753, 3, 123, 0],
    [8, 13, 2.441548110446193e-15, 0.003085667260107583, 0.003085667260110025, 3, 154, 1],
    [8, 14, 2.549727090502883e-12, 0.002526411581429681, 0.002526411583979408, 3, 114, 1],
    [8, 15, 0.008142984399227891, 0.03622402961378875, 0.04436701401301664, 3, 1, 0],
    [8, 16, 0.2700130298773795, 0.3406294676165211, 0.6106424974939006, 3, 6, 1],
    [8, 17, 8.709312406430444e-12, 0.0006753509312513318, 0.0006753509399606443, 3, 160, 0],
    [8, 18, 4.713926560861862e-15, 0.001120193311660425, 0.001120193311665139, 3, 168, 0],
    [8, 19, 0.003399985509368074, 0.02221862787869455, 0.02561861338806262, 3, 2, 0],
    [8, 20, 0.003037859773658789, 0.01270665631838296, 0.01574451609204175, 3, 2, 0],
    [8, 21, 0.00597645673669047, 0.02105233200011491, 0.02702878873680538, 3, 1, 0],
    [8, 22, 1.292857868205976e-05, 0.002208482292140417, 0.002221410870822477, 3, 22, 0],
    [8, 23, 2.040683785982122e-11, 0.001110889412186402, 0.00111088943259324, 3, 76, 0],
    [8, 24, 1.309646978580455e-10, 0.001210169524836939, 0.001210169655801637, 3, 69, 0],
    [8, 25, 1.37525707036479e-13, 0.0008447652427854997, 0.0008447652429230255, 3, 105, 0],
    [8, 28, 1.85616506451234e-16, 0.001286257679302923, 0.001286257679303109, 3, 187, 0],
    [8, 29, 9.590623889382141e-09, 0.001411957873708122, 0.001411967464332012, 3, 142, 1],
    [8, 30, 0.002965618031697699, 0.005108233825671893, 0.008073851857369592, 3, 8, 0],
    [8, 31, 7.797773453531807e-06, 0.002994213612458557, 0.003002011385912089, 3, 30, 0],
    [8, 32, 1.386374006187213e-10, 0.001760993719470745, 0.001760993858108146, 3, 25, 0],
    [8, 33, 4.406673038602244e-05, 0.001625992687469026, 0.001670059417855048, 3, 27, 0],
    [8, 34, 3.977124240431021e-06, 0.0009490993137878888, 0.0009530764380283199, 3, 87, 0],
    [8, 35, 0.002603724309406752, 0.001443649998440002, 0.004047374307846754, 3, 117, 0],
    [8, 36, 2.20409463004325e-11, 0.0006835714703668891, 0.0006835714924078354, 3, 127, 0],
    [8, 37, 0.01091478777962071, 0.01425592091575124, 0.02517070869537195, 3, 2, 0],
    [8, 38, 5.298270211644149e-05, 0.004730594490287609, 0.00478357719240405, 3, 17, 0],
    [8, 39, 2.421625033801893e-05, 0.003088334282461548, 0.003112550532799567, 3, 11, 0],
    [8, 40, 1.336283329249587e-05, 0.001856819467593497, 0.001870182300885993, 3, 28, 0],
    [8, 41, 0.0001696949911314444, 0.003897105995195282, 0.004066800986326726, 3, 23, 0],
    [8, 43, 1.037360427420899e-13, 0.001471422871042442, 0.001471422871146178, 3, 193, 1],
    [8, 44, 2.979986938798987e-07, 0.002142413911439084, 0.002142711910132964, 3, 22, 0],
    [8, 45, 1.506149947437596e-12, 0.003305671529277049, 0.003305671530783199, 3, 114, 1],
    [8, 46, 2.577234092104702e-11, 0.002436010486059842, 0.002436010511832183, 3, 126, 1],
    [8, 47, 9.909428368676059e-13, 0.001668349062416735, 0.001668349063407678, 3, 77, 0],
    [8, 48, 1.171475694318455e-16, 0.001396738913604545, 0.001396738913604662, 3, 97, 0],
    [8, 49, 4.8601590754864e-10, 0.001720098527928794, 0.001720099013944701, 3, 104, 0],
    [8, 50, 1.188025987157506e-08, 0.001020155168745099, 0.00102016704900497, 3, 95, 0],
    [8, 51, 2.701798851827365e-08, 0.001820086702317216, 0.001820113720305734, 3, 70, 0],
    [8, 52, 3.209284647882288e-12, 0.001727509093479831, 0.001727509096689115, 3, 55, 0],
    [8, 53, 6.33459007212719e-11, 0.006505061865426071, 0.006505061928771971, 3, 56, 1],
    [8, 54, 3.245055064255947e-10, 0.003986189295239691, 0.003986189619745197, 3, 57, 1],
    [8, 55, 1.625093183517207e-06, 0.002173126999685111, 0.002174752092868628, 3, 45, 0],
    [8, 56, 5.444946176742016e-10, 0.001699693009889802, 0.00169969355438442, 3, 24, 0],
    [8, 57, 2.989998327332043e-08, 0.004532652790861957, 0.00453268269084523, 3, 10, 0],
    [8, 58, 0.003369716729825391, 0.01124171045929639, 0.01461142718912178, 3, 6, 0],
    [8, 59, 0.001336010936290622, 0.008226649212778164, 0.009562660149068786, 3, 7, 0],
    [8, 60, 0.003832746371552882, 0.03100263759260291, 0.03483538396415579, 3, 1, 0],
    [8, 61, 0.003690128732805777, 0.02541008998711369, 0.02910021871991947, 3, 2, 0],
    [8, 62, 5.389174825952339e-05, 0.004538374808093353, 0.004592266556352876, 3, 13, 0],
    [8, 63, 1.695228524671613e-06, 0.001976582116618349, 0.001978277345143021, 3, 24, 0],
    [8, 64, 8.678666870003399e-11, 0.002257222259304244, 0.002257222346090913, 3, 33, 0],
    [8, 65, 5.0327099492349e-12, 0.002113059294313499, 0.002113059299346209, 3, 31, 0],
    [8, 66, 8.701375165119551e-19, 0.02009141409615501, 0.02009141409615501, 3, 43, 1],
    [8, 67, 2.04318719771923e-22, 0.00755763012069092, 0.00755763012069092, 3, 55, 1],
    [8, 68, 2.030289150206706e-13, 0.001913476054984661, 0.00191347605518769, 3, 65, 0],
    [8, 69, 3.699726772416508e-18, 0.002250613120180258, 0.002250613120180262, 3, 148, 1],
    [8, 70, 5.786738745724688e-24, 0.001674385397941591, 0.001674385397941591, 3, 163, 0],
    [8, 71, 2.519594685142828e-16, 0.003662930499353355, 0.003662930499353607, 3, 165, 1],
    [8, 72, 3.233868807572271e-16, 0.000790164944391477, 0.0007901649443918004, 3, 122, 0],
    [8, 73, 3.184837132967256e-10, 0.004802365760536604, 0.004802366079020317, 3, 21, 0],
    [8, 74, 0.002870039617814727, 0.02425307085084763, 0.02712311046866236, 3, 2, 0],
    [8, 76, 0.002337077298548304, 0.03141246639653329, 0.03374954369508159, 3, 1, 0],
    [8, 78, 0.00707177403608277, 0.03371539498891982, 0.04078716902500259, 3, 1, 0],
    [8, 79, 2.170551550131182e-11, 0.0006926593326208328, 0.0006926593543263483, 3, 143, 0],
    [9, 11, 0.00157704262654806, 4.013393565542893e-17, 0.0015770426265481, 161, 5, 2],
    [9, 12, 0.01385113513121113, 0.005627463261836393, 0.01947859839304752, 161, 123, 46],
    [9, 13, 4.53159905801095e-07, 7.055569424042756e-06, 7.50872932984385e-06, 161, 154, 48],
    [9, 14, 3.664892536688931e-05, 4.92216169001143e-07, 3.714114153589045e-05, 161, 114, 38],
    [9, 15, 0.006536863124616468, 2.724269398172333e-16, 0.00653686312461674, 161, 1, 1],
    [9, 16, 0.001130198598855663, 1.732302900013163e-17, 0.00113019859885568, 161, 6, 0],
    [9, 17, 2.703858442252264e-06, 1.591395350570913e-11, 2.70387435620577e-06, 161, 160, 44],
    [9, 18, 1.610823229876658e-06, 1.081409223655323e-05, 1.242491546642988e-05, 161, 168, 50],
    [9, 19, 0.001157137717922475, 6.949740780292084e-17, 0.001157137717922544, 161, 2, 1],
    [9, 20, 0.0007015011277332834, 6.949815333061694e-17, 0.0007015011277333529, 161, 2, 1],
    [9, 21, 0.000444672504101937, 1.343770004567386e-17, 0.0004446725041019504, 161, 1, 0],
    [9, 22, 0.0002573939033347904, 4.344129012926026e-16, 0.0002573939033352248, 161, 22, 8],
    [9, 23, 1.790569274400552e-09, 6.848592734325232e-12, 1.797417867134878e-09, 161, 76, 20],
    [9, 24, 0.0005761509761065552, 2.21164899647115e-08, 0.0005761730925965199, 161, 69, 26],
    [9, 25, 1.350914388624006e-08, 1.401757999863677e-12, 1.351054564423993e-08, 161, 105, 32],
    [9, 28, 6.154763898975448e-10, 1.237663301721016e-08, 1.29921094071077e-08, 161, 187, 49],
    [9, 29, 4.460279525242348e-07, 9.750057688500706e-16, 4.460279534992405e-07, 161, 142, 32],
    [9, 30, 0.002948267595552966, 9.290627759430087e-17, 0.002948267595553059, 161, 8, 3],
    [9, 31, 0.005358796054843097, 1.964009965977087e-14, 0.005358796054862737, 161, 30, 12],
    [9, 32, 0.008182885650529447, 1.318384796959654e-14, 0.008182885650542631, 161, 25, 11],
    [9, 33, 0.0001166641978774021, 1.097010868284082e-16, 0.0001166641978775118, 161, 27, 8],
    [9, 34, 0.007370817606166752, 4.712852440557287e-14, 0.00737081760621388, 161, 87, 25],
    [9, 35, 1.832418970731926e-08, 3.559526491524116e-06, 3.577850681231435e-06, 161, 117, 40],
    [9, 36, 0.0002435379978309437, 2.162084432680575e-10, 0.0002435382140393869, 161, 127, 40],
    [9, 37, 0.001974673677006266, 9.556023751472475e-17, 0.001974673677006361, 161, 2, 1],
    [9, 38, 3.711925846906907e-05, 1.938560728011776e-17, 3.711925846908845e-05, 161, 17, 3],
    [9, 39, 0.0001774664240954889, 1.354994300574887e-17, 0.0001774664240955024, 161, 11, 0],
    [9, 40, 0.001518402146347367, 3.401727665804641e-16, 0.001518402146347707, 161, 28, 9],
    [9, 41, 0.0005188655697111961, 2.916350153437474e-16, 0.0005188655697114877, 161, 23, 7],
    [9, 43, 3.917808061300474e-06, 0.0009388854328189889, 0.0009428032408802893, 161, 193, 59],
    [9, 44, 1.552931982360379e-08, 5.923805393589926e-16, 1.552932041598432e-08, 161, 22, 8],
    [9, 45, 9.146414009868801e-07, 3.186148330716805e-08, 9.465028842940482e-07, 161, 114, 36],
    [9, 46, 0.3804042250667076, 2.959970570406183e-07, 0.3804045210637646, 161, 126, 45],
    [9, 47, 0.0008736873198961814, 2.958551007516713e-08, 0.0008737169054062566, 161, 77, 32],
    [9, 48, 0.02894766513249256, 8.910245484078597e-12, 0.02894766514140281, 161, 97, 31],
    [9, 49, 0.005792447265394197, 5.536666518574367e-13, 0.005792447265947864, 161, 104, 30],
    [9, 50, 0.002597694456248565, 1.16380397652909e-11, 0.002597694467886605, 161, 95, 31],
    [9, 51, 0.0002148579188918794, 1.098484140665925e-14, 0.0002148579189028642, 161, 70, 20],
    [9, 52, 3.399945238683977e-10, 2.3896686469099e-15, 3.399969135370446e-10, 161, 55, 16],
    [9, 53, 6.626838038098908e-06, 5.609803373350699e-17, 6.626838038155006e-06, 161, 56, 13],
    [9, 54, 1.144698523296762e-07, 2.849154830458007e-16, 1.144698526145917e-07, 161, 57, 16],
    [9, 55, 6.535833581040267e-07, 7.62621545488207e-13, 6.535841207255722e-07, 161, 45, 13],
    [9, 56, 5.475142056899608e-06, 1.927285937364337e-12, 5.475143984185545e-06, 161, 24, 9],
    [9, 57, 1.4490584084153e-08, 4.391437569458081e-17, 1.449058412806737e-08, 161, 10, 3],
    [9, 58, 0.0002549110881034346, 2.554640213992336e-14, 0.000254911088128981, 161, 6, 1],
    [9, 59, 0.0008883687985755817, 4.613907264119719e-17, 0.0008883687985756279, 161, 7, 2],
    [9, 60, 0.0004141914478332968, 3.975719137959832e-14, 0.000414191447873054, 161, 1, 0],
    [9, 61, 0.0003961211522409464, 3.046391796713475e-14, 0.0003961211522714103, 161, 2, 0],
    [9, 62, 0.000132504041954345, 2.185902227568986e-17, 0.0001325040419543668, 161, 13, 3],
    [9, 63, 4.084714910664526e-07, 5.931487318190573e-18, 4.084714910723841e-07, 161, 24, 3],
    [9, 64, 6.566092505913628e-08, 4.250643452096025e-14, 6.56609675655708e-08, 161, 33, 13],
    [9, 65, 1.619087361604567e-09, 6.913980435145917e-15, 1.619094275585002e-09, 161, 31, 12],
    [9, 66, 5.589596851714387e-15, 1.950385109208199e-12, 1.955974706059913e-12, 161, 43, 18],
    [9, 67, 2.665674288928185e-12, 7.4160214526266e-13, 3.407276434190845e-12, 161, 55, 21],
    [9, 68, 3.304289891740051e-08, 1.930870483483962e-10, 3.32359859657489e-08, 161, 65, 21],
    [9, 69, 4.113153211818397e-09, 6.320143932772132e-08, 6.731459253953972e-08, 161, 148, 48],
    [9, 70, 1.369608846992155e-12, 0.01210810223753412, 0.01210810223890373, 161, 163, 54],
    [9, 71, 5.085752316630279e-08, 8.98654201028173e-05, 8.99162776259836e-05, 161, 165, 51],
    [9, 72, 6.941283057421134e-08, 3.305706479784066e-06, 3.375119310358277e-06, 161, 122, 41],
    [9, 73, 3.293485461634765e-10, 4.041594856918931e-14, 3.293889621120457e-10, 161, 21, 5],
    [9, 74, 0.02026989450637116, 1.399088087581394e-12, 0.02026989450777025, 161, 2, 2],
    [9, 76, 0.003709943736682522, 2.383736653202307e-16, 0.003709943736682761, 161, 1, 1],
    [9, 78, 0.00229212598872987, 2.687037695559149e-13, 0.002292125988998573, 161, 1, 1],
    [9, 79, 0.0001036544302933153, 4.185748049360206e-11, 0.0001036544721507958, 161, 143, 42],
    [11, 12, 5.978526178081375e-18, 0.002645076927799416, 0.002645076927799422, 5, 123, 2],
    [11, 13, 4.244271822485836e-19, 0.002255195147413033, 0.002255195147413033, 5, 154, 2],
    [11, 14, 6.232028174913448e-12, 0.002217298341890088, 0.002217298348122116, 5, 114, 2],
    [11, 15, 0.003570533450913313, 0.008379063781533172, 0.01194959723244648, 5, 1, 0],
    [11, 16, 0.00381615825274771, 0.002046373738359124, 0.005862531991106834, 5, 6, 0],
    [11, 17, 1.679343298468701e-14, 0.0004162832296267122, 0.0004162832296435056, 5, 160, 1],
    [11, 18, 5.487052904919902e-15, 0.002044463021331292, 0.002044463021336779, 5, 168, 2],
    [11, 19, 0.001923533400118178, 0.004773815650110245, 0.006697349050228423, 5, 2, 0],
    [11, 20, 0.001062632781756509, 0.006574560079460524, 0.007637192861217033, 5, 2, 0],
    [11, 21, 0.002651325056992117, 0.006821621791551023, 0.009472946848543141, 5, 1, 0],
    [11, 22, 5.498508055410015e-05, 0.004771879857060364, 0.004826864937614465, 5, 22, 1],
    [11, 23, 2.765533975001446e-10, 0.008874746905535767, 0.008874747182089165, 5, 76, 2],
    [11, 24, 1.134525752707745e-08, 0.009953688433602054, 0.009953699778859581, 5, 69, 2],
    [11, 25, 7.552078289667637e-11, 0.6654518030030065, 0.6654518030785274, 5, 105, 4],
    [11, 28, 3.444628051477372e-20, 0.0005230898024932561, 0.0005230898024932561, 5, 187, 0],
    [11, 29, 1.569104875389919e-08, 0.001008178430317975, 0.001008194121366729, 5, 142, 2],
    [11, 30, 0.001240383880169819, 0.001630549562606845, 0.002870933442776663, 5, 8, 0],
    [11, 31, 1.97353050849648e-06, 0.0006734525973886119, 0.0006754261278971084, 5, 30, 0],
    [11, 32, 4.020955417603128e-06, 0.0005201700553783051, 0.0005241910107959081, 5, 25, 0],
    [11, 33, 4.522678604295108e-06, 0.0003986033883409813, 0.0004031260669452764, 5, 27, 0],
    [11, 34, 3.851928349696508e-06, 0.001066152444342326, 0.001070004372692022, 5, 87, 1],
    [11, 35, 3.723580176940672e-17, 0.0003777702028703212, 0.0003777702028703585, 5, 117, 0],
    [11, 36, 1.140661737647253e-11, 0.0002893564394550678, 0.0002893564508616851, 5, 127, 0],
    [11, 37, 0.00412264020049381, 0.004687291788200449, 0.008809931988694258, 5, 2, 0],
    [11, 38, 1.812995872718328e-07, 0.001057367554912076, 0.001057548854499348, 5, 17, 0],
    [11, 39, 9.395709827320973e-06, 0.0008870453865931821, 0.0008964410964205031, 5, 11, 0],
    [11, 40, 0.001315388987587477, 0.005674129895050859, 0.006989518882638336, 5, 28, 1],
    [11, 41, 5.214558761105693e-06, 0.001043489687940256, 0.001048704246701362, 5, 23, 0],
    [11, 43, 3.269898813679464e-17, 0.0003769752791024647, 0.0003769752791024974, 5, 193, 1],
    [11, 44, 5.872828981379865e-10, 0.0006440844126785059, 0.000644084999961404, 5, 22, 0],
    [11, 45, 4.709790824055621e-13, 0.000581798608584193, 0.0005817986090551721, 5, 114, 1],
    [11, 46, 3.76307771075539e-10, 0.01941917042409719, 0.01941917080040496, 5, 126, 3],
    [11, 47, 1.405070563128732e-15, 0.007946397296525768, 0.007946397296527173, 5, 77, 2],
    [11, 48, 6.374809059690664e-12, 0.006654723344734917, 0.006654723351109726, 5, 97, 2],
    [11, 49, 2.719473012895986e-16, 0.005593962954917663, 0.005593962954917936, 5, 104, 2],
    [11, 50, 1.153013330672852e-13, 0.0002850060236217749, 0.0002850060237370762, 5, 95, 0],
    [11, 51, 3.306072941025635e-15, 0.0005197502547349636, 0.0005197502547382697, 5, 70, 0],
    [11, 52, 7.474009176672049e-05, 0.02853661921319527, 0.02861135930496199, 5, 55, 2],
    [11, 53, 2.450816984993746e-06, 0.0003303992312488837, 0.0003328500482338775, 5, 56, 0],
    [11, 54, 3.416120061945254e-11, 0.0001862687172809737, 0.0001862687514421743, 5, 57, 0],
    [11, 55, 2.338182262767162e-10, 0.0006732014459636235, 0.0006732016797818497, 5, 45, 0],
    [11, 56, 2.273061393592538e-10, 0.0005655796444264536, 0.000565579871732593, 5, 24, 0],
    [11, 57, 1.697726808242588e-08, 0.001268294718074475, 0.001268311695342557, 5, 10, 0],
    [11, 58, 0.0009413362420281307, 0.002341716071939038, 0.003283052313967169, 5, 6, 0],
    [11, 59, 0.007423449912233856, 0.07308985990953046, 0.08051330982176431, 5, 7, 1],
    [11, 60, 0.001013168667720181, 0.009195173047608314, 0.0102083417153285, 5, 1, 0],
    [11, 61, 0.001029398990524556, 0.005071326664659147, 0.006100725655183704, 5, 2, 0],
    [11, 62, 1.284634896328969e-11, 0.001020639315902939, 0.001020639328749288, 5, 13, 0],
    [11, 63, 3.107804770444184e-12, 0.0005974216048075644, 0.0005974216079153692, 5, 24, 0],
    [11, 64, 1.690895360758763e-11, 0.0008654100705766086, 0.0008654100874855622, 5, 33, 0],
    [11, 65, 2.835774858059411e-12, 0.0005290701480798799, 0.0005290701509156548, 5, 31, 0],
    [11, 66, 2.154061752597705e-19, 0.003465621032268085, 0.003465621032268085, 5, 43, 1],
    [11, 67, 9.120061498990128e-23, 0.001051639645964314, 0.001051639645964314, 5, 55, 1],
    [11, 68, 1.289285231331674e-13, 0.002132288517726602, 0.002132288517855531, 5, 65, 1],
    [11, 69, 4.946011560567536e-18, 0.001638988246927949, 0.001638988246927954, 5, 148, 2],
    [11, 70, 0, 0.0007155670098149721, 0.0007155670098149721, 5, 163, 1],
    [11, 71, 0, 0.002322993688714181, 0.002322993688714181, 5, 165, 2],
    [11, 72, 3.212685767967237e-16, 0.0005383001275271037, 0.0005383001275274249, 5, 122, 1],
    [11, 73, 1.127540680321606e-10, 0.001262577234876866, 0.001262577347630934, 5, 21, 0],
    [11, 74, 0.001051848180025382, 0.00778285837378133, 0.008834706553806712, 5, 2, 0],
    [11, 76, 0.001180693709235944, 0.007157443711036021, 0.008338137420271965, 5, 1, 0],
    [11, 78, 0.001342631018179673, 0.009559198834444421, 0.01090182985262409, 5, 1, 0],
    [11, 79, 1.42221963570974e-11, 0.000435525136857991, 0.0004355251510801873, 5, 143, 1],
    [12, 13, 0.02166761255925256, 0.9492486026277941, 0.9709162151870466, 123, 154, 52],
    [12, 14, 9.568430323037546e-05, 9.76308277858993e-07, 9.666061150823446e-05, 123, 114, 33],
    [12, 15, 0.0009940538039641842, 1.078579520766216e-16, 0.000994053803964292, 123, 1, 0],
    [12, 16, 0.001175928225237022, 1.525677902562587e-18, 0.001175928225237024, 123, 6, 0],
    [12, 17, 1.679559317939594e-09, 2.934857017465165e-14, 1.679588666509769e-09, 123, 160, 30],
    [12, 18, 1.574576194544729e-09, 1.481945630388449e-11, 1.589395650848613e-09, 123, 168, 37],
    [12, 19, 0.02824529638785968, 1.314555917203637e-14, 0.02824529638787282, 123, 2, 2],
    [12, 20, 0.01647583571529376, 6.681067118105976e-15, 0.01647583571530044, 123, 2, 2],
    [12, 21, 0.0004344385771607321, 2.635472007542389e-18, 0.0004344385771607348, 123, 1, 0],
    [12, 22, 0.05237033994849966, 1.235288204059248e-14, 0.05237033994851201, 123, 22, 10],
    [12, 23, 1.691081251607683e-10, 2.156196219913914e-17, 1.691081467227305e-10, 123, 76, 14],
    [12, 24, 0.7330303818614629, 3.872290804229756e-09, 0.7330303857337537, 123, 69, 27],
    [12, 25, 0.9409739529191923, 1.066459940001643e-06, 0.9409750193791323, 123, 105, 38],
    [12, 28, 9.773253404973814e-08, 0.003849992167161005, 0.003850089899695055, 123, 187, 50],
    [12, 29, 0.0001668419203162666, 3.925334345451594e-14, 0.0001668419203555199, 123, 142, 32],
    [12, 30, 0.000580050520578987, 1.572213569932902e-18, 0.0005800505205789886, 123, 8, 1],
    [12, 31, 0.0002777463594792887, 1.782202322263905e-12, 0.000277746361261491, 123, 30, 9],
    [12, 32, 0.0006124949390732014, 6.770814241764759e-17, 0.000612494939073269, 123, 25, 8],
    [12, 33, 1.242294922595531e-05, 6.783525269085836e-19, 1.242294922595599e-05, 123, 27, 4],
    [12, 34, 3.742811500330064e-05, 3.066267176144189e-17, 3.74281150033313e-05, 123, 87, 16],
    [12, 35, 9.349679343355411e-06, 0.001725667940283454, 0.00173501761962681, 123, 117, 38],
    [12, 36, 0.001046328584645143, 1.290945180601459e-10, 0.001046328713739661, 123, 127, 35],
    [12, 37, 0.002886709031717806, 1.308581777387627e-17, 0.002886709031717819, 123, 2, 1],
    [12, 38, 0.00010486493451306, 1.92113813097528e-16, 0.0001048649345132521, 123, 17, 4],
    [12, 39, 3.288547072584369e-06, 1.171267912124314e-18, 3.28854707258554e-06, 123, 11, 0],
    [12, 40, 1.637178089940456e-05, 1.107050445503525e-18, 1.637178089940567e-05, 123, 28, 4],
    [12, 41, 2.031342625248934e-05, 2.08768788064126e-16, 2.031342625269811e-05, 123, 23, 4],
    [12, 43, 0.01537132377807756, 0.03070839863452367, 0.04607972241260123, 123, 193, 55],
    [12, 44, 0.007334345902099393, 1.320859755222658e-13, 0.007334345902231479, 123, 22, 11],
    [12, 45, 2.100040355255757e-08, 2.380836936407765e-12, 2.100278438949398e-08, 123, 114, 28],
    [12, 46, 2.003623066392124e-07, 2.834718036859382e-10, 2.006457784428984e-07, 123, 126, 29],
    [12, 47, 9.317277324980359e-08, 1.976317349063051e-13, 9.31729708815385e-08, 123, 77, 22],
    [12, 48, 1.070101292488316e-07, 6.621291064381279e-13, 1.07010791377938e-07, 123, 97, 19],
    [12, 49, 0.004539920328568601, 4.203009269656526e-13, 0.004539920328988901, 123, 104, 25],
    [12, 50, 3.226239198494451e-09, 5.513671887879714e-17, 3.22623925363117e-09, 123, 95, 18],
    [12, 51, 9.770417132450314e-08, 6.717261075995545e-13, 9.770484305061073e-08, 123, 70, 15],
    [12, 52, 0.0006558188498696612, 3.636440665105791e-14, 0.0006558188499060255, 123, 55, 15],
    [12, 53, 9.791434428859988e-10, 7.850610767470457e-15, 9.791512934967663e-10, 123, 56, 14],
    [12, 54, 4.935145946889082e-09, 2.123188893769347e-18, 4.935145949012271e-09, 123, 57, 10],
    [12, 55, 9.563282323629571e-05, 2.402675156373177e-12, 9.563282563897087e-05, 123, 45, 12],
    [12, 56, 1.864390873367037e-07, 4.985860529633082e-14, 1.864391371953089e-07, 123, 24, 5],
    [12, 57, 3.47453698915641e-08, 5.26590207792527e-18, 3.474536989683e-08, 123, 10, 3],
    [12, 58, 0.0003368367683558238, 4.24884622264526e-18, 0.000336836768355828, 123, 6, 1],
    [12, 59, 0.001090980653830777, 7.877572698208575e-18, 0.001090980653830785, 123, 7, 2],
    [12, 60, 0.0002655583430418319, 4.744329304924756e-18, 0.0002655583430418367, 123, 1, 0],
    [12, 61, 0.0003563649580902885, 8.070387454280827e-17, 0.0003563649580903692, 123, 2, 0],
    [12, 62, 0.0003747302789252177, 8.264563384679764e-17, 0.0003747302789253004, 123, 13, 5],
    [12, 63, 1.150640490023966e-05, 1.573257353276163e-15, 1.150640490181292e-05, 123, 24, 7],
    [12, 64, 3.434412602235632e-08, 8.925867709754029e-14, 3.434421528103341e-08, 123, 33, 11],
    [12, 65, 5.310102846771872e-11, 3.428240149018774e-17, 5.310106275012021e-11, 123, 31, 8],
    [12, 66, 6.261946080720436e-17, 3.438027510813572e-15, 3.500646971620776e-15, 123, 43, 13],
    [12, 67, 1.468215590625518e-14, 2.069768190132231e-16, 1.48891327252684e-14, 123, 55, 14],
    [12, 68, 1.229099701485891e-08, 1.240623385288681e-09, 1.35316204001476e-08, 123, 65, 20],
    [12, 69, 2.10610529192352e-10, 1.916732848208379e-06, 1.916943458737572e-06, 123, 148, 39],
    [12, 70, 1.808112437138066e-17, 2.518895167942991e-07, 2.518895168123803e-07, 123, 163, 39],
    [12, 71, 0, 1.704742311898724e-07, 1.704742311898724e-07, 123, 165, 39],
    [12, 72, 3.08248915967971e-09, 2.938341555364608e-07, 2.969166446961405e-07, 123, 122, 33],
    [12, 73, 4.086270849984363e-07, 5.048214656415297e-11, 4.086775671450004e-07, 123, 21, 9],
    [12, 74, 0.0002821596585880985, 8.187496650960276e-17, 0.0002821596585881804, 123, 2, 0],
    [12, 76, 0.0006472318651277491, 4.392944108892956e-18, 0.0006472318651277536, 123, 1, 0],
    [12, 78, 0.0003244132134088889, 4.744020806136968e-18, 0.0003244132134088937, 123, 1, 0],
    [12, 79, 0.0001387535847477307, 2.373212834403875e-10, 0.0001387538220690141, 123, 143, 36],
    [13, 14, 0.9599580765216309, 3.833448415440835e-05, 0.9599964110057853, 154, 114, 47],
    [13, 15, 0.009196806426338395, 4.978624682172147e-18, 0.0091968064263384, 154, 1, 1],
    [13, 16, 0.001658111918387881, 2.97677866604706e-19, 0.001658111918387881, 154, 6, 1],
    [13, 17, 0.002291316656550487, 3.518459075184039e-07, 0.002291668502458006, 154, 160, 48],
    [13, 18, 2.087691387845748e-09, 7.724813130616346e-08, 7.933582269400921e-08, 154, 168, 43],
    [13, 19, 0.02108520229765122, 2.234717656382226e-17, 0.02108520229765124, 154, 2, 2],
    [13, 20, 0.01373634589044559, 2.045825803941335e-14, 0.01373634589046605, 154, 2, 2],
    [13, 21, 0.003188741437278372, 7.500001083695363e-15, 0.003188741437285872, 154, 1, 1],
    [13, 22, 0.01180443582819081, 4.488703896273298e-13, 0.01180443582863968, 154, 22, 10],
    [13, 23, 4.33756121654859e-09, 2.084901956782058e-13, 4.337769706744268e-09, 154, 76, 20],
    [13, 24, 2.630304222955194e-05, 8.675054093129059e-12, 2.630305090460603e-05, 154, 69, 23],
    [13, 25, 0.05902246076145341, 2.002372059720705e-08, 0.05902248078517401, 154, 105, 41],
    [13, 28, 0.2199345658861909, 0.7682786282076819, 0.9882131940938728, 154, 187, 66],
    [13, 29, 2.524711961918384e-07, 1.173984378258993e-14, 2.524712079316822e-07, 154, 142, 30],
    [13, 30, 0.02376917973030998, 5.300057133379091e-18, 0.02376917973030999, 154, 8, 4],
    [13, 31, 0.8784072326257659, 4.275799066814644e-14, 0.8784072326258087, 154, 30, 15],
    [13, 32, 0.0005021065024410161, 6.912941420769356e-18, 0.000502106502441023, 154, 25, 9],
    [13, 33, 0.002598534523254999, 1.670385172907321e-17, 0.002598534523255016, 154, 27, 10],
    [13, 34, 5.687449186370382e-05, 5.772200189697965e-15, 5.687449186947601e-05, 154, 87, 19],
    [13, 35, 0.00992017202627923, 0.002082925965463946, 0.01200309799174318, 154, 117, 41],
    [13, 36, 7.441587850819044e-08, 1.12601910130362e-15, 7.441587963420955e-08, 154, 127, 32],
    [13, 37, 0.002339538080157673, 2.855714670857342e-15, 0.002339538080160528, 154, 2, 1],
    [13, 38, 0.0008300900310559922, 5.30166703774229e-15, 0.0008300900310612939, 154, 17, 6],
    [13, 39, 2.866023692710597e-06, 1.093195099012911e-19, 2.866023692710706e-06, 154, 11, 1],
    [13, 40, 0.06712202745757015, 4.363839360946636e-16, 0.06712202745757058, 154, 28, 12],
    [13, 41, 0.00258028361761596, 3.495169570382339e-14, 0.002580283617650911, 154, 23, 8],
    [13, 43, 5.067884215060112e-08, 1.530489839710584e-10, 5.083189113457218e-08, 154, 193, 54],
    [13, 44, 3.339310990639487e-06, 6.515096543571392e-18, 3.339310990646002e-06, 154, 22, 8],
    [13, 45, 1.675567497102749e-08, 3.710559981376398e-15, 1.675567868158747e-08, 154, 114, 31],
    [13, 46, 1.54776693911881e-07, 4.649355553246021e-12, 1.547813432674343e-07, 154, 126, 33],
    [13, 47, 3.94607697876684e-08, 5.783364101747837e-15, 3.94607755710325e-08, 154, 77, 24],
    [13, 48, 0.0001277981505604447, 7.379675315532658e-10, 0.0001277988885279763, 154, 97, 26],
    [13, 49, 0.0049093547620857, 0.009996261674571884, 0.01490561643665758, 154, 104, 29],
    [13, 50, 1.035603130664462e-07, 9.526179164538507e-13, 1.035612656843626e-07, 154, 95, 25],
    [13, 51, 2.739313299638711e-05, 4.326699702882366e-12, 2.739313732308681e-05, 154, 70, 21],
    [13, 52, 4.806047521490466e-05, 6.027621369070499e-14, 4.806047527518088e-05, 154, 55, 15],
    [13, 53, 0.0005967835468693055, 7.849337618658568e-17, 0.000596783546869384, 154, 56, 17],
    [13, 54, 0.0001485084288947778, 4.449328263807686e-15, 0.0001485084288992271, 154, 57, 21],
    [13, 55, 0.8756148476090811, 1.030575139697689e-10, 0.8756148477121387, 154, 45, 23],
    [13, 56, 0.0002283558148884146, 2.55175853937011e-16, 0.0002283558148886697, 154, 24, 11],
    [13, 57, 4.208919959806786e-06, 3.420955867497416e-17, 4.208919959840996e-06, 154, 10, 6],
    [13, 58, 0.0005944520196402696, 6.827404174723925e-13, 0.0005944520203230101, 154, 6, 1],
    [13, 59, 0.005488445373714066, 9.070335175304104e-15, 0.005488445373723136, 154, 7, 3],
    [13, 60, 0.000411079353762408, 1.05618828982363e-15, 0.0004110793537634642, 154, 1, 0],
    [13, 61, 0.0006790320257148752, 8.040515465819072e-16, 0.0006790320257156792, 154, 2, 0],
    [13, 62, 0.0006751218786440495, 1.607642535868341e-17, 0.0006751218786440656, 154, 13, 6],
    [13, 63, 1.055299032825446e-05, 3.363424622561662e-18, 1.055299032825782e-05, 154, 24, 8],
    [13, 64, 0.008433357300029008, 2.137470199339155e-13, 0.008433357300242755, 154, 33, 16],
    [13, 65, 4.657361277538272e-06, 4.213365931284515e-10, 4.657782614131401e-06, 154, 31, 16],
    [13, 66, 1.322997405118897e-14, 1.183297890014653e-10, 1.183430189755165e-10, 154, 43, 18],
    [13, 67, 3.492243049282492e-10, 3.774059722420811e-13, 3.496017109004913e-10, 154, 55, 23],
    [13, 68, 7.157162913939936e-05, 4.836468277612077e-09, 7.157646560767697e-05, 154, 65, 25],
    [13, 69, 9.527970940750062e-05, 0.1897797814950669, 0.1898750612044744, 154, 148, 53],
    [13, 70, 6.33932613228519e-13, 0.0002007571113697355, 0.0002007571120036681, 154, 163, 52],
    [13, 71, 7.724704801147159e-10, 1.78544822542069e-05, 1.785525472468702e-05, 154, 165, 47],
    [13, 72, 8.583786744064632e-08, 4.749346303165649e-08, 1.333313304723028e-07, 154, 122, 40],
    [13, 73, 1.324568103550827e-09, 6.622854903008268e-15, 1.32457472640573e-09, 154, 21, 6],
    [13, 74, 0.002363645438066696, 7.130870804274985e-15, 0.002363645438073827, 154, 2, 1],
    [13, 76, 0.0008052392887066997, 1.582905318186939e-15, 0.0008052392887082827, 154, 1, 0],
    [13, 78, 0.002582845907156789, 1.875538670789418e-14, 0.002582845907175545, 154, 1, 1],
    [13, 79, 2.580963725016798e-05, 6.335778766068434e-10, 2.581027082804458e-05, 154, 143, 40],
    [14, 15, 0.0006181224919130934, 2.544507697878021e-12, 0.0006181224944576011, 114, 1, 0],
    [14, 16, 0.005407343913894419, 3.917515730912112e-12, 0.005407343917811934, 114, 6, 2],
    [14, 17, 2.605470397136302e-06, 5.137643355932254e-07, 3.119234732729528e-06, 114, 160, 35],
    [14, 18, 4.745246772154548e-12, 1.57182596319508e-09, 1.576571209967234e-09, 114, 168, 31],
    [14, 19, 0.001167336433889821, 9.292453626890503e-12, 0.001167336443182274, 114, 2, 1],
    [14, 20, 0.0001837042397520819, 9.38236023098466e-13, 0.0001837042406903179, 114, 2, 0],
    [14, 21, 0.002916017538146182, 1.272282606566248e-11, 0.002916017550869008, 114, 1, 1],
    [14, 22, 0.0003466686561025457, 7.732259200644626e-14, 0.0003466686561798683, 114, 22, 7],
    [14, 23, 2.945417901868477e-07, 8.844609956499254e-09, 3.033864001433469e-07, 114, 76, 20],
    [14, 24, 1.660653589443048e-06, 5.262224370290552e-09, 1.665915813813339e-06, 114, 69, 18],
    [14, 25, 1.0510656034979e-06, 1.614549809655788e-05, 1.719656370005578e-05, 114, 105, 29],
    [14, 28, 1.308293019315212e-12, 2.173811880912388e-05, 2.17381201174169e-05, 114, 187, 41],
    [14, 29, 0.0002402156929025062, 3.861165077309084e-08, 0.0002402543045532792, 114, 142, 31],
    [14, 30, 0.0003994108891525283, 1.37732448126559e-12, 0.0003994108905298528, 114, 8, 1],
    [14, 31, 2.949975082818306e-06, 9.733178126901141e-13, 2.949976056136119e-06, 114, 30, 3],
    [14, 32, 1.306068413472879e-05, 5.682125845271273e-12, 1.306068981685464e-05, 114, 25, 6],
    [14, 33, 7.346587575927856e-06, 2.260993355508756e-15, 7.34658757818885e-06, 114, 27, 5],
    [14, 34, 2.539015010576434e-06, 1.28994244927792e-12, 2.539016300518884e-06, 114, 87, 12],
    [14, 35, 3.511277914047542e-11, 4.470334355733424e-08, 4.473845633647471e-08, 114, 117, 27],
    [14, 36, 3.344437196013574e-10, 1.007026076907007e-11, 3.445139803704274e-10, 114, 127, 21],
    [14, 37, 0.002082120785755876, 4.633845694165591e-12, 0.002082120790389721, 114, 2, 1],
    [14, 38, 8.625672238906232e-06, 9.582988898095206e-13, 8.625673197205122e-06, 114, 17, 2],
    [14, 39, 2.125170783251844e-06, 5.001283527143705e-13, 2.125171283380196e-06, 114, 11, 1],
    [14, 40, 0.03005822505192403, 2.196229842374007e-09, 0.03005822724815387, 114, 28, 10],
    [14, 41, 4.391425672573196e-05, 7.910971806025155e-12, 4.391426463670377e-05, 114, 23, 5],
    [14, 43, 1.847518620085138e-10, 5.68195828362529e-06, 5.682143035487299e-06, 114, 193, 41],
    [14, 44, 1.615668264085153e-09, 3.206500278662006e-12, 1.618874764363815e-09, 114, 22, 5],
    [14, 45, 8.049395637326096e-06, 3.860327960385922e-05, 4.665267524118531e-05, 114, 114, 31],
    [14, 46, 0.0009923548192156532, 7.297188154899469e-05, 0.001065326700764648, 114, 126, 34],
    [14, 47, 1.381288307225499e-12, 4.195771244992929e-12, 5.577059552218428e-12, 114, 77, 12],
    [14, 48, 0.0004516706842088822, 1.817320824163105e-07, 0.0004518524162912985, 114, 97, 25],
    [14, 49, 6.223394662759707e-10, 3.370973711365026e-10, 9.594368374124733e-10, 114, 104, 21],
    [14, 50, 2.179618414498032e-08, 7.689945793247516e-11, 2.18730836029128e-08, 114, 95, 19],
    [14, 51, 5.549929029053754e-13, 1.011088063900364e-10, 1.016637992929417e-10, 114, 70, 15],
    [14, 52, 7.082170762153625e-11, 2.211704745620079e-11, 9.293875507773704e-11, 114, 55, 12],
    [14, 53, 1.95645016583666e-11, 2.637052631329543e-12, 2.220155428969614e-11, 114, 56, 10],
    [14, 54, 5.866195024571756e-10, 1.583941026811648e-11, 6.024589127252921e-10, 114, 57, 12],
    [14, 55, 1.032483899032701e-05, 7.290397855819385e-08, 1.03977429688852e-05, 114, 45, 15],
    [14, 56, 2.518910051631648e-07, 2.205230926208717e-12, 2.51893210394091e-07, 114, 24, 5],
    [14, 57, 1.393818191638331e-06, 4.552688347481775e-10, 1.394273460473079e-06, 114, 10, 5],
    [14, 58, 0.000141874724178786, 1.948920653356763e-12, 0.0001418747261277067, 114, 6, 1],
    [14, 59, 0.003661924576851205, 1.632077921527759e-11, 0.003661924593171985, 114, 7, 3],
    [14, 60, 0.0001502751343348755, 2.726086023812881e-15, 0.0001502751343376016, 114, 1, 0],
    [14, 61, 0.001471669488696966, 4.671052684854743e-12, 0.001471669493368018, 114, 2, 1],
    [14, 62, 4.806517916916392e-11, 8.169110968406791e-12, 5.623429013757071e-11, 114, 13, 4],
    [14, 63, 1.423057639425035e-06, 4.41638352971862e-12, 1.423062055808565e-06, 114, 24, 5],
    [14, 64, 8.662843033759462e-09, 6.264980315800648e-10, 9.289341065339527e-09, 114, 33, 10],
    [14, 65, 7.130607129354917e-11, 1.95493983744219e-11, 9.085546966797106e-11, 114, 31, 8],
    [14, 66, 1.849287875648368e-19, 4.664902497892842e-12, 4.66490268282163e-12, 114, 43, 8],
    [14, 67, 2.004607781999427e-16, 4.50239858624154e-15, 4.702859364441483e-15, 114, 55, 10],
    [14, 68, 1.885840643999031e-10, 6.551074799558604e-09, 6.739658863958507e-09, 114, 65, 17],
    [14, 69, 6.059383145425962e-12, 7.35889555801335e-06, 7.358901617396495e-06, 114, 148, 35],
    [14, 70, 1.823414549552365e-16, 0.0001363015088803144, 0.0001363015088804967, 114, 163, 39],
    [14, 71, 0, 1.30484480917275e-07, 1.30484480917275e-07, 114, 165, 34],
    [14, 72, 1.378950935877306e-13, 5.871144192639257e-10, 5.872523143575134e-10, 114, 122, 24],
    [14, 73, 9.611030816996349e-11, 1.766645797166675e-12, 9.787695396713017e-11, 114, 21, 3],
    [14, 74, 0.0009468620148936337, 4.670845263242143e-12, 0.000946862019564479, 114, 2, 1],
    [14, 76, 0.000344423799401642, 2.896466409279321e-15, 0.0003444237994045384, 114, 1, 0],
    [14, 78, 0.001813208654381453, 1.272848050362621e-11, 0.001813208667109933, 114, 1, 1],
    [14, 79, 3.707129674635913e-10, 1.016260379842254e-11, 3.808755712620138e-10, 114, 143, 23],
    [15, 16, 0.01913062743227128, 0.00537146589224913, 0.02450209332452041, 1, 6, 0],
    [15, 17, 8.999696037622272e-11, 0.003950978591248799, 0.003950978681245759, 1, 160, 1],
    [15, 18, 6.993499940787666e-15, 0.001161254723319208, 0.001161254723326201, 1, 168, 0],
    [15, 19, 0.009043163019532653, 0.01623970752242696, 0.02528287054195961, 1, 2, 0],
    [15, 20, 0.006991257504418015, 0.013169527584757, 0.02016078508917501, 1, 2, 0],
    [15, 21, 0.01871396619458851, 0.01376299699605921, 0.03247696319064772, 1, 1, 0],
    [15, 22, 0.002227732962326122, 0.05855796264415803, 0.06078569560648416, 1, 22, 1],
    [15, 23, 4.108685313183958e-11, 0.001213230208136621, 0.001213230249223474, 1, 76, 0],
    [15, 24, 2.906257647775684e-10, 0.001074430010095815, 0.00107443030072158, 1, 69, 0],
    [15, 25, 2.768352450489576e-13, 0.0004633365484133018, 0.0004633365486901371, 1, 105, 0],
    [15, 28, 5.969409533570825e-16, 0.001168634027180985, 0.001168634027181582, 1, 187, 0],
    [15, 29, 5.123224952316613e-08, 0.002416420907709228, 0.002416472139958751, 1, 142, 1],
    [15, 30, 0.4449067629665535, 0.2911014189004353, 0.7360081818669888, 1, 8, 1],
    [15, 31, 1.750509979992518e-05, 0.003326875650934646, 0.003344380750734572, 1, 30, 0],
    [15, 32, 1.108830554373881e-05, 0.001717659161221396, 0.001728747466765135, 1, 25, 0],
    [15, 33, 1.90280207622879e-05, 0.001981355116537189, 0.002000383137299477, 1, 27, 0],
    [15, 34, 6.98485746200853e-06, 0.001194025463706248, 0.001201010321168257, 1, 87, 0],
    [15, 35, 0.003557199727786487, 0.001207298769318262, 0.004764498497104749, 1, 117, 0],
    [15, 36, 3.11412531791946e-10, 0.005914457026064715, 0.005914457337477247, 1, 127, 1],
    [15, 37, 0.01976640449613416, 0.01576879859792994, 0.03553520309406409, 1, 2, 0],
    [15, 38, 0.0003000238418819797, 0.003411967818327183, 0.003711991660209163, 1, 17, 0],
    [15, 39, 4.090280164788804e-05, 0.002440681692041302, 0.00248158449368919, 1, 11, 0],
    [15, 40, 2.588716005378979e-05, 0.001569993789959782, 0.001595880950013572, 1, 28, 0],
    [15, 41, 0.0001083541089835145, 0.003448377050821879, 0.003556731159805394, 1, 23, 0],
    [15, 43, 7.88467220014864e-17, 0.0006489920155436147, 0.0006489920155436935, 1, 193, 0],
    [15, 44, 2.45320412698622e-09, 0.002168435852003442, 0.002168438305207568, 1, 22, 0],
    [15, 45, 9.943653880817714e-13, 0.0006645782236060047, 0.0006645782246003701, 1, 114, 0],
    [15, 46, 1.482521144288709e-11, 0.0006849274542648415, 0.0006849274690900529, 1, 126, 0],
    [15, 47, 2.651436231587697e-11, 0.01941379806802208, 0.01941379809453644, 1, 77, 1],
    [15, 48, 2.155366075944006e-16, 0.001365049138889445, 0.00136504913888966, 1, 97, 0],
    [15, 49, 7.727239070456056e-07, 0.001629239327032477, 0.001630012050939523, 1, 104, 0],
    [15, 50, 6.947020326237929e-16, 0.0007018121184438813, 0.000701812118444576, 1, 95, 0],
    [15, 51, 2.647887986084539e-14, 0.001633606631508727, 0.001633606631535206, 1, 70, 0],
    [15, 52, 1.377560476804822e-07, 0.02631881113489419, 0.02631894889094187, 1, 55, 1],
    [15, 53, 3.88420287160241e-10, 0.01635926798971175, 0.01635926837813203, 1, 56, 1],
    [15, 54, 3.47375410637187e-11, 0.0003807614820152199, 0.0003807615167527609, 1, 57, 0],
    [15, 55, 3.015390818801806e-06, 0.002185984315592222, 0.002188999706411023, 1, 45, 0],
    [15, 56, 5.766123906732444e-07, 0.001308165927595321, 0.001308742539985995, 1, 24, 0],
    [15, 57, 7.433825602029507e-08, 0.002825525669875116, 0.002825600008131136, 1, 10, 0],
    [15, 58, 0.004139624605738271, 0.009615660479481687, 0.01375528508521996, 1, 6, 0],
    [15, 59, 0.005560475725766494, 0.00610459653289102, 0.01166507225865751, 1, 7, 0],
    [15, 60, 0.006529991177147687, 0.02575581098015514, 0.03228580215730283, 1, 1, 0],
    [15, 61, 0.01192134502674734, 0.02584575254384902, 0.03776709757059636, 1, 2, 0],
    [15, 62, 0.0001053798021807885, 0.003251074213752316, 0.003356454015933104, 1, 13, 0],
    [15, 63, 3.840078691060149e-06, 0.001401138918122169, 0.001404978996813229, 1, 24, 0],
    [15, 64, 1.491841066118036e-10, 0.002952238260335646, 0.002952238409519753, 1, 33, 0],
    [15, 65, 1.312594642000112e-11, 0.001407723085495787, 0.001407723098621733, 1, 31, 0],
    [15, 66, 2.20272699436504e-19, 0.001982190376048177, 0.001982190376048177, 1, 43, 0],
    [15, 67, 1.595417389776705e-16, 0.000440942647799595, 0.0004409426477997545, 1, 55, 0],
    [15, 68, 6.885960971187495e-11, 0.002500474027445453, 0.002500474096305062, 1, 65, 0],
    [15, 69, 1.907051147521397e-17, 0.006238747855865898, 0.006238747855865917, 1, 148, 1],
    [15, 70, 1.047917835251581e-23, 0.001620809140998613, 0.001620809140998613, 1, 163, 0],
    [15, 71, 8.66538682459019e-17, 0.001667846581845202, 0.001667846581845289, 1, 165, 0],
    [15, 72, 4.703972453309979e-16, 0.0009390429773740963, 0.0009390429773745668, 1, 122, 0],
    [15, 73, 7.000525254806494e-10, 0.006257919755569798, 0.006257920455622324, 1, 21, 0],
    [15, 74, 0.00497935260185367, 0.02728948035275928, 0.03226883295461295, 1, 2, 0],
    [15, 76, 0.01998433128313005, 0.02807698506651826, 0.04806131634964832, 1, 1, 0],
    [15, 78, 0.006726258022785716, 0.02838262495659228, 0.035108882979378, 1, 1, 0],
    [15, 79, 2.414592490214829e-10, 0.003257439175423161, 0.00325743941688241, 1, 143, 1],
    [16, 17, 5.708926599891899e-12, 0.0008297255913805946, 0.0008297255970895212, 6, 160, 0],
    [16, 18, 2.891457682731391e-15, 0.001328141767992991, 0.001328141767995882, 6, 168, 0],
    [16, 19, 0.001793912365632756, 0.01145435165250174, 0.0132482640181345, 6, 2, 0],
    [16, 20, 0.001782054067181316, 0.009752016408629634, 0.01153407047581095, 6, 2, 0],
    [16, 21, 0.003217189391480288, 0.01374412965948505, 0.01696131905096534, 6, 1, 0],
    [16, 22, 5.770454977256838e-06, 0.0009234275949335298, 0.0009291980499107867, 6, 22, 0],
    [16, 23, 3.388386580904387e-11, 0.00279591969488666, 0.002795919728770525, 6, 76, 1],
    [16, 24, 1.7936777003437e-09, 0.01733791200590819, 0.01733791379958589, 6, 69, 2],
    [16, 25, 6.215354418597273e-14, 0.000720625388539821, 0.0007206253886019745, 6, 105, 0],
    [16, 28, 8.739930829027562e-17, 0.001424055676798978, 0.001424055676799066, 6, 187, 0],
    [16, 29, 7.922170186025166e-08, 0.009488325482138371, 0.009488404703840232, 6, 142, 3],
    [16, 30, 0.002123290526308713, 0.00283734010095542, 0.004960630627264134, 6, 8, 0],
    [16, 31, 2.619924086746249e-06, 0.001908089783343776, 0.001910709707430522, 6, 30, 0],
    [16, 32, 3.520067123655824e-06, 0.00117488992455287, 0.001178409991676526, 6, 25, 0],
    [16, 33, 2.873945175389495e-05, 0.001379759047459271, 0.001408498499213166, 6, 27, 0],
    [16, 34, 4.832296240923526e-06, 0.002234206742671973, 0.002239039038912897, 6, 87, 1],
    [16, 35, 0.0003952957173099214, 0.008505504861849301, 0.008900800579159223, 6, 117, 2],
    [16, 36, 1.846730691502308e-11, 0.0005334413311088274, 0.0005334413495761343, 6, 127, 0],
    [16, 37, 0.006313498186875801, 0.0107342662034164, 0.0170477643902922, 6, 2, 0],
    [16, 38, 0.0006975847647208307, 0.03347949601604347, 0.0341770807807643, 6, 17, 1],
    [16, 39, 1.207871381527272e-05, 0.001767802331820308, 0.001779881045635581, 6, 11, 0],
    [16, 40, 3.554798983346022e-06, 0.001007492010117925, 0.001011046809101271, 6, 28, 0],
    [16, 41, 4.953315799589435e-05, 0.002436660335196747, 0.002486193493192641, 6, 23, 0],
    [16, 43, 4.910540638984714e-14, 0.0008260473440877461, 0.0008260473441368515, 6, 193, 1],
    [16, 44, 1.801009977668427e-07, 0.001501803167255952, 0.001501983268253719, 6, 22, 0],
    [16, 45, 1.282918971711781e-12, 0.0008417600137870517, 0.0008417600150699707, 6, 114, 1],
    [16, 46, 9.661236583874101e-12, 0.001349122503486037, 0.001349122513147274, 6, 126, 1],
    [16, 47, 6.873870697093091e-13, 0.0009764497782752619, 0.0009764497789626491, 6, 77, 0],
    [16, 48, 5.705920590869548e-17, 0.001520003681907679, 0.001520003681907736, 6, 97, 0],
    [16, 49, 6.580073632518045e-10, 0.002926154151183273, 0.002926154809190637, 6, 104, 1],
    [16, 50, 1.043004321686556e-17, 0.008223586615472612, 0.008223586615472622, 6, 95, 2],
    [16, 51, 5.331322467907992e-15, 0.001413979131180534, 0.001413979131185865, 6, 70, 0],
    [16, 52, 6.937370713320461e-11, 0.04008427267603429, 0.040084272745408, 6, 55, 2],
    [16, 53, 2.201493925768595e-06, 0.0006482844984151801, 0.0006504859923409487, 6, 56, 0],
    [16, 54, 3.592062119289328e-11, 0.001475543262516311, 0.001475543298436932, 6, 57, 1],
    [16, 55, 3.936047123263946e-10, 0.001890407627518337, 0.001890408021123049, 6, 45, 0],
    [16, 56, 2.573736728466655e-10, 0.001208506716659897, 0.00120850697403357, 6, 24, 0],
    [16, 57, 1.754599236560436e-08, 0.003373953423017877, 0.003373970969010243, 6, 10, 0],
    [16, 58, 0.01544164580687442, 0.1708916511130386, 0.1863332969199131, 6, 6, 1],
    [16, 59, 0.000796343417285349, 0.004414454036443857, 0.005210797453729207, 6, 7, 0],
    [16, 60, 0.002029109492852732, 0.01976571583302755, 0.02179482532588028, 6, 1, 0],
    [16, 61, 0.002245747814544415, 0.0162592687199452, 0.01850501653448962, 6, 2, 0],
    [16, 62, 1.81801962476285e-11, 0.002637440074625515, 0.002637440092805711, 6, 13, 0],
    [16, 63, 2.177965159413034e-06, 0.001785538825016199, 0.001787716790175612, 6, 24, 0],
    [16, 64, 3.419456005256125e-11, 0.002265544041770596, 0.002265544075965156, 6, 33, 0],
    [16, 65, 3.734171415923233e-12, 0.001069052469182827, 0.001069052472916998, 6, 31, 0],
    [16, 66, 6.162319147950245e-20, 0.001665863279440465, 0.001665863279440465, 6, 43, 0],
    [16, 67, 2.109836699044797e-23, 0.0006075532596789388, 0.0006075532596789388, 6, 55, 0],
    [16, 68, 9.64174450772647e-14, 0.001770231599262552, 0.00177023159935897, 6, 65, 0],
    [16, 69, 4.5633023812283e-18, 0.003278513218722128, 0.003278513218722133, 6, 148, 2],
    [16, 70, 6.018397366180123e-23, 0.02248692531072351, 0.02248692531072351, 6, 163, 3],
    [16, 71, 2.528681567617516e-17, 0.001672307829021446, 0.001672307829021471, 6, 165, 0],
    [16, 72, 3.155623832045845e-16, 0.001573569263304669, 0.001573569263304985, 6, 122, 1],
    [16, 73, 1.8104883719386e-10, 0.003625879536544807, 0.003625879717593644, 6, 21, 0],
    [16, 74, 0.0005544734711111506, 0.02015144981554343, 0.02070592328665458, 6, 2, 0],
    [16, 76, 0.002145032527640228, 0.02475440290026825, 0.02689943542790848, 6, 1, 0],
    [16, 78, 0.002397998649466883, 0.02060085220735308, 0.02299885085681996, 6, 1, 0],
    [16, 79, 1.449265409793294e-11, 0.00054873807322627, 0.0005487380877189241, 6, 143, 0],
    [17, 18, 0.009255782718323833, 0.9699230907721329, 0.9791788734904567, 160, 168, 58],
    [17, 19, 0.01651787767430483, 3.568576942893518e-10, 0.01651787803116252, 160, 2, 2],
    [17, 20, 0.0005242888207507664, 2.603824644606457e-11, 0.0005242888467890129, 160, 2, 1],
    [17, 21, 0.00229666316282551, 1.629308794598416e-13, 0.00229666316298844, 160, 1, 1],
    [17, 22, 0.003964760363333423, 6.103264723851406e-09, 0.003964766466598146, 160, 22, 10],
    [17, 23, 3.74502715992302e-09, 5.535367827427607e-12, 3.750562527750447e-09, 160, 76, 21],
    [17, 24, 1.202173923971279e-10, 6.041024136713434e-12, 1.262584165338414e-10, 160, 69, 13],
    [17, 25, 2.387627397462125e-11, 8.375677261726918e-10, 8.61444000147313e-10, 160, 105, 26],
    [17, 28, 2.037531649636208e-08, 2.819485033097987e-05, 2.821522564747624e-05, 160, 187, 50],
    [17, 29, 4.024849671535824e-07, 5.433600524998098e-10, 4.030283272060823e-07, 160, 142, 32],
    [17, 30, 0.002157758752837269, 3.304523502582456e-11, 0.002157758785882504, 160, 8, 3],
    [17, 31, 0.0001336659552339272, 2.800211022702084e-10, 0.0001336662352550295, 160, 30, 10],
    [17, 32, 7.998596352011742e-07, 3.536438175191798e-12, 7.998631716393494e-07, 160, 25, 4],
    [17, 33, 1.116770482144453e-05, 2.015099589698269e-11, 1.116772497244043e-05, 160, 27, 7],
    [17, 34, 1.19419890239927e-06, 2.695803069620147e-12, 1.19420159820234e-06, 160, 87, 14],
    [17, 35, 1.460362799095521e-11, 1.233599536634446e-06, 1.233614140262437e-06, 160, 117, 35],
    [17, 36, 5.345003907161494e-08, 1.51300588271925e-08, 6.858009789880744e-08, 160, 127, 33],
    [17, 37, 0.01847882859887961, 3.567967496441464e-10, 0.01847882895567636, 160, 2, 2],
    [17, 38, 0.004047220287077202, 4.909747843349683e-09, 0.004047225196825046, 160, 17, 8],
    [17, 39, 4.988181540575761e-06, 1.265730922808633e-11, 4.988194197884989e-06, 160, 11, 3],
    [17, 40, 0.002107014630067582, 2.294285901618256e-09, 0.002107016924353484, 160, 28, 11],
    [17, 41, 0.3212839828125734, 1.659824829675111e-07, 0.3212841487950564, 160, 23, 12],
    [17, 43, 1.853833941192149e-12, 1.588715199533482e-07, 1.588733737872894e-07, 160, 193, 47],
    [17, 44, 2.548369410975302e-06, 2.446344897135082e-10, 2.548614045465016e-06, 160, 22, 8],
    [17, 45, 3.313979326911536e-09, 4.850883488790464e-10, 3.799067675790582e-09, 160, 114, 27],
    [17, 46, 1.090496843007598e-05, 2.159795239119617e-08, 1.092656638246717e-05, 160, 126, 38],
    [17, 47, 1.584590883541174e-08, 3.324474016248419e-08, 4.909064899789593e-08, 160, 77, 24],
    [17, 48, 3.878768755383593e-07, 4.473431031286162e-11, 3.879216098486721e-07, 160, 97, 21],
    [17, 49, 3.168715259214252e-08, 6.544203459440495e-08, 9.712918718654748e-08, 160, 104, 30],
    [17, 50, 8.805189594580651e-14, 1.895692093858782e-09, 1.895780145754728e-09, 160, 95, 25],
    [17, 51, 4.97542208418214e-05, 1.705896567285545e-08, 4.977127980749426e-05, 160, 70, 22],
    [17, 52, 2.913216565844541e-11, 7.433213281025552e-11, 1.034642984687009e-10, 160, 55, 14],
    [17, 53, 2.141595300515887e-11, 2.690214620604746e-11, 4.831809921120633e-11, 160, 56, 13],
    [17, 54, 5.528639767699181e-09, 1.686523489533772e-12, 5.530326291188715e-09, 160, 57, 17],
    [17, 55, 5.950725846991427e-05, 2.031722292930369e-10, 5.950746164214356e-05, 160, 45, 13],
    [17, 56, 0.001025145375640522, 2.321754958600718e-10, 0.001025145607816018, 160, 24, 12],
    [17, 57, 4.706092180277937e-08, 1.785669179290487e-13, 4.70611003696973e-08, 160, 10, 4],
    [17, 58, 0.0002731221905841046, 6.452936287046115e-12, 0.0002731221970370409, 160, 6, 1],
    [17, 59, 0.000148657942321764, 5.550258809623279e-12, 0.0001486579478720228, 160, 7, 1],
    [17, 60, 0.0001073778301213998, 1.001267674645501e-11, 0.0001073778401340766, 160, 1, 0],
    [17, 61, 0.0002339039116166687, 7.664851043612396e-12, 0.0002339039192815197, 160, 2, 0],
    [17, 62, 0.003783635583967904, 3.208342125769836e-09, 0.003783638792310029, 160, 13, 7],
    [17, 63, 3.619822769531069e-05, 5.075643243905496e-10, 3.619873525963509e-05, 160, 24, 9],
    [17, 64, 0.0004873893445306372, 8.952966581121355e-05, 0.0005769190103418508, 160, 33, 18],
    [17, 65, 3.611200169491114e-08, 9.455527442925696e-08, 1.306672761241681e-07, 160, 31, 14],
    [17, 66, 1.091605048636396e-18, 1.086863269346676e-10, 1.086863280262726e-10, 160, 43, 12],
    [17, 67, 4.175451129643141e-14, 6.25954331376055e-09, 6.259585068271847e-09, 160, 55, 18],
    [17, 68, 7.872147153005045e-09, 2.819317923968479e-07, 2.898039395498529e-07, 160, 65, 23],
    [17, 69, 4.15969139399248e-13, 3.12063300649649e-06, 3.120633422465629e-06, 160, 148, 41],
    [17, 70, 9.433413239782767e-19, 6.479025789886547e-06, 6.47902578988749e-06, 160, 163, 44],
    [17, 71, 3.349849415120474e-08, 0.02758933180554497, 0.02758936530403912, 160, 165, 51],
    [17, 72, 5.944152324722786e-16, 1.169580995828212e-11, 1.169640437351459e-11, 160, 122, 23],
    [17, 73, 5.155016328211231e-10, 2.695170183710513e-11, 5.424533346582282e-10, 160, 21, 6],
    [17, 74, 0.001068233994279941, 2.607384075339545e-11, 0.001068234020353781, 160, 2, 1],
    [17, 76, 0.0002726840445481433, 4.018244410334356e-14, 0.0002726840445883257, 160, 1, 0],
    [17, 78, 0.001540303370726531, 6.817205720916099e-11, 0.001540303438898588, 160, 1, 1],
    [17, 79, 0.0001822559574499057, 4.969054191769544e-05, 0.0002319464993676011, 160, 143, 43],
    [18, 19, 0.001473558843926624, 1.465134048387413e-14, 0.001473558843941275, 168, 2, 1],
    [18, 20, 0.0006958906922611681, 3.141491304656394e-14, 0.000695890692292583, 168, 2, 1],
    [18, 21, 0.002938172433546735, 2.314586730017767e-14, 0.002938172433569881, 168, 1, 1],
    [18, 22, 6.283151021789428e-05, 1.677048352448752e-14, 6.283151023466476e-05, 168, 22, 7],
    [18, 23, 3.701912758924593e-07, 4.236781950338044e-13, 3.701916995706543e-07, 168, 76, 20],
    [18, 24, 5.480357580070616e-08, 2.567885907033769e-13, 5.480383258929686e-08, 168, 69, 19],
    [18, 25, 2.071905481303824e-10, 3.85065567264673e-12, 2.110412038030291e-10, 168, 105, 29],
    [18, 28, 1.979965699920984e-06, 2.222945738783521e-05, 2.42094230877562e-05, 168, 187, 57],
    [18, 29, 0.00102402848422701, 3.755034228545251e-10, 0.001024028859730433, 168, 142, 41],
    [18, 30, 0.0005090192835202578, 3.084650896436469e-15, 0.0005090192835233425, 168, 8, 0],
    [18, 31, 4.349039161053447e-06, 4.904129138608929e-15, 4.349039165957577e-06, 168, 30, 6],
    [18, 32, 1.30353417792861e-05, 8.178549154433823e-16, 1.303534178010395e-05, 168, 25, 5],
    [18, 33, 1.124500040400842e-05, 6.054238404348516e-15, 1.124500041006266e-05, 168, 27, 7],
    [18, 34, 0.4358726014720931, 2.841770073718168e-10, 0.4358726017562701, 168, 87, 29],
    [18, 35, 0.01103839986346608, 0.1850742536822571, 0.1961126535457232, 168, 117, 48],
    [18, 36, 0.0002369482114400434, 6.279330318166736e-08, 0.0002370110047432251, 168, 127, 41],
    [18, 37, 0.002116692966949827, 1.894877795417452e-14, 0.002116692966968776, 168, 2, 1],
    [18, 38, 0.0009252985221671606, 2.251229468145215e-13, 0.0009252985223922836, 168, 17, 7],
    [18, 39, 3.076489657528195e-06, 2.42617878985313e-15, 3.076489659954374e-06, 168, 11, 2],
    [18, 40, 0.00035986192924476, 1.376944772605371e-14, 0.0003598619292585294, 168, 28, 8],
    [18, 41, 0.02362625886910048, 2.116174831522496e-12, 0.02362625887121665, 168, 23, 10],
    [18, 43, 9.902972926128954e-09, 5.198708759983737e-07, 5.297738489245027e-07, 168, 193, 56],
    [18, 44, 0.0001808291777584072, 1.523273473187641e-12, 0.0001808291792816807, 168, 22, 10],
    [18, 45, 2.459550268243246e-08, 4.028760231645443e-11, 2.463579028474891e-08, 168, 114, 33],
    [18, 46, 4.086243392200956e-07, 1.903051003568857e-10, 4.088146443204525e-07, 168, 126, 36],
    [18, 47, 2.456758990925606e-09, 3.53653585824737e-12, 2.460295526783853e-09, 168, 77, 23],
    [18, 48, 2.357640247149025e-07, 6.380183911152122e-14, 2.357640885167416e-07, 168, 97, 21],
    [18, 49, 0.002247136933841373, 6.423692291031101e-11, 0.002247136998078296, 168, 104, 30],
    [18, 50, 9.16331382741225e-08, 7.479869230251516e-14, 9.163321307281481e-08, 168, 95, 22],
    [18, 51, 1.847215930409038e-06, 1.70476143264555e-14, 1.847215947456653e-06, 168, 70, 15],
    [18, 52, 2.543273692706869e-07, 1.094290157539357e-12, 2.543284635608444e-07, 168, 55, 17],
    [18, 53, 2.429875625263014e-06, 4.098858788406125e-15, 2.429875629361873e-06, 168, 56, 12],
    [18, 54, 1.080186152908989e-09, 5.179074485251858e-16, 1.080186670816438e-09, 168, 57, 10],
    [18, 55, 1.417740817801699e-05, 5.169883729937628e-14, 1.417740822971583e-05, 168, 45, 12],
    [18, 56, 1.048593150764022e-06, 3.223362299832591e-14, 1.048593182997645e-06, 168, 24, 8],
    [18, 57, 4.960628882743515e-08, 2.367876642382066e-14, 4.960631250620157e-08, 168, 10, 4],
    [18, 58, 0.0007501645021400768, 6.131349327400462e-15, 0.0007501645021462082, 168, 6, 0],
    [18, 59, 0.004276868859803638, 2.389182527854915e-14, 0.004276868859827529, 168, 7, 3],
    [18, 60, 0.002914455500575331, 4.100781104370216e-14, 0.002914455500616339, 168, 1, 1],
    [18, 61, 0.001625802250055104, 2.242970316821668e-14, 0.001625802250077534, 168, 2, 1],
    [18, 62, 0.000403923042936763, 4.29471061081364e-13, 0.0004039230433662341, 168, 13, 6],
    [18, 63, 1.950757165874061e-05, 4.236901461354553e-14, 1.950757170110963e-05, 168, 24, 8],
    [18, 64, 1.109191045966927e-06, 2.093961396278138e-10, 1.109400442106555e-06, 168, 33, 15],
    [18, 65, 4.319035814295291e-12, 3.740982629754933e-15, 4.322776796925046e-12, 168, 31, 7],
    [18, 66, 1.024739925200361e-18, 9.256302643838502e-14, 9.256405117831023e-14, 168, 43, 12],
    [18, 67, 7.485077775278348e-14, 3.484866995512373e-12, 3.559717773265156e-12, 168, 55, 19],
    [18, 68, 4.15430579719589e-11, 2.161627157994917e-12, 4.370468512995382e-11, 168, 65, 19],
    [18, 69, 6.737227173453472e-15, 1.758267749934471e-11, 1.758941472651817e-11, 168, 148, 38],
    [18, 70, 0.04999944549699032, 0.7234507990262236, 0.7734502445232139, 168, 163, 59],
    [18, 71, 2.205689287233585e-09, 1.027644650517477e-06, 1.029850339804711e-06, 168, 165, 50],
    [18, 72, 5.952204275682612e-08, 8.777790398532336e-07, 9.373010826100597e-07, 168, 122, 42],
    [18, 73, 4.3572421675834e-08, 2.311788054413086e-12, 4.357473346388842e-08, 168, 21, 9],
    [18, 74, 0.00155025385850903, 2.38190444418437e-14, 0.00155025385853285, 168, 2, 1],
    [18, 76, 0.004109094734576627, 5.366840973035283e-14, 0.004109094734630295, 168, 1, 1],
    [18, 78, 0.0004212515998331999, 7.175921558412674e-15, 0.0004212515998403758, 168, 1, 0],
    [18, 79, 0.1692664735513057, 1.823057226635562e-05, 0.169284704123572, 168, 143, 49],
    [19, 20, 0.4165326725913149, 0.3960044002819619, 0.8125370728732768, 2, 2, 1],
    [19, 21, 0.01002517002334085, 0.005957496576850292, 0.01598266660019114, 2, 1, 0],
    [19, 22, 0.0005418280788227043, 0.009437008246452678, 0.009978836325275383, 2, 22, 1],
    [19, 23, 2.849263117383427e-11, 0.0004066099215295815, 0.0004066099500222127, 2, 76, 0],
    [19, 24, 1.703126259985857e-09, 0.002563965543145411, 0.00256396724627167, 2, 69, 1],
    [19, 25, 1.041542974128211e-12, 0.0009295631345436975, 0.0009295631355852404, 2, 105, 1],
    [19, 28, 3.123166311461005e-16, 0.0004351827306739636, 0.0004351827306742759, 2, 187, 0],
    [19, 29, 4.151360048578699e-09, 0.0001242704622925026, 0.0001242746136525512, 2, 142, 0],
    [19, 30, 0.00391241304921985, 0.001135332688106192, 0.005047745737326042, 2, 8, 0],
    [19, 31, 1.224697660487659e-05, 0.0007313787793819783, 0.0007436257559868549, 2, 30, 0],
    [19, 32, 1.908714773229525e-10, 0.0004059468421776765, 0.0004059470330491538, 2, 25, 0],
    [19, 33, 5.567921973579018e-05, 0.0004276820303354563, 0.0004833612500712465, 2, 27, 0],
    [19, 34, 2.842012512220443e-05, 0.002035652085071713, 0.002064072210193918, 2, 87, 1],
    [19, 35, 0.01949167459922201, 0.03076441024890834, 0.05025608484813035, 2, 117, 2],
    [19, 36, 1.032096464134115e-10, 0.0009191309282710777, 0.0009191310314807242, 2, 127, 1],
    [19, 37, 0.01247778247645602, 0.006041569655068971, 0.01851935213152499, 2, 2, 0],
    [19, 38, 0.00279576532426709, 0.04349794792675226, 0.04629371325101935, 2, 17, 1],
    [19, 39, 2.712654785206337e-05, 0.0006377591292921986, 0.0006648856771442619, 2, 11, 0],
    [19, 40, 3.82677728718566e-05, 0.0005626469051314982, 0.0006009146780033548, 2, 28, 0],
    [19, 41, 0.003800679970264259, 0.02775413673541588, 0.03155481670568014, 2, 23, 1],
    [19, 43, 1.749271838444615e-16, 0.0006533947608136268, 0.0006533947608138017, 2, 193, 1],
    [19, 44, 3.901550973900439e-07, 0.0005845472186811306, 0.0005849373737785207, 2, 22, 0],
    [19, 45, 1.964562209329849e-13, 0.0002196652875993878, 0.000219665287795844, 2, 114, 0],
    [19, 46, 7.796305339258144e-10, 0.02491026165489726, 0.0249102624345278, 2, 126, 2],
    [19, 47, 1.238830345819606e-12, 0.0004399941149165112, 0.0004399941161553415, 2, 77, 0],
    [19, 48, 9.076139126123215e-08, 0.0004534017358257732, 0.0004534924972170345, 2, 97, 0],
    [19, 49, 6.501484761631909e-09, 0.002232948135571808, 0.002232954637056569, 2, 104, 1],
    [19, 50, 1.103475109385596e-12, 0.001197527894309104, 0.001197527895412579, 2, 95, 1],
    [19, 51, 4.041813169595807e-12, 0.1257390063259948, 0.1257390063300366, 2, 70, 2],
    [19, 52, 5.071108947839624e-11, 0.004433376129332155, 0.004433376180043245, 2, 55, 1],
    [19, 53, 4.533578053569836e-05, 0.002475104181687378, 0.002520439962223076, 2, 56, 1],
    [19, 54, 5.629261328617792e-08, 0.001450627560181088, 0.001450683852794374, 2, 57, 1],
    [19, 55, 5.821454214335983e-06, 0.0006674714095006262, 0.0006732928637149622, 2, 45, 0],
    [19, 56, 3.921720202876365e-07, 0.0005168007175081219, 0.0005171928895284096, 2, 24, 0],
    [19, 57, 2.7954587243947e-06, 0.07109968930484389, 0.07110248476356829, 2, 10, 1],
    [19, 58, 0.001715817408797414, 0.003781692098627361, 0.005497509507424775, 2, 6, 0],
    [19, 59, 0.001253273838700762, 0.002415580941970964, 0.003668854780671725, 2, 7, 0],
    [19, 60, 0.003557480491901949, 0.009132101680007672, 0.01268958217190962, 2, 1, 0],
    [19, 61, 0.005939219572385052, 0.005135694127462731, 0.01107491369984778, 2, 2, 0],
    [19, 62, 3.397574746242716e-11, 0.001164964801480813, 0.001164964835456561, 2, 13, 0],
    [19, 63, 8.859458629356742e-12, 0.0003649990142614537, 0.0003649990231209123, 2, 24, 0],
    [19, 64, 1.000202320937034e-10, 0.0007889184430785544, 0.0007889185430987865, 2, 33, 0],
    [19, 65, 8.072186875762076e-12, 0.0004288160296285821, 0.0004288160377007689, 2, 31, 0],
    [19, 66, 1.199245362782181e-19, 0.0006299773116921624, 0.0006299773116921625, 2, 43, 0],
    [19, 67, 1.207682596733853e-15, 0.002018308519920164, 0.002018308519921372, 2, 55, 1],
    [19, 68, 2.412998095040571e-13, 0.0006672243831262019, 0.0006672243833675017, 2, 65, 0],
    [19, 69, 1.847716053962182e-18, 0.0002488081679555625, 0.0002488081679555643, 2, 148, 0],
    [19, 70, 1.784390005338123e-23, 0.001946637363460401, 0.001946637363460401, 2, 163, 1],
    [19, 71, 2.16727901095774e-16, 0.001886480172715006, 0.001886480172715223, 2, 165, 1],
    [19, 72, 1.747475439383218e-15, 0.001358575538725728, 0.001358575538727475, 2, 122, 1],
    [19, 73, 4.884200835485313e-10, 0.001383730410562154, 0.001383730898982238, 2, 21, 0],
    [19, 74, 0.008006501175954117, 0.008509659869502932, 0.01651616104545705, 2, 2, 0],
    [19, 76, 0.009630938908019089, 0.006746266354562044, 0.01637720526258113, 2, 1, 0],
    [19, 78, 0.00264541773413943, 0.009305704589474627, 0.01195112232361406, 2, 1, 0],
    [19, 79, 1.346327953365382e-10, 0.0006174840886996335, 0.0006174842233324289, 2, 143, 1],
    [20, 21, 0.009370309799270556, 0.003710746120190791, 0.01308105591946135, 2, 1, 0],
    [20, 22, 0.0002852192740105901, 0.009141468205623098, 0.009426687479633688, 2, 22, 1],
    [20, 23, 2.845048940876561e-11, 0.0002119534766485802, 0.0002119535050990696, 2, 76, 0],
    [20, 24, 1.325208367500525e-09, 0.002308335916120741, 0.002308337241329108, 2, 69, 1],
    [20, 25, 9.841968139578632e-13, 0.0006081993534208606, 0.0006081993544050574, 2, 105, 1],
    [20, 28, 3.644443490316919e-16, 0.0002279143678747853, 0.0002279143678751497, 2, 187, 0],
    [20, 29, 5.592505841235489e-09, 8.151324017183522e-05, 8.151883267767646e-05, 2, 142, 0],
    [20, 30, 0.004677420812115997, 0.001045433378947793, 0.00572285419106379, 2, 8, 0],
    [20, 31, 5.245589207415082e-06, 0.0005919079304529539, 0.0005971535196603689, 2, 30, 0],
    [20, 32, 7.549349502393534e-06, 0.0003935337500572838, 0.0004010830995596773, 2, 25, 0],
    [20, 33, 1.461997496776713e-05, 0.0004015741195149074, 0.0004161940944826746, 2, 27, 0],
    [20, 34, 2.586478518277403e-05, 0.001640750362055765, 0.001666615147238539, 2, 87, 1],
    [20, 35, 0.02923751189882699, 0.03063100712227751, 0.0598685190211045, 2, 117, 2],
    [20, 36, 1.020843611398462e-10, 0.0006516334728606704, 0.0006516335749450316, 2, 127, 1],
    [20, 37, 0.01082538232390624, 0.004776246344610748, 0.01560162866851699, 2, 2, 0],
    [20, 38, 0.0007178270542793219, 0.03185284781147828, 0.0325706748657576, 2, 17, 1],
    [20, 39, 2.725157602098467e-05, 0.0007495674785935063, 0.000776819054614491, 2, 11, 0],
    [20, 40, 9.853931536921621e-06, 0.0004019028349146071, 0.0004117567664515288, 2, 28, 0],
    [20, 41, 0.003042027985729911, 0.02213797781006767, 0.02518000579579758, 2, 23, 1],
    [20, 43, 5.691603255999986e-17, 0.0001486290669139736, 0.0001486290669140305, 2, 193, 0],
    [20, 44, 1.256917026417082e-09, 0.0005046833575655885, 0.0005046846144826149, 2, 22, 0],
    [20, 45, 1.481555715978687e-15, 0.0001996908051735675, 0.0001996908051750491, 2, 114, 0],
    [20, 46, 4.496373686728679e-11, 0.0005797170346101758, 0.0005797170795739127, 2, 126, 1],
    [20, 47, 4.962434593489592e-17, 0.0003136769606136094, 0.000313676960613659, 2, 77, 0],
    [20, 48, 7.041792817323531e-13, 0.0003560790754178637, 0.000356079076122043, 2, 97, 0],
    [20, 49, 2.168179068846398e-07, 0.04622364607490811, 0.046223862892815, 2, 104, 2],
    [20, 50, 9.657948134235376e-18, 0.001621322761695796, 0.001621322761695805, 2, 95, 1],
    [20, 51, 3.262297808697624e-12, 0.1098583792435585, 0.1098583792468208, 2, 70, 2],
    [20, 52, 4.228021987406116e-11, 0.003417634563081723, 0.003417634605361943, 2, 55, 1],
    [20, 53, 4.879364840232256e-09, 0.0807507617841796, 0.08075076666354444, 2, 56, 2],
    [20, 54, 2.418442515808892e-11, 9.312417458344637e-05, 9.312419876787153e-05, 2, 57, 0],
    [20, 55, 2.234996724029951e-08, 0.0005443144744322833, 0.0005443368243995237, 2, 45, 0],
    [20, 56, 5.54727778722616e-10, 0.0003196445649779604, 0.0003196451197057391, 2, 24, 0],
    [20, 57, 2.595669802614512e-06, 0.03844641980572556, 0.03844901547552818, 2, 10, 1],
    [20, 58, 0.001272515582863564, 0.001887052518122244, 0.003159568100985808, 2, 6, 0],
    [20, 59, 0.001277146088325266, 0.001371603300249708, 0.002648749388574975, 2, 7, 0],
    [20, 60, 0.005705309220280624, 0.008493592545530681, 0.0141989017658113, 2, 1, 0],
    [20, 61, 0.005950219852687097, 0.004996341352850152, 0.01094656120553725, 2, 2, 0],
    [20, 62, 1.970249740774837e-11, 0.0009869492259882316, 0.000986949245690729, 2, 13, 0],
    [20, 63, 8.069191664440754e-12, 0.0004306664125086271, 0.0004306664205778188, 2, 24, 0],
    [20, 64, 8.634017277385779e-08, 0.0007228319819805151, 0.000722918322153289, 2, 33, 0],
    [20, 65, 6.684795353412113e-12, 0.000392373323141251, 0.0003923733298260463, 2, 31, 0],
    [20, 66, 1.153103763244351e-19, 0.0004527994339972751, 0.0004527994339972752, 2, 43, 0],
    [20, 67, 4.136066963532094e-22, 0.001910607068112694, 0.001910607068112694, 2, 55, 1],
    [20, 68, 2.846915301209832e-11, 0.0004924328523740894, 0.0004924328808432424, 2, 65, 0],
    [20, 69, 1.681411263474751e-18, 0.0001970455061014909, 0.0001970455061014926, 2, 148, 0],
    [20, 70, 8.042077167823445e-24, 0.0003066406444956968, 0.0003066406444956968, 2, 163, 0],
    [20, 71, 4.044833384607438e-12, 0.001067527240947812, 0.001067527244992645, 2, 165, 1],
    [20, 72, 2.54815106683456e-14, 0.01692839696097099, 0.01692839696099647, 2, 122, 2],
    [20, 73, 4.513141324379472e-10, 0.001081754905025917, 0.001081755356340049, 2, 21, 0],
    [20, 74, 0.004589485841899224, 0.005416862930786409, 0.01000634877268563, 2, 2, 0],
    [20, 76, 0.008174179869571176, 0.006773802361318002, 0.01494798223088918, 2, 1, 0],
    [20, 78, 0.003153297568989863, 0.01028635707611439, 0.01343965464510426, 2, 1, 0],
    [20, 79, 3.245871193123219e-11, 0.0001082666579244545, 0.0001082666903831664, 2, 143, 0],
    [21, 22, 0.0007881435500675388, 0.03987550713810381, 0.04066365068817135, 1, 22, 1],
    [21, 23, 3.188711006477355e-11, 0.0004214859949018868, 0.0004214860267889969, 1, 76, 0],
    [21, 24, 2.182822610597784e-10, 0.0004962535965873538, 0.0004962538148696149, 1, 69, 0],
    [21, 25, 1.481103553677202e-12, 0.00335649408514698, 0.003356494086628084, 1, 105, 1],
    [21, 28, 3.771912593307501e-16, 0.002690382579144788, 0.002690382579145166, 1, 187, 1],
    [21, 29, 5.338627705929429e-09, 0.0002015291803936694, 0.0002015345190213753, 1, 142, 0],
    [21, 30, 0.006565451797632445, 0.002490619969994563, 0.009056071767627009, 1, 8, 0],
    [21, 31, 7.039670032850839e-06, 0.001300108471757249, 0.0013071481417901, 1, 30, 0],
    [21, 32, 2.465122433284059e-10, 0.0007925831056046015, 0.0007925833521168448, 1, 25, 0],
    [21, 33, 1.774111309943372e-05, 0.0009192106049737521, 0.0009369517180731859, 1, 27, 0],
    [21, 34, 5.063107683541323e-06, 0.0005413559275000844, 0.0005464190351836258, 1, 87, 0],
    [21, 35, 5.773654991509559e-17, 0.0006073175939294023, 0.0006073175939294601, 1, 117, 0],
    [21, 36, 3.132298448553204e-11, 0.0002638297953214981, 0.0002638298266444826, 1, 127, 0],
    [21, 37, 0.01498394648989827, 0.008077844743515201, 0.02306179123341347, 1, 2, 0],
    [21, 38, 4.891365347432281e-05, 0.001783185774078576, 0.001832099427552899, 1, 17, 0],
    [21, 39, 3.412069385362704e-05, 0.001508991894541603, 0.00154311258839523, 1, 11, 0],
    [21, 40, 1.106081712914155e-05, 0.0008111292417754931, 0.0008221900589046346, 1, 28, 0],
    [21, 41, 0.0002254224777688537, 0.001979027953711121, 0.002204450431479975, 1, 23, 0],
    [21, 43, 3.353034685738079e-16, 0.0014455484299232, 0.001445548429923536, 1, 193, 1],
    [21, 44, 2.367126836487221e-09, 0.0007630223906112468, 0.0007630247577380833, 1, 22, 0],
    [21, 45, 2.193297506871113e-13, 0.0003203944829855206, 0.0003203944832048503, 1, 114, 0],
    [21, 46, 1.086767178023762e-11, 0.0003457466131602383, 0.00034574662402791, 1, 126, 0],
    [21, 47, 6.978681449714024e-17, 0.0005307249817403862, 0.0005307249817404561, 1, 77, 0],
    [21, 48, 1.277642947977854e-07, 0.0005935937340346223, 0.00059372149832942, 1, 97, 0],
    [21, 49, 6.27840132676524e-17, 0.0006933199414657945, 0.0006933199414658573, 1, 104, 0],
    [21, 50, 6.93186905403236e-16, 0.0005650651583873027, 0.000565065158387996, 1, 95, 0],
    [21, 51, 9.902246455438182e-15, 0.0008956021010694889, 0.0008956021010793912, 1, 70, 0],
    [21, 52, 4.329589140666503e-12, 0.0009013405139098375, 0.0009013405182394266, 1, 55, 0],
    [21, 53, 1.317244832207342e-11, 0.0005380631840666132, 0.0005380631972390615, 1, 56, 0],
    [21, 54, 8.508830974010516e-11, 0.0002616856254350993, 0.000261685710523409, 1, 57, 0],
    [21, 55, 2.499684421674435e-08, 0.02356343554549225, 0.02356346054233647, 1, 45, 1],
    [21, 56, 5.764388560068522e-07, 0.0008417069670252332, 0.0008422834058812401, 1, 24, 0],
    [21, 57, 6.090415406337401e-06, 0.2180820788451918, 0.2180881692605982, 1, 10, 1],
    [21, 58, 0.001156365685013128, 0.004769563423880943, 0.005925929108894072, 1, 6, 0],
    [21, 59, 0.11411803796987, 0.4027489766136378, 0.5168670145835078, 1, 7, 1],
    [21, 60, 0.004226604340208557, 0.01927414398815568, 0.02350074832836423, 1, 1, 0],
    [21, 61, 0.00311755862005477, 0.01006013186497032, 0.0131776904850251, 1, 2, 0],
    [21, 62, 3.895239070045246e-11, 0.00197350535130851, 0.0019735053902609, 1, 13, 0],
    [21, 63, 5.22049545071238e-10, 0.05098998320867883, 0.05098998373072837, 1, 24, 1],
    [21, 64, 8.190607346798203e-11, 0.001272682773708336, 0.00127268285561441, 1, 33, 0],
    [21, 65, 1.027686219534647e-11, 0.0009379940701996037, 0.0009379940804764658, 1, 31, 0],
    [21, 66, 1.601986703341231e-19, 0.0007227968806061092, 0.0007227968806061094, 1, 43, 0],
    [21, 67, 4.856870788838844e-23, 0.0004367280862955769, 0.0004367280862955769, 1, 55, 0],
    [21, 68, 1.714089501151754e-13, 0.0009794227169940871, 0.000979422717165496, 1, 65, 0],
    [21, 69, 2.294474820393437e-18, 0.0003223352292208216, 0.0003223352292208238, 1, 148, 0],
    [21, 70, 1.746522521856404e-24, 0.0005568938153821741, 0.0005568938153821741, 1, 163, 0],
    [21, 71, 0, 0.0005555731646598426, 0.0005555731646598426, 1, 165, 0],
    [21, 72, 4.145172173671071e-16, 0.0003191780133510206, 0.0003191780133514351, 1, 122, 0],
    [21, 73, 4.550314995627143e-10, 0.00256025149084391, 0.00256025194587541, 1, 21, 0],
    [21, 74, 0.004343594899074677, 0.01130679785216236, 0.01565039275123704, 1, 2, 0],
    [21, 76, 0.005302765509906004, 0.01527614689297794, 0.02057891240288395, 1, 1, 0],
    [21, 78, 0.003840258872214707, 0.0155133463735724, 0.01935360524578711, 1, 1, 0],
    [21, 79, 2.354614810461294e-11, 0.0002562359951109642, 0.0002562360186571123, 1, 143, 0],
    [22, 23, 1.257793497852715e-07, 0.04288577132249301, 0.0428858971018428, 22, 76, 8],
    [22, 24, 8.615490987846915e-06, 0.7834190345502295, 0.7834276500412174, 22, 69, 9],
    [22, 25, 3.71683342765124e-12, 7.703566396486133e-05, 7.703566768169476e-05, 22, 105, 6],
    [22, 28, 1.021701318915036e-18, 0.0001311569912809918, 0.0001311569912809928, 22, 187, 8],
    [22, 29, 5.78054182584056e-08, 7.182710142665886e-05, 7.188490684491727e-05, 22, 142, 7],
    [22, 30, 0.002289279387267015, 6.138135822067781e-05, 0.002350660745487693, 22, 8, 1],
    [22, 31, 3.722656865649e-06, 3.413130399632287e-05, 3.785396086197187e-05, 22, 30, 2],
    [22, 32, 6.027650380057037e-11, 4.424795832988517e-06, 4.424856109492317e-06, 22, 25, 1],
    [22, 33, 4.819392432272673e-06, 5.155688359667602e-06, 9.975080791940275e-06, 22, 27, 1],
    [22, 34, 0.0001191234951915313, 0.0004645878313952809, 0.0005837113265868123, 22, 87, 6],
    [22, 35, 8.219532790211901e-17, 1.190046890508984e-05, 1.190046890517204e-05, 22, 117, 4],
    [22, 36, 2.726382458185242e-09, 0.000849799906264853, 0.0008498026326473113, 22, 127, 8],
    [22, 37, 0.001260620179697967, 1.258618676923915e-05, 0.001273206366467206, 22, 2, 0],
    [22, 38, 5.409467183678358e-05, 0.0001176331295356369, 0.0001717278013724205, 22, 17, 2],
    [22, 39, 3.16388683210028e-06, 5.19033718879223e-06, 8.354224020892509e-06, 22, 11, 0],
    [22, 40, 4.021710743478927e-06, 7.188519004869771e-06, 1.12102297483487e-05, 22, 28, 1],
    [22, 41, 0.0001066698958109565, 5.734452788802372e-05, 0.0001640144236989802, 22, 23, 2],
    [22, 43, 1.974258214374911e-13, 0.03240758319486605, 0.03240758319506348, 22, 193, 12],
    [22, 44, 4.975787225918116e-10, 7.877754156722383e-06, 7.878251735444976e-06, 22, 22, 1],
    [22, 45, 1.334423059895893e-12, 1.923293318582676e-05, 1.923293452024982e-05, 22, 114, 5],
    [22, 46, 5.523949420275576e-11, 3.658175181860269e-05, 3.65818070580969e-05, 22, 126, 6],
    [22, 47, 7.758209881822082e-16, 0.0001317374031909057, 0.0001317374031916816, 22, 77, 5],
    [22, 48, 9.684714215353628e-18, 5.62737212811785e-06, 5.627372128127535e-06, 22, 97, 2],
    [22, 49, 1.335572821206455e-17, 5.376115836095696e-06, 5.376115836109052e-06, 22, 104, 2],
    [22, 50, 2.220602628222884e-18, 1.988239706313712e-05, 1.988239706313934e-05, 22, 95, 4],
    [22, 51, 2.966892569025172e-15, 2.302540833154423e-05, 2.302540833451112e-05, 22, 70, 3],
    [22, 52, 4.171041243958026e-12, 3.57390058971794e-05, 3.573901006822064e-05, 22, 55, 3],
    [22, 53, 2.75482417761964e-06, 7.503925330368112e-06, 1.025874950798775e-05, 22, 56, 2],
    [22, 54, 1.251226300553757e-11, 1.858022387049226e-06, 1.858034899312231e-06, 22, 57, 2],
    [22, 55, 1.231149597327762e-09, 6.407160857673428e-05, 6.407283972633161e-05, 22, 45, 3],
    [22, 56, 1.753452339253946e-07, 4.458853505584833e-06, 4.634198739510227e-06, 22, 24, 1],
    [22, 57, 7.805090724166529e-06, 0.006847615998841726, 0.006855421089565892, 22, 10, 3],
    [22, 58, 0.0007219911079421837, 0.0001494261152744762, 0.00087141722321666, 22, 6, 1],
    [22, 59, 0.0007311722155601632, 8.947343520603739e-05, 0.0008206456507662006, 22, 7, 1],
    [22, 60, 0.0002617978084077643, 3.41495363441999e-05, 0.0002959473447519641, 22, 1, 0],
    [22, 61, 0.0004421412824684697, 3.456880255619647e-05, 0.0004767100850246662, 22, 2, 0],
    [22, 62, 2.079175921755127e-10, 0.0002959810728193234, 0.0002959812807369156, 22, 13, 2],
    [22, 63, 1.544403205801981e-09, 0.003335541782104621, 0.003335543326507827, 22, 24, 4],
    [22, 64, 4.75495417287497e-11, 4.146694241808279e-05, 4.146698996762452e-05, 22, 33, 2],
    [22, 65, 4.63237518383926e-11, 9.873159349610591e-05, 9.873163981985775e-05, 22, 31, 3],
    [22, 66, 5.01403562680996e-20, 1.552756138890703e-05, 1.552756138890708e-05, 22, 43, 2],
    [22, 67, 6.205214228667772e-23, 1.653300585572312e-05, 1.653300585572312e-05, 22, 55, 3],
    [22, 68, 9.192405014855555e-14, 2.351334391487956e-05, 2.351334400680361e-05, 22, 65, 3],
    [22, 69, 4.269904014441055e-18, 2.686533585292078e-05, 2.686533585292504e-05, 22, 148, 6],
    [22, 70, 0, 3.190049745009214e-05, 3.190049745009214e-05, 22, 163, 6],
    [22, 71, 0, 8.882110890515197e-05, 8.882110890515197e-05, 22, 165, 7],
    [22, 72, 1.020667987120217e-16, 5.108060085080166e-06, 5.108060085182233e-06, 22, 122, 3],
    [22, 73, 4.434025191636816e-11, 7.643225532798333e-06, 7.643269873050249e-06, 22, 21, 0],
    [22, 74, 0.0003877987011660132, 3.484923568434794e-05, 0.0004226479368503611, 22, 2, 0],
    [22, 76, 0.0004637512057511814, 3.071281079826327e-05, 0.0004944640165494447, 22, 1, 0],
    [22, 78, 0.0001920006683828152, 2.783547014257756e-05, 0.0002198361385253927, 22, 1, 0],
    [22, 79, 1.924958502877503e-10, 6.624418173687544e-05, 6.624437423272573e-05, 22, 143, 7],
    [23, 24, 0.2089238502178083, 0.03594565483940691, 0.2448695050572152, 76, 69, 21],
    [23, 25, 2.370701861447181e-11, 3.654618969756549e-09, 3.678325988371021e-09, 76, 105, 16],
    [23, 28, 6.890154481526118e-14, 5.089751913210666e-09, 5.089820814755481e-09, 76, 187, 23],
    [23, 29, 3.123339244915402e-09, 8.366728249219768e-12, 3.131705973164622e-09, 76, 142, 12],
    [23, 30, 0.0004628842817259722, 1.175604028803932e-11, 0.0004628842934820125, 76, 8, 0],
    [23, 31, 1.829436934954997e-06, 1.900180459037239e-11, 1.829455936759588e-06, 76, 30, 3],
    [23, 32, 1.711216297951728e-05, 7.426636464467955e-12, 1.711217040615374e-05, 76, 25, 2],
    [23, 33, 4.448906272869135e-05, 4.030055367113377e-11, 4.448910302924502e-05, 76, 27, 4],
    [23, 34, 1.120833893542452e-05, 6.439395252237115e-11, 1.120840332937704e-05, 76, 87, 10],
    [23, 35, 1.462974608392552e-14, 6.507367811623169e-09, 6.507382441369253e-09, 76, 117, 17],
    [23, 36, 1.493063778974096e-08, 1.130837375532303e-08, 2.623901154506399e-08, 76, 127, 19],
    [23, 37, 0.0007511783982725395, 2.70992008857426e-11, 0.0007511784253717405, 76, 2, 0],
    [23, 38, 5.203075607695297e-05, 8.72397997637525e-11, 5.203084331675273e-05, 76, 17, 3],
    [23, 39, 3.613726123299848e-06, 1.354465270404573e-11, 3.613739667952552e-06, 76, 11, 1],
    [23, 40, 0.001268845192596699, 2.930024079110693e-09, 0.001268848122620778, 76, 28, 7],
    [23, 41, 0.03395622117356622, 1.972617460890767e-08, 0.03395624089974083, 76, 23, 7],
    [23, 43, 5.261024462004912e-12, 2.275077355819539e-09, 2.280338380281544e-09, 76, 193, 23],
    [23, 44, 2.895893393540682e-10, 1.310078855694185e-11, 3.0269012791101e-10, 76, 22, 2],
    [23, 45, 8.382015344410613e-12, 6.121987432246095e-10, 6.205807585690202e-10, 76, 114, 15],
    [23, 46, 9.281404746158196e-10, 1.347914979206975e-09, 2.276055453822795e-09, 76, 126, 17],
    [23, 47, 1.266565778768288e-10, 3.934297608737801e-09, 4.06095418661463e-09, 76, 77, 13],
    [23, 48, 1.161426176123993e-06, 5.368040511978438e-10, 1.161962980175191e-06, 76, 97, 13],
    [23, 49, 6.566268709298518e-07, 6.367189037196352e-11, 6.566905428202237e-07, 76, 104, 11],
    [23, 50, 6.264225579999586e-07, 6.275762393265061e-08, 6.891801819326092e-07, 76, 95, 17],
    [23, 51, 1.770614534028564e-06, 1.474827544576871e-08, 1.785362809474332e-06, 76, 70, 13],
    [23, 52, 2.848680994304043e-10, 2.016088224637038e-09, 2.300956324067442e-09, 76, 55, 10],
    [23, 53, 4.369619317678378e-11, 1.107459897189403e-10, 1.544421828957241e-10, 76, 56, 8],
    [23, 54, 1.694417831587908e-07, 5.222382040634591e-10, 1.699640213628543e-07, 76, 57, 10],
    [23, 55, 7.15970621597709e-08, 3.776463637365159e-09, 7.537352579713606e-08, 76, 45, 9],
    [23, 56, 1.277843661597059e-07, 2.060812046902725e-11, 1.27804974280175e-07, 76, 24, 3],
    [23, 57, 2.121021576723624e-08, 5.979103165070197e-11, 2.127000679888695e-08, 76, 10, 2],
    [23, 58, 0.0001108939185652018, 2.614714993303567e-11, 0.0001108939447123517, 76, 6, 0],
    [23, 59, 0.0009011203077507161, 3.539987969871915e-11, 0.0009011203431505959, 76, 7, 1],
    [23, 60, 0.0003305851361018276, 5.765018306858254e-11, 0.0003305851937520107, 76, 1, 0],
    [23, 61, 0.0003688493515088632, 4.67092322419448e-11, 0.0003688493982180955, 76, 2, 0],
    [23, 62, 1.75195195625983e-11, 3.451719418468771e-11, 5.203671374728601e-11, 76, 13, 2],
    [23, 63, 7.407339819397683e-07, 1.032225515917929e-11, 7.407443041949275e-07, 76, 24, 2],
    [23, 64, 1.79146013409578e-08, 1.866102306699079e-11, 1.793326236402479e-08, 76, 33, 3],
    [23, 65, 4.789655339195183e-11, 3.353222622487333e-10, 3.832188156406851e-10, 76, 31, 6],
    [23, 66, 4.811694956501492e-20, 1.794934599190329e-11, 1.794934604002024e-11, 76, 43, 4],
    [23, 67, 7.892315817599728e-24, 4.844545887199447e-12, 4.844545887207339e-12, 76, 55, 3],
    [23, 68, 3.336755955124622e-10, 2.524114290257569e-07, 2.527451046212693e-07, 76, 65, 10],
    [23, 69, 1.523032349435831e-15, 1.24960026612601e-08, 1.249600418429245e-08, 76, 148, 21],
    [23, 70, 6.632306650220322e-19, 0.0006224619642298531, 0.0006224619642298538, 76, 163, 26],
    [23, 71, 2.143613108976389e-13, 3.619614059589803e-05, 3.619614081025934e-05, 76, 165, 24],
    [23, 72, 1.400299696151183e-14, 1.003793556613799e-09, 1.003807559610761e-09, 76, 122, 16],
    [23, 73, 8.047577771978932e-11, 2.011875974478404e-11, 1.005945374645734e-10, 76, 21, 1],
    [23, 74, 0.0004267360750408577, 5.102258086012637e-11, 0.0004267361260634385, 76, 2, 0],
    [23, 76, 0.0005357066335518501, 4.194532937426413e-11, 0.0005357066754971795, 76, 1, 0],
    [23, 78, 0.0003167579595471729, 4.390780673675947e-11, 0.0003167580034549797, 76, 1, 0],
    [23, 79, 9.045063365218795e-11, 5.065466901209521e-11, 1.411053026642832e-10, 76, 143, 15],
    [24, 25, 1.38364998081805e-09, 1.309670739918883e-06, 1.311054389899701e-06, 69, 105, 18],
    [24, 28, 3.71611509861509e-14, 2.625911186786186e-07, 2.625911558397696e-07, 69, 187, 22],
    [24, 29, 7.783573708946817e-07, 1.163312323367414e-08, 7.899904941283559e-07, 69, 142, 18],
    [24, 30, 0.0003559686066415707, 6.786607915631249e-11, 0.0003559686745076498, 69, 8, 0],
    [24, 31, 4.597638539804386e-06, 1.297840431755843e-09, 4.598936380236141e-06, 69, 30, 4],
    [24, 32, 9.14161968356138e-11, 1.28014340800979e-10, 2.194305376365929e-10, 69, 25, 3],
    [24, 33, 7.538001459755682e-06, 4.054769544784812e-11, 7.53804200745113e-06, 69, 27, 1],
    [24, 34, 2.208680435870391e-06, 9.06289240183446e-11, 2.208771064794409e-06, 69, 87, 7],
    [24, 35, 2.805434932973667e-12, 1.172254794477498e-06, 1.172257599912431e-06, 69, 117, 18],
    [24, 36, 5.758079532613402e-06, 2.362677968791054e-05, 2.938485922052394e-05, 69, 127, 22],
    [24, 37, 0.0007373196569973829, 1.898420696360253e-10, 0.0007373198468394525, 69, 2, 0],
    [24, 38, 6.663628247122977e-05, 6.894624202228043e-10, 6.663697193364999e-05, 69, 17, 3],
    [24, 39, 2.74395233841095e-06, 5.111141132120443e-11, 2.744003449822271e-06, 69, 11, 0],
    [24, 40, 1.559441402959804e-05, 1.361348457471204e-09, 1.559577537805551e-05, 69, 28, 4],
    [24, 41, 0.000172949784013309, 5.767960158345145e-09, 0.0001729555519734674, 69, 23, 4],
    [24, 43, 8.907453567405805e-15, 1.097129327885904e-07, 1.09712941696044e-07, 69, 193, 22],
    [24, 44, 3.635727980546135e-10, 8.415195117863719e-11, 4.477247492332507e-10, 69, 22, 2],
    [24, 45, 2.986687002411271e-08, 5.14983407639379e-05, 5.152820763396201e-05, 69, 114, 20],
    [24, 46, 5.450053965659578e-07, 2.241745260997422e-05, 2.296245800654018e-05, 69, 126, 21],
    [24, 47, 3.978086326051489e-10, 2.429704924549035e-07, 2.433683010875087e-07, 69, 77, 13],
    [24, 48, 2.515921116876076e-09, 5.442649620192391e-10, 3.060186078895315e-09, 69, 97, 8],
    [24, 49, 2.198700561112058e-07, 4.26694083256053e-10, 2.202967501944618e-07, 69, 104, 8],
    [24, 50, 3.655823714478644e-10, 3.922385736731566e-07, 3.926041560446045e-07, 69, 95, 16],
    [24, 51, 1.107774496165e-13, 6.621848241632252e-09, 6.621959019081868e-09, 69, 70, 9],
    [24, 52, 1.384242370554145e-10, 2.288679754789711e-08, 2.302522178495253e-08, 69, 55, 9],
    [24, 53, 3.350274659294977e-06, 1.265211980628153e-10, 3.35040118049304e-06, 69, 56, 6],
    [24, 54, 4.039179707316925e-09, 4.900606274491232e-11, 4.088185770061837e-09, 69, 57, 6],
    [24, 55, 1.848510103504054e-09, 3.81482826627207e-09, 5.663338369776124e-09, 69, 45, 6],
    [24, 56, 1.651977056860958e-07, 1.695366697796591e-10, 1.653672423558754e-07, 69, 24, 3],
    [24, 57, 2.644836989598225e-08, 4.350937008100175e-10, 2.688346359679227e-08, 69, 10, 2],
    [24, 58, 0.0004838054548491916, 2.133267147960318e-09, 0.0004838075881163396, 69, 6, 1],
    [24, 59, 0.002881807823038747, 5.051291820942147e-09, 0.002881812874330568, 69, 7, 2],
    [24, 60, 0.0002065767966041604, 1.957556730808301e-09, 0.0002065787541608912, 69, 1, 0],
    [24, 61, 0.0002053776014702117, 1.436201428708032e-09, 0.0002053790376716404, 69, 2, 0],
    [24, 62, 1.697353991399842e-11, 2.805093006604603e-10, 2.974828405744587e-10, 69, 13, 2],
    [24, 63, 4.666043480193658e-07, 7.45854265235765e-11, 4.666789334458894e-07, 69, 24, 2],
    [24, 64, 1.327257646336861e-11, 1.006289640397915e-10, 1.139015405031601e-10, 69, 33, 2],
    [24, 65, 8.622739620198795e-11, 1.341617467286853e-08, 1.350240206907052e-08, 69, 31, 6],
    [24, 66, 2.938177410851826e-19, 2.712979511510797e-09, 2.712979511804614e-09, 69, 43, 6],
    [24, 67, 1.045453152428172e-22, 1.727953204276307e-09, 1.727953204276411e-09, 69, 55, 7],
    [24, 68, 1.324289576325224e-11, 1.573859841679383e-07, 1.573992270637016e-07, 69, 65, 11],
    [24, 69, 1.016014738058036e-13, 8.048273885541992e-06, 8.048273987143466e-06, 69, 148, 23],
    [24, 70, 0.007883449187179203, 4.443010883067715e-05, 0.00792787929600988, 69, 163, 24],
    [24, 71, 1.284042155200692e-19, 0.0001440357184602434, 0.0001440357184602435, 69, 165, 25],
    [24, 72, 1.23820168900298e-13, 3.911940797172244e-07, 3.911942035373933e-07, 69, 122, 17],
    [24, 73, 1.320065367829105e-09, 0.006929927446055357, 0.006929928766120724, 69, 21, 4],
    [24, 74, 0.002713928745508917, 1.123623670473829e-08, 0.002713939981745622, 69, 2, 1],
    [24, 76, 0.007193112629742552, 1.810853224885215e-08, 0.007193130738274801, 69, 1, 1],
    [24, 78, 0.000215902570975855, 1.069182039263777e-09, 0.0002159036401578942, 69, 1, 0],
    [24, 79, 1.514388054912432e-08, 4.648540709400275e-08, 6.162928764312707e-08, 69, 143, 19],
    [25, 28, 2.289241514349544e-17, 7.218216817835135e-11, 7.218219107076649e-11, 105, 187, 30],
    [25, 29, 9.579080799245051e-08, 1.634505816744515e-12, 9.579244249826725e-08, 105, 142, 22],
    [25, 30, 0.0004096938263542836, 1.290095586421599e-13, 0.0004096938264832931, 105, 8, 1],
    [25, 31, 1.094859316254888e-06, 6.926147548930663e-14, 1.094859385516363e-06, 105, 30, 3],
    [25, 32, 1.118699381569417e-06, 4.242013471830139e-14, 1.118699423989551e-06, 105, 25, 3],
    [25, 33, 4.092255189714468e-06, 1.257207478720647e-13, 4.092255315435215e-06, 105, 27, 4],
    [25, 34, 1.723407040355711e-05, 1.375227790413699e-12, 1.72340717787849e-05, 105, 87, 14],
    [25, 35, 2.525640997428998e-10, 7.419209856500595e-07, 7.421735497498024e-07, 105, 117, 29],
    [25, 36, 6.405950020275583e-09, 4.333561745619922e-11, 6.449285637731783e-09, 105, 127, 23],
    [25, 37, 0.0004436842058568077, 1.703991837415586e-13, 0.0004436842060272069, 105, 2, 0],
    [25, 38, 5.192036586065516e-06, 2.028605271008311e-13, 5.192036788926043e-06, 105, 17, 3],
    [25, 39, 2.270052894802205e-06, 8.17596776073741e-14, 2.270052976561883e-06, 105, 11, 1],
    [25, 40, 3.02111028286282e-05, 2.624726585343034e-13, 3.021110309110085e-05, 105, 28, 5],
    [25, 41, 1.079612706723562e-05, 1.479156431287101e-13, 1.079612721515126e-05, 105, 23, 3],
    [25, 43, 1.293332271481963e-11, 5.530295070942335e-08, 5.531588403213816e-08, 105, 193, 37],
    [25, 44, 7.218344219082967e-10, 2.378367381324936e-13, 7.220722586464292e-10, 105, 22, 4],
    [25, 45, 5.205975278425555e-10, 3.73087962145443e-10, 8.936854899879984e-10, 105, 114, 23],
    [25, 46, 2.661645841914998e-09, 3.707139367095676e-11, 2.698717235585955e-09, 105, 126, 23],
    [25, 47, 5.263903369319132e-13, 2.126935203154817e-09, 2.127461593491748e-09, 105, 77, 19],
    [25, 48, 9.041302040532272e-07, 5.284285600373897e-11, 9.041830469092309e-07, 105, 97, 19],
    [25, 49, 3.524668107491754e-08, 8.551134931642178e-09, 4.379781600655971e-08, 105, 104, 24],
    [25, 50, 2.297626601691482e-08, 1.761169480723555e-11, 2.299387771172205e-08, 105, 95, 18],
    [25, 51, 3.471478869265297e-13, 1.120990149069267e-11, 1.15570493776192e-11, 105, 70, 14],
    [25, 52, 8.627333101281067e-07, 1.335745114521482e-13, 8.627334437026182e-07, 105, 55, 7],
    [25, 53, 9.103608575758868e-11, 1.643398075256865e-12, 9.267948383284555e-11, 105, 56, 11],
    [25, 54, 2.872216597623071e-10, 8.373395676799477e-13, 2.880589993299871e-10, 105, 57, 11],
    [25, 55, 0.009112410181593809, 1.935148927301598e-08, 0.009112429533083083, 105, 45, 15],
    [25, 56, 1.272374046234959e-07, 1.822150906528159e-13, 1.272375868385865e-07, 105, 24, 4],
    [25, 57, 2.153854769805467e-06, 6.349211853512349e-11, 2.153918261924002e-06, 105, 10, 5],
    [25, 58, 0.00724818747752182, 1.099235645055985e-11, 0.007248187488514176, 105, 6, 3],
    [25, 59, 0.0002765891928575083, 4.308058607278924e-13, 0.0002765891932883141, 105, 7, 2],
    [25, 60, 0.0001165087468068777, 1.75291634516577e-13, 0.0001165087469821693, 105, 1, 0],
    [25, 61, 0.0001766132447841162, 2.199149791372634e-13, 0.0001766132450040312, 105, 2, 0],
    [25, 62, 4.035914006529319e-08, 1.290776792183477e-09, 4.164991685747666e-08, 105, 13, 7],
    [25, 63, 0.001117502438685749, 3.059551726842959e-10, 0.001117502744640921, 105, 24, 9],
    [25, 64, 2.090496682495251e-09, 3.045308163252875e-11, 2.120949764127779e-09, 105, 33, 9],
    [25, 65, 1.119527134330377e-10, 5.831931985117576e-12, 1.177846454181553e-10, 105, 31, 8],
    [25, 66, 5.987752810796651e-19, 2.850621368603091e-12, 2.850621967378373e-12, 105, 43, 9],
    [25, 67, 1.437997654417607e-22, 8.191581395225693e-13, 8.191581396663691e-13, 105, 55, 10],
    [25, 68, 2.390854899868217e-09, 9.162097071647034e-09, 1.155295197151525e-08, 105, 65, 18],
    [25, 69, 2.56264134431591e-16, 2.993893699887977e-11, 2.993919326301421e-11, 105, 148, 25],
    [25, 70, 0, 2.095054078161122e-12, 2.095054078161122e-12, 105, 163, 23],
    [25, 71, 0, 4.801844118896821e-07, 4.801844118896821e-07, 105, 165, 35],
    [25, 72, 8.455359035778061e-15, 6.201167124397544e-12, 6.209622483433322e-12, 105, 122, 20],
    [25, 73, 1.8667833610735e-10, 5.852099968104512e-13, 1.872635461041604e-10, 105, 21, 4],
    [25, 74, 5.60719408999067e-05, 3.015994776552254e-13, 5.607194120150618e-05, 105, 2, 0],
    [25, 76, 0.0002508569963214406, 2.731045993803628e-13, 0.0002508569965945453, 105, 1, 0],
    [25, 78, 0.0001361940417995774, 2.516402853695376e-13, 0.0001361940420512177, 105, 1, 0],
    [25, 79, 5.21260401892191e-11, 3.158312131390886e-13, 5.244187140235819e-11, 105, 143, 19],
    [28, 29, 0.1343273989180109, 2.182963133448009e-12, 0.1343273989201939, 187, 142, 48],
    [28, 30, 0.0004972721812855848, 6.535679654224977e-17, 0.0004972721812856502, 187, 8, 1],
    [28, 31, 0.0001493299559926867, 4.40781756080737e-18, 0.0001493299559926911, 187, 30, 10],
    [28, 32, 1.461543496127619e-05, 1.03033562374059e-16, 1.461543496137923e-05, 187, 25, 7],
    [28, 33, 5.649656975566721e-05, 1.648915301131158e-16, 5.64965697558321e-05, 187, 27, 8],
    [28, 34, 5.629558229061251e-05, 3.180927480748072e-15, 5.629558229379344e-05, 187, 87, 22],
    [28, 35, 4.156441677021857e-06, 4.75967409174773e-06, 8.916115768769587e-06, 187, 117, 46],
    [28, 36, 2.54191866576231e-05, 3.319706426527706e-10, 2.541951862826575e-05, 187, 127, 42],
    [28, 37, 0.001954984979048779, 1.181381729831928e-15, 0.001954984979049961, 187, 2, 1],
    [28, 38, 0.002214781687680425, 6.162128337422852e-15, 0.002214781687686587, 187, 17, 7],
    [28, 39, 0.0001189753430533322, 5.335730844670473e-20, 0.0001189753430533323, 187, 11, 2],
    [28, 40, 0.000628024898191179, 3.504885423427447e-16, 0.0006280248981915295, 187, 28, 9],
    [28, 41, 0.001825000917242116, 2.310727662399107e-15, 0.001825000917244427, 187, 23, 8],
    [28, 43, 0.9745925055072737, 0.009998409899414891, 0.9845909154066886, 187, 193, 73],
    [28, 44, 8.941233378809806e-07, 6.310435795892051e-16, 8.941233385120242e-07, 187, 22, 8],
    [28, 45, 2.672844074385418e-06, 1.381396353246621e-11, 2.67285788834895e-06, 187, 114, 37],
    [28, 46, 3.543731914252917e-08, 3.212267560822644e-13, 3.543764036928525e-08, 187, 126, 36],
    [28, 47, 4.193133554025045e-08, 2.756092200986524e-12, 4.193409163245143e-08, 187, 77, 27],
    [28, 48, 0.000184970405029167, 8.543347661982004e-13, 0.0001849704058835018, 187, 97, 30],
    [28, 49, 8.498068126304633e-06, 1.410648197938948e-14, 8.498068140411115e-06, 187, 104, 26],
    [28, 50, 9.767652431670691e-09, 2.577108370600804e-14, 9.767678202754397e-09, 187, 95, 26],
    [28, 51, 5.402191230823206e-06, 4.044195890743197e-15, 5.402191234867402e-06, 187, 70, 18],
    [28, 52, 1.617405321985215e-05, 5.824800159905777e-15, 1.617405322567696e-05, 187, 55, 16],
    [28, 53, 1.307180704125864e-06, 7.436906609804791e-17, 1.307180704200234e-06, 187, 56, 12],
    [28, 54, 2.275301445515474e-08, 4.924240321107213e-16, 2.275301494757878e-08, 187, 57, 16],
    [28, 55, 0.001306425115910934, 2.742422360813853e-16, 0.001306425115911208, 187, 45, 17],
    [28, 56, 5.328366498022831e-07, 2.806006935807732e-19, 5.328366498025637e-07, 187, 24, 8],
    [28, 57, 3.691964571543593e-08, 4.241032576090476e-19, 3.691964571586003e-08, 187, 10, 4],
    [28, 58, 0.0007904241163589319, 1.216087443294674e-16, 0.0007904241163590535, 187, 6, 1],
    [28, 59, 0.01812634494089541, 5.343393929211632e-15, 0.01812634494090075, 187, 7, 4],
    [28, 60, 0.000426642668323421, 3.320585255760318e-16, 0.000426642668323753, 187, 1, 0],
    [28, 61, 0.0007367611215819913, 5.206827176611831e-16, 0.0007367611215825119, 187, 2, 0],
    [28, 62, 0.0002180539647526665, 1.361555678999506e-15, 0.0002180539647540281, 187, 13, 6],
    [28, 63, 0.0001279247685428426, 0, 0.0001279247685428426, 187, 24, 10],
    [28, 64, 0.7995934094992647, 2.938480450791566e-10, 0.7995934097931128, 187, 33, 22],
    [28, 65, 4.129538843012958e-08, 1.036941761852807e-12, 4.129642537189143e-08, 187, 31, 15],
    [28, 66, 1.658602223890115e-16, 3.107482453583895e-13, 3.109141055807785e-13, 187, 43, 17],
    [28, 67, 1.613903482826413e-10, 7.223264977273662e-14, 1.61462580932414e-10, 187, 55, 25],
    [28, 68, 0.002641751641766044, 8.790778697195794e-07, 0.002642630719635764, 187, 65, 30],
    [28, 69, 2.083127016357671e-09, 2.060807828158673e-07, 2.08163909832225e-07, 187, 148, 52],
    [28, 70, 1.327947758508802e-13, 0.0003228736787870511, 0.0003228736789198459, 187, 163, 58],
    [28, 71, 6.452623158688825e-12, 0.01289378944495444, 0.01289378945140706, 187, 165, 61],
    [28, 72, 1.504883679490283e-10, 1.149458771234607e-10, 2.65434245072489e-10, 187, 122, 40],
    [28, 73, 5.883372804634902e-10, 1.474112527891127e-15, 5.883387545760181e-10, 187, 21, 6],
    [28, 74, 0.001958670107600965, 5.9657406855061e-16, 0.001958670107601562, 187, 2, 1],
    [28, 76, 0.0007371474857303105, 1.99600415356051e-16, 0.0007371474857305101, 187, 1, 0],
    [28, 78, 0.002062472669449634, 1.885944055617866e-15, 0.00206247266945152, 187, 1, 1],
    [28, 79, 0.0126199903290041, 3.64465469574406e-08, 0.01262002677555105, 187, 143, 50],
    [29, 30, 0.0005057152592131479, 6.737308577825936e-09, 0.0005057219965217257, 142, 8, 2],
    [29, 31, 5.085138215903191e-07, 1.892940599590613e-09, 5.104067621899097e-07, 142, 30, 3],
    [29, 32, 6.185782002400115e-05, 2.719848347824966e-08, 6.18850185074794e-05, 142, 25, 7],
    [29, 33, 1.668049315233127e-06, 1.723968336093974e-09, 1.669773283569221e-06, 142, 27, 4],
    [29, 34, 0.009509424697136355, 1.881717855378365e-05, 0.009528241875690138, 142, 87, 24],
    [29, 35, 2.280919631571876e-10, 0.039330090248951, 0.03933009047704297, 142, 117, 35],
    [29, 36, 6.686794269662597e-08, 2.28844387707432e-05, 2.295130671343983e-05, 142, 127, 31],
    [29, 37, 0.0003333601957655357, 4.331117102695878e-09, 0.0003333645268826384, 142, 2, 0],
    [29, 38, 3.332983987626323e-06, 3.730185689711649e-09, 3.336714173316035e-06, 142, 17, 3],
    [29, 39, 1.610533371142329e-06, 2.197995261224102e-09, 1.612731366403553e-06, 142, 11, 1],
    [29, 40, 0.0001132038654927082, 4.078649718915363e-08, 0.0001132446519898974, 142, 28, 8],
    [29, 41, 7.995951532257535e-06, 3.994195096151078e-09, 7.999945727353686e-06, 142, 23, 4],
    [29, 43, 2.601888213219317e-12, 0.0002631989597299119, 0.0002631989623318001, 142, 193, 44],
    [29, 44, 1.411097191808004e-09, 2.064145239280605e-08, 2.205254958461405e-08, 142, 22, 6],
    [29, 45, 2.635775384337828e-11, 1.004641857777803e-06, 1.004668215531647e-06, 142, 114, 26],
    [29, 46, 1.346589570022292e-08, 8.14053353830372e-06, 8.153999434003943e-06, 142, 126, 30],
    [29, 47, 1.809062743470053e-16, 3.793595184965251e-08, 3.793595203055878e-08, 142, 77, 16],
    [29, 48, 3.650754595348226e-16, 4.038471565458161e-08, 4.038471601965708e-08, 142, 97, 19],
    [29, 49, 7.293700802836744e-10, 3.24114037109907e-06, 3.241869741179353e-06, 142, 104, 25],
    [29, 50, 2.717332061114215e-16, 1.334469993598459e-06, 1.334469993870192e-06, 142, 95, 23],
    [29, 51, 1.080993265741375e-14, 2.375415579406393e-08, 2.375416660399659e-08, 142, 70, 14],
    [29, 52, 1.447440120049158e-12, 6.499547687724936e-09, 6.500995127844985e-09, 142, 55, 10],
    [29, 53, 2.312563282700952e-12, 2.635156004484192e-09, 2.637468567766893e-09, 142, 56, 9],
    [29, 54, 9.133347374459675e-10, 1.008169711330695e-09, 1.921504448776663e-09, 142, 57, 8],
    [29, 55, 1.039996491274243e-10, 3.382433920675469e-09, 3.486433569802894e-09, 142, 45, 7],
    [29, 56, 6.310078844201467e-11, 1.566212666695978e-09, 1.629313455137993e-09, 142, 24, 2],
    [29, 57, 2.142712685513177e-09, 2.653953504687052e-09, 4.796666190200229e-09, 142, 10, 1],
    [29, 58, 3.152019789883395e-05, 4.397895118702102e-09, 3.152459579395266e-05, 142, 6, 0],
    [29, 59, 0.0001660258931525936, 3.994261156021595e-09, 0.0001660298874137497, 142, 7, 1],
    [29, 60, 0.0007118591682246993, 5.370650351237893e-08, 0.0007119128747282116, 142, 1, 1],
    [29, 61, 0.0005484949527223494, 2.117089926629107e-08, 0.0005485161236216157, 142, 2, 1],
    [29, 62, 1.647305724281553e-12, 3.157453347924751e-09, 3.159100653649033e-09, 142, 13, 2],
    [29, 63, 6.987503146085714e-13, 1.685118275849562e-09, 1.68581702616417e-09, 142, 24, 2],
    [29, 64, 1.382549167308199e-11, 5.303882096543086e-09, 5.317707588216168e-09, 142, 33, 6],
    [29, 65, 6.490645454330897e-13, 1.546333560042167e-09, 1.5469826245876e-09, 142, 31, 3],
    [29, 66, 2.952496895868843e-20, 6.763512402702194e-09, 6.763512402731719e-09, 142, 43, 8],
    [29, 67, 2.324603522152734e-16, 1.825504730804594e-08, 1.825504754050629e-08, 142, 55, 12],
    [29, 68, 3.294436689724201e-13, 4.617221452565875e-08, 4.617254396932773e-08, 142, 65, 14],
    [29, 69, 8.230976748798706e-14, 0.0003960902233651942, 0.0003960902234475039, 142, 148, 37],
    [29, 70, 1.00431975234048e-19, 0.0003000068728964946, 0.0003000068728964947, 142, 163, 39],
    [29, 71, 0, 0.0006810931775590553, 0.0006810931775590553, 142, 165, 40],
    [29, 72, 1.101038217151943e-13, 1.89046485454205e-06, 1.890464964645872e-06, 142, 122, 28],
    [29, 73, 1.097300745276662e-09, 1.705681856572442e-07, 1.716654864025208e-07, 142, 21, 7],
    [29, 74, 0.0001335973098429255, 5.644005989628516e-09, 0.0001336029538489151, 142, 2, 0],
    [29, 76, 0.0001104904717982836, 8.10535367891385e-09, 0.0001104985771519625, 142, 1, 0],
    [29, 78, 8.42950575181075e-05, 6.26904683741583e-09, 8.430132656494492e-05, 142, 1, 0],
    [29, 79, 2.56241547589962e-07, 5.856293171713399e-05, 5.881917326472395e-05, 142, 143, 35],
    [30, 31, 9.144967165635268e-06, 0.004543033816032, 0.004552178783197635, 8, 30, 1],
    [30, 32, 4.242404605787263e-10, 0.002591932772001063, 0.002591933196241523, 8, 25, 1],
    [30, 33, 2.222261231294938e-05, 0.002092561603720712, 0.002114784216033661, 8, 27, 1],
    [30, 34, 1.694358685592596e-06, 0.000385210159034652, 0.0003869045177202446, 8, 87, 0],
    [30, 35, 4.635992625571519e-17, 0.0007603100635577791, 0.0007603100635578255, 8, 117, 0],
    [30, 36, 3.54215459349925e-11, 0.0009075278671557933, 0.0009075279025773392, 8, 127, 2],
    [30, 37, 0.003547646528276364, 0.003938251407076442, 0.007485897935352807, 8, 2, 0],
    [30, 38, 1.010818424050293e-05, 0.0009994398269198743, 0.001009548011160377, 8, 17, 0],
    [30, 39, 9.419166424761385e-06, 0.0007697667620362649, 0.0007791859284610263, 8, 11, 0],
    [30, 40, 3.14829512374842e-05, 0.002088330813928163, 0.002119813765165647, 8, 28, 1],
    [30, 41, 2.036748741485332e-05, 0.001058139218103491, 0.001078506705518344, 8, 23, 0],
    [30, 43, 4.885042472065258e-17, 0.0005366701566592174, 0.0005366701566592663, 8, 193, 2],
    [30, 44, 5.230312265199731e-10, 0.0004239737627073413, 0.0004239742857385678, 8, 22, 0],
    [30, 45, 1.037662372289201e-15, 0.0004000436962559784, 0.000400043696257016, 8, 114, 1],
    [30, 46, 1.338247309773678e-11, 0.001029085950394733, 0.001029085963777206, 8, 126, 2],
    [30, 47, 1.572640721709972e-15, 0.0270904042019277, 0.02709040420192927, 8, 77, 3],
    [30, 48, 1.401563573447067e-10, 0.002863480123738182, 0.002863480263894539, 8, 97, 2],
    [30, 49, 7.765303977420775e-16, 0.01772418440704598, 0.01772418440704676, 8, 104, 3],
    [30, 50, 2.443476750724409e-17, 0.01431055246875701, 0.01431055246875704, 8, 95, 3],
    [30, 51, 9.727546239955627e-06, 0.006073484594607089, 0.006083212140847044, 8, 70, 2],
    [30, 52, 2.817803431647665e-11, 0.008473688382434588, 0.008473688410612622, 8, 55, 2],
    [30, 53, 1.210710284972579e-11, 0.0007680473363285634, 0.0007680473484356663, 8, 56, 1],
    [30, 54, 2.914784048683559e-10, 0.00231274380507586, 0.002312744096554264, 8, 57, 2],
    [30, 55, 9.971457789127474e-10, 0.002113133941942582, 0.002113134939088361, 8, 45, 1],
    [30, 56, 1.417452045677018e-05, 0.04760997973793835, 0.04762415425839513, 8, 24, 2],
    [30, 57, 1.530911796533817e-08, 0.0008477060565374858, 0.0008477213656554511, 8, 10, 0],
    [30, 58, 0.0004099147558980182, 0.002361349680428793, 0.002771264436326811, 8, 6, 0],
    [30, 59, 0.0006231871501947724, 0.002056119588686497, 0.002679306738881269, 8, 7, 0],
    [30, 60, 0.0009321425631534757, 0.005437879723484966, 0.006370022286638442, 8, 1, 0],
    [30, 61, 0.001226798746818444, 0.005056648867129612, 0.006283447613948057, 8, 2, 0],
    [30, 62, 1.432903230358296e-10, 0.009015845983935251, 0.009015846127225573, 8, 13, 1],
    [30, 63, 8.338605968910256e-07, 0.0005328225632563129, 0.0005336564238532039, 8, 24, 0],
    [30, 64, 1.174991498482401e-09, 0.04215529270410836, 0.04215529387909986, 8, 33, 2],
    [30, 65, 1.406387587893128e-11, 0.001791089919430491, 0.001791089933494367, 8, 31, 1],
    [30, 66, 1.248494626527364e-18, 0.01930629987110206, 0.01930629987110206, 8, 43, 2],
    [30, 67, 3.481620388152977e-21, 0.03847123232701721, 0.03847123232701721, 8, 55, 3],
    [30, 68, 3.484559849229669e-14, 0.0007291078055439173, 0.0007291078055787629, 8, 65, 0],
    [30, 69, 5.319881101954987e-17, 0.01959615305829934, 0.01959615305829939, 8, 148, 4],
    [30, 70, 3.449877142326883e-24, 0.0005382448488250258, 0.0005382448488250258, 8, 163, 1],
    [30, 71, 4.274439979445864e-17, 0.0005702718085646709, 0.0005702718085647136, 8, 165, 1],
    [30, 72, 2.120105560088752e-16, 0.0003637254696538107, 0.0003637254696540227, 8, 122, 1],
    [30, 73, 1.233586668226354e-10, 0.001242357743816702, 0.001242357867175369, 8, 21, 0],
    [30, 74, 0.001201318743023274, 0.00688424430011424, 0.008085563043137515, 8, 2, 0],
    [30, 76, 0.00185992717411202, 0.007058335167926417, 0.008918262342038437, 8, 1, 0],
    [30, 78, 0.001276391175793802, 0.007241413094139062, 0.008517804269932865, 8, 1, 0],
    [30, 79, 5.648732381753971e-09, 0.1230376264164287, 0.1230376320651611, 8, 143, 5],
    [31, 32, 0.9699996963932007, 0.02999940867640271, 0.9999991050696034, 30, 25, 10],
    [31, 33, 0.000108623618308738, 1.087108777914654e-05, 0.0001194947060878845, 30, 27, 3],
    [31, 34, 0.001127387623762908, 0.0004944977928593306, 0.001621885416622238, 30, 87, 8],
    [31, 35, 1.237275188003594e-14, 0.001186665876693861, 0.001186665876706234, 30, 117, 9],
    [31, 36, 2.457768900373458e-07, 0.01540471736170342, 0.01540496313859346, 30, 127, 12],
    [31, 37, 0.03303140014904935, 7.811532450062345e-05, 0.03310951547354998, 30, 2, 1],
    [31, 38, 0.002034761656549469, 0.0003554148229687434, 0.002390176479518212, 30, 17, 3],
    [31, 39, 4.616148971535445e-06, 7.503068143121777e-07, 5.366455785847623e-06, 30, 11, 0],
    [31, 40, 4.238063544815543e-05, 2.825345261937819e-06, 4.520598071009325e-05, 30, 28, 2],
    [31, 41, 0.0001066349761232753, 2.636860254161132e-05, 0.0001330035786648866, 30, 23, 2],
    [31, 43, 3.298617041642936e-14, 0.002025369928567073, 0.002025369928600059, 30, 193, 13],
    [31, 44, 1.16250502863327e-07, 1.729299842681538e-06, 1.845550345544865e-06, 30, 22, 1],
    [31, 45, 2.531436310852106e-09, 0.01853434873735488, 0.01853435126879119, 30, 114, 11],
    [31, 46, 2.171961362145162e-11, 1.405562932370932e-05, 1.405565104332294e-05, 30, 126, 6],
    [31, 47, 5.902946594532872e-09, 0.009067282101480778, 0.009067288004427373, 30, 77, 9],
    [31, 48, 1.543370877041595e-07, 1.947539272124467e-05, 1.962972980894883e-05, 30, 97, 5],
    [31, 49, 1.975448565780136e-06, 2.420340717348899e-05, 2.617885573926912e-05, 30, 104, 6],
    [31, 50, 1.964392778891233e-18, 3.535913273131441e-06, 3.535913273133406e-06, 30, 95, 4],
    [31, 51, 3.011690079650053e-08, 9.014902439178436e-05, 9.017914129258086e-05, 30, 70, 5],
    [31, 52, 7.385480577327976e-12, 3.849481377725739e-06, 3.849488763206317e-06, 30, 55, 3],
    [31, 53, 6.106964497398995e-12, 1.028736992035975e-06, 1.028743099000473e-06, 30, 56, 2],
    [31, 54, 1.441079891093418e-08, 1.921559432081765e-06, 1.935970230992699e-06, 30, 57, 4],
    [31, 55, 2.752949871387556e-06, 3.090342375431318e-05, 3.365637362570074e-05, 30, 45, 3],
    [31, 56, 4.014616897401144e-07, 3.186555845380026e-05, 3.226702014354037e-05, 30, 24, 2],
    [31, 57, 7.821507828709863e-09, 1.414870238170235e-06, 1.422691745998945e-06, 30, 10, 0],
    [31, 58, 0.0003892739016425871, 3.244474811405248e-06, 0.0003925183764539923, 30, 6, 0],
    [31, 59, 0.0002225950647521754, 2.725813918263124e-06, 0.0002253208786704386, 30, 7, 0],
    [31, 60, 0.0004938132932355404, 6.446267510089392e-06, 0.0005002595607456298, 30, 1, 0],
    [31, 61, 0.00093183179868887, 7.272091947889956e-06, 0.0009391038906367599, 30, 2, 0],
    [31, 62, 2.928618063522451e-05, 4.452757392452629e-06, 3.373893802767714e-05, 30, 13, 1],
    [31, 63, 2.266381917233337e-06, 6.374388257316543e-06, 8.64077017454988e-06, 30, 24, 2],
    [31, 64, 1.535151826254938e-07, 0.02361228948864984, 0.02361244300383246, 30, 33, 6],
    [31, 65, 2.177877290244612e-10, 9.95557306258861e-05, 9.955594841361513e-05, 30, 31, 4],
    [31, 66, 7.679965176514831e-18, 0.000230312239850827, 0.0002303122398508347, 30, 43, 5],
    [31, 67, 8.078914202174036e-15, 0.0001138369420519631, 0.000113836942060042, 30, 55, 6],
    [31, 68, 1.496643908204568e-12, 0.0001280397116922273, 0.0001280397131888712, 30, 65, 5],
    [31, 69, 5.401811680828967e-18, 2.21902769240379e-05, 2.21902769240433e-05, 30, 148, 7],
    [31, 70, 4.888482955311082e-22, 0.001705314611998488, 0.001705314611998488, 30, 163, 11],
    [31, 71, 6.360177603447294e-22, 0.006693103307682819, 0.006693103307682819, 30, 165, 12],
    [31, 72, 1.039435497991728e-15, 4.6243422297527e-06, 4.624342230792136e-06, 30, 122, 6],
    [31, 73, 1.200387157535226e-10, 9.28274499366306e-06, 9.282865032378813e-06, 30, 21, 0],
    [31, 74, 0.0008450662532561854, 7.841896581807944e-06, 0.0008529081498379933, 30, 2, 0],
    [31, 76, 0.001742841059713818, 1.660961247081386e-05, 0.001759450672184632, 30, 1, 0],
    [31, 78, 0.0006787978469405974, 9.81484019554623e-06, 0.0006886126871361436, 30, 1, 0],
    [31, 79, 2.381573049220576e-09, 0.0001545162877233656, 0.0001545186692964148, 30, 143, 10],
    [32, 33, 0.01289552577710556, 0.00665359007349469, 0.01954911585060025, 25, 27, 5],
    [32, 34, 1.212710090322264e-05, 6.213583188469365e-05, 7.426293278791629e-05, 25, 87, 5],
    [32, 35, 1.198355259781975e-15, 0.0004860393072035046, 0.000486039307204703, 25, 117, 7],
    [32, 36, 2.806911275462383e-11, 7.976764242583485e-11, 1.078367551804587e-10, 25, 127, 5],
    [32, 37, 0.03305460594732879, 0.002120247892048416, 0.03517485383937721, 25, 2, 1],
    [32, 38, 3.268374362675747e-06, 1.728605104332074e-06, 4.996979467007821e-06, 25, 17, 0],
    [32, 39, 2.344653282974332e-06, 2.282482865920831e-06, 4.627136148895163e-06, 25, 11, 0],
    [32, 40, 5.716948009784729e-05, 5.163538800068901e-05, 0.0001088048680985363, 25, 28, 3],
    [32, 41, 2.35719120314705e-05, 3.080660073060135e-06, 2.665257210453063e-05, 25, 23, 1],
    [32, 43, 1.942391491023208e-15, 2.326767322867762e-09, 2.326769265259253e-09, 25, 193, 10],
    [32, 44, 2.233229223541028e-10, 3.739992095692211e-11, 2.607228433110248e-10, 25, 22, 0],
    [32, 45, 4.556834758668548e-12, 1.279951809190352e-09, 1.284508643949021e-09, 25, 114, 7],
    [32, 46, 3.35081304516125e-12, 2.450199788594406e-11, 2.785281093110531e-11, 25, 126, 3],
    [32, 47, 4.08934754020526e-16, 8.032067939724916e-10, 8.032072029072456e-10, 25, 77, 5],
    [32, 48, 2.89980484173638e-16, 8.297646093457208e-06, 8.297646093747188e-06, 25, 97, 5],
    [32, 49, 5.177933028199557e-06, 0.0002419042164569682, 0.0002470821494851678, 25, 104, 6],
    [32, 50, 1.996733685748585e-18, 3.060918451086639e-06, 3.060918451088636e-06, 25, 95, 4],
    [32, 51, 1.911458666767742e-14, 8.932983811709945e-06, 8.932983830824531e-06, 25, 70, 4],
    [32, 52, 3.360700060869186e-12, 5.608660584351941e-06, 5.608663945052002e-06, 25, 55, 3],
    [32, 53, 4.742046676362514e-12, 1.879918342574378e-06, 1.879923084621054e-06, 25, 56, 2],
    [32, 54, 1.189329738952575e-11, 1.045784874437076e-06, 1.045796767734465e-06, 25, 57, 1],
    [32, 55, 1.669113139434768e-10, 4.806551425068553e-11, 2.149768281941624e-10, 25, 45, 1],
    [32, 56, 5.685062377780735e-09, 1.880372350435747e-09, 7.565434728216482e-09, 25, 24, 3],
    [32, 57, 4.799453158095383e-09, 6.163463727240347e-11, 4.861087795367786e-09, 25, 10, 0],
    [32, 58, 0.0002292077216202638, 1.074118806335874e-10, 0.0002292078290321444, 25, 6, 0],
    [32, 59, 0.0002726235280749077, 8.639249514236811e-11, 0.0002726236144674028, 25, 7, 0],
    [32, 60, 0.0002690637025724341, 0.0001162287466529983, 0.0003852924492254324, 25, 1, 0],
    [32, 61, 0.0004251950138878899, 7.549382411275914e-06, 0.0004327443962991658, 25, 2, 0],
    [32, 62, 2.868394469287146e-12, 5.338807499304708e-11, 5.625646946233422e-11, 25, 13, 0],
    [32, 63, 4.087666910383424e-07, 1.445354753715269e-06, 1.854121444753612e-06, 25, 24, 0],
    [32, 64, 2.755094668388828e-10, 2.908505007385876e-05, 2.90853255833256e-05, 25, 33, 3],
    [32, 65, 1.172346563125339e-12, 1.312479456268668e-06, 1.312480628615231e-06, 25, 31, 0],
    [32, 66, 1.904186942989084e-19, 5.570612030611191e-05, 5.57061203061121e-05, 25, 43, 3],
    [32, 67, 2.108150502163821e-22, 5.113983347831995e-10, 5.113983347834103e-10, 25, 55, 4],
    [32, 68, 3.976302444951317e-14, 6.684632545346636e-06, 6.68463258510966e-06, 25, 65, 2],
    [32, 69, 1.105811310832647e-16, 0.00014840014424983, 0.0001484001442499406, 25, 148, 9],
    [32, 70, 2.375476151342817e-22, 0.00458915931834632, 0.00458915931834632, 25, 163, 10],
    [32, 71, 4.979187619787378e-23, 0.0009619367251669216, 0.0009619367251669216, 25, 165, 9],
    [32, 72, 8.690588497679283e-14, 2.399636606463368e-08, 2.399645297051865e-08, 25, 122, 9],
    [32, 73, 5.383564801890106e-11, 1.540341717429813e-06, 1.540395553077831e-06, 25, 21, 0],
    [32, 74, 0.0003535452272923451, 3.494809679945764e-05, 0.0003884933240918027, 25, 2, 0],
    [32, 76, 0.0005414742628118175, 1.108833937875523e-05, 0.0005525626021905727, 25, 1, 0],
    [32, 78, 0.0002913710534512919, 1.108835387948296e-05, 0.0003024594073307748, 25, 1, 0],
    [32, 79, 1.499336193113801e-11, 1.857147016326449e-06, 1.85716200968838e-06, 25, 143, 5],
    [33, 34, 0.06093835516254117, 0.8822754748135547, 0.9432138299760959, 27, 87, 11],
    [33, 35, 2.876936265346721e-17, 6.843887044797222e-06, 6.843887044825992e-06, 27, 117, 2],
    [33, 36, 1.105781892608041e-11, 9.554399519386441e-06, 9.554410577205367e-06, 27, 127, 4],
    [33, 37, 0.02801281487703268, 0.001220087879043735, 0.02923290275607641, 27, 2, 1],
    [33, 38, 2.429958253556132e-05, 1.287301408285742e-05, 3.717259661841874e-05, 27, 17, 1],
    [33, 39, 1.359052440929042e-05, 1.466138147169145e-05, 2.825190588098186e-05, 27, 11, 1],
    [33, 40, 6.502630936643938e-06, 2.699175403189128e-06, 9.201806339833066e-06, 27, 28, 1],
    [33, 41, 5.680210647137723e-06, 7.172457209034465e-06, 1.285266785617219e-05, 27, 23, 1],
    [33, 43, 1.329708536902522e-17, 5.490532816615971e-06, 5.490532816629268e-06, 27, 193, 4],
    [33, 44, 2.604673242841666e-10, 2.939487284323916e-06, 2.939747751648201e-06, 27, 22, 0],
    [33, 45, 2.869392479603391e-13, 7.454524489231749e-06, 7.454524776170997e-06, 27, 114, 5],
    [33, 46, 7.07494361833453e-12, 7.265548116463011e-06, 7.265555191406629e-06, 27, 126, 5],
    [33, 47, 2.463749956942507e-15, 0.0006972445257517237, 0.0006972445257541874, 27, 77, 6],
    [33, 48, 2.075385175575105e-16, 6.523514230373976e-05, 6.523514230394731e-05, 27, 97, 5],
    [33, 49, 4.504326284154711e-07, 2.01341400956077e-05, 2.058457272402317e-05, 27, 104, 4],
    [33, 50, 2.399031127678564e-16, 1.00644275637218e-05, 1.00644275639617e-05, 27, 95, 3],
    [33, 51, 2.789425926477861e-12, 0.006784983410712434, 0.00678498341350186, 27, 70, 7],
    [33, 52, 8.322961456036463e-11, 0.0007485913210001416, 0.0007485914042297562, 27, 55, 5],
    [33, 53, 4.647838120356849e-12, 2.400390942513215e-06, 2.400395590351336e-06, 27, 56, 2],
    [33, 54, 1.620057795402704e-11, 1.742867200152139e-06, 1.742883400730093e-06, 27, 57, 2],
    [33, 55, 1.772471685887112e-06, 0.08891259065087168, 0.08891436312255756, 27, 45, 7],
    [33, 56, 3.247995133341417e-05, 0.0009230241649345143, 0.0009555041162679285, 27, 24, 4],
    [33, 57, 2.18409650072188e-08, 2.383851565472645e-05, 2.386035661973366e-05, 27, 10, 1],
    [33, 58, 0.0002273893215821278, 2.943414463433928e-05, 0.0002568234662164671, 27, 6, 0],
    [33, 59, 0.0001892052293277697, 2.353616910443449e-05, 0.0002127413984322041, 27, 7, 0],
    [33, 60, 0.0002468959665658634, 2.309430712251483e-05, 0.0002699902736883782, 27, 1, 0],
    [33, 61, 0.0003975032524810342, 1.654428557070107e-05, 0.0004140475380517353, 27, 2, 0],
    [33, 62, 9.745479359297549e-12, 5.718179228974661e-05, 5.718180203522597e-05, 27, 13, 1],
    [33, 63, 1.270875239890006e-12, 1.215584596530093e-05, 1.215584723617617e-05, 27, 24, 0],
    [33, 64, 1.199260319704498e-11, 1.773703683524137e-05, 1.773704882784457e-05, 27, 33, 1],
    [33, 65, 5.480891744026124e-12, 4.827988291083332e-05, 4.827988839172506e-05, 27, 31, 2],
    [33, 66, 2.813146140199001e-20, 1.107015203504331e-05, 1.107015203504334e-05, 27, 43, 0],
    [33, 67, 4.980713790965094e-17, 2.929134943364028e-06, 2.929134943413836e-06, 27, 55, 2],
    [33, 68, 4.685123630997894e-14, 1.285667721662746e-05, 1.28566772634787e-05, 27, 65, 2],
    [33, 69, 7.817081960290274e-17, 0.0007453037794094463, 0.0007453037794095244, 27, 148, 9],
    [33, 70, 3.247351385002976e-24, 4.488061260238312e-05, 4.488061260238312e-05, 27, 163, 7],
    [33, 71, 0, 0.0003788202621301667, 0.0003788202621301667, 27, 165, 9],
    [33, 72, 2.510446850213342e-15, 0.0001792801521950552, 0.0001792801521975656, 27, 122, 7],
    [33, 73, 5.183627261920156e-11, 1.549749543412945e-05, 1.549754727040207e-05, 27, 21, 0],
    [33, 74, 0.0001927680395216946, 6.368709078279326e-05, 0.0002564551303044879, 27, 2, 0],
    [33, 76, 0.0006416702160987797, 9.547948474381327e-05, 0.000737149700842593, 27, 1, 0],
    [33, 78, 0.0003059415918388971, 9.514194216669503e-05, 0.0004010835340055921, 27, 1, 0],
    [33, 79, 7.93118113374398e-12, 1.540130964606589e-06, 1.540138895787723e-06, 27, 143, 4],
    [34, 35, 2.761761406230327e-13, 0.0279926979591007, 0.02799269795937687, 87, 117, 21],
    [34, 36, 7.11182550228225e-08, 0.00757620898454491, 0.007576280102799933, 87, 127, 22],
    [34, 37, 0.0006445152316258492, 4.839940705737152e-06, 0.0006493551723315863, 87, 2, 0],
    [34, 38, 1.834593581980139e-05, 4.004766494137376e-06, 2.235070231393877e-05, 87, 17, 2],
    [34, 39, 3.987897588324614e-06, 1.349675895462013e-06, 5.337573483786627e-06, 87, 11, 1],
    [34, 40, 5.903618714090352e-06, 1.926445944771852e-06, 7.830064658862203e-06, 87, 28, 3],
    [34, 41, 0.0001661131389401578, 1.706838062029115e-05, 0.0001831815195604489, 87, 23, 4],
    [34, 43, 4.999601208768754e-15, 0.0002039397240316422, 0.0002039397240366418, 87, 193, 25],
    [34, 44, 5.162989960210638e-08, 1.470164374565493e-06, 1.5217942741676e-06, 87, 22, 2],
    [34, 45, 9.038093630367151e-10, 0.003753498801528332, 0.003753499705337695, 87, 114, 20],
    [34, 46, 9.31238835049646e-11, 1.962475223272279e-05, 1.96248453566063e-05, 87, 126, 16],
    [34, 47, 3.617505856332241e-10, 0.002233225908325343, 0.002233226270075929, 87, 77, 15],
    [34, 48, 4.687972135427218e-06, 0.0002172481782418887, 0.0002219361503773159, 87, 97, 15],
    [34, 49, 5.273338659077959e-06, 4.623458344017473e-05, 5.150792209925269e-05, 87, 104, 14],
    [34, 50, 1.58816155256353e-05, 0.006705474828058624, 0.006721356443584259, 87, 95, 18],
    [34, 51, 1.045743659498749e-07, 2.552149424250328e-05, 2.562606860845316e-05, 87, 70, 10],
    [34, 52, 2.669496857374321e-12, 3.208322848845862e-06, 3.20832551834272e-06, 87, 55, 6],
    [34, 53, 9.138778977091879e-12, 4.262340225392555e-06, 4.262349364171532e-06, 87, 56, 7],
    [34, 54, 1.031762728764291e-10, 3.472337359139771e-06, 3.472440535412648e-06, 87, 57, 8],
    [34, 55, 2.033249369011671e-08, 0.0002343683632088817, 0.0002343886957025718, 87, 45, 9],
    [34, 56, 9.140991727899156e-08, 2.358788754489475e-06, 2.450198671768466e-06, 87, 24, 3],
    [34, 57, 1.634025496586312e-08, 7.07844979267471e-06, 7.094790047640573e-06, 87, 10, 2],
    [34, 58, 0.0008363340285096372, 7.642398867857672e-06, 0.0008439764273774949, 87, 6, 1],
    [34, 59, 0.0005526443153021094, 5.060793292885035e-06, 0.0005577051085949945, 87, 7, 1],
    [34, 60, 0.0003784078457447133, 6.739845380967025e-06, 0.0003851476911256804, 87, 1, 0],
    [34, 61, 0.0002192025045395084, 6.618869960851102e-06, 0.0002258213745003595, 87, 2, 0],
    [34, 62, 1.482795338493664e-05, 4.215463388815502e-06, 1.904341677375214e-05, 87, 13, 2],
    [34, 63, 5.160502814584442e-07, 2.903689347116448e-06, 3.419739628574893e-06, 87, 24, 3],
    [34, 64, 2.344202109077192e-11, 2.982876813144477e-06, 2.982900255165568e-06, 87, 33, 3],
    [34, 65, 2.944184336563482e-11, 2.366073482408096e-05, 2.366076426592433e-05, 87, 31, 6],
    [34, 66, 2.995029363877373e-20, 1.893242316260448e-06, 1.893242316260478e-06, 87, 43, 3],
    [34, 67, 1.480084498740105e-15, 6.546521157229753e-05, 6.546521157377762e-05, 87, 55, 10],
    [34, 68, 6.452084603825736e-13, 2.241186063972683e-05, 2.241186128493529e-05, 87, 65, 9],
    [34, 69, 9.700751932017774e-19, 1.523758477641112e-06, 1.523758477642082e-06, 87, 148, 13],
    [34, 70, 1.209245319750109e-11, 0.3368821712462576, 0.33688217125835, 87, 163, 28],
    [34, 71, 1.084075679233167e-11, 1.029579408596686e-05, 1.029580492672365e-05, 87, 165, 17],
    [34, 72, 6.962096978149959e-12, 0.08690136325331413, 0.08690136326027623, 87, 122, 23],
    [34, 73, 9.838663013811384e-11, 4.221268679832185e-06, 4.221367066462324e-06, 87, 21, 2],
    [34, 74, 0.002241898285033541, 4.991822871174326e-05, 0.002291816513745285, 87, 2, 1],
    [34, 76, 0.00729248611216771, 9.033982179398793e-05, 0.007382825933961698, 87, 1, 1],
    [34, 78, 0.0004468993114896054, 7.093081330515738e-06, 0.0004539923928201211, 87, 1, 0],
    [34, 79, 5.313076854390847e-09, 0.0003185440306673038, 0.0003185493437441582, 87, 143, 21],
    [35, 36, 0.1582620337169015, 3.190440668718779e-07, 0.1582623527609684, 117, 127, 37],
    [35, 37, 0.07244557720868021, 0.06775291910935177, 0.140198496318032, 117, 2, 2],
    [35, 38, 0.001891074639603384, 1.291165977769472e-15, 0.001891074639604675, 117, 17, 5],
    [35, 39, 0.0002552976359360875, 5.279287861118122e-17, 0.0002552976359361403, 117, 11, 2],
    [35, 40, 7.772386803067036e-05, 2.732661892204256e-16, 7.772386803094362e-05, 117, 28, 6],
    [35, 41, 0.1074712071284818, 0.01991222954608041, 0.1273834366745622, 117, 23, 9],
    [35, 43, 9.542962078793941e-07, 1.658226547997791e-08, 9.70878473359372e-07, 117, 193, 43],
    [35, 44, 0.0005821918855687675, 1.320988231664079e-13, 0.0005821918857008664, 117, 22, 9],
    [35, 45, 9.370301740911209e-10, 9.649711723689638e-13, 9.3799514526349e-10, 117, 114, 24],
    [35, 46, 2.916565309776101e-09, 1.468691155941236e-14, 2.916579996687661e-09, 117, 126, 24],
    [35, 47, 5.282281360416904e-08, 2.569607515179812e-12, 5.282538321168422e-08, 117, 77, 21],
    [35, 48, 6.187475467465755e-07, 1.095515746102094e-15, 6.187475478420913e-07, 117, 97, 17],
    [35, 49, 0.3400618851579872, 0.09008318728593269, 0.4301450724439199, 117, 104, 30],
    [35, 50, 1.534319268436095e-08, 5.526237505956703e-15, 1.534319821059845e-08, 117, 95, 19],
    [35, 51, 2.044016838281089e-05, 1.86331455738378e-15, 2.04401683846742e-05, 117, 70, 14],
    [35, 52, 3.071558186054359e-09, 1.269327072870834e-16, 3.071558312987066e-09, 117, 55, 9],
    [35, 53, 1.23252994339003e-11, 6.715260776452453e-17, 1.232536658650807e-11, 117, 56, 9],
    [35, 54, 1.294345768933969e-07, 8.693892876196514e-16, 1.294345777627862e-07, 117, 57, 13],
    [35, 55, 4.721922645266837e-08, 6.299980577190946e-15, 4.721923275264895e-08, 117, 45, 9],
    [35, 56, 2.270801216403815e-07, 1.649332167181535e-16, 2.270801218053147e-07, 117, 24, 5],
    [35, 57, 3.708582032698916e-08, 3.51105457687013e-16, 3.708582067809462e-08, 117, 10, 3],
    [35, 58, 0.002147125231362666, 0.008216173792085349, 0.01036329902344802, 117, 6, 2],
    [35, 59, 0.01221640245051983, 0.008678770984892687, 0.02089517343541251, 117, 7, 3],
    [35, 60, 0.0005330181445828804, 1.942112937868011e-15, 0.0005330181445848225, 117, 1, 0],
    [35, 61, 0.002875421996976804, 4.344893328963151e-05, 0.002918870930266436, 117, 2, 1],
    [35, 62, 4.844413157192164e-10, 4.690370068867975e-15, 4.844460060892852e-10, 117, 13, 5],
    [35, 63, 0.0001588554355953319, 1.02000835982296e-14, 0.000158855435605532, 117, 24, 8],
    [35, 64, 0.000157709771565583, 7.380021066137763e-13, 0.0001577097723035851, 117, 33, 12],
    [35, 65, 7.956376514599787e-11, 1.5879973299608e-15, 7.956535314332784e-11, 117, 31, 8],
    [35, 66, 2.342224931796583e-18, 2.321498746949191e-15, 2.323840971880988e-15, 117, 43, 10],
    [35, 67, 1.68766561939236e-16, 1.967031634301855e-16, 3.654697253694215e-16, 117, 55, 10],
    [35, 68, 6.283942179402292e-10, 2.45524669927817e-13, 6.28639742610157e-10, 117, 65, 17],
    [35, 69, 2.572605874350427e-16, 6.208169302733822e-15, 6.465429890168865e-15, 117, 148, 26],
    [35, 70, 0.009497772546137158, 1.944982017295757e-06, 0.009499717528154454, 117, 163, 42],
    [35, 71, 0.01000139899267597, 1.238632778607682e-06, 0.01000263762545458, 117, 165, 42],
    [35, 72, 6.366399112199122e-05, 0.0001201292372663665, 0.0001837932283883577, 117, 122, 38],
    [35, 73, 8.788250574918178e-06, 3.575670287218869e-11, 8.788286331621051e-06, 117, 21, 10],
    [35, 74, 0.05863734878672334, 0.02923751189883139, 0.08787486068555472, 117, 2, 2],
    [35, 76, 0.00693726308614994, 0.01513309371091519, 0.02207035679706513, 117, 1, 1],
    [35, 78, 0.007871913299126504, 0.008423180567172462, 0.01629509386629897, 117, 1, 1],
    [35, 79, 0.0003870264218303938, 2.846074245112571e-10, 0.0003870267064378182, 117, 143, 35],
    [36, 37, 0.04055052089838219, 1.750830907106878e-09, 0.0405505226492131, 127, 2, 2],
    [36, 38, 0.005464375069924132, 6.06832597306076e-09, 0.005464381138250105, 127, 17, 7],
    [36, 39, 0.0002165640133966059, 1.655326075806341e-11, 0.0002165640299498667, 127, 11, 2],
    [36, 40, 4.252310054195189e-06, 1.097890883440974e-11, 4.252321033104024e-06, 127, 28, 4],
    [36, 41, 0.0008380224323501931, 8.139841349978008e-10, 0.0008380232463343281, 127, 23, 7],
    [36, 43, 1.082822193420709e-08, 0.003128697704651821, 0.003128708532873755, 127, 193, 47],
    [36, 44, 3.304472412191677e-09, 1.582652825903226e-10, 3.462737694782e-09, 127, 22, 6],
    [36, 45, 0.0001319677440743375, 0.001690113418950162, 0.0018220811630245, 127, 114, 34],
    [36, 46, 5.246581682141029e-10, 1.008838279990072e-09, 1.533496448204175e-09, 127, 126, 24],
    [36, 47, 0.0002679745108246606, 0.01153356814718714, 0.0118015426580118, 127, 77, 28],
    [36, 48, 8.429234718877725e-12, 3.140377720553684e-10, 3.224670067742461e-10, 127, 97, 18],
    [36, 49, 3.762323545482542e-09, 3.349069717416967e-10, 4.097230517224239e-09, 127, 104, 19],
    [36, 50, 1.353266473015491e-12, 2.787514531908536e-10, 2.801047196638691e-10, 127, 95, 18],
    [36, 51, 2.758339607228591e-08, 2.90708818163542e-10, 2.787410489044945e-08, 127, 70, 14],
    [36, 52, 5.650366660248539e-12, 5.5928191447109e-11, 6.157855810735754e-11, 127, 55, 10],
    [36, 53, 1.806955418300739e-12, 6.119280652940856e-12, 7.926236071241595e-12, 127, 56, 6],
    [36, 54, 1.055616707094982e-11, 4.254508552984022e-12, 1.481067562393384e-11, 127, 57, 6],
    [36, 55, 4.008318348830549e-09, 2.631053452998696e-10, 4.271423694130418e-09, 127, 45, 10],
    [36, 56, 7.323351162062439e-11, 1.017509438241891e-11, 8.34086060030433e-11, 127, 24, 1],
    [36, 57, 8.564964469066309e-07, 3.081555595291067e-09, 8.59578002501922e-07, 127, 10, 5],
    [36, 58, 0.0005228012916501576, 9.217064242314927e-11, 0.0005228013838208001, 127, 6, 2],
    [36, 59, 0.0003569536973542996, 1.90701534395467e-11, 0.000356953716424453, 127, 7, 1],
    [36, 60, 0.0003358855222141102, 3.281326470101661e-11, 0.0003358855550273749, 127, 1, 0],
    [36, 61, 0.00107059224265854, 1.31894783607635e-10, 0.001070592374553323, 127, 2, 1],
    [36, 62, 6.331949877874973e-05, 1.435769284010899e-10, 6.331964235567812e-05, 127, 13, 4],
    [36, 63, 2.968885567266816e-06, 1.138167966672019e-10, 2.968999384063483e-06, 127, 24, 6],
    [36, 64, 3.559100217732964e-09, 3.625203857164073e-09, 7.184304074897037e-09, 127, 33, 10],
    [36, 65, 1.088707510997315e-10, 8.893376939967495e-10, 9.982084450964809e-10, 127, 31, 9],
    [36, 66, 6.640916532051304e-18, 4.09282292185688e-09, 4.092822928497796e-09, 127, 43, 12],
    [36, 67, 1.031749077138333e-14, 1.616854856808564e-09, 1.616865174299336e-09, 127, 55, 14],
    [36, 68, 2.155390635484486e-09, 6.060312626457166e-09, 8.215703261941652e-09, 127, 65, 16],
    [36, 69, 1.067122745449902e-12, 1.364503225843832e-05, 1.364503332556106e-05, 127, 148, 36],
    [36, 70, 9.62606238714237e-21, 1.800156534214003e-07, 1.8001565342141e-07, 127, 163, 34],
    [36, 71, 0, 0.8177929213904135, 0.8177929213904135, 127, 165, 46],
    [36, 72, 5.565850948670841e-11, 4.328269222406365e-06, 4.328324880915852e-06, 127, 122, 31],
    [36, 73, 5.467594295307325e-09, 1.835865819556807e-09, 7.303460114864132e-09, 127, 21, 7],
    [36, 74, 0.0006737123011715046, 1.481929577443852e-10, 0.0006737124493644624, 127, 2, 1],
    [36, 76, 0.0005048387638319224, 3.256433906451833e-11, 0.0005048387963962614, 127, 1, 0],
    [36, 78, 0.002087814020386902, 3.267883367247991e-10, 0.002087814347175239, 127, 1, 1],
    [36, 79, 5.935560845458938e-05, 3.071902647258794e-05, 9.007463492717731e-05, 127, 143, 36],
    [37, 38, 0.004194235177738874, 0.0954748812149897, 0.09966911639272857, 2, 17, 1],
    [37, 39, 0.00121022130113414, 0.1390990399743524, 0.1403092612754865, 2, 11, 1],
    [37, 40, 0.0001644638147304296, 0.0257271382643857, 0.02589160207911613, 2, 28, 1],
    [37, 41, 0.003432464055451211, 0.06193865196407411, 0.06537111601952532, 2, 23, 1],
    [37, 43, 1.765972564022237e-15, 0.01274523378661694, 0.01274523378661871, 2, 193, 2],
    [37, 44, 1.286146993268498e-09, 0.001666886047528457, 0.00166688733367545, 2, 22, 0],
    [37, 45, 6.117531775750153e-12, 0.002412366700738154, 0.002412366706855686, 2, 114, 1],
    [37, 46, 1.135720690894742e-11, 0.0005004797204872971, 0.000500479731844504, 2, 126, 0],
    [37, 47, 3.773550396401511e-16, 0.006657544020987441, 0.006657544020987818, 2, 77, 1],
    [37, 48, 9.101356904645014e-08, 0.0007875202230669319, 0.0007876112366359783, 2, 97, 0],
    [37, 49, 4.727972946985524e-09, 0.0009043229705001711, 0.000904327698473118, 2, 104, 0],
    [37, 50, 1.74074212429542e-18, 0.0006101213354270178, 0.0006101213354270195, 2, 95, 0],
    [37, 51, 1.58887333303078e-14, 0.0008761977218207137, 0.0008761977218366024, 2, 70, 0],
    [37, 52, 4.330297923588958e-11, 0.01113369915216786, 0.01113369919547083, 2, 55, 1],
    [37, 53, 1.041863918338461e-11, 0.000702532585512238, 0.0007025325959308772, 2, 56, 0],
    [37, 54, 5.427511320898063e-09, 0.0004290607184086095, 0.0004290661459199304, 2, 57, 0],
    [37, 55, 1.037066018443379e-09, 0.001223907050446345, 0.001223908087512363, 2, 45, 0],
    [37, 56, 5.047973035702027e-10, 0.001219621055440741, 0.001219621560238044, 2, 24, 0],
    [37, 57, 3.951403587381363e-08, 0.002853540758171193, 0.002853580272207066, 2, 10, 0],
    [37, 58, 0.002431446596870879, 0.005488753353308262, 0.00792019995017914, 2, 6, 0],
    [37, 59, 0.003190854936047857, 0.005411055454548548, 0.008601910390596405, 2, 7, 0],
    [37, 60, 0.007461716710884222, 0.0196114234317648, 0.02707314014264902, 2, 1, 0],
    [37, 61, 0.003945045937521127, 0.01562941290252883, 0.01957445884004996, 2, 2, 0],
    [37, 62, 2.670803981823452e-11, 0.002558847741032837, 0.002558847767740876, 2, 13, 0],
    [37, 63, 2.47130905085865e-06, 0.001146086402893771, 0.001148557711944629, 2, 24, 0],
    [37, 64, 9.404218199394884e-11, 0.001861851865070459, 0.001861851959112641, 2, 33, 0],
    [37, 65, 7.265049607507771e-12, 0.001014680713114423, 0.001014680720379472, 2, 31, 0],
    [37, 66, 1.014740035731939e-19, 0.001468164223611373, 0.001468164223611373, 2, 43, 0],
    [37, 67, 1.113538275668576e-16, 0.0005537268477841473, 0.0005537268477842586, 2, 55, 0],
    [37, 68, 2.262294050044186e-13, 0.001292016583134544, 0.001292016583360774, 2, 65, 0],
    [37, 69, 2.032224091919156e-18, 0.0004465995079944068, 0.0004465995079944089, 2, 148, 0],
    [37, 70, 4.014878417972287e-23, 0.002770734654452872, 0.002770734654452872, 2, 163, 1],
    [37, 71, 9.839149573339303e-16, 0.002714155375118696, 0.00271415537511968, 2, 165, 1],
    [37, 72, 3.683668905756591e-16, 0.0004869216205566175, 0.0004869216205569859, 2, 122, 0],
    [37, 73, 5.596794488985049e-10, 0.003014961758916874, 0.003014962318596323, 2, 21, 0],
    [37, 74, 0.004174039002620116, 0.01795453946019492, 0.02212857846281503, 2, 2, 0],
    [37, 76, 0.008772187460846972, 0.0220356483654911, 0.03080783582633808, 2, 1, 0],
    [37, 78, 0.007441629722601519, 0.02016126221690716, 0.02760289193950868, 2, 1, 0],
    [37, 79, 2.064209983069033e-11, 0.000390921474239272, 0.0003909214948813718, 2, 143, 0],
    [38, 39, 0.7672040185474738, 0.01419418088944491, 0.7813981994369187, 17, 11, 4],
    [38, 40, 0.0002354096430591842, 0.0001421302579322111, 0.0003775399009913953, 17, 28, 3],
    [38, 41, 0.2879298341159575, 0.6844269148707173, 0.9723567489866747, 17, 23, 6],
    [38, 43, 3.926126994502142e-16, 0.0001498258380544722, 0.0001498258380548648, 17, 193, 6],
    [38, 44, 8.620009690706427e-08, 3.674275785124403e-06, 3.760475882031467e-06, 17, 22, 0],
    [38, 45, 8.682318885525983e-12, 0.0002774983155349877, 0.0002774983242173066, 17, 114, 5],
    [38, 46, 1.079676343500472e-11, 4.436716391540755e-05, 4.436717471217098e-05, 17, 126, 3],
    [38, 47, 1.269669792491154e-11, 0.000580322973982988, 0.000580322986679686, 17, 77, 4],
    [38, 48, 2.542584365979406e-07, 9.489845432221614e-05, 9.515271275881409e-05, 17, 97, 3],
    [38, 49, 7.2164513697347e-10, 0.0002339480026013972, 0.0002339487242465342, 17, 104, 3],
    [38, 50, 3.940616034275903e-16, 0.007375872866276435, 0.007375872866276828, 17, 95, 6],
    [38, 51, 2.837770059223617e-13, 0.003121119018689506, 0.003121119018973283, 17, 70, 4],
    [38, 52, 1.884416484967968e-08, 0.1426031098476299, 0.1426031286917948, 17, 55, 6],
    [38, 53, 4.520315898443984e-10, 0.0005763707246229598, 0.0005763711766545497, 17, 56, 4],
    [38, 54, 2.531416332054959e-08, 2.259845328563871e-05, 2.262376744895926e-05, 17, 57, 3],
    [38, 55, 0.0001442163622882984, 0.007160414153002597, 0.007304630515290895, 17, 45, 4],
    [38, 56, 2.629344875302046e-07, 6.741047416866578e-06, 7.003981904396782e-06, 17, 24, 1],
    [38, 57, 7.956685474344483e-08, 7.465010914087104e-05, 7.472967599561447e-05, 17, 10, 1],
    [38, 58, 0.006807305939441205, 0.004539596635286647, 0.01134690257472785, 17, 6, 1],
    [38, 59, 0.0004453425710706789, 7.361317535153867e-05, 0.0005189557464222176, 17, 7, 0],
    [38, 60, 0.0007703221960363543, 0.0001329653648411212, 0.0009032875608774756, 17, 1, 0],
    [38, 61, 0.001031157966960656, 0.0001060932777879254, 0.001137251244748581, 17, 2, 0],
    [38, 62, 1.119978146776091e-11, 4.907672839533163e-05, 4.907673959511309e-05, 17, 13, 0],
    [38, 63, 7.421608373229808e-12, 3.396495408710815e-05, 3.396496150871652e-05, 17, 24, 1],
    [38, 64, 2.797013504026228e-09, 0.002555357350826249, 0.002555360147839753, 17, 33, 3],
    [38, 65, 4.511745141123003e-12, 6.610689011165725e-06, 6.610693522910865e-06, 17, 31, 1],
    [38, 66, 1.906072481966031e-18, 0.0008899902550450105, 0.0008899902550450125, 17, 43, 3],
    [38, 67, 3.685848916288626e-15, 7.748204626708226e-05, 7.748204627076812e-05, 17, 55, 4],
    [38, 68, 9.69961379660412e-14, 5.388547950771303e-05, 5.388547960470916e-05, 17, 65, 0],
    [38, 69, 3.3607520686066e-18, 6.303416247624618e-05, 6.303416247624954e-05, 17, 148, 4],
    [38, 70, 6.229901538533777e-11, 0.001336113036552338, 0.001336113098851354, 17, 163, 6],
    [38, 71, 3.768580296910391e-24, 0.0003736820777039256, 0.0003736820777039256, 17, 165, 5],
    [38, 72, 1.245363343728874e-15, 6.341892632592448e-05, 6.341892632716985e-05, 17, 122, 4],
    [38, 73, 1.634042047218814e-10, 4.819330293906389e-05, 4.819346634326861e-05, 17, 21, 0],
    [38, 74, 0.001371133670146364, 0.0002187052477710046, 0.001589838917917368, 17, 2, 0],
    [38, 76, 0.001977651015429014, 0.0003869949123237709, 0.002364645927752785, 17, 1, 0],
    [38, 78, 0.0009681763435649811, 6.092303008749607e-05, 0.001029099373652477, 17, 1, 0],
    [38, 79, 1.284329387788493e-11, 5.0565835856534e-06, 5.056596428947278e-06, 17, 143, 2],
    [39, 40, 0.001281045020802443, 0.001804503062727847, 0.00308554808353029, 11, 28, 3],
    [39, 41, 0.001165993607168201, 0.2187854182317807, 0.219951411838949, 11, 23, 4],
    [39, 43, 2.734207779474377e-17, 1.954018478160623e-06, 1.954018478187966e-06, 11, 193, 1],
    [39, 44, 3.803407188270781e-10, 3.74595997804825e-06, 3.746340318767077e-06, 11, 22, 0],
    [39, 45, 6.960614805824513e-16, 1.96013539590843e-06, 1.960135396604492e-06, 11, 114, 1],
    [39, 46, 3.376194635981992e-12, 2.303854938444303e-06, 2.303858314638939e-06, 11, 126, 1],
    [39, 47, 8.315253484217688e-21, 4.081752523321224e-06, 4.081752523321232e-06, 11, 77, 1],
    [39, 48, 3.942859867599538e-13, 4.109930199101314e-06, 4.1099305933873e-06, 11, 97, 1],
    [39, 49, 1.379430357709469e-17, 0.0003251927460466666, 0.0003251927460466804, 11, 104, 2],
    [39, 50, 6.660079153803379e-19, 2.950209011095711e-06, 2.950209011096377e-06, 11, 95, 0],
    [39, 51, 3.04888744531867e-15, 3.720380479476225e-06, 3.720380482525112e-06, 11, 70, 0],
    [39, 52, 2.12525498753503e-12, 6.688407353495508e-06, 6.688409478750496e-06, 11, 55, 1],
    [39, 53, 1.937167252716713e-10, 0.0001609684466063785, 0.0001609686403231038, 11, 56, 3],
    [39, 54, 2.07688871984894e-09, 1.126140572503282e-06, 1.128217461223131e-06, 11, 57, 0],
    [39, 55, 3.802485633762349e-10, 1.004079206725982e-05, 1.004117231582319e-05, 11, 45, 1],
    [39, 56, 1.929326905101073e-10, 3.317443112594205e-06, 3.317636045284714e-06, 11, 24, 0],
    [39, 57, 1.004530233995298e-08, 7.714647288673136e-06, 7.724692591013089e-06, 11, 10, 0],
    [39, 58, 0.0002960348304544846, 1.407211835468896e-05, 0.0003101069488091736, 11, 6, 0],
    [39, 59, 0.0002517119256986728, 1.147559965717545e-05, 0.0002631875253558482, 11, 7, 0],
    [39, 60, 0.0007562201266077139, 4.242310020678237e-05, 0.0007986432268144964, 11, 1, 0],
    [39, 61, 0.0007866342254449587, 3.688144914720093e-05, 0.0008235156745921596, 11, 2, 0],
[truncated: 63,270 more chars]
