# Supplementary material for: Killer Knots: Molecular Evolution of Inhibitor Cystine Knot Toxins in Wandering Spiders (Araneae: Ctenidae)
Source: Toxins (Basel). 2023 Jan 28;15(2):112. doi: 10.3390/toxins15020112 (PMC9958548; doi:10.3390/toxins15020112)
Supplement: Supplementary file 1 [file toxins-15-00112-s001.zip › supplemental_data/ickFinderCDS.Passed.cds.1234.aln.nr.aln.BUSTED.json]

{
 "Evidence Ratios":{
   "constrained":    [
[1.164915512447523e-10, 545887191.2477963, 0.7969374302366022, 1.134713700682104e+28, 320090438213.3365, 805733721314.9822, 618312194544207.6, 0.8020123155785424, 2123822.547050408, 1.155338517238841e-10, 6.971397869958718, 0.5962096929273936, 173745611.0909356, 200290.1165160002, 0.7872481701954432, 7.845675747246143, 96305542681757.05, 179589755411.7487, 1.025817627730516, 1.063238857970418, 1.19822887938967, 3.532478468037826, 34815.46577634571, 446.6270722185237, 9.340861230302529, 9.746259550747644e-11, 1.106421717419536e-10, 6043495276111694848, 6405058635698.146, 7.589620228429764, 0.4444911375928103, 0.5697973170448382, 1731.665711675091, 58720741.10913286, 96766341200.03279, 2154728.148789436, 1.059280333299636, 10.069349332713, 715.0614360701295, 8.471955829881226, 1.506870170032596, 1.161705903767288e-10, 3424231363.337041, 0.00284905459843093, 10706.17634121645, 1236625172.548149, 24662.46714829254, 155183389.8041674, 25690431686.66343, 6919173.308585742, 48.68746503144598, 2263780.936939945, 2818.549772568115, 65.34671141028812, 0.3787347793406832, 9.816660790224653, 0.8498309508297105, 0.5611196537574508, 3.029695062127924, 1.402424255776692, 0.9999999999999574, 1.264975923074789, 8.868333072528211, 1.365442529008064, 52.13899915396462, 23.02507869796217, 40220.30424823339, 703.5039498348452, 85366429630.10533, 612758396.2090923, 3606683546976.354, 1096.119553285354, 0.01020210457415983, 0.8861490467689213, 0.9999999999999609, 0.999999999999964, 0.9999999999999591, 0.9838948586976489, 5.40762990655251, 9.861181982385141e-11] 
    ],
   "optimized null":    [
[0.02935166634739082, 2078.424696770821, 1.060467348861976, 283204.8131274295, 102.1344381220545, 4.124975838835954, 0.02528881948680612, 0.8459411788309363, 0.8759809472257429, 0.4738514277968911, 1.867609320004448, 0.001610036686915744, 3.278148883727425, 11.85695229933396, 0.9644770627056575, 1.572577781527935, 28.80593532307619, 8.444067853583183, 0.9888925251833788, 1.04605982217984, 1.015223921088859, 1.62419592019824, 77.68324934274182, 9.629541232260602, 0.02377245942779394, 64.28269401813316, 333.053218207127, 622.1480803495039, 1.508019617935803, 0.5494860997545411, 1.427405577761784, 1.195104932809275, 2.80830076754892, 2.597361915645743, 17.20639444424349, 2001.734978345257, 1.020811476378592, 3.125213667463882, 2.980343595963167, 1.738698155990549, 0.5701933622368475, 0.006345404424280343, 1762.769253700936, 0.3182148556442631, 0.04217505786249279, 0.124909508392553, 586.58247050903, 57.57278682371963, 5.733005886519179, 0.6404420458173656, 4.916545238398194, 2164.911736242489, 6.811244232629625, 0.04369785842778732, 0.7375357850823948, 0.9656528685291925, 2.058535481231851, 1.548569446594346, 0.6135402122578303, 1.727906535689057, 1.000000000000033, 2.914861283359116, 0.6336246053204109, 1.068646640563921, 3.336399383160901, 3.22080738930803, 23.65354224740896, 0.8875430792622806, 5962.985451106295, 38.90671673204866, 272.4544143590963, 1.493164389847229, 0.000129541213956131, 1.0057991618924, 1.00000000000001, 1.000000000000023, 1.000000000000021, 1.089310636595203, 0.7316447154529256, 0.0307410911504492] 
    ]
  },
 "Site Log Likelihood":{
   "constrained":    [
[-346.1025099220613, -1257.237977725275, -36.60090753678208, -1594.6624362687, -1316.783164070218, -1084.898192071052, -1361.044140319384, -24.58766162644404, -1265.553854155155, -337.8423177701619, -32.79792069829144, -831.3055434174366, -944.1887952059384, -808.9834882710427, -6.495785579051038, -49.91349548121855, -1039.628418882852, -1063.999598307119, -12.64335152753882, -13.60396266065328, -8.417071806444714, -130.9302457927654, -560.5187638731737, -545.1257979743148, -845.8454893005122, -312.0614475108622, -324.6448986894418, -1360.940395486968, -1138.930005405046, -63.83567744880732, -200.8387801048898, -187.1817892698976, -219.5931782237064, -547.5073311107377, -935.841403917625, -1013.873832624523, -7.284114541904093, -82.06564305446278, -133.342876330479, -153.9846840233975, -130.583386021838, -366.6195310831739, -1314.510803712417, -507.3277256489076, -832.9465329958174, -830.2751937653871, -510.6885872483534, -618.079587393505, -682.1806254949203, -603.5246441767356, -407.653119971471, -386.8394195607704, -371.9870600911501, -357.033163061701, -338.895122341906, -117.1719925934983, -50.30591632781378, -37.79895181797126, -43.65970237883715, -14.43197970839876, -5.629433650034018, -79.76552184822715, -167.593103544133, -161.1378282664187, -169.3316453868713, -254.1764986967789, -311.0256185523574, -388.8464973286066, -909.2728773589274, -1006.162171438761, -1146.385267177871, -932.1181332885496, -469.9489656884093, -10.45240098334186, -4.139403940251016, -3.510693021783941, -4.199410392700419, -11.63107089049113, -1133.812976096975, -320.4947501488509] 
    ],
   "optimized null":    [
[-365.4473063298374, -1244.759420350783, -36.88659635277089, -1542.617598928011, -1294.917584624253, -1058.900233079278, -1323.308732805946, -24.64098749123283, -1250.852715105863, -359.976913860665, -31.48076411286325, -825.3912079441204, -926.4029713221216, -799.2488804814827, -6.698828093895842, -48.30624913340684, -1010.790453346887, -1040.219121522739, -12.60669192388661, -13.58767344015945, -8.251336473828683, -130.1532589275757, -554.4135865402336, -541.2889096034962, -839.8718633084719, -339.27629040888, -353.3779207809496, -1324.128059416112, -1109.852693477878, -61.21012409280313, -202.0054637822254, -187.9224978268286, -213.1689187517063, -530.5735238295738, -913.3911199464828, -1006.892427072677, -7.247122671286515, -80.89564961868706, -127.8625464614322, -152.4010592757541, -129.6115715134919, -384.4354680407874, -1300.031302139482, -512.0434652308209, -820.5020306351593, -807.2593761575426, -506.9498627029613, -603.2725192630614, -659.9574810240123, -587.3292406758954, -405.3603044626025, -379.8870074775751, -365.9616571347173, -349.7229997613059, -339.5616007816316, -114.8529607119881, -51.19062895699693, -38.81410449469874, -42.06273093261546, -14.64068793879493, -5.629433650034094, -80.60029099085757, -164.9543180890801, -160.8927427192554, -166.5826243704132, -252.2095467668549, -303.5870042060843, -382.1711256187227, -892.7959851433938, -989.5898570583315, -1123.078928710249, -925.5194993650861, -465.5826154646151, -10.57905351300366, -4.139403940251065, -3.510693021784, -4.199410392700481, -11.73285218172067, -1131.812704950766, -340.0524250884551] 
    ],
   "unconstrained":    [
[-368.9757122891182, -1237.120054822349, -36.82788664665982, -1530.063673291847, -1290.291294657991, -1057.48317291676, -1326.986125704387, -24.8082929415946, -1250.985126043887, -360.7237753105522, -30.85610493839672, -831.8227062574616, -925.2156924237565, -796.7759660940111, -6.734997322353957, -47.85353296142689, -1007.429871893371, -1038.085657357069, -12.61786154733976, -13.54264288477557, -8.236227273755956, -129.6682460525965, -550.0609468872755, -539.0240740182539, -843.6110908437106, -335.1129999582147, -347.5696184893023, -1317.694881280406, -1109.441896199135, -61.80889589443162, -201.6496052670407, -187.744263835418, -212.1363391603283, -529.6190275474785, -910.5458388617386, -999.290657500014, -7.226524795207436, -79.75614696424762, -126.7705078669027, -151.8479226287709, -130.1733512571772, -389.4954924815831, -1292.556660848406, -513.1884937084892, -823.6679569137484, -809.339541894248, -500.5755494300744, -599.2194692579768, -658.2112410433084, -587.7748373203553, -403.7676983660647, -372.2068726064488, -364.0430823245443, -352.8534559456164, -339.8660414514313, -114.8879115706878, -50.46863415846789, -38.37677292761787, -42.55124040394212, -14.09377735801879, -5.629433650034061, -79.53046875937126, -165.4106166941614, -160.8263496932468, -165.3777321739095, -251.039914696708, -300.4234913244588, -382.2904238375195, -884.1026585941351, -985.9286901559786, -1117.471457396896, -925.1186017455259, -474.5341269375845, -10.57327110152289, -4.139403940251055, -3.510693021783977, -4.19941039270046, -11.647307129047, -1132.125165195016, -343.5345801338459] 
    ]
  },
 "Synonymous site-posteriors":  [
[1, 1.796518916443526e-46, 0.8229258405318943, 6.822256807865653e-107, 1.160510402006492e-65, 1.450854685984084e-35, 1.22078284780554e-82, 0.04449448902774451, 4.576603722942516e-55, 1, 0.006621740237484327, 6.596926026628118e-35, 1.145715145735638e-47, 1.406892618786375e-28, 0.2534030460189073, 0.0007150275180864243, 2.152738395486725e-63, 1.885147038658608e-58, 0.06419980450367228, 0.08045407350052046, 0.08597145422514585, 1.602342265446155e-07, 4.548195574697165e-16, 1.283303379940752e-12, 7.739385705519976e-12, 1, 1, 4.366795342171518e-77, 1.924681678976791e-31, 6.065407483513071e-05, 5.703090385825322e-09, 3.2242212386758e-11, 4.162912157252029e-06, 2.624157811053283e-30, 2.931061284191927e-28, 2.879607210956907e-39, 0.1016909314731581, 7.086409194074662e-06, 1.383603551549097e-11, 4.782853746234512e-07, 0.0001455227535930396, 1, 4.673901696549916e-78, 0.9999990840051405, 2.334283641024815e-28, 4.627357600312481e-53, 1.369264584143954e-18, 4.500481207411513e-37, 3.123249678701438e-48, 4.495509572835857e-32, 1.636099395660233e-18, 3.913684843266228e-28, 2.981637064874243e-23, 7.031004407169207e-17, 9.044538416610448e-15, 3.952273514845541e-07, 0.007282106132821865, 0.2668053522754953, 0.01035919635264399, 0.4996856386346984, 0.141140482345276, 0.0009511166747178039, 8.461899621386354e-10, 1.00133762007648e-07, 6.188526089115772e-08, 2.777922269255015e-11, 2.053006922591177e-19, 3.844535393699632e-23, 1.909137885587675e-51, 1.868514388862005e-54, 1.937241295807671e-69, 6.495710731685214e-38, 1, 0.1461435597553888, 0.1411404823452779, 0.141140482345279, 0.1411404823452763, 0.1862995330802096, 2.606621078473911e-47, 1],
  [1.004759925431181e-27, 0.9999999396814058, 0.1175676931919652, 4.79666362192933e-13, 0.004491187918608135, 0.9999999956717021, 2.080070893640049e-08, 0.4175557866036372, 0.7966830456332514, 2.256437379527441e-28, 0.3817648375510208, 0.9113713446716323, 0.0002723344661189428, 0.9992475684733816, 0.3689605020487796, 0.3369587159751842, 2.680468505222747e-06, 0.0002346251785891689, 0.402883388140986, 0.3942028854422042, 0.3904153294233832, 0.323558805276254, 0.9998687221207719, 0.9999895564254349, 0.999999999990583, 2.392281866172616e-33, 2.96566201457122e-30, 1.280395391155302e-05, 0.9999999993088319, 0.3118316205595651, 0.8716612585105593, 0.377904664203768, 0.9355626752578544, 0.0252928096077368, 0.9999999438005912, 0.998677942164262, 0.3836775854731572, 0.3484312072974734, 0.03015164569293613, 0.6983092568608887, 0.7356032244630384, 8.490944994171466e-23, 3.668572966305565e-07, 9.159948595006356e-07, 0.9996649568979459, 2.333443652267274e-07, 0.9870529735472936, 0.0002191758538202562, 3.37312201647641e-06, 0.09362964119224541, 0.2448241161558179, 0.001675746182731644, 0.1185638041279805, 0.5125393902154479, 0.7045019317445886, 0.2455130105705775, 0.3637553057116558, 0.5615060700288607, 0.5458902952371429, 0.2993681239156235, 0.3807889721108882, 0.7495328789238135, 0.0554542743530566, 0.2741618922795623, 0.2793747703665156, 0.4649071499778445, 0.00661986256964241, 0.001307061187552344, 1.147608095707951e-05, 0.0008994936191435015, 2.446425545353844e-06, 0.999788445567909, 6.890287237667742e-18, 0.4115452912792508, 0.3807889721108891, 0.3807889721108854, 0.3807889721108919, 0.3853230487974284, 0.9850565341243053, 1.990256437503689e-33],
  [5.154730440914157e-52, 6.031859424259762e-08, 0.05950646627614048, 0.9999999999995204, 0.995508812081392, 4.328297895055096e-09, 0.9999999791992911, 0.5379497243686182, 0.2033169543667486, 6.618437168020252e-53, 0.611613422211495, 0.08862865532836775, 0.999727665533881, 0.0007524315266183957, 0.377636451932313, 0.6623262565067293, 0.9999973195314948, 0.9997653748214109, 0.5329168073553417, 0.5253430410572755, 0.5236132163514708, 0.6764410344895195, 0.0001312778792274451, 1.044357328178967e-05, 1.677489070660015e-12, 4.072070116176731e-60, 8.317105676038143e-56, 0.9999871960460885, 6.911682898302103e-10, 0.6881077253655997, 0.1283387357863504, 0.6220953357639899, 0.06443316182998848, 0.9747071903922633, 5.619940871737182e-08, 0.001322057835737994, 0.5146314830536847, 0.6515617062933325, 0.9698483542932279, 0.3016902648537365, 0.2642512527833686, 1.651321622121448e-45, 0.9999996331427032, 2.935620821418447e-24, 0.0003350431020541193, 0.9999997666556347, 0.01294702645270645, 0.9997808241461797, 0.9999966268779836, 0.9063703588077545, 0.7551758838441821, 0.9983242538172683, 0.8814361958720196, 0.487460609784552, 0.2954980682554023, 0.754486594202071, 0.6289625881555224, 0.1716885776956441, 0.443750508410213, 0.2009462374496781, 0.4780705455438358, 0.2495160044014688, 0.9445457248007535, 0.7258380075866757, 0.7206251677482235, 0.5350928499943762, 0.9933801374303576, 0.9986929388124476, 0.9999885239190429, 0.9991005063808565, 0.9999975535744547, 0.0002115544320911183, 8.699846513269065e-38, 0.4423111489653603, 0.4780705455438329, 0.4780705455438355, 0.4780705455438317, 0.428377418122362, 0.01494346587569467, 8.66565499770141e-60] 
  ],
 "analysis":{
   "authors":"Sergei L Kosakovsky Pond",
   "citation":"*Gene-wide identification of episodic selection*, Mol Biol Evol. 32(5):1365-71",
   "contact":"spond@temple.edu",
   "info":"BUSTED (branch-site unrestricted statistical test of episodic diversification) uses a random effects branch-site model fitted \njointly to all or a subset of tree branches in order to test for alignment-wide evidence of episodic diversifying selection. \nAssuming there is evidence of positive selection (i.e. there is an omega > 1),  BUSTED will also perform a quick evidence-ratio \nstyle analysis to explore which individual sites may have been subject to selection. v2.0 adds support for synonymous rate variation, \nand relaxes the test statistic to 0.5 (chi^2_0 + chi^2_2). Version 2.1 adds a grid search for the initial starting point.\nVersion 2.2 changes the grid search to LHC, and adds an initial search phase to use adaptive Nedler-Mead. Version 3.0 implements the option\nfor branch-site variation in synonymous substitution rates. Version 3.1 adds HMM auto-correlation option for SRV, and binds SRV distributions for multiple branch sets\n",
   "requirements":"in-frame codon alignment and a phylogenetic tree (optionally annotated with {})",
   "version":"3.1"
  },
 "background":0,
 "branch attributes":{
   "0":{
     "C10_0_Anahita_punctulata_male_tjc00297_clean_trinity_Trinity_TRINITY_DN578_c0_g1_i11":{
       "MG94xREV with separate rates for branch sets":0,
       "Nucleotide GTR":0,
       "constrained":0.004557730712435271,
       "original name":"C10.0_Anahita_punctulata_male_tjc00297_clean_trinity_Trinity_TRINITY_DN578_c0_g1_i11",
       "unconstrained":0.005515553994154577
      },
     "C10_0_Anahita_punctulata_sra_clean_trinity_Trinity_TRINITY_DN632_c0_g1_i4":{
       "MG94xREV with separate rates for branch sets":0.04421523374458679,
       "Nucleotide GTR":0.04439022623671648,
       "constrained":0.01286023787003033,
       "original name":"C10.0_Anahita_punctulata_sra_clean_trinity_Trinity_TRINITY_DN632_c0_g1_i4",
       "unconstrained":0.01498028623431618
      },
     "C10_0_ArachnoserverCDS_Gene_58as_Gamma_ctenitoxin_Pn1a_cDNA_sequence_of_a_toxin_from_the_venom_gland_of_the_spider_Phoneutria_nigriventer":{
       "MG94xREV with separate rates for branch sets":0.06557202567055059,
       "Nucleotide GTR":0.05753653807945714,
       "constrained":0.02883718820536642,
       "original name":"C10.0_ArachnoserverCDS_Gene_58as_Gamma-ctenitoxin-Pn1a_cDNA_sequence_of_a_toxin_from_the_venom_gland_of_the_spider_Phoneutria_nigriventer",
       "unconstrained":0.03457690628101721
      },
     "C10_0_ArachnoserverCDS_Gene_59as_delta_ctenitoxin_Pn1a_1_cDNA_sequence_of_a_toxin_from_the_venom_gland_of_the_spider_Phoneutria_nigriventer":{
       "MG94xREV with separate rates for branch sets":0,
       "Nucleotide GTR":0,
       "constrained":0,
       "original name":"C10.0_ArachnoserverCDS_Gene_59as_delta-ctenitoxin-Pn1a_1_cDNA_sequence_of_a_toxin_from_the_venom_gland_of_the_spider_Phoneutria_nigriventer",
       "unconstrained":0
      },
     "C10_0_ArachnoserverCDS_Gene_61as_U1_ctenitoxin_Pn1a_cDNA_sequence_of_a_toxin_from_the_venom_gland_of_the_spider_Phoneutria_nigriventer":{
       "MG94xREV with separate rates for branch sets":0.04960669375763127,
       "Nucleotide GTR":0.04530204115618532,
       "constrained":0.01916307744621378,
       "original name":"C10.0_ArachnoserverCDS_Gene_61as_U1-ctenitoxin-Pn1a_cDNA_sequence_of_a_toxin_from_the_venom_gland_of_the_spider_Phoneutria_nigriventer",
       "unconstrained":0.02056450949799093
      },
     "C10_0_Ctenus_captiosis_female_tjc00305_clean_trinity_Trinity_TRINITY_DN21582_c0_g1_i3":{
       "MG94xREV with separate rates for branch sets":0.05643522972147185,
       "Nucleotide GTR":0.05690561208177526,
       "constrained":0.01982521405634354,
       "original name":"C10.0_Ctenus_captiosis_female_tjc00305_clean_trinity_Trinity_TRINITY_DN21582_c0_g1_i3",
       "unconstrained":0.02451995087641692
      },
     "C10_0_Ctenus_captiosis_female_tjc00305_clean_trinity_Trinity_TRINITY_DN701_c0_g1_i11":{
       "MG94xREV with separate rates for branch sets":0.2036305996453638,
       "Nucleotide GTR":0.1594367106074021,
       "constrained":0.09905581049715317,
       "original name":"C10.0_Ctenus_captiosis_female_tjc00305_clean_trinity_Trinity_TRINITY_DN701_c0_g1_i11",
       "unconstrained":0.1037019312463656
      },
     "C10_0_Ctenus_captiosis_female_tjc00305_clean_trinity_Trinity_TRINITY_DN701_c1_g1_i10":{
       "MG94xREV with separate rates for branch sets":0.03590213387171406,
       "Nucleotide GTR":0.03306836950821331,
       "constrained":0.01358604269892453,
       "original name":"C10.0_Ctenus_captiosis_female_tjc00305_clean_trinity_Trinity_TRINITY_DN701_c1_g1_i10",
       "unconstrained":0.01324314512775107
      },
     "C10_0_Ctenus_captiosis_female_tjc00311_clean_trinity_Trinity_TRINITY_DN114_c0_g1_i1":{
       "MG94xREV with separate rates for branch sets":0.06337549194804044,
       "Nucleotide GTR":0.06646789296339747,
       "constrained":0.02235541285675609,
       "original name":"C10.0_Ctenus_captiosis_female_tjc00311_clean_trinity_Trinity_TRINITY_DN114_c0_g1_i1",
       "unconstrained":0.01972235504122132
      },
     "C10_0_Ctenus_captiosis_female_tjc00311_clean_trinity_Trinity_TRINITY_DN822_c0_g2_i1":{
       "MG94xREV with separate rates for branch sets":0,
       "Nucleotide GTR":0,
       "constrained":0,
       "original name":"C10.0_Ctenus_captiosis_female_tjc00311_clean_trinity_Trinity_TRINITY_DN822_c0_g2_i1",
       "unconstrained":0
      },
     "C10_0_Ctenus_captiosis_male_tjc00303_clean_trinity_Trinity_TRINITY_DN238_c0_g1_i6":{
       "MG94xREV with separate rates for branch sets":0,
       "Nucleotide GTR":0,
       "constrained":0,
       "original name":"C10.0_Ctenus_captiosis_male_tjc00303_clean_trinity_Trinity_TRINITY_DN238_c0_g1_i6",
       "unconstrained":0
      },
     "C10_0_Ctenus_corniger_sra_clean_trinity_Trinity_TRINITY_DN26760_c0_g1_i1":{
       "MG94xREV with separate rates for branch sets":0.216877424848654,
       "Nucleotide GTR":0.1716176346557561,
       "constrained":0.0812586961674151,
       "original name":"C10.0_Ctenus_corniger_sra_clean_trinity_Trinity_TRINITY_DN26760_c0_g1_i1",
       "unconstrained":0.1180147030134275
      },
     "C10_0_Ctenus_corniger_sra_clean_trinity_Trinity_TRINITY_DN27263_c0_g1_i1":{
       "MG94xREV with separate rates for branch sets":0.133490000737948,
       "Nucleotide GTR":0.1372635182518216,
       "constrained":0.0497305258919109,
       "original name":"C10.0_Ctenus_corniger_sra_clean_trinity_Trinity_TRINITY_DN27263_c0_g1_i1",
       "unconstrained":0.05334443072584972
      },
     "C10_0_Ctenus_corniger_sra_clean_trinity_Trinity_TRINITY_DN27263_c0_g2_i1":{
       "MG94xREV with separate rates for branch sets":0.07409578034278431,
       "Nucleotide GTR":0.06394582798859808,
       "constrained":0.03296380222529853,
       "original name":"C10.0_Ctenus_corniger_sra_clean_trinity_Trinity_TRINITY_DN27263_c0_g2_i1",
       "unconstrained":0.04084221586133383
      },
     "C10_0_Ctenus_corniger_sra_clean_trinity_Trinity_TRINITY_DN794_c0_g1_i2":{
       "MG94xREV with separate rates for branch sets":0.2810928088109562,
       "Nucleotide GTR":0.2008168564794537,
       "constrained":0.2586589755221461,
       "original name":"C10.0_Ctenus_corniger_sra_clean_trinity_Trinity_TRINITY_DN794_c0_g1_i2",
       "unconstrained":0.197382800573088
      },
     "C10_0_Ctenus_exlineae_female_tjc00244_clean_trinity_Trinity_TRINITY_DN214_c0_g1_i5":{
       "MG94xREV with separate rates for branch sets":0,
       "Nucleotide GTR":0,
       "constrained":0,
       "original name":"C10.0_Ctenus_exlineae_female_tjc00244_clean_trinity_Trinity_TRINITY_DN214_c0_g1_i5",
       "unconstrained":0
      },
     "C10_0_Ctenus_exlineae_female_tjc00244_clean_trinity_Trinity_TRINITY_DN7902_c0_g1_i1":{
       "MG94xREV with separate rates for branch sets":0.009993389747032918,
       "Nucleotide GTR":0.009773167466195122,
       "constrained":0.003424063909784408,
       "original name":"C10.0_Ctenus_exlineae_female_tjc00244_clean_trinity_Trinity_TRINITY_DN7902_c0_g1_i1",
       "unconstrained":0.003385770106023855
      },
     "C10_0_Ctenus_exlineae_female_tjc00245_clean_trinity_Trinity_TRINITY_DN344_c0_g1_i2":{
       "MG94xREV with separate rates for branch sets":0.05874511682071516,
       "Nucleotide GTR":0.04931191750510767,
       "constrained":0.02251932628938444,
       "original name":"C10.0_Ctenus_exlineae_female_tjc00245_clean_trinity_Trinity_TRINITY_DN344_c0_g1_i2",
       "unconstrained":0.0219754717720086
      },
     "C10_0_Ctenus_exlineae_female_tjc00245_clean_trinity_Trinity_TRINITY_DN65_c3_g1_i1":{
       "MG94xREV with separate rates for branch sets":0.01211881162185388,
       "Nucleotide GTR":0.01108005715551129,
       "constrained":0.004559200909957479,
       "original name":"C10.0_Ctenus_exlineae_female_tjc00245_clean_trinity_Trinity_TRINITY_DN65_c3_g1_i1",
       "unconstrained":0.00476238288084888
      },
     "C10_0_Ctenus_exlineae_male_tjc00242_clean_trinity_Trinity_TRINITY_DN944_c0_g2_i6":{
       "MG94xREV with separate rates for branch sets":0.006479461318118541,
       "Nucleotide GTR":0.009909978243752246,
       "constrained":0,
       "original name":"C10.0_Ctenus_exlineae_male_tjc00242_clean_trinity_Trinity_TRINITY_DN944_c0_g2_i6",
       "unconstrained":0.002213729190368828
      },
     "C10_0_Ctenus_exlineae_male_tjc00246_clean_trinity_Trinity_TRINITY_DN9_c0_g1_i1":{
       "MG94xREV with separate rates for branch sets":0.02328227757901112,
       "Nucleotide GTR":0.02228006756074667,
       "constrained":0.008912905172043375,
       "original name":"C10.0_Ctenus_exlineae_male_tjc00246_clean_trinity_Trinity_TRINITY_DN9_c0_g1_i1",
       "unconstrained":0.009377729457820705
      },
     "C10_0_Ctenus_hibernalis_female_4926_BCB_0001_clean_trinity_Trinity_TRINITY_DN301_c0_g2_i5":{
       "MG94xREV with separate rates for branch sets":0.1352612826094192,
       "Nucleotide GTR":0.1272937189469914,
       "constrained":0.04731425587337627,
       "original name":"C10.0_Ctenus_hibernalis_female_4926_BCB_0001_clean_trinity_Trinity_TRINITY_DN301_c0_g2_i5",
       "unconstrained":0.04106283920934701
      },
     "C10_0_Ctenus_hibernalis_female_tjc00091_clean_trinity_Trinity_TRINITY_DN239_c1_g4_i2":{
       "MG94xREV with separate rates for branch sets":0.02163974164123629,
       "Nucleotide GTR":0.02314280423584395,
       "constrained":0.005886689321986911,
       "original name":"C10.0_Ctenus_hibernalis_female_tjc00091_clean_trinity_Trinity_TRINITY_DN239_c1_g4_i2",
       "unconstrained":0.006950703223783516
      },
     "C10_0_Ctenus_hibernalis_female_tjc00091_clean_trinity_Trinity_TRINITY_DN37_c0_g1_i2":{
       "MG94xREV with separate rates for branch sets":0.2178914570250264,
       "Nucleotide GTR":0.1608594241789493,
       "constrained":0.09917130091720545,
       "original name":"C10.0_Ctenus_hibernalis_female_tjc00091_clean_trinity_Trinity_TRINITY_DN37_c0_g1_i2",
       "unconstrained":0.07490924632346445
      },
     "C10_0_Ctenus_hibernalis_female_tjc00092_clean_trinity_Trinity_TRINITY_DN514_c0_g1_i2":{
       "MG94xREV with separate rates for branch sets":0.025195334858766,
       "Nucleotide GTR":0.02331698473287287,
       "constrained":0.01039984833088508,
       "original name":"C10.0_Ctenus_hibernalis_female_tjc00092_clean_trinity_Trinity_TRINITY_DN514_c0_g1_i2",
       "unconstrained":0.01155503588380049
      },
     "C10_0_Fecenia_protensa_sra_clean_trinity_Trinity_TRINITY_DN5295_c0_g1_i1":{
       "MG94xREV with separate rates for branch sets":0.2403545212482676,
       "Nucleotide GTR":0.2128114140899551,
       "constrained":0.1276865261730387,
       "original name":"C10.0_Fecenia_protensa_sra_clean_trinity_Trinity_TRINITY_DN5295_c0_g1_i1",
       "unconstrained":0.3008654597426541
      },
     "C10_0_Habronattus_signatus_sra_clean_trinity_Trinity_TRINITY_DN314_c0_g1_i1":{
       "MG94xREV with separate rates for branch sets":0.2387567861290142,
       "Nucleotide GTR":0.2331330136254362,
       "constrained":0.1273013668624499,
       "original name":"C10.0_Habronattus_signatus_sra_clean_trinity_Trinity_TRINITY_DN314_c0_g1_i1",
       "unconstrained":0.1101535662997282
      },
     "C10_0_Habronattus_signatus_sra_clean_trinity_Trinity_TRINITY_DN314_c0_g2_i1":{
       "MG94xREV with separate rates for branch sets":0.1953634969033451,
       "Nucleotide GTR":0.101988946318822,
       "constrained":0.07152301413122049,
       "original name":"C10.0_Habronattus_signatus_sra_clean_trinity_Trinity_TRINITY_DN314_c0_g2_i1",
       "unconstrained":0.06525240441043377
      },
     "C10_0_Hippasa_holmerae_sundaica_sra_clean_trinity_Trinity_TRINITY_DN117691_c0_g1_i1":{
       "MG94xREV with separate rates for branch sets":0.01317815865206758,
       "Nucleotide GTR":0.07277071113241282,
       "constrained":0,
       "original name":"C10.0_Hippasa_holmerae_sundaica_sra_clean_trinity_Trinity_TRINITY_DN117691_c0_g1_i1",
       "unconstrained":0
      },
     "C10_0_Hippasa_holmerae_sundaica_sra_clean_trinity_Trinity_TRINITY_DN25330_c0_g1_i1":{
       "MG94xREV with separate rates for branch sets":0.09312127209412391,
       "Nucleotide GTR":0.1083690482112964,
       "constrained":0.0237940609579879,
       "original name":"C10.0_Hippasa_holmerae_sundaica_sra_clean_trinity_Trinity_TRINITY_DN25330_c0_g1_i1",
       "unconstrained":0.02687028460087855
      },
     "C10_0_Homalonychus_theologus_sra_clean_trinity_Trinity_TRINITY_DN14282_c0_g1_i1":{
       "MG94xREV with separate rates for branch sets":0.4557054654487762,
       "Nucleotide GTR":0.3371310921759675,
       "constrained":0.249586773709356,
       "original name":"C10.0_Homalonychus_theologus_sra_clean_trinity_Trinity_TRINITY_DN14282_c0_g1_i1",
       "unconstrained":0.3561268429516704
      },
     "C10_0_Homalonychus_theologus_sra_clean_trinity_Trinity_TRINITY_DN856_c0_g1_i1":{
       "MG94xREV with separate rates for branch sets":0.282393522306195,
       "Nucleotide GTR":0.1522873018913044,
       "constrained":0.1284115062014261,
       "original name":"C10.0_Homalonychus_theologus_sra_clean_trinity_Trinity_TRINITY_DN856_c0_g1_i1",
       "unconstrained":0.1042188049144858
      },
     "C10_0_Isoctenus_aff_ordinario_female_G_IBSP_221742_clean_trinity_Trinity_TRINITY_DN19586_c0_g1_i2":{
       "MG94xREV with separate rates for branch sets":0.01157807435073728,
       "Nucleotide GTR":0.01042893089115142,
       "constrained":0.004079660744612036,
       "original name":"C10.0_Isoctenus_aff_ordinario_female_G_IBSP_221742_clean_trinity_Trinity_TRINITY_DN19586_c0_g1_i2",
       "unconstrained":0.003750519592064882
      },
     "C10_0_Isoctenus_aff_ordinario_female_G_IBSP_221742_clean_trinity_Trinity_TRINITY_DN2123_c0_g1_i1":{
       "MG94xREV with separate rates for branch sets":0,
       "Nucleotide GTR":0.04170653306769471,
       "constrained":0.008690024908747309,
       "original name":"C10.0_Isoctenus_aff_ordinario_female_G_IBSP_221742_clean_trinity_Trinity_TRINITY_DN2123_c0_g1_i1",
       "unconstrained":0.01212362639526556
      },
     "C10_0_Isoctenus_aff_ordinario_female_G_IBSP_221742_clean_trinity_Trinity_TRINITY_DN4696_c0_g1_i1":{
       "MG94xREV with separate rates for branch sets":0.03421920044550653,
       "Nucleotide GTR":0.03505681126921423,
       "constrained":0.01245758952681796,
       "original name":"C10.0_Isoctenus_aff_ordinario_female_G_IBSP_221742_clean_trinity_Trinity_TRINITY_DN4696_c0_g1_i1",
       "unconstrained":0.01973312495870462
      },
     "C10_0_Isoctenus_sp_female_F_IBSP_221743_clean_trinity_Trinity_TRINITY_DN22203_c0_g2_i1":{
       "MG94xREV with separate rates for branch sets":0.006937202030917528,
       "Nucleotide GTR":0.01006198539065943,
       "constrained":0.0001472045922992906,
       "original name":"C10.0_Isoctenus_sp_female_F_IBSP_221743_clean_trinity_Trinity_TRINITY_DN22203_c0_g2_i1",
       "unconstrained":0.0009718314547362879
      },
     "C10_0_Isoctenus_sp_female_F_IBSP_221743_clean_trinity_Trinity_TRINITY_DN2662_c0_g1_i1":{
       "MG94xREV with separate rates for branch sets":0.07355748976799591,
       "Nucleotide GTR":0.07497348390745409,
       "constrained":0.02275031099162279,
       "original name":"C10.0_Isoctenus_sp_female_F_IBSP_221743_clean_trinity_Trinity_TRINITY_DN2662_c0_g1_i1",
       "unconstrained":0.020000216499441
      },
     "C10_0_Isoctenus_sp_female_F_IBSP_221743_clean_trinity_Trinity_TRINITY_DN39_c0_g1_i4":{
       "MG94xREV with separate rates for branch sets":0.2991228077810054,
       "Nucleotide GTR":0.2470990179946735,
       "constrained":0.184059116660741,
       "original name":"C10.0_Isoctenus_sp_female_F_IBSP_221743_clean_trinity_Trinity_TRINITY_DN39_c0_g1_i4",
       "unconstrained":0.2127168214595631
      },
     "C10_0_Leptoctenus_byrrhus_female_tjc00136_clean_trinity_Trinity_TRINITY_DN258_c0_g2_i1":{
       "MG94xREV with separate rates for branch sets":0.09538556832398966,
       "Nucleotide GTR":0.08921841037010372,
       "constrained":0.04452573243089619,
       "original name":"C10.0_Leptoctenus_byrrhus_female_tjc00136_clean_trinity_Trinity_TRINITY_DN258_c0_g2_i1",
       "unconstrained":0.04369326364961509
      },
     "C10_0_Leptoctenus_byrrhus_female_tjc00136_clean_trinity_Trinity_TRINITY_DN451_c1_g2_i2":{
       "MG94xREV with separate rates for branch sets":0.07539265622497496,
       "Nucleotide GTR":0.07646506439229231,
       "constrained":0.03173763134585263,
       "original name":"C10.0_Leptoctenus_byrrhus_female_tjc00136_clean_trinity_Trinity_TRINITY_DN451_c1_g2_i2",
       "unconstrained":0.02835436591550781
      },
     "C10_0_Leptoctenus_byrrhus_male_tjc00213_clean_trinity_Trinity_TRINITY_DN13_c0_g1_i1":{
       "MG94xREV with separate rates for branch sets":0.05492201936891999,
       "Nucleotide GTR":0.05778820234395015,
       "constrained":0.02130038271148305,
       "original name":"C10.0_Leptoctenus_byrrhus_male_tjc00213_clean_trinity_Trinity_TRINITY_DN13_c0_g1_i1",
       "unconstrained":0.02266550664091473
      },
     "C10_0_Leptoctenus_byrrhus_male_tjc00222_clean_trinity_Trinity_TRINITY_DN196_c0_g2_i1":{
       "MG94xREV with separate rates for branch sets":0,
       "Nucleotide GTR":0,
       "constrained":0,
       "original name":"C10.0_Leptoctenus_byrrhus_male_tjc00222_clean_trinity_Trinity_TRINITY_DN196_c0_g2_i1",
       "unconstrained":0
      },
     "C10_0_Odo_patricius_sra_clean_trinity_Trinity_TRINITY_DN30966_c0_g1_i1":{
       "MG94xREV with separate rates for branch sets":0.4380394710773576,
       "Nucleotide GTR":0.2878957177716708,
       "constrained":0.1401071172061462,
       "original name":"C10.0_Odo_patricius_sra_clean_trinity_Trinity_TRINITY_DN30966_c0_g1_i1",
       "unconstrained":0.6843613267786089
      },
     "C10_0_Odo_patricius_sra_clean_trinity_Trinity_TRINITY_DN82012_c0_g1_i1":{
       "MG94xREV with separate rates for branch sets":0,
       "Nucleotide GTR":0,
       "constrained":0,
       "original name":"C10.0_Odo_patricius_sra_clean_trinity_Trinity_TRINITY_DN82012_c0_g1_i1",
       "unconstrained":0
      },
     "C10_0_Oxyopes_sp_sra_clean_trinity_Trinity_TRINITY_DN5872_c4_g1_i1":{
       "MG94xREV with separate rates for branch sets":0.09406364964290559,
       "Nucleotide GTR":0.06727477212184979,
       "constrained":0.04554765791911827,
       "original name":"C10.0_Oxyopes_sp_sra_clean_trinity_Trinity_TRINITY_DN5872_c4_g1_i1",
       "unconstrained":0.04717071124964788
      },
     "C10_0_Oxyopes_sp_sra_clean_trinity_Trinity_TRINITY_DN595_c0_g1_i1":{
       "MG94xREV with separate rates for branch sets":0.07834150261304614,
       "Nucleotide GTR":0.0909453904668668,
       "constrained":0.0343039397053315,
       "original name":"C10.0_Oxyopes_sp_sra_clean_trinity_Trinity_TRINITY_DN595_c0_g1_i1",
       "unconstrained":0.04436745042075262
      },
     "C10_0_Oxyopes_sp_sra_clean_trinity_Trinity_TRINITY_DN6414_c0_g1_i1":{
       "MG94xREV with separate rates for branch sets":0.465482543157361,
       "Nucleotide GTR":0.3433687097611069,
       "constrained":0.619522948669543,
       "original name":"C10.0_Oxyopes_sp_sra_clean_trinity_Trinity_TRINITY_DN6414_c0_g1_i1",
       "unconstrained":0.7155753057887947
      },
     "C10_0_Pardosa_pseudoannulata_sra_clean_trinity_Trinity_TRINITY_DN324_c0_g1_i2":{
       "MG94xREV with separate rates for branch sets":0.1230806007818213,
       "Nucleotide GTR":0.1277556621326307,
       "constrained":0.01692740713442643,
       "original name":"C10.0_Pardosa_pseudoannulata_sra_clean_trinity_Trinity_TRINITY_DN324_c0_g1_i2",
       "unconstrained":0.02562541729139535
      },
     "C10_0_Peucetia_longipalpis_sra_clean_trinity_Trinity_TRINITY_DN1673_c0_g2_i1":{
       "MG94xREV with separate rates for branch sets":0.01998081596760079,
       "Nucleotide GTR":0.0274521566799554,
       "constrained":0,
       "original name":"C10.0_Peucetia_longipalpis_sra_clean_trinity_Trinity_TRINITY_DN1673_c0_g2_i1",
       "unconstrained":0
      },
     "C10_0_Peucetia_longipalpis_sra_clean_trinity_Trinity_TRINITY_DN56_c0_g1_i1":{
       "MG94xREV with separate rates for branch sets":0.116991589846173,
       "Nucleotide GTR":0.1496346869146777,
       "constrained":0,
       "original name":"C10.0_Peucetia_longipalpis_sra_clean_trinity_Trinity_TRINITY_DN56_c0_g1_i1",
       "unconstrained":0
      },
     "C10_0_Peucetia_longipalpis_sra_clean_trinity_Trinity_TRINITY_DN5_c0_g1_i1":{
       "MG94xREV with separate rates for branch sets":0.1514612462371335,
       "Nucleotide GTR":0.1563317687595495,
       "constrained":0.08468458424967247,
       "original name":"C10.0_Peucetia_longipalpis_sra_clean_trinity_Trinity_TRINITY_DN5_c0_g1_i1",
       "unconstrained":0.1039399220355165
      },
     "C10_0_Phoneutria_nigriventer_female_H_IBSP_221739_clean_trinity_Trinity_TRINITY_DN121_c0_g1_i6":{
       "MG94xREV with separate rates for branch sets":0.01011129646014088,
       "Nucleotide GTR":0.009616031576017857,
       "constrained":0.003787307997710466,
       "original name":"C10.0_Phoneutria_nigriventer_female_H_IBSP_221739_clean_trinity_Trinity_TRINITY_DN121_c0_g1_i6",
       "unconstrained":0.003964106786242852
      },
     "C10_0_Phoneutria_nigriventer_female_H_IBSP_221739_clean_trinity_Trinity_TRINITY_DN121_c1_g1_i1":{
       "MG94xREV with separate rates for branch sets":0.01159922705107965,
       "Nucleotide GTR":0.01119518478341916,
       "constrained":0.004394954308995875,
       "original name":"C10.0_Phoneutria_nigriventer_female_H_IBSP_221739_clean_trinity_Trinity_TRINITY_DN121_c1_g1_i1",
       "unconstrained":0.004632642382428784
      },
     "C10_0_Phoneutria_nigriventer_female_H_IBSP_221739_clean_trinity_Trinity_TRINITY_DN3043_c0_g1_i2":{
       "MG94xREV with separate rates for branch sets":0.1011110662573374,
       "Nucleotide GTR":0.09766535507807571,
       "constrained":0.04343967235559291,
       "original name":"C10.0_Phoneutria_nigriventer_female_H_IBSP_221739_clean_trinity_Trinity_TRINITY_DN3043_c0_g1_i2",
       "unconstrained":0.05275120728434848
      },
     "C10_0_Phoneutria_nigriventer_female_H_IBSP_221739_clean_trinity_Trinity_TRINITY_DN9317_c0_g1_i1":{
       "MG94xREV with separate rates for branch sets":0.006927311490129029,
       "Nucleotide GTR":0.00908971951545569,
       "constrained":0,
       "original name":"C10.0_Phoneutria_nigriventer_female_H_IBSP_221739_clean_trinity_Trinity_TRINITY_DN9317_c0_g1_i1",
       "unconstrained":0.002719808171676813
      },
     "C10_0_Phoneutria_nigriventer_female_I_IBSP_221740_clean_trinity_Trinity_TRINITY_DN214_c0_g1_i10":{
       "MG94xREV with separate rates for branch sets":0.01164089318500053,
       "Nucleotide GTR":0.01119859071787698,
       "constrained":0.004234983669294389,
       "original name":"C10.0_Phoneutria_nigriventer_female_I_IBSP_221740_clean_trinity_Trinity_TRINITY_DN214_c0_g1_i10",
       "unconstrained":0.004072019500612067
      },
     "C10_0_Phoneutria_nigriventer_female_I_IBSP_221740_clean_trinity_Trinity_TRINITY_DN279_c0_g1_i11":{
       "MG94xREV with separate rates for branch sets":0,
       "Nucleotide GTR":0,
       "constrained":0,
       "original name":"C10.0_Phoneutria_nigriventer_female_I_IBSP_221740_clean_trinity_Trinity_TRINITY_DN279_c0_g1_i11",
       "unconstrained":0
      },
     "C10_0_Phoneutria_nigriventer_female_J_IBSP_221741_clean_trinity_Trinity_TRINITY_DN233_c0_g2_i4":{
       "MG94xREV with separate rates for branch sets":0,
       "Nucleotide GTR":0,
       "constrained":0,
       "original name":"C10.0_Phoneutria_nigriventer_female_J_IBSP_221741_clean_trinity_Trinity_TRINITY_DN233_c0_g2_i4",
       "unconstrained":0
      },
     "C10_0_Phoneutria_nigriventer_female_J_IBSP_221741_clean_trinity_Trinity_TRINITY_DN6176_c1_g1_i2":{
       "MG94xREV with separate rates for branch sets":0.01613825336229411,
       "Nucleotide GTR":0.01488050543967123,
       "constrained":0.006683237078005937,
       "original name":"C10.0_Phoneutria_nigriventer_female_J_IBSP_221741_clean_trinity_Trinity_TRINITY_DN6176_c1_g1_i2",
       "unconstrained":0.00612990881331452
      },
     "C10_0_Phoneutria_nigriventer_female_J_IBSP_221741_clean_trinity_Trinity_TRINITY_DN8416_c0_g1_i1":{
       "MG94xREV with separate rates for branch sets":0.01296693922274001,
       "Nucleotide GTR":0.0120124551443043,
       "constrained":0.004738925984696224,
       "original name":"C10.0_Phoneutria_nigriventer_female_J_IBSP_221741_clean_trinity_Trinity_TRINITY_DN8416_c0_g1_i1",
       "unconstrained":0.004652781390890945
      },
     "C10_0_Phoneutria_nigriventer_male_B_IBSP_214013_clean_trinity_Trinity_TRINITY_DN466_c0_g1_i1":{
       "MG94xREV with separate rates for branch sets":0,
       "Nucleotide GTR":0,
       "constrained":0,
       "original name":"C10.0_Phoneutria_nigriventer_male_B_IBSP_214013_clean_trinity_Trinity_TRINITY_DN466_c0_g1_i1",
       "unconstrained":0
      },
     "C10_0_Phoneutria_nigriventer_male_C_IBSP_214014_clean_trinity_Trinity_TRINITY_DN297_c0_g1_i4":{
       "MG94xREV with separate rates for branch sets":0.00753129666179507,
       "Nucleotide GTR":0.009872207784487773,
       "constrained":0.00347042115514385,
       "original name":"C10.0_Phoneutria_nigriventer_male_C_IBSP_214014_clean_trinity_Trinity_TRINITY_DN297_c0_g1_i4",
       "unconstrained":0.003713459911531311
      },
     "C10_0_Phoneutria_nigriventer_male_C_IBSP_214014_clean_trinity_Trinity_TRINITY_DN398_c0_g1_i3":{
       "MG94xREV with separate rates for branch sets":0.05739145319980368,
       "Nucleotide GTR":0.06021196702803486,
       "constrained":0.01948980416769912,
       "original name":"C10.0_Phoneutria_nigriventer_male_C_IBSP_214014_clean_trinity_Trinity_TRINITY_DN398_c0_g1_i3",
       "unconstrained":0.02506849138781051
      },
     "C10_0_Phoneutria_nigriventer_sra_clean_trinity_Trinity_TRINITY_DN93_c1_g1_i2":{
       "MG94xREV with separate rates for branch sets":0.07608636630835526,
       "Nucleotide GTR":0.05900165520899707,
       "constrained":0.02810020857061594,
       "original name":"C10.0_Phoneutria_nigriventer_sra_clean_trinity_Trinity_TRINITY_DN93_c1_g1_i2",
       "unconstrained":0.02335323781725834
      },
     "C10_0_Psechrus_singaporensis_sra_clean_trinity_Trinity_TRINITY_DN12899_c0_g1_i1":{
       "MG94xREV with separate rates for branch sets":0.08977324724578244,
       "Nucleotide GTR":0.07937868567117416,
       "constrained":0.04804760153170973,
       "original name":"C10.0_Psechrus_singaporensis_sra_clean_trinity_Trinity_TRINITY_DN12899_c0_g1_i1",
       "unconstrained":0.04301124445887083
      },
     "C10_0_Sosippus_placidus_sra_clean_trinity_Trinity_TRINITY_DN64131_c0_g1_i1":{
       "MG94xREV with separate rates for branch sets":0.1172668023618159,
       "Nucleotide GTR":0.0882167182534227,
       "constrained":0.04864119005561596,
       "original name":"C10.0_Sosippus_placidus_sra_clean_trinity_Trinity_TRINITY_DN64131_c0_g1_i1",
       "unconstrained":0.04773909829212275
      },
     "C10_0_Thomisus_spectabilis_sra_clean_trinity_Trinity_TRINITY_DN11793_c0_g1_i1":{
       "MG94xREV with separate rates for branch sets":0.1496258525726082,
       "Nucleotide GTR":0.1306911623235504,
       "constrained":0.08631058421223647,
       "original name":"C10.0_Thomisus_spectabilis_sra_clean_trinity_Trinity_TRINITY_DN11793_c0_g1_i1",
       "unconstrained":0.1099389904424954
      },
     "C10_0_Thomisus_spectabilis_sra_clean_trinity_Trinity_TRINITY_DN12450_c0_g1_i1":{
       "MG94xREV with separate rates for branch sets":0.5093574559660518,
       "Nucleotide GTR":0.3378917894947608,
       "constrained":0.3762928373601048,
       "original name":"C10.0_Thomisus_spectabilis_sra_clean_trinity_Trinity_TRINITY_DN12450_c0_g1_i1",
       "unconstrained":0.5040164438462055
      },
     "C10_0_Thomisus_spectabilis_sra_clean_trinity_Trinity_TRINITY_DN4850_c0_g1_i1":{
       "MG94xREV with separate rates for branch sets":0.1457532581912525,
       "Nucleotide GTR":0.1366437866856899,
       "constrained":0.05449703182978095,
       "original name":"C10.0_Thomisus_spectabilis_sra_clean_trinity_Trinity_TRINITY_DN4850_c0_g1_i1",
       "unconstrained":0.05877392350846666
      },
     "C10_1_Ctenus_captiosis_female_tjc00305_clean_trinity_Trinity_TRINITY_DN9510_c0_g1_i1":{
       "MG94xREV with separate rates for branch sets":0,
       "Nucleotide GTR":0,
       "constrained":0,
       "original name":"C10.1_Ctenus_captiosis_female_tjc00305_clean_trinity_Trinity_TRINITY_DN9510_c0_g1_i1",
       "unconstrained":0
      },
     "C10_1_Ctenus_corniger_sra_clean_trinity_Trinity_TRINITY_DN3260_c0_g1_i5":{
       "MG94xREV with separate rates for branch sets":0.01194693342246336,
       "Nucleotide GTR":0.01112517433744878,
       "constrained":0.005597797264942015,
       "original name":"C10.1_Ctenus_corniger_sra_clean_trinity_Trinity_TRINITY_DN3260_c0_g1_i5",
       "unconstrained":0.006822904199355846
      },
     "C10_1_Habronattus_signatus_sra_clean_trinity_Trinity_TRINITY_DN4981_c0_g1_i1":{
       "MG94xREV with separate rates for branch sets":0.08156223692849598,
       "Nucleotide GTR":0.08607228458097953,
       "constrained":0.04079923268270778,
       "original name":"C10.1_Habronattus_signatus_sra_clean_trinity_Trinity_TRINITY_DN4981_c0_g1_i1",
       "unconstrained":0.0721720438386166
      },
     "C10_1_Hibana_sp_sra_clean_trinity_Trinity_TRINITY_DN9884_c0_g2_i1":{
       "MG94xREV with separate rates for branch sets":0.01276079720234983,
       "Nucleotide GTR":0.03828700518171099,
       "constrained":0.01699921335315927,
       "original name":"C10.1_Hibana_sp_sra_clean_trinity_Trinity_TRINITY_DN9884_c0_g2_i1",
       "unconstrained":0.02714609678113322
      },
     "C10_1_Hippasa_holmerae_sundaica_sra_clean_trinity_Trinity_TRINITY_DN3007_c0_g1_i2":{
       "MG94xREV with separate rates for branch sets":0.06243418999032482,
       "Nucleotide GTR":0.05662133081922226,
       "constrained":0.02062273058614806,
       "original name":"C10.1_Hippasa_holmerae_sundaica_sra_clean_trinity_Trinity_TRINITY_DN3007_c0_g1_i2",
       "unconstrained":0.02437476898133002
      },
     "C10_1_Leptoctenus_byrrhus_female_tjc00136_clean_trinity_Trinity_TRINITY_DN33889_c0_g1_i1":{
       "MG94xREV with separate rates for branch sets":0.01062531191733934,
       "Nucleotide GTR":0.01059523842609055,
       "constrained":0.00388876975442963,
       "original name":"C10.1_Leptoctenus_byrrhus_female_tjc00136_clean_trinity_Trinity_TRINITY_DN33889_c0_g1_i1",
       "unconstrained":0.004143431192497648
      },
     "C10_1_Misumenoides_formosipes_sra_clean_trinity_Trinity_TRINITY_DN1627_c0_g1_i1":{
       "MG94xREV with separate rates for branch sets":0.2040489287626807,
       "Nucleotide GTR":0.1759569821536888,
       "constrained":0.06482699538701905,
       "original name":"C10.1_Misumenoides_formosipes_sra_clean_trinity_Trinity_TRINITY_DN1627_c0_g1_i1",
       "unconstrained":0.07679238823544769
      },
     "C10_1_Nilus_albocinctus_sra_clean_trinity_Trinity_TRINITY_DN4598_c0_g1_i1":{
       "MG94xREV with separate rates for branch sets":0.05739040383650937,
       "Nucleotide GTR":0.06082850912264053,
       "constrained":0.02783540280091829,
       "original name":"C10.1_Nilus_albocinctus_sra_clean_trinity_Trinity_TRINITY_DN4598_c0_g1_i1",
       "unconstrained":0.03336795643741798
      },
     "C10_1_Pardosa_pseudoannulata_sra_clean_trinity_Trinity_TRINITY_DN18284_c0_g1_i1":{
       "MG94xREV with separate rates for branch sets":0.1453228115434864,
       "Nucleotide GTR":0.1380401441007911,
       "constrained":0.0828388741351976,
       "original name":"C10.1_Pardosa_pseudoannulata_sra_clean_trinity_Trinity_TRINITY_DN18284_c0_g1_i1",
       "unconstrained":0.1258761490130917
      },
     "C10_1_Peucetia_longipalpis_sra_clean_trinity_Trinity_TRINITY_DN18701_c0_g1_i1":{
       "MG94xREV with separate rates for branch sets":0.06423238101159993,
       "Nucleotide GTR":0.0608509829705752,
       "constrained":0.02014475761908978,
       "original name":"C10.1_Peucetia_longipalpis_sra_clean_trinity_Trinity_TRINITY_DN18701_c0_g1_i1",
       "unconstrained":0.02349771123544345
      },
     "C10_1_Pisaurina_mira_sra_clean_trinity_Trinity_TRINITY_DN179_c0_g1_i1":{
       "MG94xREV with separate rates for branch sets":0.0728014488103944,
       "Nucleotide GTR":0.076318865458463,
       "constrained":0.03434470690797051,
       "original name":"C10.1_Pisaurina_mira_sra_clean_trinity_Trinity_TRINITY_DN179_c0_g1_i1",
       "unconstrained":0.05533094485449977
      },
     "C10_1_Psechrus_singaporensis_sra_clean_trinity_Trinity_TRINITY_DN9260_c0_g1_i1":{
       "MG94xREV with separate rates for branch sets":0.06405468756279664,
       "Nucleotide GTR":0.05517557748224977,
       "constrained":0.02190340966916003,
       "original name":"C10.1_Psechrus_singaporensis_sra_clean_trinity_Trinity_TRINITY_DN9260_c0_g1_i1",
       "unconstrained":0.02829790638788821
      },
     "C10_1_Sergiolus_capulatus_sra_clean_trinity_Trinity_TRINITY_DN3652_c0_g2_i2":{
       "MG94xREV with separate rates for branch sets":0.1493189209739214,
       "Nucleotide GTR":0.1140376277361836,
       "constrained":0.05645635186853353,
       "original name":"C10.1_Sergiolus_capulatus_sra_clean_trinity_Trinity_TRINITY_DN3652_c0_g2_i2",
       "unconstrained":0.08465657635443556
      },
     "C10_1_Sosippus_placidus_sra_clean_trinity_Trinity_TRINITY_DN1414_c0_g1_i2":{
       "MG94xREV with separate rates for branch sets":0.0562160473195823,
       "Nucleotide GTR":0.04897409250977572,
       "constrained":0.01993094855509245,
       "original name":"C10.1_Sosippus_placidus_sra_clean_trinity_Trinity_TRINITY_DN1414_c0_g1_i2",
       "unconstrained":0.02696105763599497
      },
     "C10_1_Sphedanus_quadrimaculatus_sra_clean_trinity_Trinity_TRINITY_DN3147_c0_g1_i1":{
       "MG94xREV with separate rates for branch sets":0.04599369728511781,
       "Nucleotide GTR":0.04137078464099056,
       "constrained":0.01644472996346165,
       "original name":"C10.1_Sphedanus_quadrimaculatus_sra_clean_trinity_Trinity_TRINITY_DN3147_c0_g1_i1",
       "unconstrained":0.01767096168996007
      },
     "C12_0_Anahita_punctulata_male_tjc00297_clean_trinity_Trinity_TRINITY_DN22730_c0_g1_i1":{
       "MG94xREV with separate rates for branch sets":0.07672401921515802,
       "Nucleotide GTR":0.05833895792611728,
       "constrained":0.02518249234384276,
       "original name":"C12.0_Anahita_punctulata_male_tjc00297_clean_trinity_Trinity_TRINITY_DN22730_c0_g1_i1",
       "unconstrained":0.02288189370257793
      },
     "C12_0_Anahita_punctulata_male_tjc00297_clean_trinity_Trinity_TRINITY_DN3196_c0_g1_i6":{
       "MG94xREV with separate rates for branch sets":0.04797558103477591,
       "Nucleotide GTR":0.02502280542056832,
       "constrained":0.0144327004940793,
       "original name":"C12.0_Anahita_punctulata_male_tjc00297_clean_trinity_Trinity_TRINITY_DN3196_c0_g1_i6",
       "unconstrained":0.009444372547811533
      },
     "C12_0_Anahita_punctulata_male_tjc00297_clean_trinity_Trinity_TRINITY_DN3196_c0_g2_i1":{
       "MG94xREV with separate rates for branch sets":0,
       "Nucleotide GTR":0,
       "constrained":0,
       "original name":"C12.0_Anahita_punctulata_male_tjc00297_clean_trinity_Trinity_TRINITY_DN3196_c0_g2_i1",
       "unconstrained":0
      },
     "C12_0_Ctenus_captiosis_female_tjc00305_clean_trinity_Trinity_TRINITY_DN10221_c0_g4_i4":{
       "MG94xREV with separate rates for branch sets":0.009352076907911872,
       "Nucleotide GTR":0.00894235393485439,
       "constrained":0.003283237935700541,
       "original name":"C12.0_Ctenus_captiosis_female_tjc00305_clean_trinity_Trinity_TRINITY_DN10221_c0_g4_i4",
       "unconstrained":0.003484866659485449
      },
     "C12_0_Ctenus_captiosis_female_tjc00305_clean_trinity_Trinity_TRINITY_DN1711_c1_g1_i1":{
       "MG94xREV with separate rates for branch sets":0.03250062807987357,
       "Nucleotide GTR":0.03127959712276136,
       "constrained":0.01212867592723309,
       "original name":"C12.0_Ctenus_captiosis_female_tjc00305_clean_trinity_Trinity_TRINITY_DN1711_c1_g1_i1",
       "unconstrained":0.01289857232864561
      },
     "C12_0_Ctenus_captiosis_female_tjc00305_clean_trinity_Trinity_TRINITY_DN1960_c0_g1_i3":{
       "MG94xREV with separate rates for branch sets":0.0449557909762783,
       "Nucleotide GTR":0.04912438862251194,
       "constrained":0.01819854354302564,
       "original name":"C12.0_Ctenus_captiosis_female_tjc00305_clean_trinity_Trinity_TRINITY_DN1960_c0_g1_i3",
       "unconstrained":0.01861052913919571
      },
     "C12_0_Ctenus_captiosis_female_tjc00311_clean_trinity_Trinity_TRINITY_DN7720_c0_g1_i1":{
       "MG94xREV with separate rates for branch sets":0.01084734992904586,
       "Nucleotide GTR":0.01040424137070648,
       "constrained":0.003889092763793699,
       "original name":"C12.0_Ctenus_captiosis_female_tjc00311_clean_trinity_Trinity_TRINITY_DN7720_c0_g1_i1",
       "unconstrained":0.003843449370265099
      },
     "C12_0_Ctenus_corniger_sra_clean_trinity_Trinity_TRINITY_DN105018_c0_g1_i1":{
       "MG94xREV with separate rates for branch sets":0.1958960768218886,
       "Nucleotide GTR":0.1820539400737684,
       "constrained":0.1260992337469075,
       "original name":"C12.0_Ctenus_corniger_sra_clean_trinity_Trinity_TRINITY_DN105018_c0_g1_i1",
       "unconstrained":0.1813665513429837
      },
     "C12_0_Ctenus_corniger_sra_clean_trinity_Trinity_TRINITY_DN2814_c0_g1_i1":{
       "MG94xREV with separate rates for branch sets":0.1120648924080894,
       "Nucleotide GTR":0.0945182286337619,
       "constrained":0.05083477660748519,
       "original name":"C12.0_Ctenus_corniger_sra_clean_trinity_Trinity_TRINITY_DN2814_c0_g1_i1",
       "unconstrained":0.07554156486851679
      },
     "C12_0_Ctenus_corniger_sra_clean_trinity_Trinity_TRINITY_DN90643_c0_g1_i1":{
       "MG94xREV with separate rates for branch sets":0.257504916452951,
       "Nucleotide GTR":0.2017382560129426,
       "constrained":0.1152736472256966,
       "original name":"C12.0_Ctenus_corniger_sra_clean_trinity_Trinity_TRINITY_DN90643_c0_g1_i1",
       "unconstrained":0.0747248548942961
      },
     "C12_0_Ctenus_exlineae_female_tjc00244_clean_trinity_Trinity_TRINITY_DN3639_c1_g1_i10":{
       "MG94xREV with separate rates for branch sets":0,
       "Nucleotide GTR":0,
       "constrained":0,
       "original name":"C12.0_Ctenus_exlineae_female_tjc00244_clean_trinity_Trinity_TRINITY_DN3639_c1_g1_i10",
       "unconstrained":0
      },
     "C12_0_Ctenus_exlineae_female_tjc00247_clean_trinity_Trinity_TRINITY_DN31951_c0_g1_i1":{
       "MG94xREV with separate rates for branch sets":0.009271821820257915,
       "Nucleotide GTR":0.009826702728430567,
       "constrained":0.00315464188386203,
       "original name":"C12.0_Ctenus_exlineae_female_tjc00247_clean_trinity_Trinity_TRINITY_DN31951_c0_g1_i1",
       "unconstrained":0.002977460353605197
      },
     "C12_0_Ctenus_exlineae_male_tjc00242_clean_trinity_Trinity_TRINITY_DN2118_c0_g1_i1":{
       "MG94xREV with separate rates for branch sets":0.06063356014375126,
       "Nucleotide GTR":0.05461268042331315,
       "constrained":0.02232547291063689,
       "original name":"C12.0_Ctenus_exlineae_male_tjc00242_clean_trinity_Trinity_TRINITY_DN2118_c0_g1_i1",
       "unconstrained":0.02231870386944463
      },
     "C12_0_Ctenus_exlineae_male_tjc00242_clean_trinity_Trinity_TRINITY_DN717_c0_g1_i8":{
       "MG94xREV with separate rates for branch sets":0.03436007811900946,
       "Nucleotide GTR":0.0312509814889143,
       "constrained":0.01253854591075158,
       "original name":"C12.0_Ctenus_exlineae_male_tjc00242_clean_trinity_Trinity_TRINITY_DN717_c0_g1_i8",
       "unconstrained":0.01226933929145174
      },
     "C12_0_Ctenus_exlineae_male_tjc00246_clean_trinity_Trinity_TRINITY_DN70_c0_g1_i1":{
       "MG94xREV with separate rates for branch sets":0,
       "Nucleotide GTR":0,
       "constrained":0,
       "original name":"C12.0_Ctenus_exlineae_male_tjc00246_clean_trinity_Trinity_TRINITY_DN70_c0_g1_i1",
       "unconstrained":0
      },
     "C12_0_Ctenus_hibernalis_female_4926_BCB_0001_clean_trinity_Trinity_TRINITY_DN1390_c0_g1_i4":{
       "MG94xREV with separate rates for branch sets":0.008659084717391243,
       "Nucleotide GTR":0.008114583227007522,
       "constrained":0.003060344436797616,
       "original name":"C12.0_Ctenus_hibernalis_female_4926_BCB_0001_clean_trinity_Trinity_TRINITY_DN1390_c0_g1_i4",
       "unconstrained":0.00322566326221703
      },
     "C12_0_Ctenus_hibernalis_female_4926_BCB_0001_clean_trinity_Trinity_TRINITY_DN1977_c0_g1_i3":{
       "MG94xREV with separate rates for branch sets":0,
       "Nucleotide GTR":0,
       "constrained":0,
       "original name":"C12.0_Ctenus_hibernalis_female_4926_BCB_0001_clean_trinity_Trinity_TRINITY_DN1977_c0_g1_i3",
       "unconstrained":0
      },
     "C12_0_Ctenus_hibernalis_female_tjc00091_clean_trinity_Trinity_TRINITY_DN2044_c0_g1_i6":{
       "MG94xREV with separate rates for branch sets":0.02748071761368744,
       "Nucleotide GTR":0.02568673339366309,
       "constrained":0.008932093833862698,
       "original name":"C12.0_Ctenus_hibernalis_female_tjc00091_clean_trinity_Trinity_TRINITY_DN2044_c0_g1_i6",
       "unconstrained":0.009552450752088477
      },
     "C12_0_Ctenus_hibernalis_female_tjc00091_clean_trinity_Trinity_TRINITY_DN5487_c0_g1_i3":{
       "MG94xREV with separate rates for branch sets":0.03017116692037254,
       "Nucleotide GTR":0.03593824254161947,
       "constrained":0.009313136326616372,
       "original name":"C12.0_Ctenus_hibernalis_female_tjc00091_clean_trinity_Trinity_TRINITY_DN5487_c0_g1_i3",
       "unconstrained":0.01031210677677517
      },
     "C12_0_Ctenus_hibernalis_male_tjc00148_clean_trinity_Trinity_TRINITY_DN10820_c0_g1_i1":{
       "MG94xREV with separate rates for branch sets":0,
       "Nucleotide GTR":0,
       "constrained":0,
       "original name":"C12.0_Ctenus_hibernalis_male_tjc00148_clean_trinity_Trinity_TRINITY_DN10820_c0_g1_i1",
       "unconstrained":0
      },
     "C12_0_Dolomedes_triton_sra_clean_trinity_Trinity_TRINITY_DN175_c0_g1_i1":{
       "MG94xREV with separate rates for branch sets":0.2225272846466006,
       "Nucleotide GTR":0.2219812719724339,
       "constrained":0.0631270991842524,
       "original name":"C12.0_Dolomedes_triton_sra_clean_trinity_Trinity_TRINITY_DN175_c0_g1_i1",
       "unconstrained":0.04603313843958783
      },
     "C12_0_Dolomedes_triton_sra_clean_trinity_Trinity_TRINITY_DN255_c0_g1_i1":{
       "MG94xREV with separate rates for branch sets":0.1416536116306372,
       "Nucleotide GTR":0.1206582295205027,
       "constrained":0.0484963019957767,
       "original name":"C12.0_Dolomedes_triton_sra_clean_trinity_Trinity_TRINITY_DN255_c0_g1_i1",
       "unconstrained":0.06700748885498567
      },
     "C12_0_Dolomedes_triton_sra_clean_trinity_Trinity_TRINITY_DN258_c0_g1_i1":{
       "MG94xREV with separate rates for branch sets":0.07813275702408903,
       "Nucleotide GTR":0.08656002957976487,
       "constrained":0.03008760234793987,
       "original name":"C12.0_Dolomedes_triton_sra_clean_trinity_Trinity_TRINITY_DN258_c0_g1_i1",
       "unconstrained":0.02806409226506794
      },
     "C12_0_Dolomedes_triton_sra_clean_trinity_Trinity_TRINITY_DN3023_c0_g1_i1":{
       "MG94xREV with separate rates for branch sets":0.05817852500539324,
       "Nucleotide GTR":0.06189928097911722,
       "constrained":0.01770488549335388,
       "original name":"C12.0_Dolomedes_triton_sra_clean_trinity_Trinity_TRINITY_DN3023_c0_g1_i1",
       "unconstrained":0.02057697650204775
      },
     "C12_0_Dolomedes_triton_sra_clean_trinity_Trinity_TRINITY_DN3023_c0_g2_i1":{
       "MG94xREV with separate rates for branch sets":0.1091183417850981,
       "Nucleotide GTR":0.1129825209841584,
       "constrained":0.04287726449666902,
       "original name":"C12.0_Dolomedes_triton_sra_clean_trinity_Trinity_TRINITY_DN3023_c0_g2_i1",
       "unconstrained":0.04644906692705002
      },
     "C12_0_Dolomedes_triton_sra_clean_trinity_Trinity_TRINITY_DN35_c0_g1_i1":{
       "MG94xREV with separate rates for branch sets":0.187637926697487,
       "Nucleotide GTR":0.2127685605403359,
       "constrained":0.05705089817953308,
       "original name":"C12.0_Dolomedes_triton_sra_clean_trinity_Trinity_TRINITY_DN35_c0_g1_i1",
       "unconstrained":0.06907758290475338
      },
     "C12_0_Dolomedes_triton_sra_clean_trinity_Trinity_TRINITY_DN35_c0_g3_i2":{
       "MG94xREV with separate rates for branch sets":0.1128961457924498,
       "Nucleotide GTR":0.06763550824392836,
       "constrained":0.0307211901743428,
       "original name":"C12.0_Dolomedes_triton_sra_clean_trinity_Trinity_TRINITY_DN35_c0_g3_i2",
       "unconstrained":0.01622288840626835
      },
     "C12_0_Dolomedes_triton_sra_clean_trinity_Trinity_TRINITY_DN625_c0_g1_i1":{
       "MG94xREV with separate rates for branch sets":0.2478700223225778,
       "Nucleotide GTR":0.1751566262141405,
       "constrained":0.08734650295977164,
       "original name":"C12.0_Dolomedes_triton_sra_clean_trinity_Trinity_TRINITY_DN625_c0_g1_i1",
       "unconstrained":0.07490338362579256
      },
     "C12_0_Dolomedes_triton_sra_clean_trinity_Trinity_TRINITY_DN625_c0_g2_i1":{
       "MG94xREV with separate rates for branch sets":0.009431929195846256,
       "Nucleotide GTR":0.03392482817600519,
       "constrained":0.01599978490191587,
       "original name":"C12.0_Dolomedes_triton_sra_clean_trinity_Trinity_TRINITY_DN625_c0_g2_i1",
       "unconstrained":0.02275052604870517
      },
     "C12_0_Dolomedes_triton_sra_clean_trinity_Trinity_TRINITY_DN76_c0_g1_i1":{
       "MG94xREV with separate rates for branch sets":0.2105505293577555,
       "Nucleotide GTR":0.1861279165679943,
       "constrained":0.115305051687335,
       "original name":"C12.0_Dolomedes_triton_sra_clean_trinity_Trinity_TRINITY_DN76_c0_g1_i1",
       "unconstrained":0.2298275549193065
      },
     "C12_0_Fecenia_protensa_sra_clean_trinity_Trinity_TRINITY_DN1123_c0_g1_i2":{
       "MG94xREV with separate rates for branch sets":0.2514527533445096,
       "Nucleotide GTR":0.2275037681298154,
       "constrained":0.1284545667188733,
       "original name":"C12.0_Fecenia_protensa_sra_clean_trinity_Trinity_TRINITY_DN1123_c0_g1_i2",
       "unconstrained":0.2384313417987885
      },
     "C12_0_Fecenia_protensa_sra_clean_trinity_Trinity_TRINITY_DN2671_c0_g1_i1":{
       "MG94xREV with separate rates for branch sets":0.352925429804093,
       "Nucleotide GTR":0.3046155144680515,
       "constrained":0.2452428909519751,
       "original name":"C12.0_Fecenia_protensa_sra_clean_trinity_Trinity_TRINITY_DN2671_c0_g1_i1",
       "unconstrained":0.3248796329428887
      },
     "C12_0_Habronattus_signatus_sra_clean_trinity_Trinity_TRINITY_DN5014_c0_g1_i4":{
       "MG94xREV with separate rates for branch sets":0.4036836768521208,
       "Nucleotide GTR":0.3328870022261876,
       "constrained":0.3653155823582666,
       "original name":"C12.0_Habronattus_signatus_sra_clean_trinity_Trinity_TRINITY_DN5014_c0_g1_i4",
       "unconstrained":0.4549028691963661
      },
     "C12_0_Hibana_sp_sra_clean_trinity_Trinity_TRINITY_DN2855_c0_g1_i1":{
       "MG94xREV with separate rates for branch sets":0.5513558584024838,
       "Nucleotide GTR":0.4471797969266275,
       "constrained":0.7591089290895128,
       "original name":"C12.0_Hibana_sp_sra_clean_trinity_Trinity_TRINITY_DN2855_c0_g1_i1",
       "unconstrained":0.762019706932462
      },
     "C12_0_Hippasa_holmerae_sundaica_sra_clean_trinity_Trinity_TRINITY_DN104384_c0_g1_i1":{
       "MG94xREV with separate rates for branch sets":0.1789819543490302,
       "Nucleotide GTR":0.1649197923021972,
       "constrained":0.08859193209708643,
       "original name":"C12.0_Hippasa_holmerae_sundaica_sra_clean_trinity_Trinity_TRINITY_DN104384_c0_g1_i1",
       "unconstrained":0.1156504232596181
      },
     "C12_0_Hippasa_holmerae_sundaica_sra_clean_trinity_Trinity_TRINITY_DN20959_c0_g1_i1":{
       "MG94xREV with separate rates for branch sets":0.02991018522415878,
       "Nucleotide GTR":0.02621768145585613,
       "constrained":0.01548761968608689,
       "original name":"C12.0_Hippasa_holmerae_sundaica_sra_clean_trinity_Trinity_TRINITY_DN20959_c0_g1_i1",
       "unconstrained":0.01949592077375966
      },
     "C12_0_Hippasa_holmerae_sundaica_sra_clean_trinity_Trinity_TRINITY_DN29035_c0_g1_i1":{
       "MG94xREV with separate rates for branch sets":0.4722663580561415,
       "Nucleotide GTR":0.3291103150398038,
       "constrained":0.314693250264627,
       "original name":"C12.0_Hippasa_holmerae_sundaica_sra_clean_trinity_Trinity_TRINITY_DN29035_c0_g1_i1",
       "unconstrained":0.4904516345174766
      },
     "C12_0_Homalonychus_theologus_sra_clean_trinity_Trinity_TRINITY_DN1237_c0_g1_i1":{
       "MG94xREV with separate rates for branch sets":0.1489534921014987,
       "Nucleotide GTR":0.1097723077852154,
       "constrained":0.05291473859528577,
       "original name":"C12.0_Homalonychus_theologus_sra_clean_trinity_Trinity_TRINITY_DN1237_c0_g1_i1",
       "unconstrained":0.04396328520704757
      },
     "C12_0_Homalonychus_theologus_sra_clean_trinity_Trinity_TRINITY_DN1237_c0_g2_i1":{
       "MG94xREV with separate rates for branch sets":0.1417657028691717,
       "Nucleotide GTR":0.1187528488037052,
       "constrained":0.05518478664684385,
       "original name":"C12.0_Homalonychus_theologus_sra_clean_trinity_Trinity_TRINITY_DN1237_c0_g2_i1",
       "unconstrained":0.09186886024773612
      },
     "C12_0_Homalonychus_theologus_sra_clean_trinity_Trinity_TRINITY_DN177_c0_g1_i1":{
       "MG94xREV with separate rates for branch sets":0,
       "Nucleotide GTR":0,
       "constrained":0,
       "original name":"C12.0_Homalonychus_theologus_sra_clean_trinity_Trinity_TRINITY_DN177_c0_g1_i1",
       "unconstrained":0
      },
     "C12_0_Homalonychus_theologus_sra_clean_trinity_Trinity_TRINITY_DN188_c0_g2_i3":{
       "MG94xREV with separate rates for branch sets":0.122642943280879,
       "Nucleotide GTR":0.07470560469556403,
       "constrained":0.03009535594330282,
       "original name":"C12.0_Homalonychus_theologus_sra_clean_trinity_Trinity_TRINITY_DN188_c0_g2_i3",
       "unconstrained":0.02740725309157544
      },
     "C12_0_Homalonychus_theologus_sra_clean_trinity_Trinity_TRINITY_DN2127_c0_g1_i1":{
       "MG94xREV with separate rates for branch sets":0.7431506935234798,
       "Nucleotide GTR":0.373401409771156,
       "constrained":0.288569825424931,
       "original name":"C12.0_Homalonychus_theologus_sra_clean_trinity_Trinity_TRINITY_DN2127_c0_g1_i1",
       "unconstrained":0.2671508051555848
      },
     "C12_0_Homalonychus_theologus_sra_clean_trinity_Trinity_TRINITY_DN295_c0_g1_i1":{
       "MG94xREV with separate rates for branch sets":0.0859768702819439,
       "Nucleotide GTR":0.07636303051166406,
       "constrained":0.03829528878319001,
       "original name":"C12.0_Homalonychus_theologus_sra_clean_trinity_Trinity_TRINITY_DN295_c0_g1_i1",
       "unconstrained":0.05495263548748627
      },
     "C12_0_Homalonychus_theologus_sra_clean_trinity_Trinity_TRINITY_DN330_c0_g1_i3":{
       "MG94xREV with separate rates for branch sets":0.431205782819246,
       "Nucleotide GTR":0.3340272593430019,
       "constrained":0.2217908198016084,
       "original name":"C12.0_Homalonychus_theologus_sra_clean_trinity_Trinity_TRINITY_DN330_c0_g1_i3",
       "unconstrained":0.5120937404179207
      },
     "C12_0_Homalonychus_theologus_sra_clean_trinity_Trinity_TRINITY_DN400_c0_g1_i3":{
       "MG94xREV with separate rates for branch sets":0.4187050569300383,
       "Nucleotide GTR":0.3372197613529038,
       "constrained":0.331620270424485,
       "original name":"C12.0_Homalonychus_theologus_sra_clean_trinity_Trinity_TRINITY_DN400_c0_g1_i3",
       "unconstrained":0.5190370996344643
      },
     "C12_0_Homalonychus_theologus_sra_clean_trinity_Trinity_TRINITY_DN462_c0_g1_i1":{
       "MG94xREV with separate rates for branch sets":0.2047493259384857,
       "Nucleotide GTR":0.1864208054574766,
       "constrained":0.1147638870088213,
       "original name":"C12.0_Homalonychus_theologus_sra_clean_trinity_Trinity_TRINITY_DN462_c0_g1_i1",
       "unconstrained":0.145566590640994
      },
     "C12_0_Leptoctenus_byrrhus_male_tjc00213_clean_trinity_Trinity_TRINITY_DN1556_c0_g1_i2":{
       "MG94xREV with separate rates for branch sets":0,
       "Nucleotide GTR":0.01036893032265363,
       "constrained":0.004101814521740991,
       "original name":"C12.0_Leptoctenus_byrrhus_male_tjc00213_clean_trinity_Trinity_TRINITY_DN1556_c0_g1_i2",
       "unconstrained":0
      },
     "C12_0_Nilus_albocinctus_sra_clean_trinity_Trinity_TRINITY_DN52_c0_g1_i2":{
       "MG94xREV with separate rates for branch sets":0.2609834844580454,
       "Nucleotide GTR":0.1945799311185534,
       "constrained":0.09293132670509124,
       "original name":"C12.0_Nilus_albocinctus_sra_clean_trinity_Trinity_TRINITY_DN52_c0_g1_i2",
       "unconstrained":0.07456435842977581
      },
     "C12_0_Nilus_albocinctus_sra_clean_trinity_Trinity_TRINITY_DN82_c0_g1_i3":{
       "MG94xREV with separate rates for branch sets":0.0184057379080584,
       "Nucleotide GTR":0,
       "constrained":0.01733534670751953,
       "original name":"C12.0_Nilus_albocinctus_sra_clean_trinity_Trinity_TRINITY_DN82_c0_g1_i3",
       "unconstrained":0.01491191139918013
      },
     "C12_0_Nilus_albocinctus_sra_clean_trinity_Trinity_TRINITY_DN82_c0_g2_i1":{
       "MG94xREV with separate rates for branch sets":0.1722693793494119,
       "Nucleotide GTR":0.1404720738181939,
       "constrained":0.06105654755517417,
       "original name":"C12.0_Nilus_albocinctus_sra_clean_trinity_Trinity_TRINITY_DN82_c0_g2_i1",
       "unconstrained":0.0453844742874722
      },
     "C12_0_Odo_patricius_sra_clean_trinity_Trinity_TRINITY_DN10684_c0_g1_i2":{
       "MG94xREV with separate rates for branch sets":0.9994573734993505,
       "Nucleotide GTR":0.6394882166604464,
       "constrained":0.8226152671147626,
       "original name":"C12.0_Odo_patricius_sra_clean_trinity_Trinity_TRINITY_DN10684_c0_g1_i2",
       "unconstrained":1.371276828366671
      },
     "C12_0_Odo_patricius_sra_clean_trinity_Trinity_TRINITY_DN27685_c0_g1_i1":{
       "MG94xREV with separate rates for branch sets":0.01208438871628899,
       "Nucleotide GTR":0.01496220684348703,
       "constrained":0,
       "original name":"C12.0_Odo_patricius_sra_clean_trinity_Trinity_TRINITY_DN27685_c0_g1_i1",
       "unconstrained":0
      },
     "C12_0_Odo_patricius_sra_clean_trinity_Trinity_TRINITY_DN32583_c0_g1_i1":{
       "MG94xREV with separate rates for branch sets":0.08026248818721803,
       "Nucleotide GTR":0.1351325641442845,
       "constrained":0.03403720447364176,
       "original name":"C12.0_Odo_patricius_sra_clean_trinity_Trinity_TRINITY_DN32583_c0_g1_i1",
       "unconstrained":0.02149133103738552
      },
     "C12_0_Oxyopes_sp_sra_clean_trinity_Trinity_TRINITY_DN2073_c0_g1_i2":{
       "MG94xREV with separate rates for branch sets":0.3515663239753569,
       "Nucleotide GTR":0.2027089338354646,
       "constrained":0.1194774372033511,
       "original name":"C12.0_Oxyopes_sp_sra_clean_trinity_Trinity_TRINITY_DN2073_c0_g1_i2",
       "unconstrained":0.07261792017531772
      },
     "C12_0_Oxyopes_sp_sra_clean_trinity_Trinity_TRINITY_DN2833_c0_g1_i1":{
       "MG94xREV with separate rates for branch sets":0.2299535735702712,
       "Nucleotide GTR":0.1955464902575679,
       "constrained":0.1388963441174147,
       "original name":"C12.0_Oxyopes_sp_sra_clean_trinity_Trinity_TRINITY_DN2833_c0_g1_i1",
       "unconstrained":0.1950468369679755
      },
     "C12_0_Phoneutria_nigriventer_female_J_IBSP_221741_clean_trinity_Trinity_TRINITY_DN1721_c0_g1_i1":{
       "MG94xREV with separate rates for branch sets":0,
       "Nucleotide GTR":0,
       "constrained":0,
       "original name":"C12.0_Phoneutria_nigriventer_female_J_IBSP_221741_clean_trinity_Trinity_TRINITY_DN1721_c0_g1_i1",
       "unconstrained":0
      },
     "C12_0_Phoneutria_nigriventer_female_J_IBSP_221741_clean_trinity_Trinity_TRINITY_DN2781_c0_g1_i3":{
       "MG94xREV with separate rates for branch sets":0.06422988764743238,
       "Nucleotide GTR":0.05619662374615205,
       "constrained":0.02488942132396004,
       "original name":"C12.0_Phoneutria_nigriventer_female_J_IBSP_221741_clean_trinity_Trinity_TRINITY_DN2781_c0_g1_i3",
       "unconstrained":0.02683108311697123
      },
     "C12_0_Phoneutria_nigriventer_male_C_IBSP_214014_clean_trinity_Trinity_TRINITY_DN1302_c0_g3_i2":{
       "MG94xREV with separate rates for branch sets":0.09406846460611878,
       "Nucleotide GTR":0.05571486862505095,
       "constrained":0.02305543451506385,
       "original name":"C12.0_Phoneutria_nigriventer_male_C_IBSP_214014_clean_trinity_Trinity_TRINITY_DN1302_c0_g3_i2",
       "unconstrained":0.02160990090315862
      },
     "C12_0_Pisaurina_mira_sra_clean_trinity_Trinity_TRINITY_DN2905_c0_g1_i1":{
       "MG94xREV with separate rates for branch sets":0.2870730726614864,
       "Nucleotide GTR":0.2055476811509918,
       "constrained":0.1311389418004968,
       "original name":"C12.0_Pisaurina_mira_sra_clean_trinity_Trinity_TRINITY_DN2905_c0_g1_i1",
       "unconstrained":0.08704145784279015
      },
     "C12_0_Psechrus_singaporensis_sra_clean_trinity_Trinity_TRINITY_DN2740_c0_g1_i1":{
       "MG94xREV with separate rates for branch sets":0.3787744748806838,
       "Nucleotide GTR":0.3000284171291907,
       "constrained":0.1658169231037412,
       "original name":"C12.0_Psechrus_singaporensis_sra_clean_trinity_Trinity_TRINITY_DN2740_c0_g1_i1",
       "unconstrained":0.4556664144710136
      },
     "C12_0_Schizocosa_rovneri_sra_clean_trinity_Trinity_TRINITY_DN8520_c0_g1_i1":{
       "MG94xREV with separate rates for branch sets":0.01047351910967275,
       "Nucleotide GTR":0.01086283053887483,
       "constrained":0,
       "original name":"C12.0_Schizocosa_rovneri_sra_clean_trinity_Trinity_TRINITY_DN8520_c0_g1_i1",
       "unconstrained":0
      },
     "C12_0_Sergiolus_capulatus_sra_clean_trinity_Trinity_TRINITY_DN13534_c0_g1_i1":{
       "MG94xREV with separate rates for branch sets":0.6312885858173114,
       "Nucleotide GTR":0.4886502000441188,
       "constrained":0.5157821888122603,
       "original name":"C12.0_Sergiolus_capulatus_sra_clean_trinity_Trinity_TRINITY_DN13534_c0_g1_i1",
       "unconstrained":0.5056385715596645
      },
     "C12_0_Sergiolus_capulatus_sra_clean_trinity_Trinity_TRINITY_DN14659_c0_g1_i1":{
       "MG94xREV with separate rates for branch sets":0.2733811969326992,
       "Nucleotide GTR":0.2441302902153523,
       "constrained":0.1015062073807482,
       "original name":"C12.0_Sergiolus_capulatus_sra_clean_trinity_Trinity_TRINITY_DN14659_c0_g1_i1",
       "unconstrained":0.1041868905156332
      },
     "C12_0_Sosippus_placidus_sra_clean_trinity_Trinity_TRINITY_DN53548_c0_g1_i1":{
       "MG94xREV with separate rates for branch sets":0.1782300520470763,
       "Nucleotide GTR":0.1440033997962022,
       "constrained":0.09159718730207572,
       "original name":"C12.0_Sosippus_placidus_sra_clean_trinity_Trinity_TRINITY_DN53548_c0_g1_i1",
       "unconstrained":0.1360645249843418
      },
     "C12_0_Sosippus_placidus_sra_clean_trinity_Trinity_TRINITY_DN61273_c0_g1_i1":{
       "MG94xREV with separate rates for branch sets":0.09515367200769707,
       "Nucleotide GTR":0.09222268482272084,
       "constrained":0.05253693352766075,
       "original name":"C12.0_Sosippus_placidus_sra_clean_trinity_Trinity_TRINITY_DN61273_c0_g1_i1",
       "unconstrained":0.08293901904959215
      },
     "C12_0_Sphedanus_quadrimaculatus_sra_clean_trinity_Trinity_TRINITY_DN1326_c0_g1_i2":{
       "MG94xREV with separate rates for branch sets":0.155332003917537,
       "Nucleotide GTR":0.1001115429631418,
       "constrained":0.08987561972843955,
       "original name":"C12.0_Sphedanus_quadrimaculatus_sra_clean_trinity_Trinity_TRINITY_DN1326_c0_g1_i2",
       "unconstrained":0.1026569459752545
      },
     "C12_0_Sphedanus_quadrimaculatus_sra_clean_trinity_Trinity_TRINITY_DN177_c0_g1_i1":{
       "MG94xREV with separate rates for branch sets":0.07573687662345129,
       "Nucleotide GTR":0.07455841465618931,
       "constrained":0.02282781540927079,
       "original name":"C12.0_Sphedanus_quadrimaculatus_sra_clean_trinity_Trinity_TRINITY_DN177_c0_g1_i1",
       "unconstrained":0.02219516342580445
      },
     "C12_0_Sphedanus_quadrimaculatus_sra_clean_trinity_Trinity_TRINITY_DN575_c0_g1_i1":{
       "MG94xREV with separate rates for branch sets":0.1805765005854684,
       "Nucleotide GTR":0.176728495899675,
       "constrained":0.100964555020449,
       "original name":"C12.0_Sphedanus_quadrimaculatus_sra_clean_trinity_Trinity_TRINITY_DN575_c0_g1_i1",
       "unconstrained":0.09277560397955804
      },
     "C12_0_Thomisus_spectabilis_sra_clean_trinity_Trinity_TRINITY_DN10516_c0_g1_i1":{
       "MG94xREV with separate rates for branch sets":1.253781202443506,
       "Nucleotide GTR":0.8703443436982007,
       "constrained":3.021748443318652,
       "original name":"C12.0_Thomisus_spectabilis_sra_clean_trinity_Trinity_TRINITY_DN10516_c0_g1_i1",
       "unconstrained":2.664630721287285
      },
     "C12_1_Anahita_punctulata_male_tjc00297_clean_trinity_Trinity_TRINITY_DN49079_c0_g1_i1":{
       "MG94xREV with separate rates for branch sets":0,
       "Nucleotide GTR":0,
       "constrained":0,
       "original name":"C12.1_Anahita_punctulata_male_tjc00297_clean_trinity_Trinity_TRINITY_DN49079_c0_g1_i1",
       "unconstrained":0
      },
     "C12_1_ArachnoserverCDS_Gene_41as_U11_ctenitoxin_Pn1a_cDNA_sequence_of_a_toxin_from_the_venom_gland_of_the_spider_Phoneutria_nigriventer":{
       "MG94xREV with separate rates for branch sets":0.009151707594216131,
       "Nucleotide GTR":0.008590056154910748,
       "constrained":0.003157608035229326,
       "original name":"C12.1_ArachnoserverCDS_Gene_41as_U11-ctenitoxin-Pn1a_cDNA_sequence_of_a_toxin_from_the_venom_gland_of_the_spider_Phoneutria_nigriventer",
       "unconstrained":0.003214182531554324
      },
     "C12_1_ArachnoserverCDS_Gene_45as_U12_ctenitoxin_Pn1a_cDNA_sequence_of_a_toxin_from_the_venom_gland_of_the_spider_Phoneutria_nigriventer":{
       "MG94xREV with separate rates for branch sets":0.009183276815769628,
       "Nucleotide GTR":0.008790370698255043,
       "constrained":0.003213271374959835,
       "original name":"C12.1_ArachnoserverCDS_Gene_45as_U12-ctenitoxin-Pn1a_cDNA_sequence_of_a_toxin_from_the_venom_gland_of_the_spider_Phoneutria_nigriventer",
       "unconstrained":0.003318019083924246
      },
     "C12_1_Ctenus_captiosis_female_tjc00311_clean_trinity_Trinity_TRINITY_DN2670_c0_g2_i1":{
       "MG94xREV with separate rates for branch sets":0,
       "Nucleotide GTR":0,
       "constrained":0,
       "original name":"C12.1_Ctenus_captiosis_female_tjc00311_clean_trinity_Trinity_TRINITY_DN2670_c0_g2_i1",
       "unconstrained":0
      },
     "C12_1_Ctenus_captiosis_male_tjc00303_clean_trinity_Trinity_TRINITY_DN2858_c0_g1_i6":{
       "MG94xREV with separate rates for branch sets":0,
       "Nucleotide GTR":0,
       "constrained":0,
       "original name":"C12.1_Ctenus_captiosis_male_tjc00303_clean_trinity_Trinity_TRINITY_DN2858_c0_g1_i6",
       "unconstrained":0
      },
     "C12_1_Ctenus_corniger_sra_clean_trinity_Trinity_TRINITY_DN94115_c0_g1_i1":{
       "MG94xREV with separate rates for branch sets":0.01040472474265272,
       "Nucleotide GTR":0.01002880127327962,
       "constrained":0.003498850740598708,
       "original name":"C12.1_Ctenus_corniger_sra_clean_trinity_Trinity_TRINITY_DN94115_c0_g1_i1",
       "unconstrained":0.003434903771100152
      },
     "C12_1_Fecenia_protensa_sra_clean_trinity_Trinity_TRINITY_DN68206_c0_g1_i1":{
       "MG94xREV with separate rates for branch sets":0,
       "Nucleotide GTR":0,
       "constrained":0,
       "original name":"C12.1_Fecenia_protensa_sra_clean_trinity_Trinity_TRINITY_DN68206_c0_g1_i1",
       "unconstrained":0
      },
     "C12_1_Isoctenus_aff_ordinario_female_G_IBSP_221742_clean_trinity_Trinity_TRINITY_DN167_c0_g1_i5":{
       "MG94xREV with separate rates for branch sets":0.0264574748669345,
       "Nucleotide GTR":0.03807758834423933,
       "constrained":0.0150402355266845,
       "original name":"C12.1_Isoctenus_aff_ordinario_female_G_IBSP_221742_clean_trinity_Trinity_TRINITY_DN167_c0_g1_i5",
       "unconstrained":0.02363521314664114
      },
     "C12_1_Isoctenus_sp_female_F_IBSP_221743_clean_trinity_Trinity_TRINITY_DN2656_c0_g1_i1":{
       "MG94xREV with separate rates for branch sets":0,
       "Nucleotide GTR":0,
       "constrained":0,
       "original name":"C12.1_Isoctenus_sp_female_F_IBSP_221743_clean_trinity_Trinity_TRINITY_DN2656_c0_g1_i1",
       "unconstrained":0
      },
     "C12_1_Leptoctenus_byrrhus_female_tjc00136_clean_trinity_Trinity_TRINITY_DN2803_c0_g1_i1":{
       "MG94xREV with separate rates for branch sets":0.01838967829033664,
       "Nucleotide GTR":0.0171868854468237,
       "constrained":0.006201195798675156,
       "original name":"C12.1_Leptoctenus_byrrhus_female_tjc00136_clean_trinity_Trinity_TRINITY_DN2803_c0_g1_i1",
       "unconstrained":0.006659975027369491
      },
     "C12_1_Phoneutria_nigriventer_female_H_IBSP_221739_clean_trinity_Trinity_TRINITY_DN417_c0_g1_i2":{
       "MG94xREV with separate rates for branch sets":0,
       "Nucleotide GTR":0,
       "constrained":0,
       "original name":"C12.1_Phoneutria_nigriventer_female_H_IBSP_221739_clean_trinity_Trinity_TRINITY_DN417_c0_g1_i2",
       "unconstrained":0
      },
     "C12_1_Phoneutria_nigriventer_female_I_IBSP_221740_clean_trinity_Trinity_TRINITY_DN49_c0_g1_i4":{
       "MG94xREV with separate rates for branch sets":0.02777307541999615,
       "Nucleotide GTR":0.02564151357179325,
       "constrained":0.009647230604554399,
       "original name":"C12.1_Phoneutria_nigriventer_female_I_IBSP_221740_clean_trinity_Trinity_TRINITY_DN49_c0_g1_i4",
       "unconstrained":0.0109672432087415
      },
     "C12_1_Phoneutria_nigriventer_female_J_IBSP_221741_clean_trinity_Trinity_TRINITY_DN218_c0_g1_i10":{
       "MG94xREV with separate rates for branch sets":0.009096848119988636,
       "Nucleotide GTR":0.008512793767401645,
       "constrained":0.003016073561304345,
       "original name":"C12.1_Phoneutria_nigriventer_female_J_IBSP_221741_clean_trinity_Trinity_TRINITY_DN218_c0_g1_i10",
       "unconstrained":0.003071887470966525
      },
     "C12_1_Phoneutria_nigriventer_male_B_IBSP_214013_clean_trinity_Trinity_TRINITY_DN2881_c0_g1_i2":{
       "MG94xREV with separate rates for branch sets":0.02800330407221223,
       "Nucleotide GTR":0.02620233512907057,
       "constrained":0.009325155511020065,
       "original name":"C12.1_Phoneutria_nigriventer_male_B_IBSP_214013_clean_trinity_Trinity_TRINITY_DN2881_c0_g1_i2",
       "unconstrained":0.009400133762992197
      },
     "C12_1_Phoneutria_nigriventer_male_C_IBSP_214014_clean_trinity_Trinity_TRINITY_DN407_c0_g2_i2":{
       "MG94xREV with separate rates for branch sets":0.03712562684946504,
       "Nucleotide GTR":0.03469531615693539,
       "constrained":0.01357477124535646,
       "original name":"C12.1_Phoneutria_nigriventer_male_C_IBSP_214014_clean_trinity_Trinity_TRINITY_DN407_c0_g2_i2",
       "unconstrained":0.01632771025230706
      },
     "C12_1_Phoneutria_nigriventer_sra_clean_trinity_Trinity_TRINITY_DN26_c0_g1_i1":{
       "MG94xREV with separate rates for branch sets":0.01857287399985925,
       "Nucleotide GTR":0.01765937631563127,
       "constrained":0.006645291592220741,
       "original name":"C12.1_Phoneutria_nigriventer_sra_clean_trinity_Trinity_TRINITY_DN26_c0_g1_i1",
       "unconstrained":0.007192989335596526
      },
     "C14_0_Anahita_punctulata_male_tjc00297_clean_trinity_Trinity_TRINITY_DN76_c2_g1_i2":{
       "MG94xREV with separate rates for branch sets":0.03102346088432899,
       "Nucleotide GTR":0.03341495270357711,
       "constrained":0.01261412987995317,
       "original name":"C14.0_Anahita_punctulata_male_tjc00297_clean_trinity_Trinity_TRINITY_DN76_c2_g1_i2",
       "unconstrained":0.01596724190730536
      },
     "C14_0_Anahita_punctulata_sra_clean_trinity_Trinity_TRINITY_DN5443_c0_g1_i2":{
       "MG94xREV with separate rates for branch sets":0.2135225566418123,
       "Nucleotide GTR":0.1960235873452484,
       "constrained":0.1302820260147494,
       "original name":"C14.0_Anahita_punctulata_sra_clean_trinity_Trinity_TRINITY_DN5443_c0_g1_i2",
       "unconstrained":0.1918317364643363
      },
     "C14_0_ArachnoserverCDS_Gene_63as_omega_ctenitoxin_Pn1a_gb_X73155_cDNA_sequence_of_a_toxin_from_the_venom_gland_of_the_spider_Phoneutria_nigriventer":{
       "MG94xREV with separate rates for branch sets":0,
       "Nucleotide GTR":0.009779682050260355,
       "constrained":0,
       "original name":"C14.0_ArachnoserverCDS_Gene_63as_omega-ctenitoxin-Pn1a_gb_X73155_cDNA_sequence_of_a_toxin_from_the_venom_gland_of_the_spider_Phoneutria_nigriventer",
       "unconstrained":0
      },
     "C14_0_ArachnoserverCDS_Gene_70as_omega_ctenitoxin_Pn3b_cDNA_sequence_of_a_toxin_from_the_venom_gland_of_the_spider_Phoneutria_nigriventer":{
       "MG94xREV with separate rates for branch sets":0.03863900856768758,
       "Nucleotide GTR":0.03733411299149429,
       "constrained":0.01388823252177624,
       "original name":"C14.0_ArachnoserverCDS_Gene_70as_omega-ctenitoxin-Pn3b_cDNA_sequence_of_a_toxin_from_the_venom_gland_of_the_spider_Phoneutria_nigriventer",
       "unconstrained":0.01427357036560147
      },
     "C14_0_Ctenus_captiosis_female_tjc00311_clean_trinity_Trinity_TRINITY_DN3195_c0_g1_i1":{
       "MG94xREV with separate rates for branch sets":0.01009760565839892,
       "Nucleotide GTR":0,
       "constrained":0.003642137270046988,
       "original name":"C14.0_Ctenus_captiosis_female_tjc00311_clean_trinity_Trinity_TRINITY_DN3195_c0_g1_i1",
       "unconstrained":0.003851344501285073
      },
     "C14_0_Ctenus_captiosis_female_tjc00311_clean_trinity_Trinity_TRINITY_DN3195_c0_g2_i3":{
       "MG94xREV with separate rates for branch sets":0,
       "Nucleotide GTR":0,
       "constrained":0,
       "original name":"C14.0_Ctenus_captiosis_female_tjc00311_clean_trinity_Trinity_TRINITY_DN3195_c0_g2_i3",
       "unconstrained":0
      },
     "C14_0_Ctenus_corniger_sra_clean_trinity_Trinity_TRINITY_DN5409_c0_g1_i1":{
       "MG94xREV with separate rates for branch sets":0.3166818160578718,
       "Nucleotide GTR":0.2548627268005535,
       "constrained":0.1316931158422677,
       "original name":"C14.0_Ctenus_corniger_sra_clean_trinity_Trinity_TRINITY_DN5409_c0_g1_i1",
       "unconstrained":0.3790453357129453
      },
     "C14_0_Ctenus_exlineae_female_tjc00245_clean_trinity_Trinity_TRINITY_DN2573_c0_g2_i2":{
       "MG94xREV with separate rates for branch sets":0.00938163262693722,
       "Nucleotide GTR":0.008854251700401989,
       "constrained":0.003283576957315364,
       "original name":"C14.0_Ctenus_exlineae_female_tjc00245_clean_trinity_Trinity_TRINITY_DN2573_c0_g2_i2",
       "unconstrained":0.003125576979959601
      },
     "C14_0_Ctenus_hibernalis_male_tjc00148_clean_trinity_Trinity_TRINITY_DN234_c0_g1_i3":{
       "MG94xREV with separate rates for branch sets":0,
       "Nucleotide GTR":0,
       "constrained":0,
       "original name":"C14.0_Ctenus_hibernalis_male_tjc00148_clean_trinity_Trinity_TRINITY_DN234_c0_g1_i3",
       "unconstrained":0
      },
     "C14_0_Dolomedes_triton_sra_clean_trinity_Trinity_TRINITY_DN1_c0_g1_i13":{
       "MG94xREV with separate rates for branch sets":0.2863834169390259,
       "Nucleotide GTR":0.2546708368882582,
       "constrained":0.1606987309610054,
       "original name":"C14.0_Dolomedes_triton_sra_clean_trinity_Trinity_TRINITY_DN1_c0_g1_i13",
       "unconstrained":0.2452034299277915
      },
     "C14_0_Fecenia_protensa_sra_clean_trinity_Trinity_TRINITY_DN8394_c0_g1_i1":{
       "MG94xREV with separate rates for branch sets":0.1812434426142435,
       "Nucleotide GTR":0.1433495630448136,
       "constrained":0.08401501443826866,
       "original name":"C14.0_Fecenia_protensa_sra_clean_trinity_Trinity_TRINITY_DN8394_c0_g1_i1",
       "unconstrained":0.07340179161189667
      },
     "C14_0_Isoctenus_sp_female_F_IBSP_221743_clean_trinity_Trinity_TRINITY_DN56695_c0_g1_i1":{
       "MG94xREV with separate rates for branch sets":0.01006815848713316,
       "Nucleotide GTR":0.04514605017143843,
       "constrained":0.004926382424267061,
       "original name":"C14.0_Isoctenus_sp_female_F_IBSP_221743_clean_trinity_Trinity_TRINITY_DN56695_c0_g1_i1",
       "unconstrained":0.02105121545204493
      },
     "C14_0_Isoctenus_sp_female_F_IBSP_221743_clean_trinity_Trinity_TRINITY_DN625_c0_g1_i2":{
       "MG94xREV with separate rates for branch sets":0.01803923656361725,
       "Nucleotide GTR":0.01716900199228607,
       "constrained":0.00611455301461547,
       "original name":"C14.0_Isoctenus_sp_female_F_IBSP_221743_clean_trinity_Trinity_TRINITY_DN625_c0_g1_i2",
       "unconstrained":0.006261523793558509
      },
     "C14_0_Leptoctenus_byrrhus_male_tjc00213_clean_trinity_Trinity_TRINITY_DN638_c0_g1_i5":{
       "MG94xREV with separate rates for branch sets":0.0208661908932363,
       "Nucleotide GTR":0.02439896260936102,
       "constrained":0.008150170523229616,
       "original name":"C14.0_Leptoctenus_byrrhus_male_tjc00213_clean_trinity_Trinity_TRINITY_DN638_c0_g1_i5",
       "unconstrained":0.009054280797330002
      },
     "C14_0_Phoneutria_nigriventer_female_H_IBSP_221739_clean_trinity_Trinity_TRINITY_DN84_c0_g1_i2":{
       "MG94xREV with separate rates for branch sets":0.03189890120560623,
       "Nucleotide GTR":0.02125254220727202,
       "constrained":0.009665512491320105,
       "original name":"C14.0_Phoneutria_nigriventer_female_H_IBSP_221739_clean_trinity_Trinity_TRINITY_DN84_c0_g1_i2",
       "unconstrained":0.008839236409577364
      },
     "C14_0_Phoneutria_nigriventer_female_I_IBSP_221740_clean_trinity_Trinity_TRINITY_DN55_c0_g1_i3":{
       "MG94xREV with separate rates for branch sets":0.01893752472888257,
       "Nucleotide GTR":0.01791811660051289,
       "constrained":0.006813772811537802,
       "original name":"C14.0_Phoneutria_nigriventer_female_I_IBSP_221740_clean_trinity_Trinity_TRINITY_DN55_c0_g1_i3",
       "unconstrained":0.007384816302715328
      },
     "C14_0_Phoneutria_nigriventer_female_I_IBSP_221740_clean_trinity_Trinity_TRINITY_DN79_c0_g1_i1":{
       "MG94xREV with separate rates for branch sets":0,
       "Nucleotide GTR":0,
       "constrained":0,
       "original name":"C14.0_Phoneutria_nigriventer_female_I_IBSP_221740_clean_trinity_Trinity_TRINITY_DN79_c0_g1_i1",
       "unconstrained":0
      },
     "C14_0_Phoneutria_nigriventer_female_J_IBSP_221741_clean_trinity_Trinity_TRINITY_DN76_c0_g3_i1":{
       "MG94xREV with separate rates for branch sets":0.3120092325702019,
       "Nucleotide GTR":0.2118358686423786,
       "constrained":0.1246413500412275,
       "original name":"C14.0_Phoneutria_nigriventer_female_J_IBSP_221741_clean_trinity_Trinity_TRINITY_DN76_c0_g3_i1",
       "unconstrained":0.1188369710445803
      },
     "C14_0_Phoneutria_nigriventer_male_A_IBSP_214012_clean_trinity_Trinity_TRINITY_DN102_c0_g1_i6":{
       "MG94xREV with separate rates for branch sets":0,
       "Nucleotide GTR":0,
       "constrained":0,
       "original name":"C14.0_Phoneutria_nigriventer_male_A_IBSP_214012_clean_trinity_Trinity_TRINITY_DN102_c0_g1_i6",
       "unconstrained":0
      },
     "C14_0_Phoneutria_nigriventer_male_A_IBSP_214012_clean_trinity_Trinity_TRINITY_DN102_c0_g3_i5":{
       "MG94xREV with separate rates for branch sets":0.009593460978294608,
       "Nucleotide GTR":0.009011363700851684,
       "constrained":0.003465279255822283,
       "original name":"C14.0_Phoneutria_nigriventer_male_A_IBSP_214012_clean_trinity_Trinity_TRINITY_DN102_c0_g3_i5",
       "unconstrained":0.0035565852663349
      },
     "C14_0_Phoneutria_nigriventer_male_B_IBSP_214013_clean_trinity_Trinity_TRINITY_DN244_c0_g1_i1":{
       "MG94xREV with separate rates for branch sets":0.01994873424339081,
       "Nucleotide GTR":0.02597170741043006,
       "constrained":0.009324042612669479,
       "original name":"C14.0_Phoneutria_nigriventer_male_B_IBSP_214013_clean_trinity_Trinity_TRINITY_DN244_c0_g1_i1",
       "unconstrained":0.01118150492761095
      },
     "C14_0_Phoneutria_nigriventer_male_C_IBSP_214014_clean_trinity_Trinity_TRINITY_DN103_c0_g1_i9":{
       "MG94xREV with separate rates for branch sets":0.00970099361368639,
       "Nucleotide GTR":0.009151593889144121,
       "constrained":0.003424819412702632,
       "original name":"C14.0_Phoneutria_nigriventer_male_C_IBSP_214014_clean_trinity_Trinity_TRINITY_DN103_c0_g1_i9",
       "unconstrained":0.003348182192490245
      },
     "C14_0_Phoneutria_nigriventer_male_C_IBSP_214014_clean_trinity_Trinity_TRINITY_DN103_c1_g1_i7":{
       "MG94xREV with separate rates for branch sets":0.009292242280296332,
       "Nucleotide GTR":0.008848713008769767,
       "constrained":0.003268457981672641,
       "original name":"C14.0_Phoneutria_nigriventer_male_C_IBSP_214014_clean_trinity_Trinity_TRINITY_DN103_c1_g1_i7",
       "unconstrained":0.003375254707200607
      },
     "C14_0_Sosippus_placidus_sra_clean_trinity_Trinity_TRINITY_DN357_c0_g1_i3":{
       "MG94xREV with separate rates for branch sets":0.2932834576645254,
       "Nucleotide GTR":0.2545938882388973,
       "constrained":0.1590004261933831,
       "original name":"C14.0_Sosippus_placidus_sra_clean_trinity_Trinity_TRINITY_DN357_c0_g1_i3",
       "unconstrained":0.1555931841676144
      },
     "C14_0_Thomisus_spectabilis_sra_clean_trinity_Trinity_TRINITY_DN824_c0_g1_i1":{
       "MG94xREV with separate rates for branch sets":0.3966338282828989,
       "Nucleotide GTR":0.2726292366855233,
       "constrained":0.2029725353701484,
       "original name":"C14.0_Thomisus_spectabilis_sra_clean_trinity_Trinity_TRINITY_DN824_c0_g1_i1",
       "unconstrained":1.027921840186754
      },
     "C6_0_Anahita_punctulata_male_tjc00297_clean_trinity_Trinity_TRINITY_DN15593_c0_g1_i1":{
       "MG94xREV with separate rates for branch sets":0.3899186669073222,
       "Nucleotide GTR":0.2662668391029034,
       "constrained":0.1463165892946497,
       "original name":"C6.0_Anahita_punctulata_male_tjc00297_clean_trinity_Trinity_TRINITY_DN15593_c0_g1_i1",
       "unconstrained":0.1142079485627985
      },
     "C6_0_Anahita_punctulata_male_tjc00297_clean_trinity_Trinity_TRINITY_DN20627_c0_g1_i1":{
       "MG94xREV with separate rates for branch sets":0,
       "Nucleotide GTR":0,
       "constrained":0,
       "original name":"C6.0_Anahita_punctulata_male_tjc00297_clean_trinity_Trinity_TRINITY_DN20627_c0_g1_i1",
       "unconstrained":0
      },
     "C6_0_Anahita_punctulata_sra_clean_trinity_Trinity_TRINITY_DN134_c0_g1_i2":{
       "MG94xREV with separate rates for branch sets":0.2269029803469987,
       "Nucleotide GTR":0.2255332887466552,
       "constrained":0.07787553773657237,
       "original name":"C6.0_Anahita_punctulata_sra_clean_trinity_Trinity_TRINITY_DN134_c0_g1_i2",
       "unconstrained":0.0634832472228047
      },
     "C6_0_Anahita_punctulata_sra_clean_trinity_Trinity_TRINITY_DN37697_c0_g1_i1":{
       "MG94xREV with separate rates for branch sets":0.09652721009622928,
       "Nucleotide GTR":0.10812384765819,
       "constrained":0.03509940067514094,
       "original name":"C6.0_Anahita_punctulata_sra_clean_trinity_Trinity_TRINITY_DN37697_c0_g1_i1",
       "unconstrained":0.03225492599111866
      },
     "C6_0_Ctenus_captiosis_female_tjc00305_clean_trinity_Trinity_TRINITY_DN3325_c0_g2_i9":{
       "MG94xREV with separate rates for branch sets":0.03754302463748537,
       "Nucleotide GTR":0.03499477231145697,
       "constrained":0.01478736703682271,
       "original name":"C6.0_Ctenus_captiosis_female_tjc00305_clean_trinity_Trinity_TRINITY_DN3325_c0_g2_i9",
       "unconstrained":0.01583240281838373
      },
     "C6_0_Ctenus_captiosis_female_tjc00305_clean_trinity_Trinity_TRINITY_DN3446_c0_g1_i2":{
       "MG94xREV with separate rates for branch sets":0.0897619261718276,
       "Nucleotide GTR":0.08511214056781603,
       "constrained":0.03045620064972489,
       "original name":"C6.0_Ctenus_captiosis_female_tjc00305_clean_trinity_Trinity_TRINITY_DN3446_c0_g1_i2",
       "unconstrained":0.02992711225609609
      },
     "C6_0_Ctenus_captiosis_female_tjc00305_clean_trinity_Trinity_TRINITY_DN5829_c0_g1_i1":{
       "MG94xREV with separate rates for branch sets":0,
       "Nucleotide GTR":0,
       "constrained":0,
       "original name":"C6.0_Ctenus_captiosis_female_tjc00305_clean_trinity_Trinity_TRINITY_DN5829_c0_g1_i1",
       "unconstrained":0
      },
     "C6_0_Ctenus_captiosis_female_tjc00311_clean_trinity_Trinity_TRINITY_DN247_c0_g3_i1":{
       "MG94xREV with separate rates for branch sets":0,
       "Nucleotide GTR":0,
       "constrained":0,
       "original name":"C6.0_Ctenus_captiosis_female_tjc00311_clean_trinity_Trinity_TRINITY_DN247_c0_g3_i1",
       "unconstrained":0
      },
     "C6_0_Ctenus_captiosis_female_tjc00311_clean_trinity_Trinity_TRINITY_DN294_c0_g2_i3":{
       "MG94xREV with separate rates for branch sets":0.3797735688905352,
       "Nucleotide GTR":0.3076373411309569,
       "constrained":0.765217863594288,
       "original name":"C6.0_Ctenus_captiosis_female_tjc00311_clean_trinity_Trinity_TRINITY_DN294_c0_g2_i3",
       "unconstrained":0.7548627504143073
      },
     "C6_0_Ctenus_captiosis_male_tjc00306_clean_trinity_Trinity_TRINITY_DN1264_c0_g1_i5":{
       "MG94xREV with separate rates for branch sets":0.04991315516868248,
       "Nucleotide GTR":0.05036582787741331,
       "constrained":0.02055822098711307,
       "original name":"C6.0_Ctenus_captiosis_male_tjc00306_clean_trinity_Trinity_TRINITY_DN1264_c0_g1_i5",
       "unconstrained":0.02694174576893185
      },
     "C6_0_Ctenus_corniger_sra_clean_trinity_Trinity_TRINITY_DN108225_c0_g1_i1":{
       "MG94xREV with separate rates for branch sets":0,
       "Nucleotide GTR":0,
       "constrained":0,
       "original name":"C6.0_Ctenus_corniger_sra_clean_trinity_Trinity_TRINITY_DN108225_c0_g1_i1",
       "unconstrained":0
      },
     "C6_0_Ctenus_corniger_sra_clean_trinity_Trinity_TRINITY_DN33470_c0_g1_i1":{
       "MG94xREV with separate rates for branch sets":0.5696381990868727,
       "Nucleotide GTR":0.4255410610213783,
       "constrained":0.6339935524555508,
       "original name":"C6.0_Ctenus_corniger_sra_clean_trinity_Trinity_TRINITY_DN33470_c0_g1_i1",
       "unconstrained":0.868392422303974
      },
     "C6_0_Ctenus_corniger_sra_clean_trinity_Trinity_TRINITY_DN73648_c0_g1_i1":{
       "MG94xREV with separate rates for branch sets":0.6122522030379973,
       "Nucleotide GTR":0.3130258539832654,
       "constrained":0.322729120169802,
       "original name":"C6.0_Ctenus_corniger_sra_clean_trinity_Trinity_TRINITY_DN73648_c0_g1_i1",
       "unconstrained":0.3592757432494436
      },
     "C6_0_Ctenus_corniger_sra_clean_trinity_Trinity_TRINITY_DN76_c0_g2_i2":{
       "MG94xREV with separate rates for branch sets":0.3095338813246523,
       "Nucleotide GTR":0.2373299497183785,
       "constrained":0.1986486380699592,
       "original name":"C6.0_Ctenus_corniger_sra_clean_trinity_Trinity_TRINITY_DN76_c0_g2_i2",
       "unconstrained":0.2274890979516119
      },
     "C6_0_Ctenus_corniger_sra_clean_trinity_Trinity_TRINITY_DN76_c0_g3_i1":{
       "MG94xREV with separate rates for branch sets":0.5409444234823946,
       "Nucleotide GTR":0.5267973016448289,
       "constrained":1.571467246137578,
       "original name":"C6.0_Ctenus_corniger_sra_clean_trinity_Trinity_TRINITY_DN76_c0_g3_i1",
       "unconstrained":1.211824840129092
      },
     "C6_0_Ctenus_corniger_sra_clean_trinity_Trinity_TRINITY_DN76_c1_g1_i1":{
       "MG94xREV with separate rates for branch sets":0.05750444484651403,
       "Nucleotide GTR":0.1471168677934231,
       "constrained":0.03977231804828538,
       "original name":"C6.0_Ctenus_corniger_sra_clean_trinity_Trinity_TRINITY_DN76_c1_g1_i1",
       "unconstrained":0.03803165271455428
      },
     "C6_0_Ctenus_corniger_sra_clean_trinity_Trinity_TRINITY_DN82896_c0_g1_i1":{
       "MG94xREV with separate rates for branch sets":0.07003945064283408,
       "Nucleotide GTR":0,
       "constrained":0.02601181810641968,
       "original name":"C6.0_Ctenus_corniger_sra_clean_trinity_Trinity_TRINITY_DN82896_c0_g1_i1",
       "unconstrained":0.01547266285524842
      },
     "C6_0_Ctenus_corniger_sra_clean_trinity_Trinity_TRINITY_DN877_c0_g1_i1":{
       "MG94xREV with separate rates for branch sets":0.2223168690507932,
       "Nucleotide GTR":0.2244998908257432,
       "constrained":0.1015077265532349,
       "original name":"C6.0_Ctenus_corniger_sra_clean_trinity_Trinity_TRINITY_DN877_c0_g1_i1",
       "unconstrained":0.1245903695335085
      },
     "C6_0_Ctenus_corniger_sra_clean_trinity_Trinity_TRINITY_DN877_c0_g2_i1":{
       "MG94xREV with separate rates for branch sets":0.6573745418639549,
       "Nucleotide GTR":0.4252807139814183,
       "constrained":0.5539225985029018,
       "original name":"C6.0_Ctenus_corniger_sra_clean_trinity_Trinity_TRINITY_DN877_c0_g2_i1",
       "unconstrained":0.5063156543728858
      },
     "C6_0_Ctenus_corniger_sra_clean_trinity_Trinity_TRINITY_DN88_c1_g1_i1":{
       "MG94xREV with separate rates for branch sets":0.6663621459452916,
       "Nucleotide GTR":0.5575751649114667,
       "constrained":1.608806857636121,
       "original name":"C6.0_Ctenus_corniger_sra_clean_trinity_Trinity_TRINITY_DN88_c1_g1_i1",
       "unconstrained":1.512097383994173
      },
     "C6_0_Ctenus_corniger_sra_clean_trinity_Trinity_TRINITY_DN9745_c0_g1_i1":{
       "MG94xREV with separate rates for branch sets":0.4268455932360485,
       "Nucleotide GTR":0.3475587234395625,
       "constrained":0.1897366926432864,
       "original name":"C6.0_Ctenus_corniger_sra_clean_trinity_Trinity_TRINITY_DN9745_c0_g1_i1",
       "unconstrained":0.3089185623593552
      },
     "C6_0_Ctenus_exlineae_female_tjc00244_clean_trinity_Trinity_TRINITY_DN2484_c2_g1_i3":{
       "MG94xREV with separate rates for branch sets":0,
       "Nucleotide GTR":0,
       "constrained":0,
       "original name":"C6.0_Ctenus_exlineae_female_tjc00244_clean_trinity_Trinity_TRINITY_DN2484_c2_g1_i3",
       "unconstrained":0
      },
     "C6_0_Ctenus_exlineae_female_tjc00244_clean_trinity_Trinity_TRINITY_DN69_c0_g1_i1":{
       "MG94xREV with separate rates for branch sets":0,
       "Nucleotide GTR":0,
       "constrained":0,
       "original name":"C6.0_Ctenus_exlineae_female_tjc00244_clean_trinity_Trinity_TRINITY_DN69_c0_g1_i1",
       "unconstrained":0
      },
     "C6_0_Ctenus_exlineae_female_tjc00244_clean_trinity_Trinity_TRINITY_DN7173_c0_g3_i2":{
       "MG94xREV with separate rates for branch sets":0,
       "Nucleotide GTR":0,
       "constrained":0,
       "original name":"C6.0_Ctenus_exlineae_female_tjc00244_clean_trinity_Trinity_TRINITY_DN7173_c0_g3_i2",
       "unconstrained":0
      },
     "C6_0_Ctenus_exlineae_female_tjc00247_clean_trinity_Trinity_TRINITY_DN553_c0_g1_i5":{
       "MG94xREV with separate rates for branch sets":0.01187170933748034,
       "Nucleotide GTR":0.01211276076211458,
       "constrained":0.004274646058326647,
       "original name":"C6.0_Ctenus_exlineae_female_tjc00247_clean_trinity_Trinity_TRINITY_DN553_c0_g1_i5",
       "unconstrained":0.004105908258921673
      },
     "C6_0_Ctenus_exlineae_male_tjc00246_clean_trinity_Trinity_TRINITY_DN1013_c0_g1_i1":{
       "MG94xREV with separate rates for branch sets":0.01204593115715866,
       "Nucleotide GTR":0.01197410416035525,
       "constrained":0.004523215386964237,
       "original name":"C6.0_Ctenus_exlineae_male_tjc00246_clean_trinity_Trinity_TRINITY_DN1013_c0_g1_i1",
       "unconstrained":0.004804205420115597
      },
     "C6_0_Ctenus_hibernalis_female_4926_BCB_0001_clean_trinity_Trinity_TRINITY_DN73_c0_g1_i1":{
       "MG94xREV with separate rates for branch sets":0.03803749732293055,
       "Nucleotide GTR":0.03940523862953314,
       "constrained":0.01344193209280567,
       "original name":"C6.0_Ctenus_hibernalis_female_4926_BCB_0001_clean_trinity_Trinity_TRINITY_DN73_c0_g1_i1",
       "unconstrained":0.01311335620301549
      },
     "C6_0_Ctenus_hibernalis_female_tjc00091_clean_trinity_Trinity_TRINITY_DN2047_c0_g1_i4":{
       "MG94xREV with separate rates for branch sets":0,
       "Nucleotide GTR":0,
       "constrained":0,
       "original name":"C6.0_Ctenus_hibernalis_female_tjc00091_clean_trinity_Trinity_TRINITY_DN2047_c0_g1_i4",
       "unconstrained":0
      },
     "C6_0_Ctenus_hibernalis_female_tjc00092_clean_trinity_Trinity_TRINITY_DN687_c0_g1_i2":{
       "MG94xREV with separate rates for branch sets":0.03396298378371562,
       "Nucleotide GTR":0.0367062664692995,
       "constrained":0.01265596235414684,
       "original name":"C6.0_Ctenus_hibernalis_female_tjc00092_clean_trinity_Trinity_TRINITY_DN687_c0_g1_i2",
       "unconstrained":0.01101409471899319
      },
     "C6_0_Ctenus_hibernalis_male_tjc00148_clean_trinity_Trinity_TRINITY_DN26_c1_g1_i1":{
       "MG94xREV with separate rates for branch sets":0,
       "Nucleotide GTR":0,
       "constrained":0,
       "original name":"C6.0_Ctenus_hibernalis_male_tjc00148_clean_trinity_Trinity_TRINITY_DN26_c1_g1_i1",
       "unconstrained":0
      },
     "C6_0_Ctenus_hibernalis_male_tjc00148_clean_trinity_Trinity_TRINITY_DN829_c0_g1_i1":{
       "MG94xREV with separate rates for branch sets":0.06339836032425726,
       "Nucleotide GTR":0.05931166443182123,
       "constrained":0.02420934477365056,
       "original name":"C6.0_Ctenus_hibernalis_male_tjc00148_clean_trinity_Trinity_TRINITY_DN829_c0_g1_i1",
       "unconstrained":0.02412570853760557
      },
     "C6_0_Dolomedes_triton_sra_clean_trinity_Trinity_TRINITY_DN687_c0_g1_i1":{
       "MG94xREV with separate rates for branch sets":0.02183432144280109,
       "Nucleotide GTR":0.0275665334064474,
       "constrained":0.005351557526526585,
       "original name":"C6.0_Dolomedes_triton_sra_clean_trinity_Trinity_TRINITY_DN687_c0_g1_i1",
       "unconstrained":0.004873565719754504
      },
     "C6_0_Fecenia_protensa_sra_clean_trinity_Trinity_TRINITY_DN1579_c0_g1_i1":{
       "MG94xREV with separate rates for branch sets":0.2198701384565305,
       "Nucleotide GTR":0.2045521888647875,
       "constrained":0.09473236241730766,
       "original name":"C6.0_Fecenia_protensa_sra_clean_trinity_Trinity_TRINITY_DN1579_c0_g1_i1",
       "unconstrained":0.09369241288652454
      },
     "C6_0_Habronattus_signatus_sra_clean_trinity_Trinity_TRINITY_DN1109_c0_g1_i1":{
       "MG94xREV with separate rates for branch sets":0.8754805674792924,
       "Nucleotide GTR":0.4942283850014884,
       "constrained":0.8584792934396503,
       "original name":"C6.0_Habronattus_signatus_sra_clean_trinity_Trinity_TRINITY_DN1109_c0_g1_i1",
       "unconstrained":1.126239282454636
      },
     "C6_0_Habronattus_signatus_sra_clean_trinity_Trinity_TRINITY_DN21175_c0_g1_i1":{
       "MG94xREV with separate rates for branch sets":0.6569989365927155,
       "Nucleotide GTR":0.4285750208328791,
       "constrained":1.011498538476382,
       "original name":"C6.0_Habronattus_signatus_sra_clean_trinity_Trinity_TRINITY_DN21175_c0_g1_i1",
       "unconstrained":0.9373175561941718
      },
     "C6_0_Habronattus_signatus_sra_clean_trinity_Trinity_TRINITY_DN275_c0_g1_i1":{
       "MG94xREV with separate rates for branch sets":0.3825186279833921,
       "Nucleotide GTR":0.3460871864105115,
       "constrained":0.5002242506356532,
       "original name":"C6.0_Habronattus_signatus_sra_clean_trinity_Trinity_TRINITY_DN275_c0_g1_i1",
       "unconstrained":0.4669199355875762
      },
     "C6_0_Habronattus_signatus_sra_clean_trinity_Trinity_TRINITY_DN3363_c0_g1_i2":{
       "MG94xREV with separate rates for branch sets":0.3881224864474827,
       "Nucleotide GTR":0.3082272039066434,
       "constrained":0.2167117123673377,
       "original name":"C6.0_Habronattus_signatus_sra_clean_trinity_Trinity_TRINITY_DN3363_c0_g1_i2",
       "unconstrained":0.3511295360334223
      },
     "C6_0_Habronattus_signatus_sra_clean_trinity_Trinity_TRINITY_DN50_c0_g1_i1":{
       "MG94xREV with separate rates for branch sets":0,
       "Nucleotide GTR":0.0226625125538519,
       "constrained":0.00788818438642378,
       "original name":"C6.0_Habronattus_signatus_sra_clean_trinity_Trinity_TRINITY_DN50_c0_g1_i1",
       "unconstrained":0.008224285183877167
      },
     "C6_0_Habronattus_signatus_sra_clean_trinity_Trinity_TRINITY_DN50_c0_g2_i1":{
       "MG94xREV with separate rates for branch sets":0.07092892071371641,
       "Nucleotide GTR":0.04819168152959079,
       "constrained":0.01626743126368259,
       "original name":"C6.0_Habronattus_signatus_sra_clean_trinity_Trinity_TRINITY_DN50_c0_g2_i1",
       "unconstrained":0.01472844157286978
      },
     "C6_0_Hibana_sp_sra_clean_trinity_Trinity_TRINITY_DN3345_c0_g1_i1":{
       "MG94xREV with separate rates for branch sets":0.9457980812948535,
       "Nucleotide GTR":0.5487067737425705,
       "constrained":1.862495610803254,
       "original name":"C6.0_Hibana_sp_sra_clean_trinity_Trinity_TRINITY_DN3345_c0_g1_i1",
       "unconstrained":1.799545330379078
      },
     "C6_0_Hibana_sp_sra_clean_trinity_Trinity_TRINITY_DN46_c0_g1_i1":{
       "MG94xREV with separate rates for branch sets":0.9925999699406954,
       "Nucleotide GTR":0.760929326294315,
       "constrained":1.944904506728186,
       "original name":"C6.0_Hibana_sp_sra_clean_trinity_Trinity_TRINITY_DN46_c0_g1_i1",
       "unconstrained":1.59894874912642
      },
     "C6_0_Hibana_sp_sra_clean_trinity_Trinity_TRINITY_DN676_c0_g1_i2":{
       "MG94xREV with separate rates for branch sets":0.8864925429960656,
       "Nucleotide GTR":0.4506740621386265,
       "constrained":1.577980908140082,
       "original name":"C6.0_Hibana_sp_sra_clean_trinity_Trinity_TRINITY_DN676_c0_g1_i2",
       "unconstrained":1.947482373795694
      },
     "C6_0_Hippasa_holmerae_sundaica_sra_clean_trinity_Trinity_TRINITY_DN10504_c0_g1_i1":{
       "MG94xREV with separate rates for branch sets":0.1919710305834766,
       "Nucleotide GTR":0.1609597675323662,
       "constrained":0.06041574077676079,
       "original name":"C6.0_Hippasa_holmerae_sundaica_sra_clean_trinity_Trinity_TRINITY_DN10504_c0_g1_i1",
       "unconstrained":0.0639896626394276
      },
     "C6_0_Homalonychus_theologus_sra_clean_trinity_Trinity_TRINITY_DN624_c0_g1_i1":{
       "MG94xREV with separate rates for branch sets":0.1290555963660126,
       "Nucleotide GTR":0.2522011041515827,
       "constrained":0.04120330579972892,
       "original name":"C6.0_Homalonychus_theologus_sra_clean_trinity_Trinity_TRINITY_DN624_c0_g1_i1",
       "unconstrained":0.04760284094573061
      },
     "C6_0_Isoctenus_aff_ordinario_female_G_IBSP_221742_clean_trinity_Trinity_TRINITY_DN10025_c0_g1_i1":{
       "MG94xREV with separate rates for branch sets":0.01151696502885589,
       "Nucleotide GTR":0.01190317083536443,
       "constrained":0.004474813460982515,
       "original name":"C6.0_Isoctenus_aff_ordinario_female_G_IBSP_221742_clean_trinity_Trinity_TRINITY_DN10025_c0_g1_i1",
       "unconstrained":0.00473876713341294
      },
     "C6_0_Isoctenus_aff_ordinario_female_G_IBSP_221742_clean_trinity_Trinity_TRINITY_DN541_c0_g1_i8":{
       "MG94xREV with separate rates for branch sets":0.2691428809825817,
       "Nucleotide GTR":0.2191148678420606,
       "constrained":0.09443524419968889,
       "original name":"C6.0_Isoctenus_aff_ordinario_female_G_IBSP_221742_clean_trinity_Trinity_TRINITY_DN541_c0_g1_i8",
       "unconstrained":0.0888745798207692
      },
     "C6_0_Isoctenus_sp_female_F_IBSP_221743_clean_trinity_Trinity_TRINITY_DN135_c0_g2_i3":{
       "MG94xREV with separate rates for branch sets":0.01302069685629542,
       "Nucleotide GTR":0.04484848011838473,
       "constrained":0,
       "original name":"C6.0_Isoctenus_sp_female_F_IBSP_221743_clean_trinity_Trinity_TRINITY_DN135_c0_g2_i3",
       "unconstrained":0.01152675162640526
      },
     "C6_0_Isoctenus_sp_female_F_IBSP_221743_clean_trinity_Trinity_TRINITY_DN2318_c0_g1_i1":{
       "MG94xREV with separate rates for branch sets":0.07760771783539237,
       "Nucleotide GTR":0.06689412018898151,
       "constrained":0.02752194786818443,
       "original name":"C6.0_Isoctenus_sp_female_F_IBSP_221743_clean_trinity_Trinity_TRINITY_DN2318_c0_g1_i1",
       "unconstrained":0.02529926960137204
      },
     "C6_0_Isoctenus_sp_female_F_IBSP_221743_clean_trinity_Trinity_TRINITY_DN386_c0_g1_i10":{
       "MG94xREV with separate rates for branch sets":0.1107994102726199,
       "Nucleotide GTR":0.1124356368411237,
       "constrained":0.03531473191666469,
       "original name":"C6.0_Isoctenus_sp_female_F_IBSP_221743_clean_trinity_Trinity_TRINITY_DN386_c0_g1_i10",
       "unconstrained":0.02998460964328214
      },
     "C6_0_Isoctenus_sp_female_F_IBSP_221743_clean_trinity_Trinity_TRINITY_DN5951_c0_g1_i7":{
       "MG94xREV with separate rates for branch sets":0.1373002537027745,
       "Nucleotide GTR":0.1232863525589981,
       "constrained":0.0491509149814319,
       "original name":"C6.0_Isoctenus_sp_female_F_IBSP_221743_clean_trinity_Trinity_TRINITY_DN5951_c0_g1_i7",
       "unconstrained":0.04838011508534071
      },
     "C6_0_Isoctenus_sp_female_F_IBSP_221743_clean_trinity_Trinity_TRINITY_DN7652_c0_g1_i1":{
       "MG94xREV with separate rates for branch sets":0.007611854395741316,
       "Nucleotide GTR":0,
       "constrained":0,
       "original name":"C6.0_Isoctenus_sp_female_F_IBSP_221743_clean_trinity_Trinity_TRINITY_DN7652_c0_g1_i1",
       "unconstrained":0.0005977379052937973
      },
     "C6_0_Leptoctenus_byrrhus_female_tjc00136_clean_trinity_Trinity_TRINITY_DN2659_c0_g1_i1":{
       "MG94xREV with separate rates for branch sets":0.06477811778540819,
       "Nucleotide GTR":0.05994421904906428,
       "constrained":0.03364617208603706,
       "original name":"C6.0_Leptoctenus_byrrhus_female_tjc00136_clean_trinity_Trinity_TRINITY_DN2659_c0_g1_i1",
       "unconstrained":0.04862634906819478
      },
     "C6_0_Misumenoides_formosipes_sra_clean_trinity_Trinity_TRINITY_DN2586_c0_g1_i1":{
       "MG94xREV with separate rates for branch sets":0.2164665460322958,
       "Nucleotide GTR":0.1819902207297764,
       "constrained":0.09325168201509289,
       "original name":"C6.0_Misumenoides_formosipes_sra_clean_trinity_Trinity_TRINITY_DN2586_c0_g1_i1",
       "unconstrained":0.1752291304485858
      },
     "C6_0_Nilus_albocinctus_sra_clean_trinity_Trinity_TRINITY_DN9725_c0_g1_i2":{
       "MG94xREV with separate rates for branch sets":0.4077405854613319,
       "Nucleotide GTR":0.30624768189239,
       "constrained":0.2388633600141915,
       "original name":"C6.0_Nilus_albocinctus_sra_clean_trinity_Trinity_TRINITY_DN9725_c0_g1_i2",
       "unconstrained":0.3102488154298611
      },
     "C6_0_Odo_patricius_sra_clean_trinity_Trinity_TRINITY_DN653_c0_g1_i1":{
       "MG94xREV with separate rates for branch sets":0.6035906378506029,
       "Nucleotide GTR":0.3339636080953607,
       "constrained":2.3797834507159,
       "original name":"C6.0_Odo_patricius_sra_clean_trinity_Trinity_TRINITY_DN653_c0_g1_i1",
       "unconstrained":1.823945815315309
      },
     "C6_0_Odo_patricius_sra_clean_trinity_Trinity_TRINITY_DN72433_c0_g1_i1":{
       "MG94xREV with separate rates for branch sets":0.3280242975240306,
       "Nucleotide GTR":0.3476935890401981,
       "constrained":0.3529478049876425,
       "original name":"C6.0_Odo_patricius_sra_clean_trinity_Trinity_TRINITY_DN72433_c0_g1_i1",
       "unconstrained":0.3766612849295394
      },
     "C6_0_Peucetia_longipalpis_sra_clean_trinity_Trinity_TRINITY_DN8238_c0_g1_i1":{
       "MG94xREV with separate rates for branch sets":1.002101598276898,
       "Nucleotide GTR":0.7471240926479153,
       "constrained":1.666228753497002,
       "original name":"C6.0_Peucetia_longipalpis_sra_clean_trinity_Trinity_TRINITY_DN8238_c0_g1_i1",
       "unconstrained":1.788355094509006
      },
     "C6_0_Phoneutria_nigriventer_female_H_IBSP_221739_clean_trinity_Trinity_TRINITY_DN14050_c0_g1_i8":{
       "MG94xREV with separate rates for branch sets":0.05066489113719022,
       "Nucleotide GTR":0.07116323250104538,
       "constrained":0,
       "original name":"C6.0_Phoneutria_nigriventer_female_H_IBSP_221739_clean_trinity_Trinity_TRINITY_DN14050_c0_g1_i8",
       "unconstrained":0.03492867109669896
      },
     "C6_0_Phoneutria_nigriventer_female_H_IBSP_221739_clean_trinity_Trinity_TRINITY_DN2446_c0_g1_i1":{
       "MG94xREV with separate rates for branch sets":0.01219637648656319,
       "Nucleotide GTR":0.01183563641277294,
       "constrained":0.004382560407250832,
       "original name":"C6.0_Phoneutria_nigriventer_female_H_IBSP_221739_clean_trinity_Trinity_TRINITY_DN2446_c0_g1_i1",
       "unconstrained":0.004129158914261398
      },
     "C6_0_Phoneutria_nigriventer_female_H_IBSP_221739_clean_trinity_Trinity_TRINITY_DN2925_c0_g1_i1":{
       "MG94xREV with separate rates for branch sets":0,
       "Nucleotide GTR":0,
       "constrained":0,
       "original name":"C6.0_Phoneutria_nigriventer_female_H_IBSP_221739_clean_trinity_Trinity_TRINITY_DN2925_c0_g1_i1",
       "unconstrained":0
      },
     "C6_0_Phoneutria_nigriventer_female_H_IBSP_221739_clean_trinity_Trinity_TRINITY_DN2925_c0_g4_i2":{
       "MG94xREV with separate rates for branch sets":0.01192289443205492,
       "Nucleotide GTR":0.01156843066962376,
       "constrained":0.004233762838224049,
       "original name":"C6.0_Phoneutria_nigriventer_female_H_IBSP_221739_clean_trinity_Trinity_TRINITY_DN2925_c0_g4_i2",
       "unconstrained":0.004036573943414337
      },
     "C6_0_Phoneutria_nigriventer_female_H_IBSP_221739_clean_trinity_Trinity_TRINITY_DN3909_c0_g4_i2":{
       "MG94xREV with separate rates for branch sets":0.3803835106883405,
       "Nucleotide GTR":0.3534402811315145,
       "constrained":0.1236236059311854,
       "original name":"C6.0_Phoneutria_nigriventer_female_H_IBSP_221739_clean_trinity_Trinity_TRINITY_DN3909_c0_g4_i2",
       "unconstrained":0.1009869871999225
      },
     "C6_0_Phoneutria_nigriventer_female_H_IBSP_221739_clean_trinity_Trinity_TRINITY_DN76_c0_g1_i1":{
       "MG94xREV with separate rates for branch sets":0.08557043696509993,
       "Nucleotide GTR":0.08881986133355763,
       "constrained":0.04522428552495262,
       "original name":"C6.0_Phoneutria_nigriventer_female_H_IBSP_221739_clean_trinity_Trinity_TRINITY_DN76_c0_g1_i1",
       "unconstrained":0.05505065761102459
      },
     "C6_0_Phoneutria_nigriventer_female_H_IBSP_221739_clean_trinity_Trinity_TRINITY_DN76_c0_g2_i1":{
       "MG94xREV with separate rates for branch sets":0.004050675655042662,
       "Nucleotide GTR":0,
       "constrained":0.003033363237897637,
       "original name":"C6.0_Phoneutria_nigriventer_female_H_IBSP_221739_clean_trinity_Trinity_TRINITY_DN76_c0_g2_i1",
       "unconstrained":0.005179186743645988
      },
     "C6_0_Phoneutria_nigriventer_female_H_IBSP_221739_clean_trinity_Trinity_TRINITY_DN76_c0_g3_i2":{
       "MG94xREV with separate rates for branch sets":0.1290297339369644,
       "Nucleotide GTR":0.09062058883332466,
       "constrained":0.05466855408617165,
       "original name":"C6.0_Phoneutria_nigriventer_female_H_IBSP_221739_clean_trinity_Trinity_TRINITY_DN76_c0_g3_i2",
       "unconstrained":0.04951339326352344
      },
     "C6_0_Phoneutria_nigriventer_female_I_IBSP_221740_clean_trinity_Trinity_TRINITY_DN454_c1_g1_i1":{
       "MG94xREV with separate rates for branch sets":0.01222534568043947,
       "Nucleotide GTR":0.01188156861607103,
       "constrained":0.004960352144357363,
       "original name":"C6.0_Phoneutria_nigriventer_female_I_IBSP_221740_clean_trinity_Trinity_TRINITY_DN454_c1_g1_i1",
       "unconstrained":0.004941054501828143
      },
     "C6_0_Phoneutria_nigriventer_female_I_IBSP_221740_clean_trinity_Trinity_TRINITY_DN8708_c0_g2_i1":{
       "MG94xREV with separate rates for branch sets":0.01333713254708652,
       "Nucleotide GTR":0.01412432495172735,
       "constrained":0.004988975618869489,
       "original name":"C6.0_Phoneutria_nigriventer_female_I_IBSP_221740_clean_trinity_Trinity_TRINITY_DN8708_c0_g2_i1",
       "unconstrained":0.005102885729243628
      },
     "C6_0_Phoneutria_nigriventer_female_I_IBSP_221740_clean_trinity_Trinity_TRINITY_DN978_c0_g1_i1":{
       "MG94xREV with separate rates for branch sets":0.02471264484515277,
       "Nucleotide GTR":0.01929289725258739,
       "constrained":0.009242361199109714,
       "original name":"C6.0_Phoneutria_nigriventer_female_I_IBSP_221740_clean_trinity_Trinity_TRINITY_DN978_c0_g1_i1",
       "unconstrained":0.01045429557258904
      },
     "C6_0_Phoneutria_nigriventer_female_J_IBSP_221741_clean_trinity_Trinity_TRINITY_DN1713_c0_g1_i11":{
       "MG94xREV with separate rates for branch sets":0.01247916394156228,
       "Nucleotide GTR":0.01138837859461174,
       "constrained":0.004465427955319299,
       "original name":"C6.0_Phoneutria_nigriventer_female_J_IBSP_221741_clean_trinity_Trinity_TRINITY_DN1713_c0_g1_i11",
       "unconstrained":0.004372265691568912
      },
     "C6_0_Phoneutria_nigriventer_female_J_IBSP_221741_clean_trinity_Trinity_TRINITY_DN67_c0_g1_i1":{
       "MG94xREV with separate rates for branch sets":0,
       "Nucleotide GTR":0,
       "constrained":0,
       "original name":"C6.0_Phoneutria_nigriventer_female_J_IBSP_221741_clean_trinity_Trinity_TRINITY_DN67_c0_g1_i1",
       "unconstrained":0
      },
     "C6_0_Phoneutria_nigriventer_male_A_IBSP_214012_clean_trinity_Trinity_TRINITY_DN2676_c0_g1_i4":{
       "MG94xREV with separate rates for branch sets":0.4986442652909668,
       "Nucleotide GTR":0.3826934758518422,
       "constrained":0.1754590858011439,
       "original name":"C6.0_Phoneutria_nigriventer_male_A_IBSP_214012_clean_trinity_Trinity_TRINITY_DN2676_c0_g1_i4",
       "unconstrained":0.6699156771522302
      },
     "C6_0_Phoneutria_nigriventer_male_A_IBSP_214012_clean_trinity_Trinity_TRINITY_DN43_c0_g1_i14":{
       "MG94xREV with separate rates for branch sets":0.189402397341257,
       "Nucleotide GTR":0.1791638332764006,
       "constrained":0.06006660861443699,
       "original name":"C6.0_Phoneutria_nigriventer_male_A_IBSP_214012_clean_trinity_Trinity_TRINITY_DN43_c0_g1_i14",
       "unconstrained":0.05103618346189869
      },
     "C6_0_Phoneutria_nigriventer_male_A_IBSP_214012_clean_trinity_Trinity_TRINITY_DN70_c0_g3_i1":{
       "MG94xREV with separate rates for branch sets":0,
       "Nucleotide GTR":0,
       "constrained":0,
       "original name":"C6.0_Phoneutria_nigriventer_male_A_IBSP_214012_clean_trinity_Trinity_TRINITY_DN70_c0_g3_i1",
       "unconstrained":0
      },
     "C6_0_Phoneutria_nigriventer_male_C_IBSP_214014_clean_trinity_Trinity_TRINITY_DN191_c3_g1_i1":{
       "MG94xREV with separate rates for branch sets":0,
       "Nucleotide GTR":0,
       "constrained":0,
       "original name":"C6.0_Phoneutria_nigriventer_male_C_IBSP_214014_clean_trinity_Trinity_TRINITY_DN191_c3_g1_i1",
       "unconstrained":0
      },
     "C6_0_Phoneutria_nigriventer_male_C_IBSP_214014_clean_trinity_Trinity_TRINITY_DN20_c0_g1_i1":{
       "MG94xREV with separate rates for branch sets":0.01150716210197545,
       "Nucleotide GTR":0.01142238107721516,
       "constrained":0.004457616459409659,
       "original name":"C6.0_Phoneutria_nigriventer_male_C_IBSP_214014_clean_trinity_Trinity_TRINITY_DN20_c0_g1_i1",
       "unconstrained":0.004645896709039335
      },
     "C6_0_Phoneutria_nigriventer_male_C_IBSP_214014_clean_trinity_Trinity_TRINITY_DN87_c0_g1_i11":{
       "MG94xREV with separate rates for branch sets":0.01635245092177384,
       "Nucleotide GTR":0.02111350795052278,
       "constrained":0.003112546505020942,
       "original name":"C6.0_Phoneutria_nigriventer_male_C_IBSP_214014_clean_trinity_Trinity_TRINITY_DN87_c0_g1_i11",
       "unconstrained":0
      },
     "C6_0_Phoneutria_nigriventer_sra_clean_trinity_Trinity_TRINITY_DN1135_c1_g2_i1":{
       "MG94xREV with separate rates for branch sets":0,
       "Nucleotide GTR":0.005021458420755464,
       "constrained":0,
       "original name":"C6.0_Phoneutria_nigriventer_sra_clean_trinity_Trinity_TRINITY_DN1135_c1_g2_i1",
       "unconstrained":0
      },
     "C6_0_Phoneutria_nigriventer_sra_clean_trinity_Trinity_TRINITY_DN6_c0_g2_i4":{
       "MG94xREV with separate rates for branch sets":0,
       "Nucleotide GTR":0,
       "constrained":0,
       "original name":"C6.0_Phoneutria_nigriventer_sra_clean_trinity_Trinity_TRINITY_DN6_c0_g2_i4",
       "unconstrained":0
      },
     "C6_0_Phoneutria_nigriventer_sra_clean_trinity_Trinity_TRINITY_DN6_c1_g2_i1":{
       "MG94xREV with separate rates for branch sets":0,
       "Nucleotide GTR":0,
       "constrained":0,
       "original name":"C6.0_Phoneutria_nigriventer_sra_clean_trinity_Trinity_TRINITY_DN6_c1_g2_i1",
       "unconstrained":0
      },
     "C6_0_Sosippus_placidus_sra_clean_trinity_Trinity_TRINITY_DN61408_c0_g1_i1":{
       "MG94xREV with separate rates for branch sets":0.09322814496831261,
       "Nucleotide GTR":0.09076040053223079,
       "constrained":0.03693524776412738,
       "original name":"C6.0_Sosippus_placidus_sra_clean_trinity_Trinity_TRINITY_DN61408_c0_g1_i1",
       "unconstrained":0.05061493424014529
      },
     "C6_0_Sosippus_placidus_sra_clean_trinity_Trinity_TRINITY_DN64687_c0_g1_i1":{
       "MG94xREV with separate rates for branch sets":0.787008656414017,
       "Nucleotide GTR":0.6300887186674209,
       "constrained":1.525318643965799,
       "original name":"C6.0_Sosippus_placidus_sra_clean_trinity_Trinity_TRINITY_DN64687_c0_g1_i1",
       "unconstrained":1.54012559767298
      },
     "C6_0_Sosippus_placidus_sra_clean_trinity_Trinity_TRINITY_DN9158_c0_g1_i1":{
       "MG94xREV with separate rates for branch sets":0.09274627388298851,
       "Nucleotide GTR":0.2691159133963549,
       "constrained":0,
       "original name":"C6.0_Sosippus_placidus_sra_clean_trinity_Trinity_TRINITY_DN9158_c0_g1_i1",
       "unconstrained":0.09180208439558092
      },
     "C8_0_Anahita_punctulata_male_tjc00297_clean_trinity_Trinity_TRINITY_DN147_c0_g1_i1":{
       "MG94xREV with separate rates for branch sets":0.007868528585079653,
       "Nucleotide GTR":0,
       "constrained":0,
       "original name":"C8.0_Anahita_punctulata_male_tjc00297_clean_trinity_Trinity_TRINITY_DN147_c0_g1_i1",
       "unconstrained":0
      },
     "C8_0_Anahita_punctulata_male_tjc00297_clean_trinity_Trinity_TRINITY_DN147_c0_g2_i1":{
       "MG94xREV with separate rates for branch sets":0.008193684617158635,
       "Nucleotide GTR":0.008193272083493033,
       "constrained":0.002823899873923802,
       "original name":"C8.0_Anahita_punctulata_male_tjc00297_clean_trinity_Trinity_TRINITY_DN147_c0_g2_i1",
       "unconstrained":0.002966350556600632
      },
     "C8_0_Anahita_punctulata_male_tjc00297_clean_trinity_Trinity_TRINITY_DN147_c0_g3_i1":{
       "MG94xREV with separate rates for branch sets":0,
       "Nucleotide GTR":0,
       "constrained":0,
       "original name":"C8.0_Anahita_punctulata_male_tjc00297_clean_trinity_Trinity_TRINITY_DN147_c0_g3_i1",
       "unconstrained":0
      },
     "C8_0_Anahita_punctulata_male_tjc00297_clean_trinity_Trinity_TRINITY_DN150_c1_g3_i1":{
       "MG94xREV with separate rates for branch sets":0.1991241433420566,
       "Nucleotide GTR":0.1496376675220105,
       "constrained":0.08244762376281997,
       "original name":"C8.0_Anahita_punctulata_male_tjc00297_clean_trinity_Trinity_TRINITY_DN150_c1_g3_i1",
       "unconstrained":0.08638374084413415
      },
     "C8_0_Anahita_punctulata_male_tjc00297_clean_trinity_Trinity_TRINITY_DN2371_c0_g1_i2":{
       "MG94xREV with separate rates for branch sets":0,
       "Nucleotide GTR":0,
       "constrained":0,
       "original name":"C8.0_Anahita_punctulata_male_tjc00297_clean_trinity_Trinity_TRINITY_DN2371_c0_g1_i2",
       "unconstrained":0
      },
     "C8_0_Anahita_punctulata_male_tjc00297_clean_trinity_Trinity_TRINITY_DN2881_c0_g1_i2":{
       "MG94xREV with separate rates for branch sets":0,
       "Nucleotide GTR":0,
       "constrained":0,
       "original name":"C8.0_Anahita_punctulata_male_tjc00297_clean_trinity_Trinity_TRINITY_DN2881_c0_g1_i2",
       "unconstrained":0
      },
     "C8_0_Anahita_punctulata_male_tjc00297_clean_trinity_Trinity_TRINITY_DN3336_c0_g1_i1":{
       "MG94xREV with separate rates for branch sets":0.02041734171405036,
       "Nucleotide GTR":0.03662307789703265,
       "constrained":0.007315160601287924,
       "original name":"C8.0_Anahita_punctulata_male_tjc00297_clean_trinity_Trinity_TRINITY_DN3336_c0_g1_i1",
       "unconstrained":0.007712822903248088
      },
     "C8_0_Anahita_punctulata_male_tjc00297_clean_trinity_Trinity_TRINITY_DN34_c0_g1_i1":{
       "MG94xREV with separate rates for branch sets":0.1116710668120867,
       "Nucleotide GTR":0.1113404239551515,
       "constrained":0.03276001636949688,
       "original name":"C8.0_Anahita_punctulata_male_tjc00297_clean_trinity_Trinity_TRINITY_DN34_c0_g1_i1",
       "unconstrained":0.0313847635880255
      },
     "C8_0_Anahita_punctulata_male_tjc00297_clean_trinity_Trinity_TRINITY_DN35802_c0_g1_i1":{
       "MG94xREV with separate rates for branch sets":0,
       "Nucleotide GTR":0,
       "constrained":0,
       "original name":"C8.0_Anahita_punctulata_male_tjc00297_clean_trinity_Trinity_TRINITY_DN35802_c0_g1_i1",
       "unconstrained":0
      },
     "C8_0_Anahita_punctulata_male_tjc00297_clean_trinity_Trinity_TRINITY_DN3887_c0_g1_i3":{
       "MG94xREV with separate rates for branch sets":0.01049418697476211,
       "Nucleotide GTR":0.01015251994765498,
       "constrained":0.003963704874390972,
       "original name":"C8.0_Anahita_punctulata_male_tjc00297_clean_trinity_Trinity_TRINITY_DN3887_c0_g1_i3",
       "unconstrained":0.004136093407535889
      },
     "C8_0_Anahita_punctulata_male_tjc00297_clean_trinity_Trinity_TRINITY_DN49084_c0_g1_i1":{
       "MG94xREV with separate rates for branch sets":0.02452185142750635,
       "Nucleotide GTR":0.05876432005717087,
       "constrained":0.009166380154901061,
       "original name":"C8.0_Anahita_punctulata_male_tjc00297_clean_trinity_Trinity_TRINITY_DN49084_c0_g1_i1",
       "unconstrained":0.008347814724045614
      },
     "C8_0_Anahita_punctulata_male_tjc00297_clean_trinity_Trinity_TRINITY_DN49712_c0_g1_i1":{
       "MG94xREV with separate rates for branch sets":0.00936442924237306,
       "Nucleotide GTR":0.008715577415785408,
       "constrained":0.003360172510384226,
       "original name":"C8.0_Anahita_punctulata_male_tjc00297_clean_trinity_Trinity_TRINITY_DN49712_c0_g1_i1",
       "unconstrained":0.003458470101618357
      },
     "C8_0_Anahita_punctulata_male_tjc00297_clean_trinity_Trinity_TRINITY_DN5261_c1_g1_i2":{
       "MG94xREV with separate rates for branch sets":0,
       "Nucleotide GTR":0.06200024221833832,
       "constrained":0,
       "original name":"C8.0_Anahita_punctulata_male_tjc00297_clean_trinity_Trinity_TRINITY_DN5261_c1_g1_i2",
       "unconstrained":0
      },
     "C8_0_Anahita_punctulata_male_tjc00297_clean_trinity_Trinity_TRINITY_DN548_c0_g2_i1":{
       "MG94xREV with separate rates for branch sets":0.1227562483929028,
       "Nucleotide GTR":0.1084106859063423,
       "constrained":0.06628674718836121,
       "original name":"C8.0_Anahita_punctulata_male_tjc00297_clean_trinity_Trinity_TRINITY_DN548_c0_g2_i1",
       "unconstrained":0.102267070805859
      },
     "C8_0_Anahita_punctulata_male_tjc00297_clean_trinity_Trinity_TRINITY_DN58581_c0_g1_i1":{
       "MG94xREV with separate rates for branch sets":0.3797169539562839,
       "Nucleotide GTR":0.2959798194362417,
       "constrained":0.1470759693735586,
       "original name":"C8.0_Anahita_punctulata_male_tjc00297_clean_trinity_Trinity_TRINITY_DN58581_c0_g1_i1",
       "unconstrained":0.5809141624036226
      },
     "C8_0_Anahita_punctulata_male_tjc00297_clean_trinity_Trinity_TRINITY_DN7619_c0_g2_i2":{
       "MG94xREV with separate rates for branch sets":0.01622933782221809,
       "Nucleotide GTR":0.01977203324225858,
       "constrained":0.004111361011703185,
       "original name":"C8.0_Anahita_punctulata_male_tjc00297_clean_trinity_Trinity_TRINITY_DN7619_c0_g2_i2",
       "unconstrained":0.004634854699525859
      },
     "C8_0_Anahita_punctulata_male_tjc00297_clean_trinity_Trinity_TRINITY_DN918_c0_g1_i1":{
       "MG94xREV with separate rates for branch sets":0.02658368397764815,
       "Nucleotide GTR":0.03241621536757446,
       "constrained":0.007486900019888054,
       "original name":"C8.0_Anahita_punctulata_male_tjc00297_clean_trinity_Trinity_TRINITY_DN918_c0_g1_i1",
       "unconstrained":0.00724172979595717
      },
     "C8_0_Anahita_punctulata_male_tjc00297_clean_trinity_Trinity_TRINITY_DN951_c0_g2_i1":{
       "MG94xREV with separate rates for branch sets":0.424006118034892,
       "Nucleotide GTR":0.2963212960114932,
       "constrained":0.1712248996581628,
       "original name":"C8.0_Anahita_punctulata_male_tjc00297_clean_trinity_Trinity_TRINITY_DN951_c0_g2_i1",
       "unconstrained":0.3633519443526012
      },
     "C8_0_Anahita_punctulata_sra_clean_trinity_Trinity_TRINITY_DN292_c0_g1_i1":{
       "MG94xREV with separate rates for branch sets":0.30200513597465,
       "Nucleotide GTR":0.2352780730209223,
       "constrained":0.1607740103765745,
       "original name":"C8.0_Anahita_punctulata_sra_clean_trinity_Trinity_TRINITY_DN292_c0_g1_i1",
       "unconstrained":0.0964905553596218
      },
     "C8_0_Anahita_punctulata_sra_clean_trinity_Trinity_TRINITY_DN354_c0_g2_i1":{
       "MG94xREV with separate rates for branch sets":0.05644501183501358,
       "Nucleotide GTR":0.08343791907037801,
       "constrained":0.001131868847082055,
       "original name":"C8.0_Anahita_punctulata_sra_clean_trinity_Trinity_TRINITY_DN354_c0_g2_i1",
       "unconstrained":0.03215046030101313
      },
     "C8_0_Anahita_punctulata_sra_clean_trinity_Trinity_TRINITY_DN4280_c0_g1_i1":{
       "MG94xREV with separate rates for branch sets":0.1420161059575448,
       "Nucleotide GTR":0.1354024005571221,
       "constrained":0.06627788825199585,
       "original name":"C8.0_Anahita_punctulata_sra_clean_trinity_Trinity_TRINITY_DN4280_c0_g1_i1",
       "unconstrained":0.1045460983833829
      },
     "C8_0_Anahita_punctulata_sra_clean_trinity_Trinity_TRINITY_DN57468_c0_g1_i1":{
       "MG94xREV with separate rates for branch sets":0,
       "Nucleotide GTR":0,
       "constrained":0,
       "original name":"C8.0_Anahita_punctulata_sra_clean_trinity_Trinity_TRINITY_DN57468_c0_g1_i1",
       "unconstrained":0
      },
     "C8_0_Anahita_punctulata_sra_clean_trinity_Trinity_TRINITY_DN8673_c0_g1_i1":{
       "MG94xREV with separate rates for branch sets":0.03840278386390553,
       "Nucleotide GTR":0.02716624188415605,
       "constrained":0.0173536606427303,
       "original name":"C8.0_Anahita_punctulata_sra_clean_trinity_Trinity_TRINITY_DN8673_c0_g1_i1",
       "unconstrained":0.01913253374896642
      },
     "C8_0_ArachnoserverCDS_Gene_20as_kappa_ctenitoxin_Pn1a_gb_AF015663_cDNA_sequence_of_a_toxin_from_the_venom_gland_of_the_spider_Phoneutria_nigriventer":{
       "MG94xREV with separate rates for branch sets":0.01096873728283066,
       "Nucleotide GTR":0.01053651413767153,
       "constrained":0.004174989106257691,
       "original name":"C8.0_ArachnoserverCDS_Gene_20as_kappa-ctenitoxin-Pn1a_gb_AF015663_cDNA_sequence_of_a_toxin_from_the_venom_gland_of_the_spider_Phoneutria_nigriventer",
       "unconstrained":0.004383360826665637
      },
     "C8_0_ArachnoserverCDS_Gene_29as_U9_ctenitoxin_Pn1a_cDNA_sequence_of_a_toxin_from_the_venom_gland_of_the_spider_Phoneutria_nigriventer":{
       "MG94xREV with separate rates for branch sets":0.009792762007941715,
       "Nucleotide GTR":0.009611006856088632,
       "constrained":0.003792913224684587,
       "original name":"C8.0_ArachnoserverCDS_Gene_29as_U9-ctenitoxin-Pn1a_cDNA_sequence_of_a_toxin_from_the_venom_gland_of_the_spider_Phoneutria_nigriventer",
       "unconstrained":0.003989535091217742
      },
     "C8_0_ArachnoserverCDS_Gene_37as_U7_ctenitoxin_Pn1a_cDNA_sequence_of_a_toxin_from_the_venom_gland_of_the_spider_Phoneutria_nigriventer":{
       "MG94xREV with separate rates for branch sets":0,
       "Nucleotide GTR":0,
       "constrained":0,
       "original name":"C8.0_ArachnoserverCDS_Gene_37as_U7-ctenitoxin-Pn1a_cDNA_sequence_of_a_toxin_from_the_venom_gland_of_the_spider_Phoneutria_nigriventer",
       "unconstrained":0
      },
     "C8_0_Ctenus_captiosis_female_tjc00305_clean_trinity_Trinity_TRINITY_DN23233_c0_g1_i5":{
       "MG94xREV with separate rates for branch sets":0,
       "Nucleotide GTR":0,
       "constrained":0,
       "original name":"C8.0_Ctenus_captiosis_female_tjc00305_clean_trinity_Trinity_TRINITY_DN23233_c0_g1_i5",
       "unconstrained":0
      },
     "C8_0_Ctenus_captiosis_female_tjc00305_clean_trinity_Trinity_TRINITY_DN3493_c0_g1_i2":{
       "MG94xREV with separate rates for branch sets":0.01050338898170269,
       "Nucleotide GTR":0.009822695288691676,
       "constrained":0.003858120447617362,
       "original name":"C8.0_Ctenus_captiosis_female_tjc00305_clean_trinity_Trinity_TRINITY_DN3493_c0_g1_i2",
       "unconstrained":0.003721222523587893
      },
     "C8_0_Ctenus_captiosis_female_tjc00305_clean_trinity_Trinity_TRINITY_DN41773_c0_g1_i1":{
       "MG94xREV with separate rates for branch sets":0,
       "Nucleotide GTR":0,
       "constrained":0,
       "original name":"C8.0_Ctenus_captiosis_female_tjc00305_clean_trinity_Trinity_TRINITY_DN41773_c0_g1_i1",
       "unconstrained":0
      },
     "C8_0_Ctenus_captiosis_female_tjc00305_clean_trinity_Trinity_TRINITY_DN4_c0_g1_i1":{
       "MG94xREV with separate rates for branch sets":0.02316345987742455,
       "Nucleotide GTR":0.03575844418421247,
       "constrained":0.009120360408594791,
       "original name":"C8.0_Ctenus_captiosis_female_tjc00305_clean_trinity_Trinity_TRINITY_DN4_c0_g1_i1",
       "unconstrained":0.01032920519665787
      },
     "C8_0_Ctenus_captiosis_female_tjc00305_clean_trinity_Trinity_TRINITY_DN51_c0_g1_i1":{
       "MG94xREV with separate rates for branch sets":0.02094812430893821,
       "Nucleotide GTR":0.02108317252674868,
       "constrained":0.006754608573365632,
       "original name":"C8.0_Ctenus_captiosis_female_tjc00305_clean_trinity_Trinity_TRINITY_DN51_c0_g1_i1",
       "unconstrained":0.006564986995678891
      },
     "C8_0_Ctenus_captiosis_female_tjc00305_clean_trinity_Trinity_TRINITY_DN762_c4_g1_i1":{
       "MG94xREV with separate rates for branch sets":0,
       "Nucleotide GTR":0,
       "constrained":0,
       "original name":"C8.0_Ctenus_captiosis_female_tjc00305_clean_trinity_Trinity_TRINITY_DN762_c4_g1_i1",
       "unconstrained":0
      },
     "C8_0_Ctenus_captiosis_female_tjc00311_clean_trinity_Trinity_TRINITY_DN100466_c0_g1_i1":{
       "MG94xREV with separate rates for branch sets":0.02718597738060523,
       "Nucleotide GTR":0.02428425721968044,
       "constrained":0.008054313206292288,
       "original name":"C8.0_Ctenus_captiosis_female_tjc00311_clean_trinity_Trinity_TRINITY_DN100466_c0_g1_i1",
       "unconstrained":0
      },
     "C8_0_Ctenus_captiosis_female_tjc00311_clean_trinity_Trinity_TRINITY_DN1514_c0_g1_i2":{
       "MG94xREV with separate rates for branch sets":0,
       "Nucleotide GTR":0,
       "constrained":0,
       "original name":"C8.0_Ctenus_captiosis_female_tjc00311_clean_trinity_Trinity_TRINITY_DN1514_c0_g1_i2",
       "unconstrained":0
      },
     "C8_0_Ctenus_captiosis_female_tjc00311_clean_trinity_Trinity_TRINITY_DN3492_c0_g1_i6":{
       "MG94xREV with separate rates for branch sets":0.1401846455367277,
       "Nucleotide GTR":0.1239699923485196,
       "constrained":0.04433748681888919,
       "original name":"C8.0_Ctenus_captiosis_female_tjc00311_clean_trinity_Trinity_TRINITY_DN3492_c0_g1_i6",
       "unconstrained":0.04388162697847761
      },
     "C8_0_Ctenus_captiosis_female_tjc00311_clean_trinity_Trinity_TRINITY_DN393_c1_g2_i6":{
       "MG94xREV with separate rates for branch sets":0.09897485584013703,
       "Nucleotide GTR":0.07559041895260138,
       "constrained":0.02845374631367793,
       "original name":"C8.0_Ctenus_captiosis_female_tjc00311_clean_trinity_Trinity_TRINITY_DN393_c1_g2_i6",
       "unconstrained":0.02428853626452317
      },
     "C8_0_Ctenus_captiosis_female_tjc00311_clean_trinity_Trinity_TRINITY_DN430_c0_g1_i1":{
       "MG94xREV with separate rates for branch sets":0.03096479063648433,
       "Nucleotide GTR":0.02855577633267868,
       "constrained":0.006839427283131509,
       "original name":"C8.0_Ctenus_captiosis_female_tjc00311_clean_trinity_Trinity_TRINITY_DN430_c0_g1_i1",
       "unconstrained":0.005580267376347504
      },
     "C8_0_Ctenus_captiosis_female_tjc00311_clean_trinity_Trinity_TRINITY_DN430_c0_g2_i3":{
       "MG94xREV with separate rates for branch sets":0.008805873563480573,
       "Nucleotide GTR":0.008229994221008194,
       "constrained":0.003076131098495735,
       "original name":"C8.0_Ctenus_captiosis_female_tjc00311_clean_trinity_Trinity_TRINITY_DN430_c0_g2_i3",
       "unconstrained":0.00313565233214394
      },
     "C8_0_Ctenus_captiosis_female_tjc00311_clean_trinity_Trinity_TRINITY_DN43385_c0_g1_i1":{
       "MG94xREV with separate rates for branch sets":0.01055996983508861,
       "Nucleotide GTR":0.009467881326180401,
       "constrained":0.003593616475161466,
       "original name":"C8.0_Ctenus_captiosis_female_tjc00311_clean_trinity_Trinity_TRINITY_DN43385_c0_g1_i1",
       "unconstrained":0.003327841697590508
      },
     "C8_0_Ctenus_captiosis_female_tjc00311_clean_trinity_Trinity_TRINITY_DN5506_c0_g1_i5":{
       "MG94xREV with separate rates for branch sets":0.009698848063718129,
       "Nucleotide GTR":0.009612175072224879,
       "constrained":0.003759768100809009,
       "original name":"C8.0_Ctenus_captiosis_female_tjc00311_clean_trinity_Trinity_TRINITY_DN5506_c0_g1_i5",
       "unconstrained":0.003965275426692938
      },
     "C8_0_Ctenus_captiosis_female_tjc00311_clean_trinity_Trinity_TRINITY_DN812_c0_g1_i1":{
       "MG94xREV with separate rates for branch sets":0.3126064231573064,
       "Nucleotide GTR":0.2659700062521833,
       "constrained":0.09465162713844434,
       "original name":"C8.0_Ctenus_captiosis_female_tjc00311_clean_trinity_Trinity_TRINITY_DN812_c0_g1_i1",
       "unconstrained":0.2577876933760905
      },
     "C8_0_Ctenus_captiosis_female_tjc00311_clean_trinity_Trinity_TRINITY_DN812_c0_g2_i1":{
       "MG94xREV with separate rates for branch sets":0,
       "Nucleotide GTR":0,
       "constrained":0,
       "original name":"C8.0_Ctenus_captiosis_female_tjc00311_clean_trinity_Trinity_TRINITY_DN812_c0_g2_i1",
       "unconstrained":0
      },
     "C8_0_Ctenus_captiosis_male_tjc00303_clean_trinity_Trinity_TRINITY_DN1852_c0_g1_i3":{
       "MG94xREV with separate rates for branch sets":0,
       "Nucleotide GTR":0,
       "constrained":0,
       "original name":"C8.0_Ctenus_captiosis_male_tjc00303_clean_trinity_Trinity_TRINITY_DN1852_c0_g1_i3",
       "unconstrained":0
      },
     "C8_0_Ctenus_captiosis_male_tjc00303_clean_trinity_Trinity_TRINITY_DN7370_c0_g1_i1":{
       "MG94xREV with separate rates for branch sets":0.03222839015705487,
       "Nucleotide GTR":0.03143261250616772,
       "constrained":0.01223764680357316,
       "original name":"C8.0_Ctenus_captiosis_male_tjc00303_clean_trinity_Trinity_TRINITY_DN7370_c0_g1_i1",
       "unconstrained":0.01259155723643259
      },
     "C8_0_Ctenus_captiosis_male_tjc00306_clean_trinity_Trinity_TRINITY_DN17688_c0_g1_i1":{
       "MG94xREV with separate rates for branch sets":0.02229344614730506,
       "Nucleotide GTR":0.02311650219840545,
       "constrained":0.008128389217926796,
       "original name":"C8.0_Ctenus_captiosis_male_tjc00306_clean_trinity_Trinity_TRINITY_DN17688_c0_g1_i1",
       "unconstrained":0.008398183805589321
      },
     "C8_0_Ctenus_captiosis_male_tjc00306_clean_trinity_Trinity_TRINITY_DN46_c0_g1_i1":{
       "MG94xREV with separate rates for branch sets":0.0281707798945217,
       "Nucleotide GTR":0.02459375796682257,
       "constrained":0.009938088950735826,
       "original name":"C8.0_Ctenus_captiosis_male_tjc00306_clean_trinity_Trinity_TRINITY_DN46_c0_g1_i1",
       "unconstrained":0.009953666204615607
      },
     "C8_0_Ctenus_captiosis_male_tjc00306_clean_trinity_Trinity_TRINITY_DN568_c0_g1_i4":{
       "MG94xREV with separate rates for branch sets":0.003981410195718308,
       "Nucleotide GTR":0.065518046918461,
       "constrained":0.0001745201322406112,
       "original name":"C8.0_Ctenus_captiosis_male_tjc00306_clean_trinity_Trinity_TRINITY_DN568_c0_g1_i4",
       "unconstrained":0
      },
     "C8_0_Ctenus_captiosis_male_tjc00306_clean_trinity_Trinity_TRINITY_DN8190_c0_g1_i1":{
       "MG94xREV with separate rates for branch sets":0.3184809301888305,
       "Nucleotide GTR":0.2326142530721516,
       "constrained":0.1254668300657072,
       "original name":"C8.0_Ctenus_captiosis_male_tjc00306_clean_trinity_Trinity_TRINITY_DN8190_c0_g1_i1",
       "unconstrained":0.3718518509562622
      },
     "C8_0_Ctenus_corniger_sra_clean_trinity_Trinity_TRINITY_DN1030_c0_g1_i1":{
       "MG94xREV with separate rates for branch sets":1.417382503033407,
       "Nucleotide GTR":0.8575360963848457,
       "constrained":3.874199715028799,
       "original name":"C8.0_Ctenus_corniger_sra_clean_trinity_Trinity_TRINITY_DN1030_c0_g1_i1",
       "unconstrained":3.188435031583606
      },
     "C8_0_Ctenus_corniger_sra_clean_trinity_Trinity_TRINITY_DN1055_c0_g1_i1":{
       "MG94xREV with separate rates for branch sets":0.2939773174230026,
       "Nucleotide GTR":0.2095676810525431,
       "constrained":0.1211291386743888,
       "original name":"C8.0_Ctenus_corniger_sra_clean_trinity_Trinity_TRINITY_DN1055_c0_g1_i1",
       "unconstrained":0.2966926769183625
      },
     "C8_0_Ctenus_corniger_sra_clean_trinity_Trinity_TRINITY_DN116899_c0_g1_i1":{
       "MG94xREV with separate rates for branch sets":0.1510878381419238,
       "Nucleotide GTR":0.1091182609322729,
       "constrained":0.05902268212527487,
       "original name":"C8.0_Ctenus_corniger_sra_clean_trinity_Trinity_TRINITY_DN116899_c0_g1_i1",
       "unconstrained":0.04971936863231685
      },
     "C8_0_Ctenus_corniger_sra_clean_trinity_Trinity_TRINITY_DN1548_c0_g1_i1":{
       "MG94xREV with separate rates for branch sets":1.070439601758468,
       "Nucleotide GTR":0.6926061312550607,
       "constrained":2.192652125508782,
       "original name":"C8.0_Ctenus_corniger_sra_clean_trinity_Trinity_TRINITY_DN1548_c0_g1_i1",
       "unconstrained":2.060248736146819
      },
     "C8_0_Ctenus_corniger_sra_clean_trinity_Trinity_TRINITY_DN16312_c0_g1_i1":{
       "MG94xREV with separate rates for branch sets":0.4740712933130468,
       "Nucleotide GTR":0.3770467564532941,
       "constrained":0.4573308708684133,
       "original name":"C8.0_Ctenus_corniger_sra_clean_trinity_Trinity_TRINITY_DN16312_c0_g1_i1",
       "unconstrained":0.6245768314667025
      },
     "C8_0_Ctenus_corniger_sra_clean_trinity_Trinity_TRINITY_DN21_c0_g1_i1":{
       "MG94xREV with separate rates for branch sets":0.1335570487583211,
       "Nucleotide GTR":0.07880262947797351,
       "constrained":0.03473958072961628,
       "original name":"C8.0_Ctenus_corniger_sra_clean_trinity_Trinity_TRINITY_DN21_c0_g1_i1",
       "unconstrained":0.03039368014151828
      },
     "C8_0_Ctenus_corniger_sra_clean_trinity_Trinity_TRINITY_DN21_c0_g2_i2":{
       "MG94xREV with separate rates for branch sets":0.2498123731380623,
       "Nucleotide GTR":0.2460765639001198,
       "constrained":0.09149497976818395,
       "original name":"C8.0_Ctenus_corniger_sra_clean_trinity_Trinity_TRINITY_DN21_c0_g2_i2",
       "unconstrained":0.07148639497168473
      },
     "C8_0_Ctenus_corniger_sra_clean_trinity_Trinity_TRINITY_DN2218_c0_g1_i1":{
       "MG94xREV with separate rates for branch sets":0.04532786367110842,
       "Nucleotide GTR":0.04207296019101244,
       "constrained":0.01743976540898176,
       "original name":"C8.0_Ctenus_corniger_sra_clean_trinity_Trinity_TRINITY_DN2218_c0_g1_i1",
       "unconstrained":0.02324370191449536
      },
     "C8_0_Ctenus_corniger_sra_clean_trinity_Trinity_TRINITY_DN29999_c0_g1_i1":{
       "MG94xREV with separate rates for branch sets":0.05911747995251943,
       "Nucleotide GTR":0.06329768016742787,
       "constrained":0.02284374593355122,
       "original name":"C8.0_Ctenus_corniger_sra_clean_trinity_Trinity_TRINITY_DN29999_c0_g1_i1",
       "unconstrained":0.03249571922604252
      },
     "C8_0_Ctenus_corniger_sra_clean_trinity_Trinity_TRINITY_DN3212_c0_g1_i1":{
       "MG94xREV with separate rates for branch sets":0.3219359760153187,
       "Nucleotide GTR":0.2207414322275748,
       "constrained":0.1151069357680259,
       "original name":"C8.0_Ctenus_corniger_sra_clean_trinity_Trinity_TRINITY_DN3212_c0_g1_i1",
       "unconstrained":0.1433670402021853
      },
     "C8_0_Ctenus_corniger_sra_clean_trinity_Trinity_TRINITY_DN54298_c0_g1_i1":{
       "MG94xREV with separate rates for branch sets":0.5867041301252195,
       "Nucleotide GTR":0.3437130906421024,
       "constrained":0.1847984864948456,
       "original name":"C8.0_Ctenus_corniger_sra_clean_trinity_Trinity_TRINITY_DN54298_c0_g1_i1",
       "unconstrained":0.1347139227958206
      },
     "C8_0_Ctenus_corniger_sra_clean_trinity_Trinity_TRINITY_DN62606_c0_g1_i1":{
       "MG94xREV with separate rates for branch sets":0.2231731378290105,
       "Nucleotide GTR":0.1950453959489999,
       "constrained":0.0925222933553561,
       "original name":"C8.0_Ctenus_corniger_sra_clean_trinity_Trinity_TRINITY_DN62606_c0_g1_i1",
       "unconstrained":0.1484419941942995
      },
     "C8_0_Ctenus_corniger_sra_clean_trinity_Trinity_TRINITY_DN66103_c0_g1_i1":{
       "MG94xREV with separate rates for branch sets":0.3091111866884511,
       "Nucleotide GTR":0.26104391934493,
       "constrained":0.1342695310402537,
       "original name":"C8.0_Ctenus_corniger_sra_clean_trinity_Trinity_TRINITY_DN66103_c0_g1_i1",
       "unconstrained":0.3112111012581976
      },
     "C8_0_Ctenus_corniger_sra_clean_trinity_Trinity_TRINITY_DN7803_c0_g2_i1":{
       "MG94xREV with separate rates for branch sets":0.291555181934103,
       "Nucleotide GTR":0.2402281567536338,
       "constrained":0.2160193057181895,
       "original name":"C8.0_Ctenus_corniger_sra_clean_trinity_Trinity_TRINITY_DN7803_c0_g2_i1",
       "unconstrained":0.2319837452636462
      },
     "C8_0_Ctenus_corniger_sra_clean_trinity_Trinity_TRINITY_DN88_c0_g1_i1":{
       "MG94xREV with separate rates for branch sets":0.2302473551169399,
       "Nucleotide GTR":0.1994868404650759,
       "constrained":0.07422838706729613,
       "original name":"C8.0_Ctenus_corniger_sra_clean_trinity_Trinity_TRINITY_DN88_c0_g1_i1",
       "unconstrained":0.07463393131723635
      },
     "C8_0_Ctenus_corniger_sra_clean_trinity_Trinity_TRINITY_DN91754_c0_g1_i1":{
       "MG94xREV with separate rates for branch sets":0.2077525149402056,
       "Nucleotide GTR":0.1704751643569006,
       "constrained":0.08303718731006381,
       "original name":"C8.0_Ctenus_corniger_sra_clean_trinity_Trinity_TRINITY_DN91754_c0_g1_i1",
       "unconstrained":0.1000982566914796
      },
     "C8_0_Ctenus_exlineae_female_tjc00244_clean_trinity_Trinity_TRINITY_DN2324_c0_g2_i2":{
       "MG94xREV with separate rates for branch sets":0,
       "Nucleotide GTR":0,
       "constrained":0,
       "original name":"C8.0_Ctenus_exlineae_female_tjc00244_clean_trinity_Trinity_TRINITY_DN2324_c0_g2_i2",
       "unconstrained":0
      },
     "C8_0_Ctenus_exlineae_female_tjc00244_clean_trinity_Trinity_TRINITY_DN3117_c0_g1_i5":{
       "MG94xREV with separate rates for branch sets":0.02800359408946728,
       "Nucleotide GTR":0.0247848476431515,
       "constrained":0.009442193260500322,
       "original name":"C8.0_Ctenus_exlineae_female_tjc00244_clean_trinity_Trinity_TRINITY_DN3117_c0_g1_i5",
       "unconstrained":0.008852541501877155
      },
     "C8_0_Ctenus_exlineae_female_tjc00244_clean_trinity_Trinity_TRINITY_DN4528_c0_g1_i1":{
       "MG94xREV with separate rates for branch sets":0.07973067033229754,
       "Nucleotide GTR":0.08412999284709416,
       "constrained":0.02764725192737805,
       "original name":"C8.0_Ctenus_exlineae_female_tjc00244_clean_trinity_Trinity_TRINITY_DN4528_c0_g1_i1",
       "unconstrained":0.02650578709979259
      },
     "C8_0_Ctenus_exlineae_female_tjc00244_clean_trinity_Trinity_TRINITY_DN47759_c0_g1_i1":{
       "MG94xREV with separate rates for branch sets":0.1330847032383304,
       "Nucleotide GTR":0.1117067084042485,
       "constrained":0.04125141718641227,
       "original name":"C8.0_Ctenus_exlineae_female_tjc00244_clean_trinity_Trinity_TRINITY_DN47759_c0_g1_i1",
       "unconstrained":0.03186229199780875
      },
     "C8_0_Ctenus_exlineae_female_tjc00244_clean_trinity_Trinity_TRINITY_DN52099_c0_g1_i1":{
       "MG94xREV with separate rates for branch sets":0.0613414812090913,
       "Nucleotide GTR":0.0619080398751656,
       "constrained":0.02341604547662657,
       "original name":"C8.0_Ctenus_exlineae_female_tjc00244_clean_trinity_Trinity_TRINITY_DN52099_c0_g1_i1",
       "unconstrained":0.02776910585031868
      },
     "C8_0_Ctenus_exlineae_female_tjc00244_clean_trinity_Trinity_TRINITY_DN86_c0_g1_i1":{
       "MG94xREV with separate rates for branch sets":0,
       "Nucleotide GTR":0,
       "constrained":0,
       "original name":"C8.0_Ctenus_exlineae_female_tjc00244_clean_trinity_Trinity_TRINITY_DN86_c0_g1_i1",
       "unconstrained":0
      },
     "C8_0_Ctenus_exlineae_female_tjc00245_clean_trinity_Trinity_TRINITY_DN16252_c0_g1_i2":{
       "MG94xREV with separate rates for branch sets":0.1227143892655499,
       "Nucleotide GTR":0.1269349602068583,
       "constrained":0.06161270138593866,
       "original name":"C8.0_Ctenus_exlineae_female_tjc00245_clean_trinity_Trinity_TRINITY_DN16252_c0_g1_i2",
       "unconstrained":0.08020759892504926
      },
     "C8_0_Ctenus_exlineae_female_tjc00245_clean_trinity_Trinity_TRINITY_DN1728_c0_g1_i8":{
       "MG94xREV with separate rates for branch sets":0.02148669702748634,
       "Nucleotide GTR":0.02029891063912926,
       "constrained":0.008179830912745687,
       "original name":"C8.0_Ctenus_exlineae_female_tjc00245_clean_trinity_Trinity_TRINITY_DN1728_c0_g1_i8",
       "unconstrained":0.008488598644850092
      },
     "C8_0_Ctenus_exlineae_female_tjc00245_clean_trinity_Trinity_TRINITY_DN3141_c0_g1_i2":{
       "MG94xREV with separate rates for branch sets":0.008939253400488586,
       "Nucleotide GTR":0,
       "constrained":0.003590157044374993,
       "original name":"C8.0_Ctenus_exlineae_female_tjc00245_clean_trinity_Trinity_TRINITY_DN3141_c0_g1_i2",
       "unconstrained":0.003900657345905799
      },
     "C8_0_Ctenus_exlineae_female_tjc00245_clean_trinity_Trinity_TRINITY_DN674_c0_g6_i1":{
       "MG94xREV with separate rates for branch sets":0,
       "Nucleotide GTR":0,
       "constrained":0,
       "original name":"C8.0_Ctenus_exlineae_female_tjc00245_clean_trinity_Trinity_TRINITY_DN674_c0_g6_i1",
       "unconstrained":0
      },
     "C8_0_Ctenus_exlineae_female_tjc00247_clean_trinity_Trinity_TRINITY_DN11350_c0_g1_i1":{
       "MG94xREV with separate rates for branch sets":0.01064363787766414,
       "Nucleotide GTR":0.0100421892413766,
       "constrained":0.004072805519276576,
       "original name":"C8.0_Ctenus_exlineae_female_tjc00247_clean_trinity_Trinity_TRINITY_DN11350_c0_g1_i1",
       "unconstrained":0.00423127958963018
      },
     "C8_0_Ctenus_exlineae_female_tjc00247_clean_trinity_Trinity_TRINITY_DN2225_c0_g1_i2":{
       "MG94xREV with separate rates for branch sets":0.0270704519554955,
       "Nucleotide GTR":0.0209423468792848,
       "constrained":0.007155252117780431,
       "original name":"C8.0_Ctenus_exlineae_female_tjc00247_clean_trinity_Trinity_TRINITY_DN2225_c0_g1_i2",
       "unconstrained":0.006884287932352602
      },
     "C8_0_Ctenus_exlineae_female_tjc00247_clean_trinity_Trinity_TRINITY_DN288_c0_g1_i2":{
       "MG94xREV with separate rates for branch sets":0.009113162000928487,
       "Nucleotide GTR":0.008623387277844192,
       "constrained":0.003151484135231171,
       "original name":"C8.0_Ctenus_exlineae_female_tjc00247_clean_trinity_Trinity_TRINITY_DN288_c0_g1_i2",
       "unconstrained":0.003247096789265015
      },
     "C8_0_Ctenus_exlineae_female_tjc00247_clean_trinity_Trinity_TRINITY_DN503_c3_g1_i3":{
       "MG94xREV with separate rates for branch sets":0.03241614656304397,
       "Nucleotide GTR":0.03055670503207273,
       "constrained":0.01317431180617114,
       "original name":"C8.0_Ctenus_exlineae_female_tjc00247_clean_trinity_Trinity_TRINITY_DN503_c3_g1_i3",
       "unconstrained":0.01426833793234574
      },
     "C8_0_Ctenus_exlineae_male_tjc00242_clean_trinity_Trinity_TRINITY_DN6530_c0_g1_i1":{
       "MG94xREV with separate rates for branch sets":0.2969506878005041,
       "Nucleotide GTR":0.2772449284389289,
       "constrained":0.1819253299800967,
       "original name":"C8.0_Ctenus_exlineae_male_tjc00242_clean_trinity_Trinity_TRINITY_DN6530_c0_g1_i1",
       "unconstrained":0.213788736634012
      },
     "C8_0_Ctenus_exlineae_male_tjc00242_clean_trinity_Trinity_TRINITY_DN66_c0_g3_i1":{
       "MG94xREV with separate rates for branch sets":0.04211362635457738,
       "Nucleotide GTR":0.04048354382081151,
       "constrained":0.01664000378168342,
       "original name":"C8.0_Ctenus_exlineae_male_tjc00242_clean_trinity_Trinity_TRINITY_DN66_c0_g3_i1",
       "unconstrained":0.02075440766900173
      },
     "C8_0_Ctenus_exlineae_male_tjc00242_clean_trinity_Trinity_TRINITY_DN686_c0_g1_i1":{
       "MG94xREV with separate rates for branch sets":0,
       "Nucleotide GTR":0,
       "constrained":0,
       "original name":"C8.0_Ctenus_exlineae_male_tjc00242_clean_trinity_Trinity_TRINITY_DN686_c0_g1_i1",
       "unconstrained":0
      },
     "C8_0_Ctenus_exlineae_male_tjc00242_clean_trinity_Trinity_TRINITY_DN953_c0_g1_i1":{
       "MG94xREV with separate rates for branch sets":0.02540342101385132,
       "Nucleotide GTR":0.02548175106498759,
       "constrained":0.005919418476025927,
       "original name":"C8.0_Ctenus_exlineae_male_tjc00242_clean_trinity_Trinity_TRINITY_DN953_c0_g1_i1",
       "unconstrained":0.005945052400670888
      },
     "C8_0_Ctenus_exlineae_male_tjc00246_clean_trinity_Trinity_TRINITY_DN2229_c0_g1_i1":{
       "MG94xREV with separate rates for branch sets":0,
       "Nucleotide GTR":0,
       "constrained":0,
       "original name":"C8.0_Ctenus_exlineae_male_tjc00246_clean_trinity_Trinity_TRINITY_DN2229_c0_g1_i1",
       "unconstrained":0
      },
     "C8_0_Ctenus_exlineae_male_tjc00246_clean_trinity_Trinity_TRINITY_DN29_c0_g1_i1":{
       "MG94xREV with separate rates for branch sets":0,
       "Nucleotide GTR":0,
       "constrained":0,
       "original name":"C8.0_Ctenus_exlineae_male_tjc00246_clean_trinity_Trinity_TRINITY_DN29_c0_g1_i1",
       "unconstrained":0
      },
     "C8_0_Ctenus_exlineae_male_tjc00246_clean_trinity_Trinity_TRINITY_DN725_c0_g2_i1":{
       "MG94xREV with separate rates for branch sets":0.009920025300921252,
       "Nucleotide GTR":0.009977443672589129,
       "constrained":0.003786020377536938,
       "original name":"C8.0_Ctenus_exlineae_male_tjc00246_clean_trinity_Trinity_TRINITY_DN725_c0_g2_i1",
       "unconstrained":0.003988308953135101
      },
     "C8_0_Ctenus_hibernalis_female_4926_BCB_0001_clean_trinity_Trinity_TRINITY_DN129_c1_g2_i3":{
       "MG94xREV with separate rates for branch sets":0.03113491181233384,
       "Nucleotide GTR":0.02565273702607572,
       "constrained":0.01117650184082501,
       "original name":"C8.0_Ctenus_hibernalis_female_4926_BCB_0001_clean_trinity_Trinity_TRINITY_DN129_c1_g2_i3",
       "unconstrained":0.01113662263102003
      },
     "C8_0_Ctenus_hibernalis_female_4926_BCB_0001_clean_trinity_Trinity_TRINITY_DN19192_c0_g3_i1":{
       "MG94xREV with separate rates for branch sets":0,
       "Nucleotide GTR":0,
       "constrained":0.00259085643406279,
       "original name":"C8.0_Ctenus_hibernalis_female_4926_BCB_0001_clean_trinity_Trinity_TRINITY_DN19192_c0_g3_i1",
       "unconstrained":0.002633341693378123
      },
     "C8_0_Ctenus_hibernalis_female_4926_BCB_0001_clean_trinity_Trinity_TRINITY_DN2159_c0_g1_i2":{
       "MG94xREV with separate rates for branch sets":0.04172255720899687,
       "Nucleotide GTR":0.04209769413560966,
       "constrained":0.0147143922583016,
       "original name":"C8.0_Ctenus_hibernalis_female_4926_BCB_0001_clean_trinity_Trinity_TRINITY_DN2159_c0_g1_i2",
       "unconstrained":0.01589066584678955
      },
     "C8_0_Ctenus_hibernalis_female_4926_BCB_0001_clean_trinity_Trinity_TRINITY_DN2349_c0_g2_i1":{
       "MG94xREV with separate rates for branch sets":0.04060281303331858,
       "Nucleotide GTR":0.03896531645705795,
       "constrained":0.01269071428449059,
       "original name":"C8.0_Ctenus_hibernalis_female_4926_BCB_0001_clean_trinity_Trinity_TRINITY_DN2349_c0_g2_i1",
       "unconstrained":0.01206744323520434
      },
     "C8_0_Ctenus_hibernalis_female_4926_BCB_0001_clean_trinity_Trinity_TRINITY_DN328_c0_g3_i1":{
       "MG94xREV with separate rates for branch sets":0.01050764956630416,
       "Nucleotide GTR":0,
       "constrained":0.003720546756602603,
       "original name":"C8.0_Ctenus_hibernalis_female_4926_BCB_0001_clean_trinity_Trinity_TRINITY_DN328_c0_g3_i1",
       "unconstrained":0.003505848530927102
      },
     "C8_0_Ctenus_hibernalis_female_4926_BCB_0001_clean_trinity_Trinity_TRINITY_DN676_c0_g1_i6":{
       "MG94xREV with separate rates for branch sets":0.00807464552908427,
       "Nucleotide GTR":0.007634825774802632,
       "constrained":0.002673650232980832,
       "original name":"C8.0_Ctenus_hibernalis_female_4926_BCB_0001_clean_trinity_Trinity_TRINITY_DN676_c0_g1_i6",
       "unconstrained":0.002734635619200767
      },
     "C8_0_Ctenus_hibernalis_female_tjc00091_clean_trinity_Trinity_TRINITY_DN136_c1_g2_i10":{
       "MG94xREV with separate rates for branch sets":0,
       "Nucleotide GTR":0,
       "constrained":0,
       "original name":"C8.0_Ctenus_hibernalis_female_tjc00091_clean_trinity_Trinity_TRINITY_DN136_c1_g2_i10",
       "unconstrained":0
      },
     "C8_0_Ctenus_hibernalis_female_tjc00091_clean_trinity_Trinity_TRINITY_DN219_c1_g1_i1":{
       "MG94xREV with separate rates for branch sets":0.02143743998274908,
       "Nucleotide GTR":0.02030027065634333,
       "constrained":0.008080859392546488,
       "original name":"C8.0_Ctenus_hibernalis_female_tjc00091_clean_trinity_Trinity_TRINITY_DN219_c1_g1_i1",
       "unconstrained":0.008988807849232842
      },
     "C8_0_Ctenus_hibernalis_female_tjc00091_clean_trinity_Trinity_TRINITY_DN492_c0_g1_i3":{
       "MG94xREV with separate rates for branch sets":0,
       "Nucleotide GTR":0,
       "constrained":0,
       "original name":"C8.0_Ctenus_hibernalis_female_tjc00091_clean_trinity_Trinity_TRINITY_DN492_c0_g1_i3",
       "unconstrained":0
      },
     "C8_0_Ctenus_hibernalis_female_tjc00092_clean_trinity_Trinity_TRINITY_DN1972_c2_g1_i1":{
       "MG94xREV with separate rates for branch sets":0,
       "Nucleotide GTR":0.02216439207687,
       "constrained":0,
       "original name":"C8.0_Ctenus_hibernalis_female_tjc00092_clean_trinity_Trinity_TRINITY_DN1972_c2_g1_i1",
       "unconstrained":0
      },
     "C8_0_Ctenus_hibernalis_female_tjc00092_clean_trinity_Trinity_TRINITY_DN225_c0_g1_i4":{
       "MG94xREV with separate rates for branch sets":0,
       "Nucleotide GTR":0,
       "constrained":0,
       "original name":"C8.0_Ctenus_hibernalis_female_tjc00092_clean_trinity_Trinity_TRINITY_DN225_c0_g1_i4",
       "unconstrained":0
      },
     "C8_0_Ctenus_hibernalis_male_tjc00148_clean_trinity_Trinity_TRINITY_DN103_c0_g1_i4":{
       "MG94xREV with separate rates for branch sets":0.1380196462098468,
       "Nucleotide GTR":0.113066819403703,
       "constrained":0.04600623728692636,
       "original name":"C8.0_Ctenus_hibernalis_male_tjc00148_clean_trinity_Trinity_TRINITY_DN103_c0_g1_i4",
       "unconstrained":0.039776042721056
      },
     "C8_0_Ctenus_hibernalis_male_tjc00148_clean_trinity_Trinity_TRINITY_DN3863_c0_g1_i2":{
       "MG94xREV with separate rates for branch sets":0.02785186022186626,
       "Nucleotide GTR":0.02958984154652632,
       "constrained":0.0108030946896815,
       "original name":"C8.0_Ctenus_hibernalis_male_tjc00148_clean_trinity_Trinity_TRINITY_DN3863_c0_g1_i2",
       "unconstrained":0.0105500954833801
      },
     "C8_0_Dolomedes_triton_sra_clean_trinity_Trinity_TRINITY_DN129_c0_g1_i1":{
       "MG94xREV with separate rates for branch sets":0,
       "Nucleotide GTR":0,
       "constrained":0,
       "original name":"C8.0_Dolomedes_triton_sra_clean_trinity_Trinity_TRINITY_DN129_c0_g1_i1",
       "unconstrained":0
      },
     "C8_0_Dolomedes_triton_sra_clean_trinity_Trinity_TRINITY_DN15139_c0_g1_i1":{
       "MG94xREV with separate rates for branch sets":0.7670062814138032,
       "Nucleotide GTR":0.5012137088502409,
       "constrained":0.5983268270863535,
       "original name":"C8.0_Dolomedes_triton_sra_clean_trinity_Trinity_TRINITY_DN15139_c0_g1_i1",
       "unconstrained":0.6906249668580888
      },
     "C8_0_Dolomedes_triton_sra_clean_trinity_Trinity_TRINITY_DN2389_c0_g1_i1":{
       "MG94xREV with separate rates for branch sets":0.4462225003512869,
       "Nucleotide GTR":0.3076963218849086,
       "constrained":0.2998547764362302,
       "original name":"C8.0_Dolomedes_triton_sra_clean_trinity_Trinity_TRINITY_DN2389_c0_g1_i1",
       "unconstrained":0.3874255050769564
      },
     "C8_0_Dolomedes_triton_sra_clean_trinity_Trinity_TRINITY_DN26_c0_g1_i2":{
       "MG94xREV with separate rates for branch sets":0.1517744035522461,
       "Nucleotide GTR":0.1817149968126476,
       "constrained":0.08509312187789293,
       "original name":"C8.0_Dolomedes_triton_sra_clean_trinity_Trinity_TRINITY_DN26_c0_g1_i2",
       "unconstrained":0.09285996980668824
      },
     "C8_0_Dolomedes_triton_sra_clean_trinity_Trinity_TRINITY_DN26_c0_g2_i1":{
       "MG94xREV with separate rates for branch sets":0.4901050853563739,
       "Nucleotide GTR":0.3556788925603781,
       "constrained":0.2066239700559748,
       "original name":"C8.0_Dolomedes_triton_sra_clean_trinity_Trinity_TRINITY_DN26_c0_g2_i1",
       "unconstrained":0.7899377257529768
      },
     "C8_0_Dolomedes_triton_sra_clean_trinity_Trinity_TRINITY_DN3523_c0_g2_i1":{
       "MG94xREV with separate rates for branch sets":0.1580183847674028,
       "Nucleotide GTR":0.1239610024170548,
       "constrained":0.04230801284692558,
       "original name":"C8.0_Dolomedes_triton_sra_clean_trinity_Trinity_TRINITY_DN3523_c0_g2_i1",
       "unconstrained":0.03444916411625362
      },
     "C8_0_Dolomedes_triton_sra_clean_trinity_Trinity_TRINITY_DN591_c0_g1_i4":{
       "MG94xREV with separate rates for branch sets":0.2695753963353556,
       "Nucleotide GTR":0.2160850597647531,
       "constrained":0.1920943218357122,
       "original name":"C8.0_Dolomedes_triton_sra_clean_trinity_Trinity_TRINITY_DN591_c0_g1_i4",
       "unconstrained":0.1512692125837186
      },
     "C8_0_Dolomedes_triton_sra_clean_trinity_Trinity_TRINITY_DN6181_c0_g1_i1":{
       "MG94xREV with separate rates for branch sets":0.05163476790125166,
       "Nucleotide GTR":0.04149282078033249,
       "constrained":0.02196061549071188,
       "original name":"C8.0_Dolomedes_triton_sra_clean_trinity_Trinity_TRINITY_DN6181_c0_g1_i1",
       "unconstrained":0.02925668227309699
      },
     "C8_0_Dolomedes_triton_sra_clean_trinity_Trinity_TRINITY_DN74_c0_g1_i1":{
       "MG94xREV with separate rates for branch sets":0.1238924940831631,
       "Nucleotide GTR":0.116350014559174,
       "constrained":0.04270740352805424,
       "original name":"C8.0_Dolomedes_triton_sra_clean_trinity_Trinity_TRINITY_DN74_c0_g1_i1",
       "unconstrained":0.04497203979085482
      },
     "C8_0_Fecenia_protensa_sra_clean_trinity_Trinity_TRINITY_DN1016_c0_g1_i1":{
       "MG94xREV with separate rates for branch sets":0.1677193742010564,
       "Nucleotide GTR":0.1768023076541407,
       "constrained":0.07878082765131418,
       "original name":"C8.0_Fecenia_protensa_sra_clean_trinity_Trinity_TRINITY_DN1016_c0_g1_i1",
       "unconstrained":0.1586316017700514
      },
     "C8_0_Fecenia_protensa_sra_clean_trinity_Trinity_TRINITY_DN108086_c0_g1_i1":{
       "MG94xREV with separate rates for branch sets":0.2615489159371561,
       "Nucleotide GTR":0.223086613933603,
       "constrained":0.08965846865945142,
       "original name":"C8.0_Fecenia_protensa_sra_clean_trinity_Trinity_TRINITY_DN108086_c0_g1_i1",
       "unconstrained":0.1682157406000182
      },
     "C8_0_Fecenia_protensa_sra_clean_trinity_Trinity_TRINITY_DN117979_c0_g1_i1":{
       "MG94xREV with separate rates for branch sets":0.6890012206677479,
       "Nucleotide GTR":0.510499130256087,
       "constrained":1.494842362836158,
       "original name":"C8.0_Fecenia_protensa_sra_clean_trinity_Trinity_TRINITY_DN117979_c0_g1_i1",
       "unconstrained":1.281261744480755
      },
     "C8_0_Fecenia_protensa_sra_clean_trinity_Trinity_TRINITY_DN16594_c0_g1_i1":{
       "MG94xREV with separate rates for branch sets":0.1788971667558447,
       "Nucleotide GTR":0.1662745114800428,
       "constrained":0.07898220919577874,
       "original name":"C8.0_Fecenia_protensa_sra_clean_trinity_Trinity_TRINITY_DN16594_c0_g1_i1",
       "unconstrained":0.07058696454158642
      },
     "C8_0_Fecenia_protensa_sra_clean_trinity_Trinity_TRINITY_DN1897_c0_g1_i1":{
       "MG94xREV with separate rates for branch sets":0.06315555773598755,
       "Nucleotide GTR":0.04040745687653081,
       "constrained":0.02719899508655478,
       "original name":"C8.0_Fecenia_protensa_sra_clean_trinity_Trinity_TRINITY_DN1897_c0_g1_i1",
       "unconstrained":0.03946417018033726
      },
     "C8_0_Fecenia_protensa_sra_clean_trinity_Trinity_TRINITY_DN1936_c0_g2_i1":{
       "MG94xREV with separate rates for branch sets":0.1400578203116982,
       "Nucleotide GTR":0.1147025839031629,
       "constrained":0.01509773655165782,
       "original name":"C8.0_Fecenia_protensa_sra_clean_trinity_Trinity_TRINITY_DN1936_c0_g2_i1",
       "unconstrained":0.1905241605940041
      },
     "C8_0_Fecenia_protensa_sra_clean_trinity_Trinity_TRINITY_DN195_c0_g1_i1":{
       "MG94xREV with separate rates for branch sets":0.3503973034368804,
       "Nucleotide GTR":0.264723406720214,
       "constrained":0.1179454935329432,
       "original name":"C8.0_Fecenia_protensa_sra_clean_trinity_Trinity_TRINITY_DN195_c0_g1_i1",
       "unconstrained":0.2955992805692033
      },
     "C8_0_Fecenia_protensa_sra_clean_trinity_Trinity_TRINITY_DN2056_c0_g1_i1":{
       "MG94xREV with separate rates for branch sets":0.3362526412432787,
       "Nucleotide GTR":0.236336928609401,
       "constrained":0.1120077176419822,
       "original name":"C8.0_Fecenia_protensa_sra_clean_trinity_Trinity_TRINITY_DN2056_c0_g1_i1",
       "unconstrained":0.1388637340526065
      },
     "C8_0_Fecenia_protensa_sra_clean_trinity_Trinity_TRINITY_DN22254_c0_g3_i1":{
       "MG94xREV with separate rates for branch sets":0.1485637015314476,
       "Nucleotide GTR":0.1280841459995982,
       "constrained":0.09158167233514868,
       "original name":"C8.0_Fecenia_protensa_sra_clean_trinity_Trinity_TRINITY_DN22254_c0_g3_i1",
       "unconstrained":0.1498516830966634
      },
     "C8_0_Fecenia_protensa_sra_clean_trinity_Trinity_TRINITY_DN4249_c0_g1_i2":{
       "MG94xREV with separate rates for branch sets":0.06997101165177981,
       "Nucleotide GTR":0.0617401429658011,
       "constrained":0.03363369946276811,
       "original name":"C8.0_Fecenia_protensa_sra_clean_trinity_Trinity_TRINITY_DN4249_c0_g1_i2",
       "unconstrained":0.05039228046167938
      },
     "C8_0_Fecenia_protensa_sra_clean_trinity_Trinity_TRINITY_DN6268_c0_g1_i1":{
       "MG94xREV with separate rates for branch sets":0.7733489076432215,
       "Nucleotide GTR":0.4911381710440315,
       "constrained":1.743644620716632,
       "original name":"C8.0_Fecenia_protensa_sra_clean_trinity_Trinity_TRINITY_DN6268_c0_g1_i1",
       "unconstrained":1.655532097185926
      },
     "C8_0_Fecenia_protensa_sra_clean_trinity_Trinity_TRINITY_DN67_c0_g1_i1":{
       "MG94xREV with separate rates for branch sets":0.06191950095732659,
       "Nucleotide GTR":0,
       "constrained":0.02705601352850517,
       "original name":"C8.0_Fecenia_protensa_sra_clean_trinity_Trinity_TRINITY_DN67_c0_g1_i1",
       "unconstrained":0.02786559925710807
      },
     "C8_0_Fecenia_protensa_sra_clean_trinity_Trinity_TRINITY_DN67_c0_g2_i1":{
       "MG94xREV with separate rates for branch sets":0.04354531021011857,
       "Nucleotide GTR":0.1043385045574873,
       "constrained":0.01099850044430641,
       "original name":"C8.0_Fecenia_protensa_sra_clean_trinity_Trinity_TRINITY_DN67_c0_g2_i1",
       "unconstrained":0.009468582825124748
      },
     "C8_0_Fecenia_protensa_sra_clean_trinity_Trinity_TRINITY_DN9331_c0_g2_i2":{
       "MG94xREV with separate rates for branch sets":0.01193304749268682,
       "Nucleotide GTR":0,
       "constrained":0.00458400785625286,
       "original name":"C8.0_Fecenia_protensa_sra_clean_trinity_Trinity_TRINITY_DN9331_c0_g2_i2",
       "unconstrained":0.004918568859242157
      },
     "C8_0_Fecenia_protensa_sra_clean_trinity_Trinity_TRINITY_DN97950_c0_g1_i1":{
       "MG94xREV with separate rates for branch sets":0.1225906463771034,
       "Nucleotide GTR":0.1266127053916005,
       "constrained":0.05295513519851679,
       "original name":"C8.0_Fecenia_protensa_sra_clean_trinity_Trinity_TRINITY_DN97950_c0_g1_i1",
       "unconstrained":0.06557103165429698
      },
     "C8_0_Habronattus_signatus_sra_clean_trinity_Trinity_TRINITY_DN1229_c0_g1_i1":{
       "MG94xREV with separate rates for branch sets":1.090258888431494,
       "Nucleotide GTR":0.706427143339279,
       "constrained":2.411211552590648,
       "original name":"C8.0_Habronattus_signatus_sra_clean_trinity_Trinity_TRINITY_DN1229_c0_g1_i1",
       "unconstrained":2.371869910653754
      },
     "C8_0_Habronattus_signatus_sra_clean_trinity_Trinity_TRINITY_DN1244_c0_g1_i10":{
       "MG94xREV with separate rates for branch sets":1.320579686963981,
       "Nucleotide GTR":0.828534316729744,
       "constrained":3.211191994994893,
       "original name":"C8.0_Habronattus_signatus_sra_clean_trinity_Trinity_TRINITY_DN1244_c0_g1_i10",
       "unconstrained":2.940362027148076
      },
     "C8_0_Habronattus_signatus_sra_clean_trinity_Trinity_TRINITY_DN2094_c0_g1_i1":{
       "MG94xREV with separate rates for branch sets":0.8250371840626385,
       "Nucleotide GTR":0.5192476296281482,
       "constrained":1.48824397467013,
       "original name":"C8.0_Habronattus_signatus_sra_clean_trinity_Trinity_TRINITY_DN2094_c0_g1_i1",
       "unconstrained":1.612687941988633
      },
     "C8_0_Habronattus_signatus_sra_clean_trinity_Trinity_TRINITY_DN2124_c0_g1_i1":{
       "MG94xREV with separate rates for branch sets":0.3445568988555927,
       "Nucleotide GTR":0.2889435793240015,
       "constrained":0.6147459842908597,
       "original name":"C8.0_Habronattus_signatus_sra_clean_trinity_Trinity_TRINITY_DN2124_c0_g1_i1",
       "unconstrained":0.6496506891356677
      },
     "C8_0_Habronattus_signatus_sra_clean_trinity_Trinity_TRINITY_DN28800_c0_g1_i1":{
       "MG94xREV with separate rates for branch sets":0.1858385884016232,
       "Nucleotide GTR":0.1646350531639313,
       "constrained":0.1518749464796603,
       "original name":"C8.0_Habronattus_signatus_sra_clean_trinity_Trinity_TRINITY_DN28800_c0_g1_i1",
       "unconstrained":0.2068455520578268
      },
     "C8_0_Habronattus_signatus_sra_clean_trinity_Trinity_TRINITY_DN35348_c0_g1_i1":{
       "MG94xREV with separate rates for branch sets":0.1523546490600627,
       "Nucleotide GTR":0.1330656193427782,
       "constrained":0.09754582638489472,
       "original name":"C8.0_Habronattus_signatus_sra_clean_trinity_Trinity_TRINITY_DN35348_c0_g1_i1",
       "unconstrained":0.1328516413004963
      },
     "C8_0_Habronattus_signatus_sra_clean_trinity_Trinity_TRINITY_DN428_c0_g1_i1":{
       "MG94xREV with separate rates for branch sets":0.779056253899279,
       "Nucleotide GTR":0.5544749329394351,
       "constrained":0.5345881269922012,
       "original name":"C8.0_Habronattus_signatus_sra_clean_trinity_Trinity_TRINITY_DN428_c0_g1_i1",
       "unconstrained":1.411708529156385
      },
     "C8_0_Habronattus_signatus_sra_clean_trinity_Trinity_TRINITY_DN450_c0_g1_i1":{
       "MG94xREV with separate rates for branch sets":0.2071879634310169,
       "Nucleotide GTR":0.1768372028886507,
       "constrained":0.08698139780641791,
       "original name":"C8.0_Habronattus_signatus_sra_clean_trinity_Trinity_TRINITY_DN450_c0_g1_i1",
       "unconstrained":0.0725295911636068
      },
     "C8_0_Habronattus_signatus_sra_clean_trinity_Trinity_TRINITY_DN5474_c0_g1_i1":{
       "MG94xREV with separate rates for branch sets":0.6595100713780265,
       "Nucleotide GTR":0.4111739112902058,
       "constrained":1.096284588188237,
       "original name":"C8.0_Habronattus_signatus_sra_clean_trinity_Trinity_TRINITY_DN5474_c0_g1_i1",
       "unconstrained":1.240775847937817
      },
     "C8_0_Habronattus_signatus_sra_clean_trinity_Trinity_TRINITY_DN5856_c0_g1_i1":{
       "MG94xREV with separate rates for branch sets":0.4512001062954316,
       "Nucleotide GTR":0.3479211041289997,
       "constrained":0.3653374568947366,
       "original name":"C8.0_Habronattus_signatus_sra_clean_trinity_Trinity_TRINITY_DN5856_c0_g1_i1",
       "unconstrained":0.4551723106778156
      },
     "C8_0_Habronattus_signatus_sra_clean_trinity_Trinity_TRINITY_DN6234_c0_g1_i1":{
       "MG94xREV with separate rates for branch sets":0.1180384871722451,
       "Nucleotide GTR":0.1152554029281227,
       "constrained":0.05721317696584613,
       "original name":"C8.0_Habronattus_signatus_sra_clean_trinity_Trinity_TRINITY_DN6234_c0_g1_i1",
       "unconstrained":0.1026778582388707
      },
     "C8_0_Habronattus_signatus_sra_clean_trinity_Trinity_TRINITY_DN691_c0_g1_i1":{
       "MG94xREV with separate rates for branch sets":0.206274922141045,
       "Nucleotide GTR":0.1319304598788265,
       "constrained":0.2018673314050265,
       "original name":"C8.0_Habronattus_signatus_sra_clean_trinity_Trinity_TRINITY_DN691_c0_g1_i1",
       "unconstrained":0.1327767090896222
      },
     "C8_0_Hibana_sp_sra_clean_trinity_Trinity_TRINITY_DN1135_c0_g3_i2":{
       "MG94xREV with separate rates for branch sets":0.2484148331687341,
       "Nucleotide GTR":0.2204571393914603,
       "constrained":0.08403224179772351,
       "original name":"C8.0_Hibana_sp_sra_clean_trinity_Trinity_TRINITY_DN1135_c0_g3_i2",
       "unconstrained":0.2433839314174303
      },
     "C8_0_Hibana_sp_sra_clean_trinity_Trinity_TRINITY_DN1700_c0_g1_i1":{
       "MG94xREV with separate rates for branch sets":0.4735134470182543,
       "Nucleotide GTR":0.3781096482286121,
       "constrained":1.333806287651982,
       "original name":"C8.0_Hibana_sp_sra_clean_trinity_Trinity_TRINITY_DN1700_c0_g1_i1",
       "unconstrained":1.528783533015322
      },
     "C8_0_Hibana_sp_sra_clean_trinity_Trinity_TRINITY_DN2112_c0_g1_i1":{
       "MG94xREV with separate rates for branch sets":0.1967833889976916,
       "Nucleotide GTR":0.1678648847740777,
       "constrained":0.1393731244920514,
       "original name":"C8.0_Hibana_sp_sra_clean_trinity_Trinity_TRINITY_DN2112_c0_g1_i1",
       "unconstrained":0.1434192441618083
      },
     "C8_0_Hibana_sp_sra_clean_trinity_Trinity_TRINITY_DN2612_c0_g1_i1":{
       "MG94xREV with separate rates for branch sets":0.9268170151656894,
       "Nucleotide GTR":0.5277843985818819,
       "constrained":0.729580338766369,
       "original name":"C8.0_Hibana_sp_sra_clean_trinity_Trinity_TRINITY_DN2612_c0_g1_i1",
       "unconstrained":1.245055957516785
      },
     "C8_0_Hibana_sp_sra_clean_trinity_Trinity_TRINITY_DN342_c0_g1_i1":{
       "MG94xREV with separate rates for branch sets":0.2585997070843805,
       "Nucleotide GTR":0.1903391908412943,
       "constrained":0.151990342999077,
       "original name":"C8.0_Hibana_sp_sra_clean_trinity_Trinity_TRINITY_DN342_c0_g1_i1",
       "unconstrained":0.1679417037123488
      },
     "C8_0_Hibana_sp_sra_clean_trinity_Trinity_TRINITY_DN35618_c0_g1_i1":{
       "MG94xREV with separate rates for branch sets":0.463971084818126,
       "Nucleotide GTR":0.4226279912456408,
       "constrained":0.3532420996186134,
       "original name":"C8.0_Hibana_sp_sra_clean_trinity_Trinity_TRINITY_DN35618_c0_g1_i1",
       "unconstrained":1.050073773843098
      },
     "C8_0_Hibana_sp_sra_clean_trinity_Trinity_TRINITY_DN467_c0_g1_i1":{
       "MG94xREV with separate rates for branch sets":0.5011447634448062,
       "Nucleotide GTR":0.4139421765677071,
       "constrained":0.602222846291402,
       "original name":"C8.0_Hibana_sp_sra_clean_trinity_Trinity_TRINITY_DN467_c0_g1_i1",
       "unconstrained":0.6497332030648993
      },
     "C8_0_Hibana_sp_sra_clean_trinity_Trinity_TRINITY_DN55357_c0_g1_i1":{
       "MG94xREV with separate rates for branch sets":0.2775899291743169,
       "Nucleotide GTR":0.2749374393066543,
       "constrained":0.1032992935834344,
       "original name":"C8.0_Hibana_sp_sra_clean_trinity_Trinity_TRINITY_DN55357_c0_g1_i1",
       "unconstrained":0.2375060276913918
      },
     "C8_0_Hibana_sp_sra_clean_trinity_Trinity_TRINITY_DN605_c0_g1_i2":{
       "MG94xREV with separate rates for branch sets":0.1426246921562027,
       "Nucleotide GTR":0.1174257343163317,
       "constrained":0,
       "original name":"C8.0_Hibana_sp_sra_clean_trinity_Trinity_TRINITY_DN605_c0_g1_i2",
       "unconstrained":0.01289505592807635
      },
     "C8_0_Hippasa_holmerae_sundaica_sra_clean_trinity_Trinity_TRINITY_DN105571_c0_g1_i1":{
       "MG94xREV with separate rates for branch sets":0.06457299343248986,
       "Nucleotide GTR":0.0551334200599289,
       "constrained":0.02953435795384361,
       "original name":"C8.0_Hippasa_holmerae_sundaica_sra_clean_trinity_Trinity_TRINITY_DN105571_c0_g1_i1",
       "unconstrained":0.03614180665012525
      },
     "C8_0_Hippasa_holmerae_sundaica_sra_clean_trinity_Trinity_TRINITY_DN112719_c0_g1_i1":{
       "MG94xREV with separate rates for branch sets":0.0315235051072791,
       "Nucleotide GTR":0.05723402157138693,
       "constrained":0.01917270181884231,
       "original name":"C8.0_Hippasa_holmerae_sundaica_sra_clean_trinity_Trinity_TRINITY_DN112719_c0_g1_i1",
       "unconstrained":0.008855553711958555
      },
     "C8_0_Hippasa_holmerae_sundaica_sra_clean_trinity_Trinity_TRINITY_DN1335_c1_g1_i1":{
       "MG94xREV with separate rates for branch sets":0.04179948630173799,
       "Nucleotide GTR":0.04118731964122928,
       "constrained":0.01676786885718924,
       "original name":"C8.0_Hippasa_holmerae_sundaica_sra_clean_trinity_Trinity_TRINITY_DN1335_c1_g1_i1",
       "unconstrained":0.02127222399640989
      },
     "C8_0_Hippasa_holmerae_sundaica_sra_clean_trinity_Trinity_TRINITY_DN1732_c0_g1_i2":{
       "MG94xREV with separate rates for branch sets":0.0891821503324437,
       "Nucleotide GTR":0.08610935054093158,
       "constrained":0.03927387173166812,
       "original name":"C8.0_Hippasa_holmerae_sundaica_sra_clean_trinity_Trinity_TRINITY_DN1732_c0_g1_i2",
       "unconstrained":0.05437450455531742
      },
     "C8_0_Hippasa_holmerae_sundaica_sra_clean_trinity_Trinity_TRINITY_DN210_c0_g1_i1":{
       "MG94xREV with separate rates for branch sets":0.0648467476145775,
       "Nucleotide GTR":0.06506785814631416,
       "constrained":0.02369813998696789,
       "original name":"C8.0_Hippasa_holmerae_sundaica_sra_clean_trinity_Trinity_TRINITY_DN210_c0_g1_i1",
       "unconstrained":0.02279263858023546
      },
     "C8_0_Hippasa_holmerae_sundaica_sra_clean_trinity_Trinity_TRINITY_DN335_c0_g1_i1":{
       "MG94xREV with separate rates for branch sets":0.08572147391019629,
       "Nucleotide GTR":0.08041281248032188,
       "constrained":0.03405322921609279,
       "original name":"C8.0_Hippasa_holmerae_sundaica_sra_clean_trinity_Trinity_TRINITY_DN335_c0_g1_i1",
       "unconstrained":0.05648239614852064
      },
     "C8_0_Hippasa_holmerae_sundaica_sra_clean_trinity_Trinity_TRINITY_DN3670_c0_g2_i1":{
       "MG94xREV with separate rates for branch sets":0.2429057797081638,
       "Nucleotide GTR":0.1733034475769727,
       "constrained":0.07816157848116534,
       "original name":"C8.0_Hippasa_holmerae_sundaica_sra_clean_trinity_Trinity_TRINITY_DN3670_c0_g2_i1",
       "unconstrained":0.08464207169985
      },
     "C8_0_Hippasa_holmerae_sundaica_sra_clean_trinity_Trinity_TRINITY_DN601_c1_g1_i2":{
       "MG94xREV with separate rates for branch sets":0.3051027535812534,
       "Nucleotide GTR":0.2298679706163424,
       "constrained":0.22766941891778,
       "original name":"C8.0_Hippasa_holmerae_sundaica_sra_clean_trinity_Trinity_TRINITY_DN601_c1_g1_i2",
       "unconstrained":0.313461807750912
      },
     "C8_0_Hippasa_holmerae_sundaica_sra_clean_trinity_Trinity_TRINITY_DN6237_c0_g1_i1":{
       "MG94xREV with separate rates for branch sets":0.1843133367657701,
       "Nucleotide GTR":0.1249143032985997,
       "constrained":0.09772603806434123,
       "original name":"C8.0_Hippasa_holmerae_sundaica_sra_clean_trinity_Trinity_TRINITY_DN6237_c0_g1_i1",
       "unconstrained":0.2070188222578059
      },
     "C8_0_Hippasa_holmerae_sundaica_sra_clean_trinity_Trinity_TRINITY_DN66434_c0_g1_i1":{
       "MG94xREV with separate rates for branch sets":0.0532665536369857,
       "Nucleotide GTR":0.05181214964923725,
       "constrained":0.02019112152458199,
       "original name":"C8.0_Hippasa_holmerae_sundaica_sra_clean_trinity_Trinity_TRINITY_DN66434_c0_g1_i1",
       "unconstrained":0.0292332431336703
      },
     "C8_0_Hippasa_holmerae_sundaica_sra_clean_trinity_Trinity_TRINITY_DN767_c0_g1_i1":{
       "MG94xREV with separate rates for branch sets":0.2928628449769053,
       "Nucleotide GTR":0.2452607378110875,
       "constrained":0.1947537153502577,
       "original name":"C8.0_Hippasa_holmerae_sundaica_sra_clean_trinity_Trinity_TRINITY_DN767_c0_g1_i1",
       "unconstrained":0.242125950128673
      },
     "C8_0_Homalonychus_theologus_sra_clean_trinity_Trinity_TRINITY_DN11698_c0_g1_i1":{
       "MG94xREV with separate rates for branch sets":0.1474716049565352,
       "Nucleotide GTR":0.1214446315368018,
       "constrained":0.05167227291811729,
       "original name":"C8.0_Homalonychus_theologus_sra_clean_trinity_Trinity_TRINITY_DN11698_c0_g1_i1",
       "unconstrained":0.0416149173430518
      },
     "C8_0_Homalonychus_theologus_sra_clean_trinity_Trinity_TRINITY_DN3081_c0_g1_i1":{
       "MG94xREV with separate rates for branch sets":0.04275684534473986,
       "Nucleotide GTR":0.04143588421000908,
       "constrained":0.0172197985941748,
       "original name":"C8.0_Homalonychus_theologus_sra_clean_trinity_Trinity_TRINITY_DN3081_c0_g1_i1",
       "unconstrained":0.0218564482220547
      },
     "C8_0_Homalonychus_theologus_sra_clean_trinity_Trinity_TRINITY_DN392_c0_g1_i1":{
       "MG94xREV with separate rates for branch sets":0.2365584147452018,
       "Nucleotide GTR":0.2238645928069515,
       "constrained":0.0904764636790736,
       "original name":"C8.0_Homalonychus_theologus_sra_clean_trinity_Trinity_TRINITY_DN392_c0_g1_i1",
       "unconstrained":0.05505674073224309
      },
     "C8_0_Homalonychus_theologus_sra_clean_trinity_Trinity_TRINITY_DN441_c0_g1_i1":{
       "MG94xREV with separate rates for branch sets":0.2335260883140351,
       "Nucleotide GTR":0.2298011773746982,
       "constrained":0.1196820483576233,
       "original name":"C8.0_Homalonychus_theologus_sra_clean_trinity_Trinity_TRINITY_DN441_c0_g1_i1",
       "unconstrained":0.1250033780219419
      },
     "C8_0_Isoctenus_aff_ordinario_female_G_IBSP_221742_clean_trinity_Trinity_TRINITY_DN134_c0_g1_i4":{
       "MG94xREV with separate rates for branch sets":0.1451195831734764,
       "Nucleotide GTR":0.1341448734662569,
       "constrained":0.06343069826679992,
       "original name":"C8.0_Isoctenus_aff_ordinario_female_G_IBSP_221742_clean_trinity_Trinity_TRINITY_DN134_c0_g1_i4",
       "unconstrained":0.05577960947804077
      },
     "C8_0_Isoctenus_aff_ordinario_female_G_IBSP_221742_clean_trinity_Trinity_TRINITY_DN279_c0_g1_i1":{
       "MG94xREV with separate rates for branch sets":0.01222816944901264,
       "Nucleotide GTR":0.02294265044982981,
       "constrained":0.004901566085704279,
       "original name":"C8.0_Isoctenus_aff_ordinario_female_G_IBSP_221742_clean_trinity_Trinity_TRINITY_DN279_c0_g1_i1",
       "unconstrained":0.00500095557269204
      },
     "C8_0_Isoctenus_aff_ordinario_female_G_IBSP_221742_clean_trinity_Trinity_TRINITY_DN3418_c0_g1_i1":{
       "MG94xREV with separate rates for branch sets":0.06543665221374621,
       "Nucleotide GTR":0.0606288589942342,
       "constrained":0.02270021220637469,
       "original name":"C8.0_Isoctenus_aff_ordinario_female_G_IBSP_221742_clean_trinity_Trinity_TRINITY_DN3418_c0_g1_i1",
       "unconstrained":0.02342327069834767
      },
     "C8_0_Isoctenus_aff_ordinario_female_G_IBSP_221742_clean_trinity_Trinity_TRINITY_DN46_c0_g2_i1":{
       "MG94xREV with separate rates for branch sets":0.1198579230859894,
       "Nucleotide GTR":0.1137838097322161,
       "constrained":0.03846277763056179,
       "original name":"C8.0_Isoctenus_aff_ordinario_female_G_IBSP_221742_clean_trinity_Trinity_TRINITY_DN46_c0_g2_i1",
       "unconstrained":0.03597372610042637
      },
     "C8_0_Isoctenus_aff_ordinario_female_G_IBSP_221742_clean_trinity_Trinity_TRINITY_DN56_c0_g1_i13":{
       "MG94xREV with separate rates for branch sets":0.04135037160080004,
       "Nucleotide GTR":0.03578893059142353,
       "constrained":0.01189606305244001,
       "original name":"C8.0_Isoctenus_aff_ordinario_female_G_IBSP_221742_clean_trinity_Trinity_TRINITY_DN56_c0_g1_i13",
       "unconstrained":0.01173985544411006
      },
     "C8_0_Isoctenus_aff_ordinario_female_G_IBSP_221742_clean_trinity_Trinity_TRINITY_DN56_c0_g3_i1":{
       "MG94xREV with separate rates for branch sets":0.09565250334849314,
       "Nucleotide GTR":0.09814709350009634,
       "constrained":0.03454121916778515,
       "original name":"C8.0_Isoctenus_aff_ordinario_female_G_IBSP_221742_clean_trinity_Trinity_TRINITY_DN56_c0_g3_i1",
       "unconstrained":0.03409305345273728
      },
     "C8_0_Isoctenus_aff_ordinario_female_G_IBSP_221742_clean_trinity_Trinity_TRINITY_DN637_c0_g1_i1":{
       "MG94xREV with separate rates for branch sets":0.007889703220821895,
       "Nucleotide GTR":0.007948185224663664,
       "constrained":0.002376815662461243,
       "original name":"C8.0_Isoctenus_aff_ordinario_female_G_IBSP_221742_clean_trinity_Trinity_TRINITY_DN637_c0_g1_i1",
       "unconstrained":0.002053051091292198
      },
     "C8_0_Isoctenus_aff_ordinario_female_G_IBSP_221742_clean_trinity_Trinity_TRINITY_DN849_c0_g1_i2":{
       "MG94xREV with separate rates for branch sets":0.1709032659744813,
       "Nucleotide GTR":0.1606440386262911,
       "constrained":0.0663096009964282,
       "original name":"C8.0_Isoctenus_aff_ordinario_female_G_IBSP_221742_clean_trinity_Trinity_TRINITY_DN849_c0_g1_i2",
       "unconstrained":0.08032045107804915
      },
     "C8_0_Isoctenus_aff_ordinario_female_G_IBSP_221742_clean_trinity_Trinity_TRINITY_DN8593_c2_g1_i3":{
       "MG94xREV with separate rates for branch sets":0.2064524622053544,
       "Nucleotide GTR":0.1899304342625408,
       "constrained":0.06683024736936682,
       "original name":"C8.0_Isoctenus_aff_ordinario_female_G_IBSP_221742_clean_trinity_Trinity_TRINITY_DN8593_c2_g1_i3",
       "unconstrained":0.05901279630636368
      },
     "C8_0_Isoctenus_sp_female_F_IBSP_221743_clean_trinity_Trinity_TRINITY_DN1589_c0_g3_i2":{
       "MG94xREV with separate rates for branch sets":0.01031989272271855,
       "Nucleotide GTR":0.009627232846548914,
       "constrained":0.004053896844960583,
       "original name":"C8.0_Isoctenus_sp_female_F_IBSP_221743_clean_trinity_Trinity_TRINITY_DN1589_c0_g3_i2",
       "unconstrained":0.004111887523337228
      },
     "C8_0_Isoctenus_sp_female_F_IBSP_221743_clean_trinity_Trinity_TRINITY_DN203_c0_g2_i1":{
       "MG94xREV with separate rates for branch sets":0,
       "Nucleotide GTR":0.0281983269630266,
       "constrained":0.02789653331263194,
       "original name":"C8.0_Isoctenus_sp_female_F_IBSP_221743_clean_trinity_Trinity_TRINITY_DN203_c0_g2_i1",
       "unconstrained":0.02663069115034413
      },
     "C8_0_Isoctenus_sp_female_F_IBSP_221743_clean_trinity_Trinity_TRINITY_DN282_c0_g1_i2":{
       "MG94xREV with separate rates for branch sets":0.01865624312347551,
       "Nucleotide GTR":0.0210678137826948,
       "constrained":0.005527985116571697,
       "original name":"C8.0_Isoctenus_sp_female_F_IBSP_221743_clean_trinity_Trinity_TRINITY_DN282_c0_g1_i2",
       "unconstrained":0.005449877951637317
      },
     "C8_0_Isoctenus_sp_female_F_IBSP_221743_clean_trinity_Trinity_TRINITY_DN286_c0_g1_i2":{
       "MG94xREV with separate rates for branch sets":0.07749968602701882,
       "Nucleotide GTR":0.07442960713676473,
       "constrained":0.02831706539050394,
       "original name":"C8.0_Isoctenus_sp_female_F_IBSP_221743_clean_trinity_Trinity_TRINITY_DN286_c0_g1_i2",
       "unconstrained":0.02999598562359951
      },
     "C8_0_Isoctenus_sp_female_F_IBSP_221743_clean_trinity_Trinity_TRINITY_DN332_c0_g1_i4":{
       "MG94xREV with separate rates for branch sets":0.08583916741174445,
       "Nucleotide GTR":0.08478514552597925,
       "constrained":0.03060847058632846,
       "original name":"C8.0_Isoctenus_sp_female_F_IBSP_221743_clean_trinity_Trinity_TRINITY_DN332_c0_g1_i4",
       "unconstrained":0.03037399283445372
      },
     "C8_0_Isoctenus_sp_female_F_IBSP_221743_clean_trinity_Trinity_TRINITY_DN332_c0_g2_i1":{
       "MG94xREV with separate rates for branch sets":0.03456234190986061,
       "Nucleotide GTR":0.06378915393615384,
       "constrained":0,
       "original name":"C8.0_Isoctenus_sp_female_F_IBSP_221743_clean_trinity_Trinity_TRINITY_DN332_c0_g2_i1",
       "unconstrained":0.004408998449017469
      },
     "C8_0_Isoctenus_sp_female_F_IBSP_221743_clean_trinity_Trinity_TRINITY_DN409_c0_g1_i1":{
       "MG94xREV with separate rates for branch sets":0.02341303984457427,
       "Nucleotide GTR":0.01304875721694368,
       "constrained":0.008674119943591298,
       "original name":"C8.0_Isoctenus_sp_female_F_IBSP_221743_clean_trinity_Trinity_TRINITY_DN409_c0_g1_i1",
       "unconstrained":0.009073870736029459
      },
     "C8_0_Isoctenus_sp_female_F_IBSP_221743_clean_trinity_Trinity_TRINITY_DN4935_c0_g2_i5":{
       "MG94xREV with separate rates for branch sets":0.3562031536028823,
       "Nucleotide GTR":0.2641211934884797,
       "constrained":0.2259405284076419,
       "original name":"C8.0_Isoctenus_sp_female_F_IBSP_221743_clean_trinity_Trinity_TRINITY_DN4935_c0_g2_i5",
       "unconstrained":0.2822661722321577
      },
     "C8_0_Isoctenus_sp_female_F_IBSP_221743_clean_trinity_Trinity_TRINITY_DN59819_c0_g1_i1":{
       "MG94xREV with separate rates for branch sets":0.01880413348870864,
       "Nucleotide GTR":0.02160108784458857,
       "constrained":0.006941674434317,
       "original name":"C8.0_Isoctenus_sp_female_F_IBSP_221743_clean_trinity_Trinity_TRINITY_DN59819_c0_g1_i1",
       "unconstrained":0.007019369786189735
      },
     "C8_0_Leptoctenus_byrrhus_female_tjc00136_clean_trinity_Trinity_TRINITY_DN10333_c0_g1_i1":{
       "MG94xREV with separate rates for branch sets":0.07620969295504923,
       "Nucleotide GTR":0.06504413945174908,
       "constrained":0.03189944289797696,
       "original name":"C8.0_Leptoctenus_byrrhus_female_tjc00136_clean_trinity_Trinity_TRINITY_DN10333_c0_g1_i1",
       "unconstrained":0.03328758682678479
      },
     "C8_0_Leptoctenus_byrrhus_female_tjc00136_clean_trinity_Trinity_TRINITY_DN103_c0_g1_i2":{
       "MG94xREV with separate rates for branch sets":0,
       "Nucleotide GTR":0,
       "constrained":0,
       "original name":"C8.0_Leptoctenus_byrrhus_female_tjc00136_clean_trinity_Trinity_TRINITY_DN103_c0_g1_i2",
       "unconstrained":0
      },
     "C8_0_Leptoctenus_byrrhus_female_tjc00136_clean_trinity_Trinity_TRINITY_DN1341_c0_g1_i3":{
       "MG94xREV with separate rates for branch sets":0.02472283287239781,
       "Nucleotide GTR":0.03140045153799327,
       "constrained":0.009045081272017436,
       "original name":"C8.0_Leptoctenus_byrrhus_female_tjc00136_clean_trinity_Trinity_TRINITY_DN1341_c0_g1_i3",
       "unconstrained":0.009288751123129232
      },
     "C8_0_Leptoctenus_byrrhus_female_tjc00136_clean_trinity_Trinity_TRINITY_DN2019_c0_g1_i1":{
       "MG94xREV with separate rates for branch sets":0.02533120998325745,
       "Nucleotide GTR":0.01276361257182356,
       "constrained":0.01032541866069899,
       "original name":"C8.0_Leptoctenus_byrrhus_female_tjc00136_clean_trinity_Trinity_TRINITY_DN2019_c0_g1_i1",
       "unconstrained":0.01224708419997479
      },
     "C8_0_Leptoctenus_byrrhus_female_tjc00136_clean_trinity_Trinity_TRINITY_DN2847_c0_g3_i1":{
       "MG94xREV with separate rates for branch sets":0.008224141041452311,
       "Nucleotide GTR":0,
       "constrained":0,
       "original name":"C8.0_Leptoctenus_byrrhus_female_tjc00136_clean_trinity_Trinity_TRINITY_DN2847_c0_g3_i1",
       "unconstrained":0
      },
     "C8_0_Leptoctenus_byrrhus_female_tjc00136_clean_trinity_Trinity_TRINITY_DN347_c0_g3_i1":{
       "MG94xREV with separate rates for branch sets":0.07285930833058847,
       "Nucleotide GTR":0.0448001204047416,
       "constrained":0.02594930240573171,
       "original name":"C8.0_Leptoctenus_byrrhus_female_tjc00136_clean_trinity_Trinity_TRINITY_DN347_c0_g3_i1",
       "unconstrained":0.0271108870426177
      },
     "C8_0_Leptoctenus_byrrhus_male_tjc00213_clean_trinity_Trinity_TRINITY_DN11589_c0_g1_i5":{
       "MG94xREV with separate rates for branch sets":0,
       "Nucleotide GTR":0,
       "constrained":0,
       "original name":"C8.0_Leptoctenus_byrrhus_male_tjc00213_clean_trinity_Trinity_TRINITY_DN11589_c0_g1_i5",
       "unconstrained":0
      },
     "C8_0_Leptoctenus_byrrhus_male_tjc00213_clean_trinity_Trinity_TRINITY_DN3154_c0_g1_i1":{
       "MG94xREV with separate rates for branch sets":0.04962239502092366,
       "Nucleotide GTR":0.03689918289659246,
       "constrained":0.02097492765025633,
       "original name":"C8.0_Leptoctenus_byrrhus_male_tjc00213_clean_trinity_Trinity_TRINITY_DN3154_c0_g1_i1",
       "unconstrained":0.02785307047733292
      },
     "C8_0_Leptoctenus_byrrhus_male_tjc00213_clean_trinity_Trinity_TRINITY_DN6509_c0_g1_i1":{
       "MG94xREV with separate rates for branch sets":0.007383129704199811,
       "Nucleotide GTR":0.0936657781602607,
       "constrained":0.01510600183601936,
       "original name":"C8.0_Leptoctenus_byrrhus_male_tjc00213_clean_trinity_Trinity_TRINITY_DN6509_c0_g1_i1",
       "unconstrained":0.02909466966074124
      },
     "C8_0_Leptoctenus_byrrhus_male_tjc00213_clean_trinity_Trinity_TRINITY_DN8989_c0_g1_i1":{
       "MG94xREV with separate rates for branch sets":0,
       "Nucleotide GTR":0,
       "constrained":0,
       "original name":"C8.0_Leptoctenus_byrrhus_male_tjc00213_clean_trinity_Trinity_TRINITY_DN8989_c0_g1_i1",
       "unconstrained":0
      },
     "C8_0_Leptoctenus_byrrhus_male_tjc00222_clean_trinity_Trinity_TRINITY_DN4382_c0_g1_i10":{
       "MG94xREV with separate rates for branch sets":0.01741544327048901,
       "Nucleotide GTR":0.01691185597406159,
       "constrained":0.005987562366833264,
       "original name":"C8.0_Leptoctenus_byrrhus_male_tjc00222_clean_trinity_Trinity_TRINITY_DN4382_c0_g1_i10",
       "unconstrained":0.005801170837373046
      },
     "C8_0_Leptoctenus_byrrhus_male_tjc00222_clean_trinity_Trinity_TRINITY_DN523_c0_g1_i1":{
       "MG94xREV with separate rates for branch sets":0.03426138403748253,
       "Nucleotide GTR":0.03563500172142509,
       "constrained":0.01217958392667786,
       "original name":"C8.0_Leptoctenus_byrrhus_male_tjc00222_clean_trinity_Trinity_TRINITY_DN523_c0_g1_i1",
       "unconstrained":0.01327989873763234
      },
     "C8_0_Leptoctenus_byrrhus_male_tjc00222_clean_trinity_Trinity_TRINITY_DN628_c2_g1_i2":{
       "MG94xREV with separate rates for branch sets":0.05472698201633602,
       "Nucleotide GTR":0.05209090506404963,
       "constrained":0.02239142665693468,
       "original name":"C8.0_Leptoctenus_byrrhus_male_tjc00222_clean_trinity_Trinity_TRINITY_DN628_c2_g1_i2",
       "unconstrained":0.02731384597623779
      },
     "C8_0_Misumenoides_formosipes_sra_clean_trinity_Trinity_TRINITY_DN253_c0_g1_i6":{
       "MG94xREV with separate rates for branch sets":0.2022733341304447,
       "Nucleotide GTR":0.1702032418692019,
       "constrained":0.1588314680024173,
       "original name":"C8.0_Misumenoides_formosipes_sra_clean_trinity_Trinity_TRINITY_DN253_c0_g1_i6",
       "unconstrained":0.314670452333294
      },
     "C8_0_Misumenoides_formosipes_sra_clean_trinity_Trinity_TRINITY_DN305_c0_g1_i1":{
       "MG94xREV with separate rates for branch sets":0.009837757630944173,
       "Nucleotide GTR":0.009990073495063657,
       "constrained":0.003532352201002077,
       "original name":"C8.0_Misumenoides_formosipes_sra_clean_trinity_Trinity_TRINITY_DN305_c0_g1_i1",
       "unconstrained":0.003767885246697529
      },
     "C8_0_Misumenoides_formosipes_sra_clean_trinity_Trinity_TRINITY_DN4831_c0_g1_i1":{
       "MG94xREV with separate rates for branch sets":0.253560075216046,
       "Nucleotide GTR":0.3353114082165365,
       "constrained":0.08536557992520155,
       "original name":"C8.0_Misumenoides_formosipes_sra_clean_trinity_Trinity_TRINITY_DN4831_c0_g1_i1",
       "unconstrained":0.08696823396271935
      },
     "C8_0_Misumenoides_formosipes_sra_clean_trinity_Trinity_TRINITY_DN7088_c0_g1_i1":{
       "MG94xREV with separate rates for branch sets":0.05676877184669967,
       "Nucleotide GTR":0.07435239985654714,
       "constrained":0.0173106158617644,
       "original name":"C8.0_Misumenoides_formosipes_sra_clean_trinity_Trinity_TRINITY_DN7088_c0_g1_i1",
       "unconstrained":0.02310560721211636
      },
     "C8_0_Nilus_albocinctus_sra_clean_trinity_Trinity_TRINITY_DN1020_c0_g1_i1":{
       "MG94xREV with separate rates for branch sets":0.02547573379295235,
       "Nucleotide GTR":0.02212365842444068,
       "constrained":0.009356129829892283,
       "original name":"C8.0_Nilus_albocinctus_sra_clean_trinity_Trinity_TRINITY_DN1020_c0_g1_i1",
       "unconstrained":0.01052380087027501
      },
     "C8_0_Nilus_albocinctus_sra_clean_trinity_Trinity_TRINITY_DN3932_c0_g1_i2":{
       "MG94xREV with separate rates for branch sets":0.4467084288022793,
       "Nucleotide GTR":0.2756284753458405,
       "constrained":0.2452208690114886,
       "original name":"C8.0_Nilus_albocinctus_sra_clean_trinity_Trinity_TRINITY_DN3932_c0_g1_i2",
       "unconstrained":0.7128106753071246
      },
     "C8_0_Nilus_albocinctus_sra_clean_trinity_Trinity_TRINITY_DN47893_c0_g1_i1":{
       "MG94xREV with separate rates for branch sets":0.1867849989897546,
       "Nucleotide GTR":0.1816218161631332,
       "constrained":0.09454728950691139,
       "original name":"C8.0_Nilus_albocinctus_sra_clean_trinity_Trinity_TRINITY_DN47893_c0_g1_i1",
       "unconstrained":0.121766772330308
      },
     "C8_0_Nilus_albocinctus_sra_clean_trinity_Trinity_TRINITY_DN5117_c0_g1_i1":{
       "MG94xREV with separate rates for branch sets":0.2063942891783908,
       "Nucleotide GTR":0.1622949651832246,
       "constrained":0.09520984159409747,
       "original name":"C8.0_Nilus_albocinctus_sra_clean_trinity_Trinity_TRINITY_DN5117_c0_g1_i1",
       "unconstrained":0.1342343499388404
      },
     "C8_0_Nilus_albocinctus_sra_clean_trinity_Trinity_TRINITY_DN66025_c0_g1_i1":{
       "MG94xREV with separate rates for branch sets":0.6851526309820911,
       "Nucleotide GTR":0.3951457022781533,
       "constrained":0.2929079196650154,
       "original name":"C8.0_Nilus_albocinctus_sra_clean_trinity_Trinity_TRINITY_DN66025_c0_g1_i1",
       "unconstrained":1.399427564176188
      },
     "C8_0_Nilus_albocinctus_sra_clean_trinity_Trinity_TRINITY_DN71480_c0_g1_i1":{
       "MG94xREV with separate rates for branch sets":0.1577690531249994,
       "Nucleotide GTR":0.1382455454465562,
       "constrained":0.08384410042088163,
       "original name":"C8.0_Nilus_albocinctus_sra_clean_trinity_Trinity_TRINITY_DN71480_c0_g1_i1",
       "unconstrained":0.1051212396611428
      },
     "C8_0_Odo_patricius_sra_clean_trinity_Trinity_TRINITY_DN1045_c0_g1_i1":{
       "MG94xREV with separate rates for branch sets":0.5448769333887369,
       "Nucleotide GTR":0.4238536574441523,
       "constrained":0.8717419286526148,
       "original name":"C8.0_Odo_patricius_sra_clean_trinity_Trinity_TRINITY_DN1045_c0_g1_i1",
       "unconstrained":0.9495147828995409
      },
     "C8_0_Odo_patricius_sra_clean_trinity_Trinity_TRINITY_DN115_c0_g1_i5":{
       "MG94xREV with separate rates for branch sets":0.8395813462051104,
       "Nucleotide GTR":0.5737931648154078,
       "constrained":0.7956437407286137,
       "original name":"C8.0_Odo_patricius_sra_clean_trinity_Trinity_TRINITY_DN115_c0_g1_i5",
       "unconstrained":1.192274780281166
      },
     "C8_0_Odo_patricius_sra_clean_trinity_Trinity_TRINITY_DN17396_c0_g1_i1":{
       "MG94xREV with separate rates for branch sets":0.01951282008993789,
       "Nucleotide GTR":0.01930688887084403,
       "constrained":0.007679116746803201,
       "original name":"C8.0_Odo_patricius_sra_clean_trinity_Trinity_TRINITY_DN17396_c0_g1_i1",
       "unconstrained":0.008496141143861912
      },
     "C8_0_Odo_patricius_sra_clean_trinity_Trinity_TRINITY_DN26031_c0_g1_i1":{
       "MG94xREV with separate rates for branch sets":1.19678887843948,
       "Nucleotide GTR":0.7507297292818307,
       "constrained":2.404516184331901,
       "original name":"C8.0_Odo_patricius_sra_clean_trinity_Trinity_TRINITY_DN26031_c0_g1_i1",
       "unconstrained":2.523282249564982
      },
     "C8_0_Odo_patricius_sra_clean_trinity_Trinity_TRINITY_DN27458_c0_g1_i1":{
       "MG94xREV with separate rates for branch sets":0.1109275114523969,
       "Nucleotide GTR":0.07944422097856919,
       "constrained":0.08217034774383636,
       "original name":"C8.0_Odo_patricius_sra_clean_trinity_Trinity_TRINITY_DN27458_c0_g1_i1",
       "unconstrained":0.06550271945399803
      },
     "C8_0_Odo_patricius_sra_clean_trinity_Trinity_TRINITY_DN32425_c0_g1_i1":{
       "MG94xREV with separate rates for branch sets":0.3372289761030289,
       "Nucleotide GTR":0.2859796222357995,
       "constrained":0.1276884237685257,
       "original name":"C8.0_Odo_patricius_sra_clean_trinity_Trinity_TRINITY_DN32425_c0_g1_i1",
       "unconstrained":0.09684879278531609
      },
     "C8_0_Odo_patricius_sra_clean_trinity_Trinity_TRINITY_DN44819_c0_g1_i1":{
       "MG94xREV with separate rates for branch sets":0.3001348902295637,
       "Nucleotide GTR":0.2434081263037305,
       "constrained":0.1142654889587556,
       "original name":"C8.0_Odo_patricius_sra_clean_trinity_Trinity_TRINITY_DN44819_c0_g1_i1",
       "unconstrained":0.1375790618994107
      },
     "C8_0_Odo_patricius_sra_clean_trinity_Trinity_TRINITY_DN50580_c0_g1_i1":{
       "MG94xREV with separate rates for branch sets":0.3831765855133767,
       "Nucleotide GTR":0.2907520641307015,
       "constrained":0.1960260024374216,
       "original name":"C8.0_Odo_patricius_sra_clean_trinity_Trinity_TRINITY_DN50580_c0_g1_i1",
       "unconstrained":0.775591679422838
      },
     "C8_0_Odo_patricius_sra_clean_trinity_Trinity_TRINITY_DN65612_c0_g1_i1":{
       "MG94xREV with separate rates for branch sets":0.01021696755058549,
       "Nucleotide GTR":0.01013925417332215,
       "constrained":0.003826820821936017,
       "original name":"C8.0_Odo_patricius_sra_clean_trinity_Trinity_TRINITY_DN65612_c0_g1_i1",
       "unconstrained":0.004072245805062559
      },
     "C8_0_Odo_patricius_sra_clean_trinity_Trinity_TRINITY_DN71485_c0_g1_i1":{
       "MG94xREV with separate rates for branch sets":0.7108442925599251,
       "Nucleotide GTR":0.5021776454599544,
       "constrained":0.3311203496762531,
       "original name":"C8.0_Odo_patricius_sra_clean_trinity_Trinity_TRINITY_DN71485_c0_g1_i1",
       "unconstrained":1.234697234455058
      },
     "C8_0_Odo_patricius_sra_clean_trinity_Trinity_TRINITY_DN73974_c0_g1_i1":{
       "MG94xREV with separate rates for branch sets":0.6389538206632849,
       "Nucleotide GTR":0.4738752697440119,
       "constrained":0.519574397002064,
       "original name":"C8.0_Odo_patricius_sra_clean_trinity_Trinity_TRINITY_DN73974_c0_g1_i1",
       "unconstrained":0.6560224618466716
      },
     "C8_0_Odo_patricius_sra_clean_trinity_Trinity_TRINITY_DN8026_c0_g1_i1":{
       "MG94xREV with separate rates for branch sets":0.2591205683416985,
       "Nucleotide GTR":0.2234231677893939,
       "constrained":0.176127152445842,
       "original name":"C8.0_Odo_patricius_sra_clean_trinity_Trinity_TRINITY_DN8026_c0_g1_i1",
       "unconstrained":0.2366438425862131
      },
     "C8_0_Odo_patricius_sra_clean_trinity_Trinity_TRINITY_DN82947_c0_g1_i1":{
       "MG94xREV with separate rates for branch sets":0.6673949252419892,
       "Nucleotide GTR":0.3821235663695285,
       "constrained":1.488467887363491,
       "original name":"C8.0_Odo_patricius_sra_clean_trinity_Trinity_TRINITY_DN82947_c0_g1_i1",
       "unconstrained":1.053267173629647
      },
     "C8_0_Odo_patricius_sra_clean_trinity_Trinity_TRINITY_DN8371_c0_g1_i1":{
       "MG94xREV with separate rates for branch sets":0,
       "Nucleotide GTR":0,
       "constrained":0,
       "original name":"C8.0_Odo_patricius_sra_clean_trinity_Trinity_TRINITY_DN8371_c0_g1_i1",
       "unconstrained":0
      },
     "C8_0_Odo_patricius_sra_clean_trinity_Trinity_TRINITY_DN85127_c0_g1_i1":{
       "MG94xREV with separate rates for branch sets":0.6277567941935832,
       "Nucleotide GTR":0.3857952085621133,
       "constrained":0.2651742843596591,
       "original name":"C8.0_Odo_patricius_sra_clean_trinity_Trinity_TRINITY_DN85127_c0_g1_i1",
       "unconstrained":0.2270462315584645
      },
     "C8_0_Odo_patricius_sra_clean_trinity_Trinity_TRINITY_DN9764_c0_g1_i1":{
       "MG94xREV with separate rates for branch sets":0.008116083339551329,
       "Nucleotide GTR":0.008225291157144377,
       "constrained":0.002603269722993383,
       "original name":"C8.0_Odo_patricius_sra_clean_trinity_Trinity_TRINITY_DN9764_c0_g1_i1",
       "unconstrained":0.002485733326553729
      },
     "C8_0_Odo_patricius_sra_clean_trinity_Trinity_TRINITY_DN9764_c0_g2_i1":{
       "MG94xREV with separate rates for branch sets":0.04370847258764499,
       "Nucleotide GTR":0.03288811422385645,
       "constrained":0,
       "original name":"C8.0_Odo_patricius_sra_clean_trinity_Trinity_TRINITY_DN9764_c0_g2_i1",
       "unconstrained":0
      },
     "C8_0_Odo_patricius_sra_clean_trinity_Trinity_TRINITY_DN9764_c1_g1_i1":{
       "MG94xREV with separate rates for branch sets":0.1035776495373474,
       "Nucleotide GTR":0.06674859884328886,
       "constrained":0.01550618327928766,
       "original name":"C8.0_Odo_patricius_sra_clean_trinity_Trinity_TRINITY_DN9764_c1_g1_i1",
       "unconstrained":0.01899460634057453
      },
     "C8_0_Oxyopes_sp_sra_clean_trinity_Trinity_TRINITY_DN1564_c0_g1_i1":{
       "MG94xREV with separate rates for branch sets":0.2711870399349508,
       "Nucleotide GTR":0.2609575702534412,
       "constrained":0.1358785118901741,
       "original name":"C8.0_Oxyopes_sp_sra_clean_trinity_Trinity_TRINITY_DN1564_c0_g1_i1",
       "unconstrained":0.3991194591881512
      },
     "C8_0_Oxyopes_sp_sra_clean_trinity_Trinity_TRINITY_DN1789_c0_g1_i2":{
       "MG94xREV with separate rates for branch sets":0.09889916509028668,
       "Nucleotide GTR":0.09459338641977413,
       "constrained":0.0458005026043416,
       "original name":"C8.0_Oxyopes_sp_sra_clean_trinity_Trinity_TRINITY_DN1789_c0_g1_i2",
       "unconstrained":0.06917875597659373
      },
     "C8_0_Oxyopes_sp_sra_clean_trinity_Trinity_TRINITY_DN24_c0_g1_i2":{
       "MG94xREV with separate rates for branch sets":0.1034207010721498,
       "Nucleotide GTR":0.08202795495785625,
       "constrained":0.03345722131582265,
       "original name":"C8.0_Oxyopes_sp_sra_clean_trinity_Trinity_TRINITY_DN24_c0_g1_i2",
       "unconstrained":0.02829292217458229
      },
     "C8_0_Oxyopes_sp_sra_clean_trinity_Trinity_TRINITY_DN49614_c0_g1_i1":{
       "MG94xREV with separate rates for branch sets":0.04012741566168006,
       "Nucleotide GTR":0.01710174823236449,
       "constrained":0.0171287015468937,
       "original name":"C8.0_Oxyopes_sp_sra_clean_trinity_Trinity_TRINITY_DN49614_c0_g1_i1",
       "unconstrained":0.0167936392539063
      },
     "C8_0_Oxyopes_sp_sra_clean_trinity_Trinity_TRINITY_DN4997_c0_g1_i1":{
       "MG94xREV with separate rates for branch sets":0.1298028272462984,
       "Nucleotide GTR":0.09549832657600692,
       "constrained":0.06466428345255086,
       "original name":"C8.0_Oxyopes_sp_sra_clean_trinity_Trinity_TRINITY_DN4997_c0_g1_i1",
       "unconstrained":0.09909619479963737
      },
     "C8_0_Oxyopes_sp_sra_clean_trinity_Trinity_TRINITY_DN600_c0_g1_i1":{
       "MG94xREV with separate rates for branch sets":0.1339675233590266,
       "Nucleotide GTR":0.1405156236338171,
       "constrained":0,
       "original name":"C8.0_Oxyopes_sp_sra_clean_trinity_Trinity_TRINITY_DN600_c0_g1_i1",
       "unconstrained":0.007154820973617841
      },
     "C8_0_Oxyopes_sp_sra_clean_trinity_Trinity_TRINITY_DN72068_c0_g1_i1":{
       "MG94xREV with separate rates for branch sets":0,
       "Nucleotide GTR":0.01203829345044879,
       "constrained":0,
       "original name":"C8.0_Oxyopes_sp_sra_clean_trinity_Trinity_TRINITY_DN72068_c0_g1_i1",
       "unconstrained":0
      },
     "C8_0_Pardosa_pseudoannulata_sra_clean_trinity_Trinity_TRINITY_DN1458_c0_g1_i1":{
       "MG94xREV with separate rates for branch sets":0.08221941778044288,
       "Nucleotide GTR":0.07445368821995885,
       "constrained":0.03181333154329633,
       "original name":"C8.0_Pardosa_pseudoannulata_sra_clean_trinity_Trinity_TRINITY_DN1458_c0_g1_i1",
       "unconstrained":0.0337038052971819
      },
     "C8_0_Pardosa_pseudoannulata_sra_clean_trinity_Trinity_TRINITY_DN15133_c0_g1_i1":{
       "MG94xREV with separate rates for branch sets":0.09162762870963688,
       "Nucleotide GTR":0.09068629556590233,
       "constrained":0.0354789744950419,
       "original name":"C8.0_Pardosa_pseudoannulata_sra_clean_trinity_Trinity_TRINITY_DN15133_c0_g1_i1",
       "unconstrained":0.03665789067615999
      },
     "C8_0_Pardosa_pseudoannulata_sra_clean_trinity_Trinity_TRINITY_DN15403_c0_g1_i1":{
       "MG94xREV with separate rates for branch sets":0.06366502382755478,
       "Nucleotide GTR":0.1042775940434633,
       "constrained":0.01422971478130762,
       "original name":"C8.0_Pardosa_pseudoannulata_sra_clean_trinity_Trinity_TRINITY_DN15403_c0_g1_i1",
       "unconstrained":0.008735350314990916
      },
     "C8_0_Pardosa_pseudoannulata_sra_clean_trinity_Trinity_TRINITY_DN1635_c0_g1_i1":{
       "MG94xREV with separate rates for branch sets":0.2943884764808153,
       "Nucleotide GTR":0.2398405731460936,
       "constrained":0.1654188781658814,
       "original name":"C8.0_Pardosa_pseudoannulata_sra_clean_trinity_Trinity_TRINITY_DN1635_c0_g1_i1",
       "unconstrained":0.2191659882935295
      },
     "C8_0_Pardosa_pseudoannulata_sra_clean_trinity_Trinity_TRINITY_DN322_c0_g1_i1":{
       "MG94xREV with separate rates for branch sets":0.2821313063674232,
       "Nucleotide GTR":0.2529106735216208,
       "constrained":0.1579067108937603,
       "original name":"C8.0_Pardosa_pseudoannulata_sra_clean_trinity_Trinity_TRINITY_DN322_c0_g1_i1",
       "unconstrained":0.1779410711965148
      },
     "C8_0_Pardosa_pseudoannulata_sra_clean_trinity_Trinity_TRINITY_DN3626_c0_g1_i2":{
       "MG94xREV with separate rates for branch sets":0.1039255501954098,
       "Nucleotide GTR":0.08788351121141927,
       "constrained":0.04269579839147401,
       "original name":"C8.0_Pardosa_pseudoannulata_sra_clean_trinity_Trinity_TRINITY_DN3626_c0_g1_i2",
       "unconstrained":0.06348353408858085
      },
     "C8_0_Pardosa_pseudoannulata_sra_clean_trinity_Trinity_TRINITY_DN4093_c0_g1_i1":{
       "MG94xREV with separate rates for branch sets":0.3067523145893459,
       "Nucleotide GTR":0.2254645012075034,
       "constrained":0.1702702650840838,
       "original name":"C8.0_Pardosa_pseudoannulata_sra_clean_trinity_Trinity_TRINITY_DN4093_c0_g1_i1",
       "unconstrained":0.2852584084564769
      },
     "C8_0_Peucetia_longipalpis_sra_clean_trinity_Trinity_TRINITY_DN17_c0_g1_i1":{
       "MG94xREV with separate rates for branch sets":0.01730256738165274,
       "Nucleotide GTR":0.03380435518026768,
       "constrained":0,
       "original name":"C8.0_Peucetia_longipalpis_sra_clean_trinity_Trinity_TRINITY_DN17_c0_g1_i1",
       "unconstrained":0.007246731723813491
      },
     "C8_0_Peucetia_longipalpis_sra_clean_trinity_Trinity_TRINITY_DN22560_c0_g1_i1":{
       "MG94xREV with separate rates for branch sets":0.268132337128203,
       "Nucleotide GTR":0.208344640061282,
       "constrained":0.1035303307203198,
       "original name":"C8.0_Peucetia_longipalpis_sra_clean_trinity_Trinity_TRINITY_DN22560_c0_g1_i1",
       "unconstrained":0.0736886493033639
      },
     "C8_0_Peucetia_longipalpis_sra_clean_trinity_Trinity_TRINITY_DN24070_c0_g1_i1":{
       "MG94xREV with separate rates for branch sets":0.4654415831820038,
       "Nucleotide GTR":0.3186600295688797,
       "constrained":0.3035831473902017,
       "original name":"C8.0_Peucetia_longipalpis_sra_clean_trinity_Trinity_TRINITY_DN24070_c0_g1_i1",
       "unconstrained":0.5105827882380481
      },
     "C8_0_Peucetia_longipalpis_sra_clean_trinity_Trinity_TRINITY_DN351_c0_g1_i1":{
       "MG94xREV with separate rates for branch sets":0.06871604906067182,
       "Nucleotide GTR":0.08118404406330161,
       "constrained":0.03057648972172719,
       "original name":"C8.0_Peucetia_longipalpis_sra_clean_trinity_Trinity_TRINITY_DN351_c0_g1_i1",
       "unconstrained":0.04113928945328749
      },
     "C8_0_Peucetia_longipalpis_sra_clean_trinity_Trinity_TRINITY_DN36_c0_g1_i1":{
       "MG94xREV with separate rates for branch sets":0.235697818359787,
       "Nucleotide GTR":0.1915293372913645,
       "constrained":0.1380791992354526,
       "original name":"C8.0_Peucetia_longipalpis_sra_clean_trinity_Trinity_TRINITY_DN36_c0_g1_i1",
       "unconstrained":0.08567028780796387
      },
     "C8_0_Peucetia_longipalpis_sra_clean_trinity_Trinity_TRINITY_DN4063_c0_g1_i1":{
       "MG94xREV with separate rates for branch sets":0.2653391277303744,
       "Nucleotide GTR":0.1883275364903627,
       "constrained":0.1432657570049752,
       "original name":"C8.0_Peucetia_longipalpis_sra_clean_trinity_Trinity_TRINITY_DN4063_c0_g1_i1",
       "unconstrained":0.1433736502705523
      },
     "C8_0_Peucetia_longipalpis_sra_clean_trinity_Trinity_TRINITY_DN463_c0_g1_i1":{
       "MG94xREV with separate rates for branch sets":0.6830766660001791,
       "Nucleotide GTR":0.4764779608664,
       "constrained":0.3151420904074999,
       "original name":"C8.0_Peucetia_longipalpis_sra_clean_trinity_Trinity_TRINITY_DN463_c0_g1_i1",
       "unconstrained":0.2959268103569698
      },
     "C8_0_Peucetia_longipalpis_sra_clean_trinity_Trinity_TRINITY_DN6286_c0_g1_i1":{
       "MG94xREV with separate rates for branch sets":0.2607981534935453,
       "Nucleotide GTR":0.2054793252188775,
       "constrained":0.1617425995328028,
       "original name":"C8.0_Peucetia_longipalpis_sra_clean_trinity_Trinity_TRINITY_DN6286_c0_g1_i1",
       "unconstrained":0.1545002857813562
      },
     "C8_0_Peucetia_longipalpis_sra_clean_trinity_Trinity_TRINITY_DN6959_c0_g2_i1":{
       "MG94xREV with separate rates for branch sets":0.009649921006366224,
       "Nucleotide GTR":0,
       "constrained":0,
       "original name":"C8.0_Peucetia_longipalpis_sra_clean_trinity_Trinity_TRINITY_DN6959_c0_g2_i1",
       "unconstrained":0
      },
     "C8_0_Peucetia_longipalpis_sra_clean_trinity_Trinity_TRINITY_DN887_c0_g1_i1":{
       "MG94xREV with separate rates for branch sets":0.2548438609887116,
       "Nucleotide GTR":0.2098488703678695,
       "constrained":0.09746279286824687,
       "original name":"C8.0_Peucetia_longipalpis_sra_clean_trinity_Trinity_TRINITY_DN887_c0_g1_i1",
       "unconstrained":0.08791251123647699
      },
     "C8_0_Peucetia_longipalpis_sra_clean_trinity_Trinity_TRINITY_DN910_c0_g1_i1":{
       "MG94xREV with separate rates for branch sets":0.5370055207407708,
       "Nucleotide GTR":0.4146970776103019,
       "constrained":0.298118280576146,
       "original name":"C8.0_Peucetia_longipalpis_sra_clean_trinity_Trinity_TRINITY_DN910_c0_g1_i1",
       "unconstrained":0.7365042032094822
      },
     "C8_0_Phoneutria_nigriventer_female_H_IBSP_221739_clean_trinity_Trinity_TRINITY_DN108_c0_g1_i1":{
       "MG94xREV with separate rates for branch sets":0,
       "Nucleotide GTR":0,
       "constrained":0,
       "original name":"C8.0_Phoneutria_nigriventer_female_H_IBSP_221739_clean_trinity_Trinity_TRINITY_DN108_c0_g1_i1",
       "unconstrained":0
      },
     "C8_0_Phoneutria_nigriventer_female_H_IBSP_221739_clean_trinity_Trinity_TRINITY_DN2070_c0_g1_i1":{
       "MG94xREV with separate rates for branch sets":0.008735761897092981,
       "Nucleotide GTR":0.008218651747323896,
       "constrained":0.003104832170480426,
       "original name":"C8.0_Phoneutria_nigriventer_female_H_IBSP_221739_clean_trinity_Trinity_TRINITY_DN2070_c0_g1_i1",
       "unconstrained":0.003142977862123943
      },
     "C8_0_Phoneutria_nigriventer_female_H_IBSP_221739_clean_trinity_Trinity_TRINITY_DN2419_c0_g1_i1":{
       "MG94xREV with separate rates for branch sets":0,
       "Nucleotide GTR":0,
       "constrained":0,
       "original name":"C8.0_Phoneutria_nigriventer_female_H_IBSP_221739_clean_trinity_Trinity_TRINITY_DN2419_c0_g1_i1",
       "unconstrained":0
      },
     "C8_0_Phoneutria_nigriventer_female_H_IBSP_221739_clean_trinity_Trinity_TRINITY_DN2956_c0_g1_i1":{
       "MG94xREV with separate rates for branch sets":0.008965587966001764,
       "Nucleotide GTR":0.008607810048836571,
       "constrained":0.003137173252546943,
       "original name":"C8.0_Phoneutria_nigriventer_female_H_IBSP_221739_clean_trinity_Trinity_TRINITY_DN2956_c0_g1_i1",
       "unconstrained":0.003028899227045454
      },
     "C8_0_Phoneutria_nigriventer_female_H_IBSP_221739_clean_trinity_Trinity_TRINITY_DN589_c0_g1_i1":{
       "MG94xREV with separate rates for branch sets":0.007916911120109827,
       "Nucleotide GTR":0.007735409949745458,
       "constrained":0.00263867315799955,
       "original name":"C8.0_Phoneutria_nigriventer_female_H_IBSP_221739_clean_trinity_Trinity_TRINITY_DN589_c0_g1_i1",
       "unconstrained":0.00268198090220651
      },
     "C8_0_Phoneutria_nigriventer_female_H_IBSP_221739_clean_trinity_Trinity_TRINITY_DN5_c1_g1_i2":{
       "MG94xREV with separate rates for branch sets":0.01088819675837475,
       "Nucleotide GTR":0.01034185735995427,
       "constrained":0.004264564366584156,
       "original name":"C8.0_Phoneutria_nigriventer_female_H_IBSP_221739_clean_trinity_Trinity_TRINITY_DN5_c1_g1_i2",
       "unconstrained":0.004424538272835282
      },
     "C8_0_Phoneutria_nigriventer_female_H_IBSP_221739_clean_trinity_Trinity_TRINITY_DN702_c2_g1_i3":{
       "MG94xREV with separate rates for branch sets":0.02008350524045399,
       "Nucleotide GTR":0.02017483742515552,
       "constrained":0.007465171703331482,
       "original name":"C8.0_Phoneutria_nigriventer_female_H_IBSP_221739_clean_trinity_Trinity_TRINITY_DN702_c2_g1_i3",
       "unconstrained":0.008143365039269124
      },
     "C8_0_Phoneutria_nigriventer_female_H_IBSP_221739_clean_trinity_Trinity_TRINITY_DN7870_c0_g1_i1":{
       "MG94xREV with separate rates for branch sets":0.04107708920349764,
       "Nucleotide GTR":0.03785926401777902,
       "constrained":0.01357687777657238,
       "original name":"C8.0_Phoneutria_nigriventer_female_H_IBSP_221739_clean_trinity_Trinity_TRINITY_DN7870_c0_g1_i1",
       "unconstrained":0.01246283337542507
      },
     "C8_0_Phoneutria_nigriventer_female_I_IBSP_221740_clean_trinity_Trinity_TRINITY_DN1033_c0_g1_i1":{
       "MG94xREV with separate rates for branch sets":0.02271657117948679,
       "Nucleotide GTR":0.02156819322036519,
       "constrained":0.008407683543021205,
       "original name":"C8.0_Phoneutria_nigriventer_female_I_IBSP_221740_clean_trinity_Trinity_TRINITY_DN1033_c0_g1_i1",
       "unconstrained":0.008052336183408634
      },
     "C8_0_Phoneutria_nigriventer_female_I_IBSP_221740_clean_trinity_Trinity_TRINITY_DN104_c0_g1_i1":{
       "MG94xREV with separate rates for branch sets":0.009938384911233989,
       "Nucleotide GTR":0.009131862914526074,
       "constrained":0.003466321715898571,
       "original name":"C8.0_Phoneutria_nigriventer_female_I_IBSP_221740_clean_trinity_Trinity_TRINITY_DN104_c0_g1_i1",
       "unconstrained":0.003542694641367653
      },
     "C8_0_Phoneutria_nigriventer_female_I_IBSP_221740_clean_trinity_Trinity_TRINITY_DN130_c0_g2_i7":{
       "MG94xREV with separate rates for branch sets":0,
       "Nucleotide GTR":0,
       "constrained":0,
       "original name":"C8.0_Phoneutria_nigriventer_female_I_IBSP_221740_clean_trinity_Trinity_TRINITY_DN130_c0_g2_i7",
       "unconstrained":0
      },
     "C8_0_Phoneutria_nigriventer_female_I_IBSP_221740_clean_trinity_Trinity_TRINITY_DN1566_c0_g1_i1":{
       "MG94xREV with separate rates for branch sets":0,
       "Nucleotide GTR":0,
       "constrained":0,
       "original name":"C8.0_Phoneutria_nigriventer_female_I_IBSP_221740_clean_trinity_Trinity_TRINITY_DN1566_c0_g1_i1",
       "unconstrained":0
      },
     "C8_0_Phoneutria_nigriventer_female_I_IBSP_221740_clean_trinity_Trinity_TRINITY_DN1890_c0_g1_i1":{
       "MG94xREV with separate rates for branch sets":0,
       "Nucleotide GTR":0,
       "constrained":0,
       "original name":"C8.0_Phoneutria_nigriventer_female_I_IBSP_221740_clean_trinity_Trinity_TRINITY_DN1890_c0_g1_i1",
       "unconstrained":0
      },
     "C8_0_Phoneutria_nigriventer_female_I_IBSP_221740_clean_trinity_Trinity_TRINITY_DN2354_c0_g1_i1":{
       "MG94xREV with separate rates for branch sets":0,
       "Nucleotide GTR":0,
       "constrained":0,
       "original name":"C8.0_Phoneutria_nigriventer_female_I_IBSP_221740_clean_trinity_Trinity_TRINITY_DN2354_c0_g1_i1",
       "unconstrained":0
      },
     "C8_0_Phoneutria_nigriventer_female_I_IBSP_221740_clean_trinity_Trinity_TRINITY_DN32211_c0_g1_i1":{
       "MG94xREV with separate rates for branch sets":0.1291063702381837,
       "Nucleotide GTR":0.1056363025810152,
       "constrained":0.04145948674530242,
       "original name":"C8.0_Phoneutria_nigriventer_female_I_IBSP_221740_clean_trinity_Trinity_TRINITY_DN32211_c0_g1_i1",
       "unconstrained":0.03377970198322425
      },
     "C8_0_Phoneutria_nigriventer_female_I_IBSP_221740_clean_trinity_Trinity_TRINITY_DN42_c0_g2_i1":{
       "MG94xREV with separate rates for branch sets":0.00244356002449467,
       "Nucleotide GTR":0.006476317749881404,
       "constrained":0,
       "original name":"C8.0_Phoneutria_nigriventer_female_I_IBSP_221740_clean_trinity_Trinity_TRINITY_DN42_c0_g2_i1",
       "unconstrained":0
      },
     "C8_0_Phoneutria_nigriventer_female_J_IBSP_221741_clean_trinity_Trinity_TRINITY_DN316_c0_g2_i2":{
       "MG94xREV with separate rates for branch sets":0.1191393204851441,
       "Nucleotide GTR":0.1273141778898166,
       "constrained":0.04935855126362546,
       "original name":"C8.0_Phoneutria_nigriventer_female_J_IBSP_221741_clean_trinity_Trinity_TRINITY_DN316_c0_g2_i2",
       "unconstrained":0.04496919438985433
      },
     "C8_0_Phoneutria_nigriventer_female_J_IBSP_221741_clean_trinity_Trinity_TRINITY_DN37_c0_g1_i3":{
       "MG94xREV with separate rates for branch sets":0,
       "Nucleotide GTR":0,
       "constrained":0,
       "original name":"C8.0_Phoneutria_nigriventer_female_J_IBSP_221741_clean_trinity_Trinity_TRINITY_DN37_c0_g1_i3",
       "unconstrained":0
      },
     "C8_0_Phoneutria_nigriventer_female_J_IBSP_221741_clean_trinity_Trinity_TRINITY_DN402_c0_g1_i3":{
       "MG94xREV with separate rates for branch sets":0.01693311436208492,
       "Nucleotide GTR":0.01697527260803187,
       "constrained":0.005760439449397258,
       "original name":"C8.0_Phoneutria_nigriventer_female_J_IBSP_221741_clean_trinity_Trinity_TRINITY_DN402_c0_g1_i3",
       "unconstrained":0.005994567173638411
      },
     "C8_0_Phoneutria_nigriventer_female_J_IBSP_221741_clean_trinity_Trinity_TRINITY_DN4345_c0_g1_i1":{
       "MG94xREV with separate rates for branch sets":0.1749135913097385,
       "Nucleotide GTR":0.1581176951800451,
       "constrained":0.06703244581134023,
       "original name":"C8.0_Phoneutria_nigriventer_female_J_IBSP_221741_clean_trinity_Trinity_TRINITY_DN4345_c0_g1_i1",
       "unconstrained":0.08387488279991122
      },
     "C8_0_Phoneutria_nigriventer_female_J_IBSP_221741_clean_trinity_Trinity_TRINITY_DN49_c1_g1_i1":{
       "MG94xREV with separate rates for branch sets":0,
       "Nucleotide GTR":0,
       "constrained":0,
       "original name":"C8.0_Phoneutria_nigriventer_female_J_IBSP_221741_clean_trinity_Trinity_TRINITY_DN49_c1_g1_i1",
       "unconstrained":0
      },
     "C8_0_Phoneutria_nigriventer_female_J_IBSP_221741_clean_trinity_Trinity_TRINITY_DN53334_c0_g1_i1":{
       "MG94xREV with separate rates for branch sets":0,
       "Nucleotide GTR":0,
       "constrained":0,
       "original name":"C8.0_Phoneutria_nigriventer_female_J_IBSP_221741_clean_trinity_Trinity_TRINITY_DN53334_c0_g1_i1",
       "unconstrained":0
      },
     "C8_0_Phoneutria_nigriventer_female_J_IBSP_221741_clean_trinity_Trinity_TRINITY_DN5909_c0_g1_i5":{
       "MG94xREV with separate rates for branch sets":0.02257112781373477,
       "Nucleotide GTR":0.02146872035858596,
       "constrained":0.008167220628339867,
       "original name":"C8.0_Phoneutria_nigriventer_female_J_IBSP_221741_clean_trinity_Trinity_TRINITY_DN5909_c0_g1_i5",
       "unconstrained":0.007707241857941601
      },
     "C8_0_Phoneutria_nigriventer_female_J_IBSP_221741_clean_trinity_Trinity_TRINITY_DN64_c0_g1_i1":{
       "MG94xREV with separate rates for branch sets":0.01013748334761979,
       "Nucleotide GTR":0.009707379292369171,
       "constrained":0.003730078740394292,
       "original name":"C8.0_Phoneutria_nigriventer_female_J_IBSP_221741_clean_trinity_Trinity_TRINITY_DN64_c0_g1_i1",
       "unconstrained":0.003872514678431394
      },
     "C8_0_Phoneutria_nigriventer_female_J_IBSP_221741_clean_trinity_Trinity_TRINITY_DN92_c0_g2_i1":{
       "MG94xREV with separate rates for branch sets":0.008018727499091237,
       "Nucleotide GTR":0.007686145650832909,
       "constrained":0.002622773867172837,
       "original name":"C8.0_Phoneutria_nigriventer_female_J_IBSP_221741_clean_trinity_Trinity_TRINITY_DN92_c0_g2_i1",
       "unconstrained":0.002544765435495533
      },
     "C8_0_Phoneutria_nigriventer_male_A_IBSP_214012_clean_trinity_Trinity_TRINITY_DN191_c0_g1_i1":{
       "MG94xREV with separate rates for branch sets":0,
       "Nucleotide GTR":0,
       "constrained":0,
       "original name":"C8.0_Phoneutria_nigriventer_male_A_IBSP_214012_clean_trinity_Trinity_TRINITY_DN191_c0_g1_i1",
       "unconstrained":0
      },
     "C8_0_Phoneutria_nigriventer_male_A_IBSP_214012_clean_trinity_Trinity_TRINITY_DN2676_c0_g2_i2":{
       "MG94xREV with separate rates for branch sets":0.01094622406807906,
       "Nucleotide GTR":0.01031962172220706,
       "constrained":0.004081013163384271,
       "original name":"C8.0_Phoneutria_nigriventer_male_A_IBSP_214012_clean_trinity_Trinity_TRINITY_DN2676_c0_g2_i2",
       "unconstrained":0.004231268197062871
      },
     "C8_0_Phoneutria_nigriventer_male_A_IBSP_214012_clean_trinity_Trinity_TRINITY_DN305_c0_g1_i5":{
       "MG94xREV with separate rates for branch sets":0.1493250293011855,
       "Nucleotide GTR":0.1377197804507852,
       "constrained":0.05778346474728516,
       "original name":"C8.0_Phoneutria_nigriventer_male_A_IBSP_214012_clean_trinity_Trinity_TRINITY_DN305_c0_g1_i5",
       "unconstrained":0.0539718065902284
      },
     "C8_0_Phoneutria_nigriventer_male_A_IBSP_214012_clean_trinity_Trinity_TRINITY_DN306_c0_g1_i3":{
       "MG94xREV with separate rates for branch sets":0.03133532771465006,
       "Nucleotide GTR":0.03151424860190458,
       "constrained":0.01103018683981523,
       "original name":"C8.0_Phoneutria_nigriventer_male_A_IBSP_214012_clean_trinity_Trinity_TRINITY_DN306_c0_g1_i3",
       "unconstrained":0.010531682517419
      },
     "C8_0_Phoneutria_nigriventer_male_B_IBSP_214013_clean_trinity_Trinity_TRINITY_DN106_c0_g1_i3":{
       "MG94xREV with separate rates for branch sets":0.0109398237676033,
       "Nucleotide GTR":0.0104109638474383,
       "constrained":0.004214265359552979,
       "original name":"C8.0_Phoneutria_nigriventer_male_B_IBSP_214013_clean_trinity_Trinity_TRINITY_DN106_c0_g1_i3",
       "unconstrained":0.004239526855174342
      },
     "C8_0_Phoneutria_nigriventer_male_B_IBSP_214013_clean_trinity_Trinity_TRINITY_DN134_c0_g1_i10":{
       "MG94xREV with separate rates for branch sets":0,
       "Nucleotide GTR":0,
       "constrained":0,
       "original name":"C8.0_Phoneutria_nigriventer_male_B_IBSP_214013_clean_trinity_Trinity_TRINITY_DN134_c0_g1_i10",
       "unconstrained":0
      },
     "C8_0_Phoneutria_nigriventer_male_B_IBSP_214013_clean_trinity_Trinity_TRINITY_DN183_c0_g1_i1":{
       "MG94xREV with separate rates for branch sets":0.07352581989790687,
       "Nucleotide GTR":0.07262017817717292,
       "constrained":0.02495264579296414,
       "original name":"C8.0_Phoneutria_nigriventer_male_B_IBSP_214013_clean_trinity_Trinity_TRINITY_DN183_c0_g1_i1",
       "unconstrained":0.02581061400723946
      },
     "C8_0_Phoneutria_nigriventer_male_B_IBSP_214013_clean_trinity_Trinity_TRINITY_DN75_c0_g1_i1":{
       "MG94xREV with separate rates for branch sets":0,
       "Nucleotide GTR":0,
       "constrained":0,
       "original name":"C8.0_Phoneutria_nigriventer_male_B_IBSP_214013_clean_trinity_Trinity_TRINITY_DN75_c0_g1_i1",
       "unconstrained":0
      },
     "C8_0_Phoneutria_nigriventer_male_C_IBSP_214014_clean_trinity_Trinity_TRINITY_DN1085_c0_g1_i1":{
       "MG94xREV with separate rates for branch sets":0.3176397499067637,
       "Nucleotide GTR":0.2537878956631641,
       "constrained":0.1193991934261292,
       "original name":"C8.0_Phoneutria_nigriventer_male_C_IBSP_214014_clean_trinity_Trinity_TRINITY_DN1085_c0_g1_i1",
       "unconstrained":0.09635291487636134
      },
     "C8_0_Phoneutria_nigriventer_male_C_IBSP_214014_clean_trinity_Trinity_TRINITY_DN2082_c0_g1_i1":{
       "MG94xREV with separate rates for branch sets":0.02339937032821532,
       "Nucleotide GTR":0.02247099589354605,
       "constrained":0.007212098366150087,
       "original name":"C8.0_Phoneutria_nigriventer_male_C_IBSP_214014_clean_trinity_Trinity_TRINITY_DN2082_c0_g1_i1",
       "unconstrained":0.00661328454339392
      },
     "C8_0_Phoneutria_nigriventer_male_C_IBSP_214014_clean_trinity_Trinity_TRINITY_DN296_c0_g1_i3":{
       "MG94xREV with separate rates for branch sets":0.06493494833424958,
       "Nucleotide GTR":0.06571524388242432,
       "constrained":0.02653484289989531,
       "original name":"C8.0_Phoneutria_nigriventer_male_C_IBSP_214014_clean_trinity_Trinity_TRINITY_DN296_c0_g1_i3",
       "unconstrained":0.03399619439441857
      },
     "C8_0_Phoneutria_nigriventer_male_C_IBSP_214014_clean_trinity_Trinity_TRINITY_DN352_c0_g1_i4":{
       "MG94xREV with separate rates for branch sets":0.0238030573903265,
       "Nucleotide GTR":0.0134074334221115,
       "constrained":0.008694684070843898,
       "original name":"C8.0_Phoneutria_nigriventer_male_C_IBSP_214014_clean_trinity_Trinity_TRINITY_DN352_c0_g1_i4",
       "unconstrained":0.009046249226604016
      },
     "C8_0_Phoneutria_nigriventer_male_C_IBSP_214014_clean_trinity_Trinity_TRINITY_DN36_c0_g1_i1":{
       "MG94xREV with separate rates for branch sets":0.02134034148097579,
       "Nucleotide GTR":0.02092999120323825,
       "constrained":0.008322490833398531,
       "original name":"C8.0_Phoneutria_nigriventer_male_C_IBSP_214014_clean_trinity_Trinity_TRINITY_DN36_c0_g1_i1",
       "unconstrained":0.009053843116866347
      },
     "C8_0_Phoneutria_nigriventer_male_C_IBSP_214014_clean_trinity_Trinity_TRINITY_DN36_c1_g1_i1":{
       "MG94xREV with separate rates for branch sets":0.01030627812439181,
       "Nucleotide GTR":0.009782647956639173,
       "constrained":0.0037844865643371,
       "original name":"C8.0_Phoneutria_nigriventer_male_C_IBSP_214014_clean_trinity_Trinity_TRINITY_DN36_c1_g1_i1",
       "unconstrained":0.003919603272691093
      },
     "C8_0_Phoneutria_nigriventer_male_C_IBSP_214014_clean_trinity_Trinity_TRINITY_DN48_c0_g1_i6":{
       "MG94xREV with separate rates for branch sets":0,
       "Nucleotide GTR":0,
       "constrained":0,
       "original name":"C8.0_Phoneutria_nigriventer_male_C_IBSP_214014_clean_trinity_Trinity_TRINITY_DN48_c0_g1_i6",
       "unconstrained":0
      },
     "C8_0_Phoneutria_nigriventer_male_C_IBSP_214014_clean_trinity_Trinity_TRINITY_DN55_c0_g1_i11":{
       "MG94xREV with separate rates for branch sets":0,
       "Nucleotide GTR":0,
       "constrained":0,
       "original name":"C8.0_Phoneutria_nigriventer_male_C_IBSP_214014_clean_trinity_Trinity_TRINITY_DN55_c0_g1_i11",
       "unconstrained":0
      },
     "C8_0_Phoneutria_nigriventer_sra_clean_trinity_Trinity_TRINITY_DN152_c0_g1_i3":{
       "MG94xREV with separate rates for branch sets":0,
       "Nucleotide GTR":0,
       "constrained":0.001204580783914119,
       "original name":"C8.0_Phoneutria_nigriventer_sra_clean_trinity_Trinity_TRINITY_DN152_c0_g1_i3",
       "unconstrained":0.001797685401206803
      },
     "C8_0_Phoneutria_nigriventer_sra_clean_trinity_Trinity_TRINITY_DN2023_c1_g1_i1":{
       "MG94xREV with separate rates for branch sets":0.008382428284686291,
       "Nucleotide GTR":0.00826540026371494,
       "constrained":0.003001938879967067,
       "original name":"C8.0_Phoneutria_nigriventer_sra_clean_trinity_Trinity_TRINITY_DN2023_c1_g1_i1",
       "unconstrained":0.003123439299284732
      },
     "C8_0_Phoneutria_nigriventer_sra_clean_trinity_Trinity_TRINITY_DN225_c0_g1_i1":{
       "MG94xREV with separate rates for branch sets":0.008809324844259857,
       "Nucleotide GTR":0.008218651869036572,
       "constrained":0.003062257427117083,
       "original name":"C8.0_Phoneutria_nigriventer_sra_clean_trinity_Trinity_TRINITY_DN225_c0_g1_i1",
       "unconstrained":0.0030960541437361
      },
     "C8_0_Phoneutria_nigriventer_sra_clean_trinity_Trinity_TRINITY_DN278_c0_g4_i1":{
       "MG94xREV with separate rates for branch sets":0.2794669167554074,
       "Nucleotide GTR":0.2037575952303752,
       "constrained":0.1316233132171478,
       "original name":"C8.0_Phoneutria_nigriventer_sra_clean_trinity_Trinity_TRINITY_DN278_c0_g4_i1",
       "unconstrained":0.1692377264783913
      },
     "C8_0_Phoneutria_nigriventer_sra_clean_trinity_Trinity_TRINITY_DN31_c0_g1_i6":{
       "MG94xREV with separate rates for branch sets":0,
       "Nucleotide GTR":0,
       "constrained":0,
       "original name":"C8.0_Phoneutria_nigriventer_sra_clean_trinity_Trinity_TRINITY_DN31_c0_g1_i6",
       "unconstrained":0
      },
     "C8_0_Phoneutria_nigriventer_sra_clean_trinity_Trinity_TRINITY_DN70_c0_g1_i11":{
       "MG94xREV with separate rates for branch sets":0.008276758068128743,
       "Nucleotide GTR":0.008460826171995148,
       "constrained":0.002838962144577746,
       "original name":"C8.0_Phoneutria_nigriventer_sra_clean_trinity_Trinity_TRINITY_DN70_c0_g1_i11",
       "unconstrained":0.002982440354162672
      },
     "C8_0_Phoneutria_nigriventer_sra_clean_trinity_Trinity_TRINITY_DN727_c0_g4_i1":{
       "MG94xREV with separate rates for branch sets":0,
       "Nucleotide GTR":0,
       "constrained":0,
       "original name":"C8.0_Phoneutria_nigriventer_sra_clean_trinity_Trinity_TRINITY_DN727_c0_g4_i1",
       "unconstrained":0
      },
     "C8_0_Phoneutria_nigriventer_sra_clean_trinity_Trinity_TRINITY_DN79_c0_g3_i1":{
       "MG94xREV with separate rates for branch sets":0,
       "Nucleotide GTR":0,
       "constrained":0,
       "original name":"C8.0_Phoneutria_nigriventer_sra_clean_trinity_Trinity_TRINITY_DN79_c0_g3_i1",
       "unconstrained":0
      },
     "C8_0_Phoneutria_nigriventer_sra_clean_trinity_Trinity_TRINITY_DN899_c0_g1_i11":{
       "MG94xREV with separate rates for branch sets":0.007053048692397294,
       "Nucleotide GTR":0.007014179378833488,
       "constrained":0.00233788935843201,
       "original name":"C8.0_Phoneutria_nigriventer_sra_clean_trinity_Trinity_TRINITY_DN899_c0_g1_i11",
       "unconstrained":0.002385173212655614
      },
     "C8_0_Pisaurina_mira_sra_clean_trinity_Trinity_TRINITY_DN18198_c0_g1_i1":{
       "MG94xREV with separate rates for branch sets":0.2066617478776886,
       "Nucleotide GTR":0.1676045549542553,
       "constrained":0.09780650088368037,
       "original name":"C8.0_Pisaurina_mira_sra_clean_trinity_Trinity_TRINITY_DN18198_c0_g1_i1",
       "unconstrained":0.1196611025683942
      },
     "C8_0_Psechrus_singaporensis_sra_clean_trinity_Trinity_TRINITY_DN104313_c0_g1_i1":{
       "MG94xREV with separate rates for branch sets":0,
       "Nucleotide GTR":0.0209579114223543,
       "constrained":0,
       "original name":"C8.0_Psechrus_singaporensis_sra_clean_trinity_Trinity_TRINITY_DN104313_c0_g1_i1",
       "unconstrained":0
      },
     "C8_0_Psechrus_singaporensis_sra_clean_trinity_Trinity_TRINITY_DN20448_c0_g1_i1":{
       "MG94xREV with separate rates for branch sets":0.2181252299894159,
       "Nucleotide GTR":0.1513990394244477,
       "constrained":0.1185274720934961,
       "original name":"C8.0_Psechrus_singaporensis_sra_clean_trinity_Trinity_TRINITY_DN20448_c0_g1_i1",
       "unconstrained":0.142548756198447
      },
     "C8_0_Psechrus_singaporensis_sra_clean_trinity_Trinity_TRINITY_DN2357_c0_g1_i1":{
       "MG94xREV with separate rates for branch sets":0.04175541734230691,
       "Nucleotide GTR":0.04646841941646152,
       "constrained":0.02342325262418989,
       "original name":"C8.0_Psechrus_singaporensis_sra_clean_trinity_Trinity_TRINITY_DN2357_c0_g1_i1",
       "unconstrained":0.03301119904410402
      },
     "C8_0_Psechrus_singaporensis_sra_clean_trinity_Trinity_TRINITY_DN3018_c0_g1_i1":{
       "MG94xREV with separate rates for branch sets":0,
       "Nucleotide GTR":0,
       "constrained":0,
       "original name":"C8.0_Psechrus_singaporensis_sra_clean_trinity_Trinity_TRINITY_DN3018_c0_g1_i1",
       "unconstrained":0
      },
     "C8_0_Psechrus_singaporensis_sra_clean_trinity_Trinity_TRINITY_DN36844_c0_g1_i1":{
       "MG94xREV with separate rates for branch sets":0.2599213681504747,
       "Nucleotide GTR":0.2314766860478266,
       "constrained":0.1235889146317781,
       "original name":"C8.0_Psechrus_singaporensis_sra_clean_trinity_Trinity_TRINITY_DN36844_c0_g1_i1",
       "unconstrained":0.1290073150832346
      },
     "C8_0_Psechrus_singaporensis_sra_clean_trinity_Trinity_TRINITY_DN4566_c0_g1_i1":{
       "MG94xREV with separate rates for branch sets":0.1155886721414615,
       "Nucleotide GTR":0.1138391808856028,
       "constrained":0.04112199297448058,
       "original name":"C8.0_Psechrus_singaporensis_sra_clean_trinity_Trinity_TRINITY_DN4566_c0_g1_i1",
       "unconstrained":0.03802614065232084
      },
     "C8_0_Psechrus_singaporensis_sra_clean_trinity_Trinity_TRINITY_DN4566_c0_g2_i1":{
       "MG94xREV with separate rates for branch sets":0.05862101119807828,
       "Nucleotide GTR":0.04862554510064145,
       "constrained":0.0203005296027036,
       "original name":"C8.0_Psechrus_singaporensis_sra_clean_trinity_Trinity_TRINITY_DN4566_c0_g2_i1",
       "unconstrained":0.02021116848708057
      },
     "C8_0_Psechrus_singaporensis_sra_clean_trinity_Trinity_TRINITY_DN4566_c0_g4_i1":{
       "MG94xREV with separate rates for branch sets":0.1564443426866112,
       "Nucleotide GTR":0.1457208078525163,
       "constrained":0.06773183759419474,
       "original name":"C8.0_Psechrus_singaporensis_sra_clean_trinity_Trinity_TRINITY_DN4566_c0_g4_i1",
       "unconstrained":0.07806129311905885
      },
     "C8_0_Psechrus_singaporensis_sra_clean_trinity_Trinity_TRINITY_DN748_c0_g1_i1":{
       "MG94xREV with separate rates for branch sets":0.01002895881515635,
       "Nucleotide GTR":0.01001027505811912,
       "constrained":0.003762256942123276,
       "original name":"C8.0_Psechrus_singaporensis_sra_clean_trinity_Trinity_TRINITY_DN748_c0_g1_i1",
       "unconstrained":0.004012478454688003
      },
     "C8_0_Schizocosa_rovneri_sra_clean_trinity_Trinity_TRINITY_DN3959_c0_g1_i1":{
       "MG94xREV with separate rates for branch sets":0.0358135840119532,
       "Nucleotide GTR":0.04417748241754273,
       "constrained":0.01368408920058528,
       "original name":"C8.0_Schizocosa_rovneri_sra_clean_trinity_Trinity_TRINITY_DN3959_c0_g1_i1",
       "unconstrained":0.01278651436996146
      },
     "C8_0_Schizocosa_rovneri_sra_clean_trinity_Trinity_TRINITY_DN4732_c0_g1_i1":{
       "MG94xREV with separate rates for branch sets":0.2510946767129862,
       "Nucleotide GTR":0.2207808177385984,
       "constrained":0.1018609284104477,
       "original name":"C8.0_Schizocosa_rovneri_sra_clean_trinity_Trinity_TRINITY_DN4732_c0_g1_i1",
       "unconstrained":0.1124185319288828
      },
     "C8_0_Schizocosa_rovneri_sra_clean_trinity_Trinity_TRINITY_DN4837_c0_g1_i1":{
       "MG94xREV with separate rates for branch sets":0.2073610425522613,
       "Nucleotide GTR":0.1729484817349786,
       "constrained":0.08532810341593787,
       "original name":"C8.0_Schizocosa_rovneri_sra_clean_trinity_Trinity_TRINITY_DN4837_c0_g1_i1",
       "unconstrained":0.06397678120450355
      },
     "C8_0_Schizocosa_rovneri_sra_clean_trinity_Trinity_TRINITY_DN4867_c0_g1_i1":{
       "MG94xREV with separate rates for branch sets":0.05227408418402926,
       "Nucleotide GTR":0.0515213745491235,
       "constrained":0.02029561012725427,
       "original name":"C8.0_Schizocosa_rovneri_sra_clean_trinity_Trinity_TRINITY_DN4867_c0_g1_i1",
       "unconstrained":0.02891682197320378
      },
     "C8_0_Schizocosa_rovneri_sra_clean_trinity_Trinity_TRINITY_DN5288_c0_g1_i1":{
       "MG94xREV with separate rates for branch sets":0.1071962239660247,
       "Nucleotide GTR":0.106750966718556,
       "constrained":0.0426821615759676,
       "original name":"C8.0_Schizocosa_rovneri_sra_clean_trinity_Trinity_TRINITY_DN5288_c0_g1_i1",
       "unconstrained":0.04434863376396923
      },
     "C8_0_Schizocosa_rovneri_sra_clean_trinity_Trinity_TRINITY_DN5557_c0_g1_i1":{
       "MG94xREV with separate rates for branch sets":0.127345271749112,
       "Nucleotide GTR":0.1376768430409347,
       "constrained":0.05343892554549767,
       "original name":"C8.0_Schizocosa_rovneri_sra_clean_trinity_Trinity_TRINITY_DN5557_c0_g1_i1",
       "unconstrained":0.05035963767144474
      },
     "C8_0_Schizocosa_rovneri_sra_clean_trinity_Trinity_TRINITY_DN5557_c0_g2_i1":{
       "MG94xREV with separate rates for branch sets":0.1109349508878152,
       "Nucleotide GTR":0.09897537217703131,
       "constrained":0.03917553158862516,
       "original name":"C8.0_Schizocosa_rovneri_sra_clean_trinity_Trinity_TRINITY_DN5557_c0_g2_i1",
       "unconstrained":0.05626479746394089
      },
     "C8_0_Schizocosa_rovneri_sra_clean_trinity_Trinity_TRINITY_DN840_c0_g1_i1":{
       "MG94xREV with separate rates for branch sets":0.5623982681520969,
       "Nucleotide GTR":0.3921315936430392,
       "constrained":0.4920154786337617,
       "original name":"C8.0_Schizocosa_rovneri_sra_clean_trinity_Trinity_TRINITY_DN840_c0_g1_i1",
       "unconstrained":0.4722657101440158
      },
     "C8_0_Schizocosa_rovneri_sra_clean_trinity_Trinity_TRINITY_DN8958_c0_g1_i1":{
       "MG94xREV with separate rates for branch sets":0,
       "Nucleotide GTR":0,
       "constrained":0,
       "original name":"C8.0_Schizocosa_rovneri_sra_clean_trinity_Trinity_TRINITY_DN8958_c0_g1_i1",
       "unconstrained":0
      },
     "C8_0_Schizocosa_rovneri_sra_clean_trinity_Trinity_TRINITY_DN896_c0_g1_i1":{
       "MG94xREV with separate rates for branch sets":0,
       "Nucleotide GTR":0.001004362705394443,
       "constrained":0,
       "original name":"C8.0_Schizocosa_rovneri_sra_clean_trinity_Trinity_TRINITY_DN896_c0_g1_i1",
       "unconstrained":0
      },
     "C8_0_Sergiolus_capulatus_sra_clean_trinity_Trinity_TRINITY_DN1040_c0_g1_i1":{
       "MG94xREV with separate rates for branch sets":0.3745354594778156,
       "Nucleotide GTR":0.4232279331210227,
       "constrained":0.1073840635660157,
       "original name":"C8.0_Sergiolus_capulatus_sra_clean_trinity_Trinity_TRINITY_DN1040_c0_g1_i1",
       "unconstrained":0.6019918779408346
      },
     "C8_0_Sergiolus_capulatus_sra_clean_trinity_Trinity_TRINITY_DN115_c0_g1_i1":{
       "MG94xREV with separate rates for branch sets":1.230480752454604,
       "Nucleotide GTR":0.870191962800454,
       "constrained":2.952211986463242,
       "original name":"C8.0_Sergiolus_capulatus_sra_clean_trinity_Trinity_TRINITY_DN115_c0_g1_i1",
       "unconstrained":2.458237122746907
      },
     "C8_0_Sergiolus_capulatus_sra_clean_trinity_Trinity_TRINITY_DN172_c0_g1_i1":{
       "MG94xREV with separate rates for branch sets":0.3134791962091706,
       "Nucleotide GTR":0.2224957402386579,
       "constrained":0.2766998248036206,
       "original name":"C8.0_Sergiolus_capulatus_sra_clean_trinity_Trinity_TRINITY_DN172_c0_g1_i1",
       "unconstrained":0.4395287687834168
      },
     "C8_0_Sergiolus_capulatus_sra_clean_trinity_Trinity_TRINITY_DN211_c0_g1_i1":{
       "MG94xREV with separate rates for branch sets":0.2548416260341304,
       "Nucleotide GTR":0.2145919883089451,
       "constrained":0.1338029677914134,
       "original name":"C8.0_Sergiolus_capulatus_sra_clean_trinity_Trinity_TRINITY_DN211_c0_g1_i1",
       "unconstrained":0.1640303997350231
      },
     "C8_0_Sergiolus_capulatus_sra_clean_trinity_Trinity_TRINITY_DN385_c0_g1_i5":{
       "MG94xREV with separate rates for branch sets":0.9373359854321954,
       "Nucleotide GTR":0.691795599392067,
       "constrained":0.6519172314931535,
       "original name":"C8.0_Sergiolus_capulatus_sra_clean_trinity_Trinity_TRINITY_DN385_c0_g1_i5",
       "unconstrained":1.037608195019913
      },
     "C8_0_Sergiolus_capulatus_sra_clean_trinity_Trinity_TRINITY_DN385_c0_g2_i1":{
       "MG94xREV with separate rates for branch sets":0.1483430627148805,
       "Nucleotide GTR":0.1762077918740203,
       "constrained":0.09874659892658366,
       "original name":"C8.0_Sergiolus_capulatus_sra_clean_trinity_Trinity_TRINITY_DN385_c0_g2_i1",
       "unconstrained":0.09078432582419717
      },
     "C8_0_Sergiolus_capulatus_sra_clean_trinity_Trinity_TRINITY_DN650_c0_g1_i2":{
       "MG94xREV with separate rates for branch sets":0.1373868808539697,
       "Nucleotide GTR":0,
       "constrained":0,
       "original name":"C8.0_Sergiolus_capulatus_sra_clean_trinity_Trinity_TRINITY_DN650_c0_g1_i2",
       "unconstrained":0
      },
     "C8_0_Sergiolus_capulatus_sra_clean_trinity_Trinity_TRINITY_DN751_c0_g1_i2":{
       "MG94xREV with separate rates for branch sets":0.02816022237550863,
       "Nucleotide GTR":0.03327784933645292,
       "constrained":0,
       "original name":"C8.0_Sergiolus_capulatus_sra_clean_trinity_Trinity_TRINITY_DN751_c0_g1_i2",
       "unconstrained":0
      },
     "C8_0_Sergiolus_capulatus_sra_clean_trinity_Trinity_TRINITY_DN851_c0_g1_i1":{
       "MG94xREV with separate rates for branch sets":0.2563936431881319,
       "Nucleotide GTR":0.2321802019303693,
       "constrained":0.1386623403924149,
       "original name":"C8.0_Sergiolus_capulatus_sra_clean_trinity_Trinity_TRINITY_DN851_c0_g1_i1",
       "unconstrained":0.6028251453388517
      },
     "C8_0_Sergiolus_capulatus_sra_clean_trinity_Trinity_TRINITY_DN955_c0_g1_i1":{
       "MG94xREV with separate rates for branch sets":0.6101045052430679,
       "Nucleotide GTR":0.4454601244060468,
       "constrained":0.6900733823370984,
       "original name":"C8.0_Sergiolus_capulatus_sra_clean_trinity_Trinity_TRINITY_DN955_c0_g1_i1",
       "unconstrained":1.006295082459301
      },
     "C8_0_Sosippus_placidus_sra_clean_trinity_Trinity_TRINITY_DN1218_c0_g2_i1":{
       "MG94xREV with separate rates for branch sets":0.008426742586226802,
       "Nucleotide GTR":0.008237710105338393,
       "constrained":0.003128178645152434,
       "original name":"C8.0_Sosippus_placidus_sra_clean_trinity_Trinity_TRINITY_DN1218_c0_g2_i1",
       "unconstrained":0.003532612232938435
      },
     "C8_0_Sosippus_placidus_sra_clean_trinity_Trinity_TRINITY_DN1333_c0_g1_i1":{
       "MG94xREV with separate rates for branch sets":0.07625109770930584,
       "Nucleotide GTR":0.07038936268263876,
       "constrained":0.02942408964386162,
       "original name":"C8.0_Sosippus_placidus_sra_clean_trinity_Trinity_TRINITY_DN1333_c0_g1_i1",
       "unconstrained":0.02905309322025908
      },
     "C8_0_Sosippus_placidus_sra_clean_trinity_Trinity_TRINITY_DN1333_c0_g2_i1":{
       "MG94xREV with separate rates for branch sets":0.1410153035054856,
       "Nucleotide GTR":0.1033539855957096,
       "constrained":0.04213797481617995,
       "original name":"C8.0_Sosippus_placidus_sra_clean_trinity_Trinity_TRINITY_DN1333_c0_g2_i1",
       "unconstrained":0.04920828027009631
      },
     "C8_0_Sosippus_placidus_sra_clean_trinity_Trinity_TRINITY_DN1333_c0_g3_i1":{
       "MG94xREV with separate rates for branch sets":0.01622344120632644,
       "Nucleotide GTR":0.01865687344155302,
       "constrained":0.003150766096452999,
       "original name":"C8.0_Sosippus_placidus_sra_clean_trinity_Trinity_TRINITY_DN1333_c0_g3_i1",
       "unconstrained":0.004790442012922322
      },
     "C8_0_Sosippus_placidus_sra_clean_trinity_Trinity_TRINITY_DN18717_c0_g1_i1":{
       "MG94xREV with separate rates for branch sets":0.04068444314307672,
       "Nucleotide GTR":0.03667827367438646,
       "constrained":0.01918430291319585,
       "original name":"C8.0_Sosippus_placidus_sra_clean_trinity_Trinity_TRINITY_DN18717_c0_g1_i1",
       "unconstrained":0.01928373809177535
      },
     "C8_0_Sosippus_placidus_sra_clean_trinity_Trinity_TRINITY_DN19902_c0_g1_i1":{
       "MG94xREV with separate rates for branch sets":0,
       "Nucleotide GTR":0,
       "constrained":0,
       "original name":"C8.0_Sosippus_placidus_sra_clean_trinity_Trinity_TRINITY_DN19902_c0_g1_i1",
       "unconstrained":0
      },
     "C8_0_Sosippus_placidus_sra_clean_trinity_Trinity_TRINITY_DN46222_c0_g1_i1":{
       "MG94xREV with separate rates for branch sets":1.199855641874747,
       "Nucleotide GTR":0.8794962237875913,
       "constrained":2.54860097768042,
       "original name":"C8.0_Sosippus_placidus_sra_clean_trinity_Trinity_TRINITY_DN46222_c0_g1_i1",
       "unconstrained":2.286828030597571
      },
     "C8_0_Sosippus_placidus_sra_clean_trinity_Trinity_TRINITY_DN46881_c0_g1_i1":{
       "MG94xREV with separate rates for branch sets":0.05114399657017723,
       "Nucleotide GTR":0.05018162649581123,
       "constrained":0.0232420119467706,
       "original name":"C8.0_Sosippus_placidus_sra_clean_trinity_Trinity_TRINITY_DN46881_c0_g1_i1",
       "unconstrained":0.0240009439216651
      },
     "C8_0_Sosippus_placidus_sra_clean_trinity_Trinity_TRINITY_DN65395_c0_g1_i1":{
       "MG94xREV with separate rates for branch sets":0.3176357931780011,
       "Nucleotide GTR":0.247910553280097,
       "constrained":0.2406023217229133,
       "original name":"C8.0_Sosippus_placidus_sra_clean_trinity_Trinity_TRINITY_DN65395_c0_g1_i1",
       "unconstrained":0.4203092565261955
      },
     "C8_0_Sosippus_placidus_sra_clean_trinity_Trinity_TRINITY_DN6626_c0_g1_i1":{
       "MG94xREV with separate rates for branch sets":0.01045312965738417,
       "Nucleotide GTR":0.01003145789189213,
       "constrained":0.003894823293331298,
       "original name":"C8.0_Sosippus_placidus_sra_clean_trinity_Trinity_TRINITY_DN6626_c0_g1_i1",
       "unconstrained":0.003738705267190695
      },
     "C8_0_Sosippus_placidus_sra_clean_trinity_Trinity_TRINITY_DN6743_c0_g1_i1":{
       "MG94xREV with separate rates for branch sets":0.04142962937635478,
       "Nucleotide GTR":0.04089091158211375,
       "constrained":0.01652927326221471,
       "original name":"C8.0_Sosippus_placidus_sra_clean_trinity_Trinity_TRINITY_DN6743_c0_g1_i1",
       "unconstrained":0.02088969459294621
      },
     "C8_0_Sosippus_placidus_sra_clean_trinity_Trinity_TRINITY_DN7739_c0_g1_i1":{
       "MG94xREV with separate rates for branch sets":0,
       "Nucleotide GTR":0,
       "constrained":0.001372247745450355,
       "original name":"C8.0_Sosippus_placidus_sra_clean_trinity_Trinity_TRINITY_DN7739_c0_g1_i1",
       "unconstrained":0
      },
     "C8_0_Sosippus_placidus_sra_clean_trinity_Trinity_TRINITY_DN77_c1_g1_i1":{
       "MG94xREV with separate rates for branch sets":0.1238575585093045,
       "Nucleotide GTR":0.1045177031401451,
       "constrained":0.04787547938639972,
       "original name":"C8.0_Sosippus_placidus_sra_clean_trinity_Trinity_TRINITY_DN77_c1_g1_i1",
       "unconstrained":0.04942411708273423
      },
     "C8_0_Sosippus_placidus_sra_clean_trinity_Trinity_TRINITY_DN857_c0_g2_i2":{
       "MG94xREV with separate rates for branch sets":0.3358654771443499,
       "Nucleotide GTR":0.2926771860423619,
       "constrained":0.1070116539144335,
       "original name":"C8.0_Sosippus_placidus_sra_clean_trinity_Trinity_TRINITY_DN857_c0_g2_i2",
       "unconstrained":0.05838677378886439
      },
     "C8_0_Sphedanus_quadrimaculatus_sra_clean_trinity_Trinity_TRINITY_DN134_c0_g1_i1":{
       "MG94xREV with separate rates for branch sets":0.1728337278938285,
       "Nucleotide GTR":0.1665374572211663,
       "constrained":0.08451016821578559,
       "original name":"C8.0_Sphedanus_quadrimaculatus_sra_clean_trinity_Trinity_TRINITY_DN134_c0_g1_i1",
       "unconstrained":0.1215148290679606
      },
     "C8_0_Sphedanus_quadrimaculatus_sra_clean_trinity_Trinity_TRINITY_DN459_c0_g1_i1":{
       "MG94xREV with separate rates for branch sets":0.01709083366555682,
       "Nucleotide GTR":0,
       "constrained":0.005319566872091313,
       "original name":"C8.0_Sphedanus_quadrimaculatus_sra_clean_trinity_Trinity_TRINITY_DN459_c0_g1_i1",
       "unconstrained":0.008435940831673977
      },
     "C8_0_Sphedanus_quadrimaculatus_sra_clean_trinity_Trinity_TRINITY_DN7087_c0_g3_i1":{
       "MG94xREV with separate rates for branch sets":0.07775283955046433,
       "Nucleotide GTR":0.07341585351518817,
       "constrained":0.03415759265870637,
       "original name":"C8.0_Sphedanus_quadrimaculatus_sra_clean_trinity_Trinity_TRINITY_DN7087_c0_g3_i1",
       "unconstrained":0.07179045371135125
      },
     "C8_0_Thomisus_spectabilis_sra_clean_trinity_Trinity_TRINITY_DN10757_c0_g1_i1":{
       "MG94xREV with separate rates for branch sets":0.3759856189217949,
       "Nucleotide GTR":0.2448080807538756,
       "constrained":0.2768789202355456,
       "original name":"C8.0_Thomisus_spectabilis_sra_clean_trinity_Trinity_TRINITY_DN10757_c0_g1_i1",
       "unconstrained":0.2118118647773126
      },
     "C8_0_Thomisus_spectabilis_sra_clean_trinity_Trinity_TRINITY_DN1341_c0_g1_i10":{
       "MG94xREV with separate rates for branch sets":0,
       "Nucleotide GTR":0,
       "constrained":0,
       "original name":"C8.0_Thomisus_spectabilis_sra_clean_trinity_Trinity_TRINITY_DN1341_c0_g1_i10",
       "unconstrained":0
      },
     "C8_0_Thomisus_spectabilis_sra_clean_trinity_Trinity_TRINITY_DN1427_c0_g1_i1":{
       "MG94xREV with separate rates for branch sets":0.526213105195664,
       "Nucleotide GTR":0.3478335301597525,
       "constrained":0.321786545126599,
       "original name":"C8.0_Thomisus_spectabilis_sra_clean_trinity_Trinity_TRINITY_DN1427_c0_g1_i1",
       "unconstrained":0.7151467060996372
      },
     "C8_0_Thomisus_spectabilis_sra_clean_trinity_Trinity_TRINITY_DN2335_c0_g1_i1":{
       "MG94xREV with separate rates for branch sets":0.2129578529303399,
       "Nucleotide GTR":0.1833999434898465,
       "constrained":0.198762414607867,
       "original name":"C8.0_Thomisus_spectabilis_sra_clean_trinity_Trinity_TRINITY_DN2335_c0_g1_i1",
       "unconstrained":0.3576228787454983
      },
     "C8_0_Thomisus_spectabilis_sra_clean_trinity_Trinity_TRINITY_DN4561_c0_g1_i1":{
       "MG94xREV with separate rates for branch sets":0.476059470733943,
       "Nucleotide GTR":0.2962473221976639,
       "constrained":0.2339404148672313,
       "original name":"C8.0_Thomisus_spectabilis_sra_clean_trinity_Trinity_TRINITY_DN4561_c0_g1_i1",
       "unconstrained":0.1509265056794687
      },
     "C8_0_Thomisus_spectabilis_sra_clean_trinity_Trinity_TRINITY_DN4584_c0_g1_i1":{
       "MG94xREV with separate rates for branch sets":0.6583563824548403,
       "Nucleotide GTR":0.4917929956144691,
       "constrained":0.7440489062492303,
       "original name":"C8.0_Thomisus_spectabilis_sra_clean_trinity_Trinity_TRINITY_DN4584_c0_g1_i1",
       "unconstrained":1.222621265876398
      },
     "C8_0_Thomisus_spectabilis_sra_clean_trinity_Trinity_TRINITY_DN52_c0_g1_i1":{
       "MG94xREV with separate rates for branch sets":0.4523315033948009,
       "Nucleotide GTR":0.351160435215657,
       "constrained":0.329675106635607,
       "original name":"C8.0_Thomisus_spectabilis_sra_clean_trinity_Trinity_TRINITY_DN52_c0_g1_i1",
       "unconstrained":0.5893119475264571
      },
     "C8_0_Thomisus_spectabilis_sra_clean_trinity_Trinity_TRINITY_DN54588_c0_g1_i1":{
       "MG94xREV with separate rates for branch sets":0.08059420768221583,
       "Nucleotide GTR":0.1454061073172495,
       "constrained":0.006342399760741016,
       "original name":"C8.0_Thomisus_spectabilis_sra_clean_trinity_Trinity_TRINITY_DN54588_c0_g1_i1",
       "unconstrained":0
      },
     "C8_0_Thomisus_spectabilis_sra_clean_trinity_Trinity_TRINITY_DN55407_c0_g1_i1":{
       "MG94xREV with separate rates for branch sets":0.0386537160387037,
       "Nucleotide GTR":0.04505110959003837,
       "constrained":0.01229368729168884,
       "original name":"C8.0_Thomisus_spectabilis_sra_clean_trinity_Trinity_TRINITY_DN55407_c0_g1_i1",
       "unconstrained":0.01417422407172268
      },
     "C8_0_Thomisus_spectabilis_sra_clean_trinity_Trinity_TRINITY_DN6312_c0_g1_i1":{
       "MG94xREV with separate rates for branch sets":0.6698212076399743,
       "Nucleotide GTR":0.5503002038617313,
       "constrained":0.6594619811350287,
       "original name":"C8.0_Thomisus_spectabilis_sra_clean_trinity_Trinity_TRINITY_DN6312_c0_g1_i1",
       "unconstrained":1.105036857645585
      },
     "C8_0_Thomisus_spectabilis_sra_clean_trinity_Trinity_TRINITY_DN91_c0_g1_i2":{
       "MG94xREV with separate rates for branch sets":0.332296550925507,
       "Nucleotide GTR":0.2742582084904825,
       "constrained":0.2180527202848501,
       "original name":"C8.0_Thomisus_spectabilis_sra_clean_trinity_Trinity_TRINITY_DN91_c0_g1_i2",
       "unconstrained":0.2367030691154931
      },
     "Node1008":{
       "MG94xREV with separate rates for branch sets":0.2095779196780928,
       "Nucleotide GTR":0.1334911122679888,
       "constrained":0.1308886267339062,
       "unconstrained":0.1187332742436622
      },
     "Node1011":{
       "MG94xREV with separate rates for branch sets":0.03103169257874476,
       "Nucleotide GTR":0.01102568654963351,
       "constrained":0.03212292781148975,
       "unconstrained":0.03285216190873375
      },
     "Node1016":{
       "MG94xREV with separate rates for branch sets":0.294245955177235,
       "Nucleotide GTR":0.262199944633874,
       "constrained":0.1366838827898684,
       "unconstrained":0.111074533201415
      },
     "Node1017":{
       "MG94xREV with separate rates for branch sets":0.02844405059469168,
       "Nucleotide GTR":0.01589861472510665,
       "constrained":0.01049202444191942,
       "unconstrained":0.01116292039949194
      },
     "Node1020":{
       "MG94xREV with separate rates for branch sets":0.08932517373859393,
       "Nucleotide GTR":0.08190894957052101,
       "constrained":0.03392526538512235,
       "unconstrained":0.03316316531477522
      },
     "Node1021":{
       "MG94xREV with separate rates for branch sets":0.0372704607850991,
       "Nucleotide GTR":0.03306264682404605,
       "constrained":0.0132902739426773,
       "unconstrained":0.01378753173046701
      },
     "Node1025":{
       "MG94xREV with separate rates for branch sets":0.1291657792429737,
       "Nucleotide GTR":0.06946492131195164,
       "constrained":0.06166045839327217,
       "unconstrained":0.04964876428533269
      },
     "Node1028":{
       "MG94xREV with separate rates for branch sets":0.1680657064255449,
       "Nucleotide GTR":0.1229673266010184,
       "constrained":0.1306541067336372,
       "unconstrained":0.4754692858575197
      },
     "Node1033":{
       "MG94xREV with separate rates for branch sets":0.3693217717226888,
       "Nucleotide GTR":0.2224378556015764,
       "constrained":0.1836975981476788,
       "unconstrained":0.1302031533406018
      },
     "Node1035":{
       "MG94xREV with separate rates for branch sets":0.3278251050759217,
       "Nucleotide GTR":0.2361942134413476,
       "constrained":0.1618167418641782,
       "unconstrained":0.8402895928493198
      },
     "Node1037":{
       "MG94xREV with separate rates for branch sets":0.2341697803097998,
       "Nucleotide GTR":0.198263017678724,
       "constrained":0.09461764325438599,
       "unconstrained":0.07525983292667886
      },
     "Node1041":{
       "MG94xREV with separate rates for branch sets":0.3776268249182917,
       "Nucleotide GTR":0.2771292078494167,
       "constrained":0.1316102807670979,
       "unconstrained":0.142539371055298
      },
     "Node1046":{
       "MG94xREV with separate rates for branch sets":0.2298452199765115,
       "Nucleotide GTR":0.1715822775506471,
       "constrained":0.1095835894607519,
       "unconstrained":0.0853136628864871
      },
     "Node1047":{
       "MG94xREV with separate rates for branch sets":0.01769593921523049,
       "Nucleotide GTR":0.01810384892033072,
       "constrained":0.005884410739680262,
       "unconstrained":0.005255860516275902
      },
     "Node1048":{
       "MG94xREV with separate rates for branch sets":0.199603989913738,
       "Nucleotide GTR":0.1841084643371615,
       "constrained":0.108174270775744,
       "unconstrained":0.1137255402196933
      },
     "Node1049":{
       "MG94xREV with separate rates for branch sets":0.3462791640596257,
       "Nucleotide GTR":0.2330362651617206,
       "constrained":0.1941122248271783,
       "unconstrained":0.1474128670835569
      },
     "Node105":{
       "MG94xREV with separate rates for branch sets":0.03573787923715815,
       "Nucleotide GTR":0.03377329844272802,
       "constrained":0.01369299568658484,
       "unconstrained":0.01491144091602802
      },
     "Node1050":{
       "MG94xREV with separate rates for branch sets":0.132577633496603,
       "Nucleotide GTR":0.08312782382131782,
       "constrained":0.07563245149775447,
       "unconstrained":0.05711081488731947
      },
     "Node1051":{
       "MG94xREV with separate rates for branch sets":0.0502802753274478,
       "Nucleotide GTR":0.04748787528721684,
       "constrained":0.01436782618240912,
       "unconstrained":0.01729810651553093
      },
     "Node1057":{
       "MG94xREV with separate rates for branch sets":0.06246265550778744,
       "Nucleotide GTR":0.05157542011813287,
       "constrained":0.02092309327291695,
       "unconstrained":0.02061029594518352
      },
     "Node1060":{
       "MG94xREV with separate rates for branch sets":0.0900905107670039,
       "Nucleotide GTR":0.0797954301203589,
       "constrained":0.0309399561161939,
       "unconstrained":0.03057658017743084
      },
     "Node1065":{
       "MG94xREV with separate rates for branch sets":0.01358949028154718,
       "Nucleotide GTR":0.009352357778724013,
       "constrained":0.003854695128389904,
       "unconstrained":0.003770233690279536
      },
     "Node1066":{
       "MG94xREV with separate rates for branch sets":0.05798390236936948,
       "Nucleotide GTR":0.05490780902621971,
       "constrained":0.02023035782246332,
       "unconstrained":0.02257262890463961
      },
     "Node1074":{
       "MG94xREV with separate rates for branch sets":0.4815898829743503,
       "Nucleotide GTR":0.3477461025315214,
       "constrained":0.4246809174129646,
       "unconstrained":0.518784944939236
      },
     "Node1076":{
       "MG94xREV with separate rates for branch sets":0.04943684607502122,
       "Nucleotide GTR":0.05921945738658674,
       "constrained":0.02089705401603997,
       "unconstrained":0.01886767019694545
      },
     "Node1079":{
       "MG94xREV with separate rates for branch sets":0.1821569525729017,
       "Nucleotide GTR":0.07367207524132567,
       "constrained":0.05873731699789916,
       "unconstrained":0.04607487415350422
      },
     "Node1080":{
       "MG94xREV with separate rates for branch sets":0.228979286797472,
       "Nucleotide GTR":0.09401481425402829,
       "constrained":0.1682151010573056,
       "unconstrained":0.1003284221516113
      },
     "Node1081":{
       "MG94xREV with separate rates for branch sets":0.2499249817757335,
       "Nucleotide GTR":0.1960369887326263,
       "constrained":0.07930240816381624,
       "unconstrained":0.09155866253819699
      },
     "Node1082":{
       "MG94xREV with separate rates for branch sets":0.1602707028758255,
       "Nucleotide GTR":0.105766694084397,
       "constrained":0.08551707669590214,
       "unconstrained":0.06381645654098841
      },
     "Node1085":{
       "MG94xREV with separate rates for branch sets":0.02049999625207817,
       "Nucleotide GTR":0.02389219205834359,
       "constrained":0,
       "unconstrained":0.02302161439191816
      },
     "Node1088":{
       "MG94xREV with separate rates for branch sets":0.4046993122743002,
       "Nucleotide GTR":0.2378642911091015,
       "constrained":0.1728853296658791,
       "unconstrained":0.4561785426261482
      },
     "Node1089":{
       "MG94xREV with separate rates for branch sets":0.5828259770201031,
       "Nucleotide GTR":0.3975256626671484,
       "constrained":0.7632161093881802,
       "unconstrained":1.182121415162154
      },
     "Node1091":{
       "MG94xREV with separate rates for branch sets":0.08397222447530595,
       "Nucleotide GTR":0.1027735608127339,
       "constrained":0.02964125114355231,
       "unconstrained":0.02686831940627406
      },
     "Node1092":{
       "MG94xREV with separate rates for branch sets":0.02803952795658428,
       "Nucleotide GTR":0.02661314808922698,
       "constrained":0.007779621876692741,
       "unconstrained":0.006680456167789484
      },
     "Node1096":{
       "MG94xREV with separate rates for branch sets":0.3771047386309966,
       "Nucleotide GTR":0.2336617655946744,
       "constrained":0.2157551722053715,
       "unconstrained":0.117843850343844
      },
     "Node1097":{
       "MG94xREV with separate rates for branch sets":0.1988961170604055,
       "Nucleotide GTR":0.1414857008834383,
       "constrained":0.1639445386346808,
       "unconstrained":0.152924189176034
      },
     "Node1098":{
       "MG94xREV with separate rates for branch sets":0.4505728834324649,
       "Nucleotide GTR":0.3402568909151688,
       "constrained":0.2106965206409918,
       "unconstrained":0.2103279230453152
      },
     "Node1099":{
       "MG94xREV with separate rates for branch sets":0.1327233516540284,
       "Nucleotide GTR":0.08614199886507809,
       "constrained":0.040392007164841,
       "unconstrained":0.03125467666313632
      },
     "Node1106":{
       "MG94xREV with separate rates for branch sets":0.3945627923668995,
       "Nucleotide GTR":0.2018916203707312,
       "constrained":0.237154038636043,
       "unconstrained":0.2581304973599668
      },
     "Node111":{
       "MG94xREV with separate rates for branch sets":0.111538879025305,
       "Nucleotide GTR":0.09151786223749965,
       "constrained":0.03736563990258508,
       "unconstrained":0.03228778683725288
      },
     "Node1110":{
       "MG94xREV with separate rates for branch sets":0.4671554905577597,
       "Nucleotide GTR":0.3308218183392463,
       "constrained":0.1952961197352253,
       "unconstrained":0.5918934365212772
      },
     "Node1113":{
       "MG94xREV with separate rates for branch sets":0,
       "Nucleotide GTR":0.09864998822372116,
       "constrained":0.07517898754372901,
       "unconstrained":0.03243226321351026
      },
     "Node1116":{
       "MG94xREV with separate rates for branch sets":0.128941986595137,
       "Nucleotide GTR":0.1298524120991888,
       "constrained":0.03241799462306316,
       "unconstrained":0.08229869172553343
      },
     "Node1118":{
       "MG94xREV with separate rates for branch sets":0.5260158310138084,
       "Nucleotide GTR":0.360849720264635,
       "constrained":0.3290981233648845,
       "unconstrained":0.8488543436325172
      },
     "Node112":{
       "MG94xREV with separate rates for branch sets":0.1081028232431306,
       "Nucleotide GTR":0.09433821949960519,
       "constrained":0.04000011409925471,
       "unconstrained":0.03953992774890073
      },
     "Node1121":{
       "MG94xREV with separate rates for branch sets":0.607929354078753,
       "Nucleotide GTR":0.3401693134896338,
       "constrained":0.3792790932810937,
       "unconstrained":0.9279415013017247
      },
     "Node1124":{
       "MG94xREV with separate rates for branch sets":0.1119050208076836,
       "Nucleotide GTR":0.08330594554333652,
       "constrained":0.09507320172742034,
       "unconstrained":0.06053169284406879
      },
     "Node1125":{
       "MG94xREV with separate rates for branch sets":0.2173580263064924,
       "Nucleotide GTR":0.2162870940516975,
       "constrained":0.1101125460219547,
       "unconstrained":0.08154466515920349
      },
     "Node1127":{
       "MG94xREV with separate rates for branch sets":0.1965637639567323,
       "Nucleotide GTR":0.1175616867964554,
       "constrained":0.1033106294321287,
       "unconstrained":0.08402699603837717
      },
     "Node1128":{
       "MG94xREV with separate rates for branch sets":0.02463772369834719,
       "Nucleotide GTR":0.02020710952334734,
       "constrained":0.01572958618523876,
       "unconstrained":0.01016837200190799
      },
     "Node113":{
       "MG94xREV with separate rates for branch sets":0.02076686694586203,
       "Nucleotide GTR":0.02097928512887278,
       "constrained":0.007301492400558014,
       "unconstrained":0.006882473138456476
      },
     "Node1131":{
       "MG94xREV with separate rates for branch sets":0.1868159654435291,
       "Nucleotide GTR":0.1392945266633711,
       "constrained":0.0794251165792024,
       "unconstrained":0.1356997366003537
      },
     "Node1132":{
       "MG94xREV with separate rates for branch sets":0.06038577521162328,
       "Nucleotide GTR":0.05090375340922358,
       "constrained":0.02062963149049639,
       "unconstrained":0.01504541468193407
      },
     "Node1133":{
       "MG94xREV with separate rates for branch sets":0.04559973610903342,
       "Nucleotide GTR":0.06256778048246697,
       "constrained":0.01435326792046204,
       "unconstrained":0.01617957757261129
      },
     "Node1135":{
       "MG94xREV with separate rates for branch sets":0.03356285813974146,
       "Nucleotide GTR":0.03803693468448104,
       "constrained":0.01488594359302559,
       "unconstrained":0.01398260885825495
      },
     "Node1136":{
       "MG94xREV with separate rates for branch sets":0.01483933123754554,
       "Nucleotide GTR":0.01313144090161101,
       "constrained":0.002259132729984418,
       "unconstrained":0.002728125386744587
      },
     "Node1139":{
       "MG94xREV with separate rates for branch sets":0.0427204951107068,
       "Nucleotide GTR":0.03165913718705124,
       "constrained":0.01212552228289523,
       "unconstrained":0.009987257060566685
      },
     "Node1140":{
       "MG94xREV with separate rates for branch sets":0.09353173504521595,
       "Nucleotide GTR":0.08867736487739028,
       "constrained":0.0307833611457949,
       "unconstrained":0.02762315609422704
      },
     "Node1141":{
       "MG94xREV with separate rates for branch sets":0.03256381497658142,
       "Nucleotide GTR":0.02771931117129509,
       "constrained":0.01046820807863392,
       "unconstrained":0.01102249310733979
      },
     "Node1142":{
       "MG94xREV with separate rates for branch sets":0.02748628865929434,
       "Nucleotide GTR":0.02639696909654898,
       "constrained":0.009203682672527271,
       "unconstrained":0.009222941016527148
      },
     "Node1143":{
       "MG94xREV with separate rates for branch sets":0.02800143214416884,
       "Nucleotide GTR":0.02633360201021287,
       "constrained":0.00935865497756082,
       "unconstrained":0.009117790639961815
      },
     "Node1148":{
       "MG94xREV with separate rates for branch sets":0.01910052516656697,
       "Nucleotide GTR":0.02278631350113577,
       "constrained":0.007194231339632008,
       "unconstrained":0.007667231830179342
      },
     "Node1152":{
       "MG94xREV with separate rates for branch sets":0.01129522103426058,
       "Nucleotide GTR":0.009445145423310163,
       "constrained":0.003819873334287273,
       "unconstrained":0.004096713649096852
      },
     "Node1153":{
       "MG94xREV with separate rates for branch sets":0.1244341644451897,
       "Nucleotide GTR":0.1062770083487732,
       "constrained":0.05238736319195848,
       "unconstrained":0.07197988218428979
      },
     "Node1159":{
       "MG94xREV with separate rates for branch sets":0.03422976008478299,
       "Nucleotide GTR":0.02979525528496791,
       "constrained":0.01876229243830124,
       "unconstrained":0.01842619362920435
      },
     "Node1160":{
       "MG94xREV with separate rates for branch sets":0.008961277564415287,
       "Nucleotide GTR":0.008608881287643786,
       "constrained":0.003157469736296236,
       "unconstrained":0.003093520798279523
      },
     "Node1165":{
       "MG94xREV with separate rates for branch sets":0.2435894127458575,
       "Nucleotide GTR":0.1721303792424813,
       "constrained":0.2620337018773506,
       "unconstrained":0.3169255153485107
      },
     "Node1168":{
       "MG94xREV with separate rates for branch sets":0.1563780423435906,
       "Nucleotide GTR":0.05701149557937999,
       "constrained":0.0987427306276753,
       "unconstrained":0.07452688697042506
      },
     "Node1170":{
       "MG94xREV with separate rates for branch sets":0.7894095524640691,
       "Nucleotide GTR":0.5732612470517755,
       "constrained":1.816187875764753,
       "unconstrained":1.717803168205375
      },
     "Node1173":{
       "MG94xREV with separate rates for branch sets":0.1724793024817952,
       "Nucleotide GTR":0.1001541480337721,
       "constrained":0.1135917849089693,
       "unconstrained":0.1133934567464036
      },
     "Node1179":{
       "MG94xREV with separate rates for branch sets":0.5733255525457784,
       "Nucleotide GTR":0.3466800715042507,
       "constrained":0.7482805088577198,
       "unconstrained":0.9471129966324168
      },
     "Node1184":{
       "MG94xREV with separate rates for branch sets":0.6023745402871693,
       "Nucleotide GTR":0.4124386753657998,
       "constrained":0.1950522597059745,
       "unconstrained":0.5936905164060103
      },
     "Node1185":{
       "MG94xREV with separate rates for branch sets":0.008217306648249168,
       "Nucleotide GTR":0.01363082946270588,
       "constrained":0.003243517526264155,
       "unconstrained":0.003045682179019772
      },
     "Node1186":{
       "MG94xREV with separate rates for branch sets":0.03066317142808704,
       "Nucleotide GTR":0.02870644518015524,
       "constrained":0.01029623911845074,
       "unconstrained":0.01028349659304102
      },
     "Node1187":{
       "MG94xREV with separate rates for branch sets":0.008351191143949643,
       "Nucleotide GTR":0.008302046007114252,
       "constrained":0.002947964760005901,
       "unconstrained":0.002950316262696218
      },
     "Node1190":{
       "MG94xREV with separate rates for branch sets":0.008408016900774558,
       "Nucleotide GTR":0.008542173286166205,
       "constrained":0.002789460065761027,
       "unconstrained":0.002809309501353294
      },
     "Node1192":{
       "MG94xREV with separate rates for branch sets":0.5706463807188064,
       "Nucleotide GTR":0.4384359246594682,
       "constrained":0.3453563110817663,
       "unconstrained":0.6298499802220271
      },
     "Node1195":{
       "MG94xREV with separate rates for branch sets":0.01649328440093055,
       "Nucleotide GTR":0.02425931012076215,
       "constrained":0.008460135282877337,
       "unconstrained":0.009264128872181652
      },
     "Node1199":{
       "MG94xREV with separate rates for branch sets":0.001675197618566697,
       "Nucleotide GTR":0.0004310662216095589,
       "constrained":0,
       "unconstrained":0
      },
     "Node1200":{
       "MG94xREV with separate rates for branch sets":0.0205138667770485,
       "Nucleotide GTR":0.01981556836896711,
       "constrained":0.008609462718470387,
       "unconstrained":0.009392646576634583
      },
     "Node1203":{
       "MG94xREV with separate rates for branch sets":0.05172954383433853,
       "Nucleotide GTR":0.04343460670753111,
       "constrained":0.01570346846818222,
       "unconstrained":0.01888696983819667
      },
     "Node1206":{
       "MG94xREV with separate rates for branch sets":0.102514174830542,
       "Nucleotide GTR":0.06379020697383719,
       "constrained":0.04936596453319424,
       "unconstrained":0.04658588449007982
      },
     "Node1209":{
       "MG94xREV with separate rates for branch sets":0.1939717185659302,
       "Nucleotide GTR":0.1905694544387,
       "constrained":0.0798424378080423,
       "unconstrained":0.07586140142740101
      },
     "Node121":{
       "MG94xREV with separate rates for branch sets":0.02511651807983755,
       "Nucleotide GTR":0.02732047364535437,
       "constrained":0.008712136154259257,
       "unconstrained":0.008833684262164144
      },
     "Node1211":{
       "MG94xREV with separate rates for branch sets":0.05444231893477069,
       "Nucleotide GTR":0.06509416825499978,
       "constrained":0.0371786174200229,
       "unconstrained":0.04872613087725067
      },
     "Node1213":{
       "MG94xREV with separate rates for branch sets":0.06671621321100769,
       "Nucleotide GTR":0.06662210162971557,
       "constrained":0.01267970013146507,
       "unconstrained":0.02054673332349396
      },
     "Node1214":{
       "MG94xREV with separate rates for branch sets":0.03838489843735302,
       "Nucleotide GTR":0.05415676726880916,
       "constrained":0.008355625065366282,
       "unconstrained":0.008307668272449031
      },
     "Node1215":{
       "MG94xREV with separate rates for branch sets":0.02941193888562598,
       "Nucleotide GTR":0.02717923114388386,
       "constrained":0.00951460481184808,
       "unconstrained":0.009060359223994502
      },
     "Node1217":{
       "MG94xREV with separate rates for branch sets":0.01263511200965775,
       "Nucleotide GTR":0.01177922409411714,
       "constrained":0.003897464227540246,
       "unconstrained":0.003772031124486856
      },
     "Node1220":{
       "MG94xREV with separate rates for branch sets":0.002659214894914293,
       "Nucleotide GTR":0.001603925398179594,
       "constrained":0.007626395723930492,
       "unconstrained":0.008659854610728308
      },
     "Node1221":{
       "MG94xREV with separate rates for branch sets":0.01847123413872834,
       "Nucleotide GTR":0.02305169641372221,
       "constrained":0.003416528394976942,
       "unconstrained":0.003676078338045956
      },
     "Node1222":{
       "MG94xREV with separate rates for branch sets":0.009168559888723565,
       "Nucleotide GTR":0.009630886933944045,
       "constrained":0.003188392532314593,
       "unconstrained":0.003284045343262599
      },
     "Node1232":{
       "MG94xREV with separate rates for branch sets":0.2059927730561708,
       "Nucleotide GTR":0.1070708854329825,
       "constrained":0.07568526289432072,
       "unconstrained":0.03499024419628527
      },
     "Node1234":{
       "MG94xREV with separate rates for branch sets":0.09262617376213823,
       "Nucleotide GTR":0.09541090033113424,
       "constrained":0,
       "unconstrained":0.05097641657221619
      },
     "Node1237":{
       "MG94xREV with separate rates for branch sets":0.2618403214856886,
       "Nucleotide GTR":0.1865955960244711,
       "constrained":0.1217900417493291,
       "unconstrained":0.2047074996263803
      },
     "Node124":{
       "MG94xREV with separate rates for branch sets":0.1177887828563383,
       "Nucleotide GTR":0.06541035693244618,
       "constrained":0.02150428463757431,
       "unconstrained":0.02556192663266811
      },
     "Node1242":{
       "MG94xREV with separate rates for branch sets":0.07303470158752466,
       "Nucleotide GTR":0.0726012857572044,
       "constrained":0.02517623123519708,
       "unconstrained":0.03020032549379232
      },
     "Node1244":{
       "MG94xREV with separate rates for branch sets":0,
       "Nucleotide GTR":0.008291508409853283,
       "constrained":0.002562938545778838,
       "unconstrained":0.002545661572212017
      },
     "Node1248":{
       "MG94xREV with separate rates for branch sets":0.01560660089832969,
       "Nucleotide GTR":0.01665066526800611,
       "constrained":0.005273092878746186,
       "unconstrained":0.005352152686629394
      },
     "Node127":{
       "MG94xREV with separate rates for branch sets":0.2753380290220424,
       "Nucleotide GTR":0.1873317100224618,
       "constrained":0.1122955796915086,
       "unconstrained":0.08823247724013346
      },
     "Node130":{
       "MG94xREV with separate rates for branch sets":0.2253127325735171,
       "Nucleotide GTR":0.2609163089973852,
       "constrained":0.3882778689201538,
       "unconstrained":0.3705975350971828
      },
     "Node133":{
       "MG94xREV with separate rates for branch sets":0.2491125976250725,
       "Nucleotide GTR":0.1925631112599775,
       "constrained":0.1181416918698256,
       "unconstrained":0.1359342298455792
      },
     "Node134":{
       "MG94xREV with separate rates for branch sets":0,
       "Nucleotide GTR":0.01031517477151719,
       "constrained":0,
       "unconstrained":0
      },
     "Node135":{
       "MG94xREV with separate rates for branch sets":0.0225475474721188,
       "Nucleotide GTR":0.02210293225534455,
       "constrained":0.008394048645260882,
       "unconstrained":0.008842954286671345
      },
     "Node139":{
       "MG94xREV with separate rates for branch sets":0.01104904044524877,
       "Nucleotide GTR":0.01067573354604223,
       "constrained":0.004087591395108394,
       "unconstrained":0.004268558998050828
      },
     "Node141":{
       "MG94xREV with separate rates for branch sets":0.01115055694346299,
       "Nucleotide GTR":0.0107603182504276,
       "constrained":0.004016589185192391,
       "unconstrained":0.003968413083208882
      },
     "Node144":{
       "MG94xREV with separate rates for branch sets":0.0440685199677066,
       "Nucleotide GTR":0.03565314629576363,
       "constrained":0.01597853902186441,
       "unconstrained":0.01378381755992308
      },
     "Node145":{
       "MG94xREV with separate rates for branch sets":0.05177172939909744,
       "Nucleotide GTR":0.05055347224293538,
       "constrained":0.01982760328928647,
       "unconstrained":0.02576731733411915
      },
     "Node150":{
       "MG94xREV with separate rates for branch sets":0.05117592079314661,
       "Nucleotide GTR":0.03722004936279534,
       "constrained":0.01587188031171315,
       "unconstrained":0.01977367785686259
      },
     "Node152":{
       "MG94xREV with separate rates for branch sets":0.1780738034349904,
       "Nucleotide GTR":0.1456240105927738,
       "constrained":0.0760144948518738,
       "unconstrained":0.06620875097312383
      },
     "Node153":{
       "MG94xREV with separate rates for branch sets":0.1001091996152678,
       "Nucleotide GTR":0.0879475194803075,
       "constrained":0.04200267923664901,
       "unconstrained":0.03621847912896056
      },
     "Node162":{
       "MG94xREV with separate rates for branch sets":0.02868928147179188,
       "Nucleotide GTR":0.01083291192603591,
       "constrained":0.01333107043313374,
       "unconstrained":0.02230046765460335
      },
     "Node163":{
       "MG94xREV with separate rates for branch sets":0.009732223979950086,
       "Nucleotide GTR":0.008420481981290841,
       "constrained":0.003712262360344493,
       "unconstrained":0.003684997473465949
      },
     "Node165":{
       "MG94xREV with separate rates for branch sets":0.02344660606751209,
       "Nucleotide GTR":0.006035202526672147,
       "constrained":0.009520622085262021,
       "unconstrained":0.009006390004294268
      },
     "Node167":{
       "MG94xREV with separate rates for branch sets":0.1625427874560279,
       "Nucleotide GTR":0.08888404299877231,
       "constrained":0.06197340315185302,
       "unconstrained":0.06355346508844598
      },
     "Node169":{
       "MG94xREV with separate rates for branch sets":0.1683703949046487,
       "Nucleotide GTR":0.1272893455081315,
       "constrained":0.0770771943413571,
       "unconstrained":0.06104727597818872
      },
     "Node172":{
       "MG94xREV with separate rates for branch sets":0.01039625709944965,
       "Nucleotide GTR":0.01234187581872742,
       "constrained":0.003861937730009828,
       "unconstrained":0.003911985773051253
      },
     "Node174":{
       "MG94xREV with separate rates for branch sets":0.08073759640329277,
       "Nucleotide GTR":0.05324798402736038,
       "constrained":0.03252622375568771,
       "unconstrained":0.03505780076781757
      },
     "Node175":{
       "MG94xREV with separate rates for branch sets":0.06033745741307368,
       "Nucleotide GTR":0.04797729665969715,
       "constrained":0.02342174880579142,
       "unconstrained":0.02401207751287247
      },
     "Node185":{
       "MG94xREV with separate rates for branch sets":0.2572515200160593,
       "Nucleotide GTR":0.1806577884847607,
       "constrained":0.06890781244153962,
       "unconstrained":0.05243883171633742
      },
     "Node189":{
       "MG94xREV with separate rates for branch sets":0.04550529233513429,
       "Nucleotide GTR":0.04724409959045327,
       "constrained":0.03085687231589888,
       "unconstrained":0.03310793251008051
      },
     "Node19":{
       "MG94xREV with separate rates for branch sets":0.0660401906344459,
       "Nucleotide GTR":0.06066660437546804,
       "constrained":0.02649240006079186,
       "unconstrained":0.0349951541164121
      },
     "Node197":{
       "MG94xREV with separate rates for branch sets":0.01007002978789541,
       "Nucleotide GTR":0.009953879996862348,
       "constrained":0.003787563222475078,
       "unconstrained":0.003721722922351953
      },
     "Node2":{
       "MG94xREV with separate rates for branch sets":0.02644109759610519,
       "Nucleotide GTR":0.02517466697424178,
       "constrained":0.007143723968940576,
       "unconstrained":0.00579402579724932
      },
     "Node207":{
       "MG94xREV with separate rates for branch sets":0.2586210237686334,
       "Nucleotide GTR":0.111911916043689,
       "constrained":0.104119306915666,
       "unconstrained":0.1503915755723247
      },
     "Node208":{
       "MG94xREV with separate rates for branch sets":0.05126829019594298,
       "Nucleotide GTR":0.02764591191339616,
       "constrained":0.001195658198047036,
       "unconstrained":0.01280601964674406
      },
     "Node209":{
       "MG94xREV with separate rates for branch sets":0.179743423646803,
       "Nucleotide GTR":0.1662221790196701,
       "constrained":0.3030193541475367,
       "unconstrained":0.1866988633629227
      },
     "Node210":{
       "MG94xREV with separate rates for branch sets":0.2875505087318319,
       "Nucleotide GTR":0.1844331354648987,
       "constrained":0.1566094610682455,
       "unconstrained":0.175156248933648
      },
     "Node211":{
       "MG94xREV with separate rates for branch sets":0.1121997420180777,
       "Nucleotide GTR":0.1086634223214633,
       "constrained":0.04038608644861932,
       "unconstrained":0.03422045453560686
      },
     "Node213":{
       "MG94xREV with separate rates for branch sets":0.01091647374062703,
       "Nucleotide GTR":0.010520311404859,
       "constrained":0.004092696824254893,
       "unconstrained":0.004186287325585692
      },
     "Node216":{
       "MG94xREV with separate rates for branch sets":0.06983068283705977,
       "Nucleotide GTR":0.0619481976020502,
       "constrained":0.01576851895640832,
       "unconstrained":0.02462652157368254
      },
     "Node22":{
       "MG94xREV with separate rates for branch sets":0.1705471713395467,
       "Nucleotide GTR":0.1476872754075585,
       "constrained":0.0794281317823113,
       "unconstrained":0.1041560102222435
      },
     "Node224":{
       "MG94xREV with separate rates for branch sets":0.3090761339462151,
       "Nucleotide GTR":0.1653393256117665,
       "constrained":0.1675948564312296,
       "unconstrained":0.7017031305343967
      },
     "Node226":{
       "MG94xREV with separate rates for branch sets":0.1159097962314743,
       "Nucleotide GTR":0.1558263977448588,
       "constrained":0.1177001317384335,
       "unconstrained":0.01198267907607237
      },
     "Node229":{
       "MG94xREV with separate rates for branch sets":0.2416795612178642,
       "Nucleotide GTR":0.1654004918246173,
       "constrained":0.2075977369703011,
       "unconstrained":0.1751674520571193
      },
     "Node230":{
       "MG94xREV with separate rates for branch sets":0.5838568939577873,
       "Nucleotide GTR":0.3757594381456305,
       "constrained":0.1931705193149539,
       "unconstrained":0.1452704238937396
      },
     "Node231":{
       "MG94xREV with separate rates for branch sets":0.1757049395401049,
       "Nucleotide GTR":0.1323543689254067,
       "constrained":0.08271452744071479,
       "unconstrained":0.1004143437730439
      },
     "Node232":{
       "MG94xREV with separate rates for branch sets":0.0543186872414548,
       "Nucleotide GTR":0.04150110370501882,
       "constrained":0.01626268993976427,
       "unconstrained":0.02516707575157993
      },
     "Node233":{
       "MG94xREV with separate rates for branch sets":0.05780114532550295,
       "Nucleotide GTR":0.04030422076892861,
       "constrained":0.01212212977505513,
       "unconstrained":0.008797728527511194
      },
     "Node234":{
       "MG94xREV with separate rates for branch sets":0.0677753448738745,
       "Nucleotide GTR":0.07340618043507569,
       "constrained":0.0346795729965512,
       "unconstrained":0.05323608755996156
      },
     "Node235":{
       "MG94xREV with separate rates for branch sets":0.009773190271335159,
       "Nucleotide GTR":0.01018446656625464,
       "constrained":0.002511545348833959,
       "unconstrained":0.002016913277571571
      },
     "Node242":{
       "MG94xREV with separate rates for branch sets":0.01303124420970715,
       "Nucleotide GTR":0.01477121329773936,
       "constrained":0.004106077729009403,
       "unconstrained":0.004004472926209553
      },
     "Node244":{
       "MG94xREV with separate rates for branch sets":0,
       "Nucleotide GTR":0.01747311354992711,
       "constrained":0.00640514980773027,
       "unconstrained":0.006707754921857662
      },
     "Node245":{
       "MG94xREV with separate rates for branch sets":0.05459411428573082,
       "Nucleotide GTR":0.04486935859455918,
       "constrained":0.0221269538871188,
       "unconstrained":0.03614856493159591
      },
     "Node25":{
       "MG94xREV with separate rates for branch sets":0,
       "Nucleotide GTR":0.01274545378694251,
       "constrained":0,
       "unconstrained":0
      },
     "Node255":{
       "MG94xREV with separate rates for branch sets":0,
       "Nucleotide GTR":0.008547953219094163,
       "constrained":0.004928020747114055,
       "unconstrained":0.0007503368743751582
      },
     "Node26":{
       "MG94xREV with separate rates for branch sets":0.1431630071673872,
       "Nucleotide GTR":0.1181542091358348,
       "constrained":0.07109529993833993,
       "unconstrained":0.1097084800232279
      },
     "Node261":{
       "MG94xREV with separate rates for branch sets":0.1573979476046264,
       "Nucleotide GTR":0.04647802291554334,
       "constrained":0.05514564288772508,
       "unconstrained":0.0474363888040035
      },
     "Node262":{
       "MG94xREV with separate rates for branch sets":0.8454616578162706,
       "Nucleotide GTR":0.6425643981690766,
       "constrained":1.395868033678293,
       "unconstrained":1.572820762644635
      },
     "Node264":{
       "MG94xREV with separate rates for branch sets":0.01226304556995264,
       "Nucleotide GTR":0.01287274346449046,
       "constrained":0.004504938214595767,
       "unconstrained":0.004602988733501436
      },
     "Node265":{
       "MG94xREV with separate rates for branch sets":0.01223555785463611,
       "Nucleotide GTR":0.03709836469197487,
       "constrained":0.004885889696015981,
       "unconstrained":0.00541408002005219
      },
     "Node267":{
       "MG94xREV with separate rates for branch sets":0.04013642034161059,
       "Nucleotide GTR":0.05834095887871023,
       "constrained":0.01433301502597741,
       "unconstrained":0.01689820317424237
      },
     "Node27":{
       "MG94xREV with separate rates for branch sets":0.02848924172894217,
       "Nucleotide GTR":0.01675040016861127,
       "constrained":0.01114852726530864,
       "unconstrained":0.007665522447150444
      },
     "Node271":{
       "MG94xREV with separate rates for branch sets":0.01607669996862792,
       "Nucleotide GTR":0.0153232623262924,
       "constrained":0.008278956286499705,
       "unconstrained":0.007849073173039709
      },
     "Node272":{
       "MG94xREV with separate rates for branch sets":0.05441857681386279,
       "Nucleotide GTR":0.03510335579900185,
       "constrained":0.0175291653140526,
       "unconstrained":0.0210421018151032
      },
     "Node273":{
       "MG94xREV with separate rates for branch sets":0.03008293119137857,
       "Nucleotide GTR":0.02683299081949324,
       "constrained":0.01343029561470491,
       "unconstrained":0.01157953083596759
      },
     "Node275":{
       "MG94xREV with separate rates for branch sets":0.05634003429788928,
       "Nucleotide GTR":0.06263574977692199,
       "constrained":0.01992095604061496,
       "unconstrained":0.01361043521007911
      },
     "Node276":{
       "MG94xREV with separate rates for branch sets":0.0781510787887351,
       "Nucleotide GTR":0.05667453432799208,
       "constrained":0.02966063229704305,
       "unconstrained":0.03147964270615592
      },
     "Node28":{
       "MG94xREV with separate rates for branch sets":0.04152019988151564,
       "Nucleotide GTR":0.02758203589270157,
       "constrained":0.0160057170522737,
       "unconstrained":0.01246260876130838
      },
     "Node280":{
       "MG94xREV with separate rates for branch sets":0.0851316335087232,
       "Nucleotide GTR":0.0786786822113065,
       "constrained":0.04613583302887348,
       "unconstrained":0.07021420108084497
      },
     "Node282":{
       "MG94xREV with separate rates for branch sets":0.0734086763731083,
       "Nucleotide GTR":0.06589775811978275,
       "constrained":0.02994089743408849,
       "unconstrained":0.04809976721825501
      },
     "Node284":{
       "MG94xREV with separate rates for branch sets":0.1826829542280778,
       "Nucleotide GTR":0.1642749818539914,
       "constrained":0.1034852437275583,
       "unconstrained":0.1566788182576956
      },
     "Node285":{
       "MG94xREV with separate rates for branch sets":0.04367545191746497,
       "Nucleotide GTR":0.04378027314473697,
       "constrained":0.01677865270570669,
       "unconstrained":0.01796444377254634
      },
     "Node289":{
       "MG94xREV with separate rates for branch sets":0.1048811142496141,
       "Nucleotide GTR":0.08033459239619194,
       "constrained":0.04854717069579762,
       "unconstrained":0.07599432215825681
      },
     "Node292":{
       "MG94xREV with separate rates for branch sets":0.3679699247357264,
       "Nucleotide GTR":0.2504534931057329,
       "constrained":0.2804660905496123,
       "unconstrained":0.2747996373029203
      },
     "Node295":{
       "MG94xREV with separate rates for branch sets":0.1563804064669952,
       "Nucleotide GTR":0.09146740502100049,
       "constrained":0.06341601881250132,
       "unconstrained":0.1387585158093728
      },
     "Node297":{
       "MG94xREV with separate rates for branch sets":0.114270412818464,
       "Nucleotide GTR":0.07860756290480331,
       "constrained":0.06088317862920527,
       "unconstrained":0.06190404164548936
      },
     "Node3":{
       "MG94xREV with separate rates for branch sets":0.1246451748991601,
       "Nucleotide GTR":0.1161742568381734,
       "constrained":0.05920149567786651,
       "unconstrained":0.09550852230046508
      },
     "Node307":{
       "MG94xREV with separate rates for branch sets":0.2545577694369152,
       "Nucleotide GTR":0.1972287488765589,
       "constrained":0.09065634849897673,
       "unconstrained":0.1097764383014484
      },
     "Node310":{
       "MG94xREV with separate rates for branch sets":0.1417285112450669,
       "Nucleotide GTR":0.09256803018529994,
       "constrained":0.1015118809582475,
       "unconstrained":0.2684763306685642
      },
     "Node311":{
       "MG94xREV with separate rates for branch sets":0.02014797062641333,
       "Nucleotide GTR":0.006047676369089797,
       "constrained":0.004635226934821038,
       "unconstrained":0
      },
     "Node312":{
       "MG94xREV with separate rates for branch sets":0.2389790007892497,
       "Nucleotide GTR":0.2216271143527989,
       "constrained":0.2044962531994597,
       "unconstrained":0.2341253555427669
      },
     "Node314":{
       "MG94xREV with separate rates for branch sets":0.1485344627714688,
       "Nucleotide GTR":0.06727975838982268,
       "constrained":0.06347466017864645,
       "unconstrained":0.07633991137593081
      },
     "Node315":{
       "MG94xREV with separate rates for branch sets":0.2702372361733641,
       "Nucleotide GTR":0.2525443834072942,
       "constrained":0.2066682750943093,
       "unconstrained":0.2058544210167983
      },
     "Node316":{
       "MG94xREV with separate rates for branch sets":0.09456357889225535,
       "Nucleotide GTR":0.09431143773448425,
       "constrained":0.03402368529022962,
       "unconstrained":0.03425810039589838
      },
     "Node317":{
       "MG94xREV with separate rates for branch sets":0.01661895512466053,
       "Nucleotide GTR":0.0124011231010498,
       "constrained":0.005766870715601225,
       "unconstrained":0.005210266269689349
      },
     "Node318":{
       "MG94xREV with separate rates for branch sets":0.03669356189722598,
       "Nucleotide GTR":0.05224259070287116,
       "constrained":0.01741331530806702,
       "unconstrained":0.02614277463697467
      },
     "Node319":{
       "MG94xREV with separate rates for branch sets":0.1250807368445968,
       "Nucleotide GTR":0.1090984084517759,
       "constrained":0.03778851717480895,
       "unconstrained":0.03254275535389235
      },
     "Node320":{
       "MG94xREV with separate rates for branch sets":0.1042801170023179,
       "Nucleotide GTR":0.05733180187975945,
       "constrained":0.05395400624409724,
       "unconstrained":0.05370142238637277
      },
     "Node321":{
       "MG94xREV with separate rates for branch sets":0.06072755718865629,
       "Nucleotide GTR":0.02426577061528135,
       "constrained":0.005950817985364625,
       "unconstrained":0.01004430106786444
      },
     "Node322":{
       "MG94xREV with separate rates for branch sets":0.2342752163265472,
       "Nucleotide GTR":0.1763093353437309,
       "constrained":0.1313362493481013,
       "unconstrained":0.1381380987699404
      },
     "Node323":{
       "MG94xREV with separate rates for branch sets":0.2550475070868187,
       "Nucleotide GTR":0.1730251995949007,
       "constrained":0.1220672910958503,
       "unconstrained":0.1032067607383832
      },
     "Node324":{
       "MG94xREV with separate rates for branch sets":0.1024195469731722,
       "Nucleotide GTR":0.1071929899604833,
       "constrained":0.02917881304061777,
       "unconstrained":0.08623818711319832
      },
     "Node325":{
       "MG94xREV with separate rates for branch sets":0.06982912840744053,
       "Nucleotide GTR":0.08150753631202629,
       "constrained":0.0628495304533687,
       "unconstrained":0.06445181372096061
      },
     "Node326":{
       "MG94xREV with separate rates for branch sets":0.2053847379204392,
       "Nucleotide GTR":0.1385586115117946,
       "constrained":0.09017402634794765,
       "unconstrained":0.2376729434439447
      },
     "Node329":{
       "MG94xREV with separate rates for branch sets":0.3176418194153869,
       "Nucleotide GTR":0.2315843147663904,
       "constrained":0.1265573691181863,
       "unconstrained":0.1086645874761371
      },
     "Node33":{
       "MG94xREV with separate rates for branch sets":0.06557407822880021,
       "Nucleotide GTR":0.04953822817291866,
       "constrained":0.03372625322675622,
       "unconstrained":0.06684263732593879
      },
     "Node330":{
       "MG94xREV with separate rates for branch sets":0.009319760340427774,
       "Nucleotide GTR":0.008933937869886636,
       "constrained":0.003210458778915935,
       "unconstrained":0.00327997866505449
      },
     "Node334":{
       "MG94xREV with separate rates for branch sets":0.002622288305941892,
       "Nucleotide GTR":0.008568230934088846,
       "constrained":0,
       "unconstrained":0
      },
     "Node336":{
       "MG94xREV with separate rates for branch sets":0.0461898425472709,
       "Nucleotide GTR":0.02721094255744785,
       "constrained":0.01364310769803896,
       "unconstrained":0.02027789309329689
      },
     "Node340":{
       "MG94xREV with separate rates for branch sets":0.114511068074784,
       "Nucleotide GTR":0.06577505333585119,
       "constrained":0.04629469252915888,
       "unconstrained":0.03920131755332363
      },
     "Node344":{
       "MG94xREV with separate rates for branch sets":0.08166060482446984,
       "Nucleotide GTR":0.0466724631442139,
       "constrained":0.03988780773098984,
       "unconstrained":0.03136003745238283
      },
     "Node345":{
       "MG94xREV with separate rates for branch sets":0.05675206445800649,
       "Nucleotide GTR":0.02404108079821396,
       "constrained":0.01215249268683139,
       "unconstrained":0.01349028510531305
      },
     "Node346":{
       "MG94xREV with separate rates for branch sets":0.3020447097324803,
       "Nucleotide GTR":0.2821328651919279,
       "constrained":0.1896341909339092,
       "unconstrained":0.217195437294465
      },
     "Node348":{
       "MG94xREV with separate rates for branch sets":0.2063739771203358,
       "Nucleotide GTR":0.2126030656074516,
       "constrained":0.09117795465211397,
       "unconstrained":0.0849401752128247
      },
     "Node350":{
       "MG94xREV with separate rates for branch sets":0.02088434606103312,
       "Nucleotide GTR":0.01624958134886847,
       "constrained":0.004654785073981462,
       "unconstrained":0.003994959147850653
      },
     "Node353":{
       "MG94xREV with separate rates for branch sets":0.2450566609010546,
       "Nucleotide GTR":0.1602635234642877,
       "constrained":0.09961846807415187,
       "unconstrained":0.08618595925214227
      },
     "Node357":{
       "MG94xREV with separate rates for branch sets":0.08585846792790469,
       "Nucleotide GTR":0.040358153699132,
       "constrained":0.03667114402720976,
       "unconstrained":0.02518672147183007
      },
     "Node360":{
       "MG94xREV with separate rates for branch sets":0.07848011889838752,
       "Nucleotide GTR":0.05825899121304547,
       "constrained":0,
       "unconstrained":0
      },
     "Node361":{
       "MG94xREV with separate rates for branch sets":0.02613702148924054,
       "Nucleotide GTR":0.07631276348578155,
       "constrained":0.0374703475632217,
       "unconstrained":0.04903760429053208
      },
     "Node363":{
       "MG94xREV with separate rates for branch sets":0.2695578639480474,
       "Nucleotide GTR":0.1818514665806797,
       "constrained":0.1411777130833863,
       "unconstrained":0.12483210699068
      },
     "Node364":{
       "MG94xREV with separate rates for branch sets":0.04502693953700387,
       "Nucleotide GTR":0.02125215477912052,
       "constrained":0.03702846257127011,
       "unconstrained":0.04464217381821466
      },
     "Node367":{
       "MG94xREV with separate rates for branch sets":0.05261438863819648,
       "Nucleotide GTR":0.07441634683622862,
       "constrained":0.006479542568118494,
       "unconstrained":0.008638605151302459
      },
     "Node370":{
       "MG94xREV with separate rates for branch sets":0.2559616307726195,
       "Nucleotide GTR":0.1857603953647407,
       "constrained":0.2200717991640991,
       "unconstrained":0.1476542408164382
      },
     "Node371":{
       "MG94xREV with separate rates for branch sets":0.1000399331975028,
       "Nucleotide GTR":0.08514469742829985,
       "constrained":0,
       "unconstrained":0.03216199395784044
      },
     "Node372":{
       "MG94xREV with separate rates for branch sets":0.03528403999035603,
       "Nucleotide GTR":0.02800411805275421,
       "constrained":0.01082254159267214,
       "unconstrained":0.009436513928709336
      },
     "Node373":{
       "MG94xREV with separate rates for branch sets":0.02190521681909298,
       "Nucleotide GTR":0.01735883278639055,
       "constrained":0.007837486194895016,
       "unconstrained":0.007134983421301782
      },
     "Node375":{
       "MG94xREV with separate rates for branch sets":0.01097406550446257,
       "Nucleotide GTR":0.009726305385371359,
       "constrained":0.003737186518300388,
       "unconstrained":0.003746497934452947
      },
     "Node376":{
       "MG94xREV with separate rates for branch sets":0.0511160398431799,
       "Nucleotide GTR":0.0356674146545304,
       "constrained":0.01489979206022769,
       "unconstrained":0.01391563065458286
      },
     "Node377":{
       "MG94xREV with separate rates for branch sets":0.0207008775113419,
       "Nucleotide GTR":0.02014444233932624,
       "constrained":0.008459853321278858,
       "unconstrained":0.008336797542885516
      },
     "Node378":{
       "MG94xREV with separate rates for branch sets":0.09872702138657492,
       "Nucleotide GTR":0.08338425930023655,
       "constrained":0.03552481019017354,
       "unconstrained":0.03439649721257444
      },
     "Node381":{
       "MG94xREV with separate rates for branch sets":0.3224650849465509,
       "Nucleotide GTR":0.2130733383472563,
       "constrained":0.1320926721091234,
       "unconstrained":0.1343488038660007
      },
     "Node384":{
       "MG94xREV with separate rates for branch sets":0.1550333946324718,
       "Nucleotide GTR":0.1335563803567555,
       "constrained":0.05970977511052501,
       "unconstrained":0.05729674489040987
      },
     "Node385":{
       "MG94xREV with separate rates for branch sets":0.1041597428354116,
       "Nucleotide GTR":0.08529481594176666,
       "constrained":0.03340890555538763,
       "unconstrained":0.03205472726344231
      },
     "Node388":{
       "MG94xREV with separate rates for branch sets":0.05088155791218973,
       "Nucleotide GTR":0.05484080595078215,
       "constrained":0.0225861711894806,
       "unconstrained":0.02394033378996755
      },
     "Node39":{
       "MG94xREV with separate rates for branch sets":0.02667174376334727,
       "Nucleotide GTR":0.01988912405705251,
       "constrained":0.01802275761596964,
       "unconstrained":0.02240043265429613
      },
     "Node392":{
       "MG94xREV with separate rates for branch sets":0.0610366669438407,
       "Nucleotide GTR":0.05122522880631496,
       "constrained":0.02190616760584487,
       "unconstrained":0.02189588856889793
      },
     "Node393":{
       "MG94xREV with separate rates for branch sets":0.009625478286606089,
       "Nucleotide GTR":0.008891821711692557,
       "constrained":0.003307744404161144,
       "unconstrained":0.002978406300599409
      },
     "Node396":{
       "MG94xREV with separate rates for branch sets":0.009857367508357794,
       "Nucleotide GTR":0.009395146526842644,
       "constrained":0.003730609742074694,
       "unconstrained":0.004109634749008812
      },
     "Node402":{
       "MG94xREV with separate rates for branch sets":0.07577342351692261,
       "Nucleotide GTR":0.062075041973408,
       "constrained":0.06411539931782902,
       "unconstrained":0.03428920584271329
      },
     "Node405":{
       "MG94xREV with separate rates for branch sets":0.1445620470712128,
       "Nucleotide GTR":0.1437671579452833,
       "constrained":0.06763609284476613,
       "unconstrained":0.06047319635931824
      },
     "Node406":{
       "MG94xREV with separate rates for branch sets":0.3987142189103522,
       "Nucleotide GTR":0.2670287950188734,
       "constrained":0.1336299168943534,
       "unconstrained":0.08909953958011517
      },
     "Node409":{
       "MG94xREV with separate rates for branch sets":0.1005644609779565,
       "Nucleotide GTR":0.2317219840801799,
       "constrained":0.3225272724097686,
       "unconstrained":0.5048985752555074
      },
     "Node410":{
       "MG94xREV with separate rates for branch sets":0.5412220088995795,
       "Nucleotide GTR":0.3177115090555974,
       "constrained":0.2539472193153862,
       "unconstrained":0.4466907794665784
      },
     "Node411":{
       "MG94xREV with separate rates for branch sets":0.02610641865483833,
       "Nucleotide GTR":0.03802165176369529,
       "constrained":0.03015550848331416,
       "unconstrained":0.02038788475743471
      },
     "Node416":{
       "MG94xREV with separate rates for branch sets":0.4661335025905777,
       "Nucleotide GTR":0.3266048532603739,
       "constrained":0.2792736565723806,
       "unconstrained":0.3204626034698316
      },
     "Node418":{
       "MG94xREV with separate rates for branch sets":0.02074348343470752,
       "Nucleotide GTR":0.02310709736787293,
       "constrained":0.004900536135184569,
       "unconstrained":0
      },
     "Node42":{
       "MG94xREV with separate rates for branch sets":0.1894265897102223,
       "Nucleotide GTR":0.151998671495273,
       "constrained":0.1065900045453453,
       "unconstrained":0.09790226352435484
      },
     "Node423":{
       "MG94xREV with separate rates for branch sets":0.07926622871490252,
       "Nucleotide GTR":0.06247927748382408,
       "constrained":0.03191888048565149,
       "unconstrained":0.04750090382348308
      },
     "Node426":{
       "MG94xREV with separate rates for branch sets":0.11928363556962,
       "Nucleotide GTR":0.1066506448307321,
       "constrained":0.06703784456892141,
       "unconstrained":0.1006015568114681
      },
     "Node429":{
       "MG94xREV with separate rates for branch sets":0.1491236445747816,
       "Nucleotide GTR":0.1397843345358238,
       "constrained":0.1750665589931142,
       "unconstrained":0.301626377121038
      },
     "Node432":{
       "MG94xREV with separate rates for branch sets":0.09184312348912416,
       "Nucleotide GTR":0.07361383917056862,
       "constrained":0.03729996191369954,
       "unconstrained":0.03295230210500386
      },
     "Node433":{
       "MG94xREV with separate rates for branch sets":0.06929177772265234,
       "Nucleotide GTR":0.03958520968668215,
       "constrained":0.03025505001003353,
       "unconstrained":0.04046121192425461
      },
     "Node434":{
       "MG94xREV with separate rates for branch sets":0.03130705293237147,
       "Nucleotide GTR":0.026796865976738,
       "constrained":0.006846886961204234,
       "unconstrained":0.002578294995543938
      },
     "Node435":{
       "MG94xREV with separate rates for branch sets":0.06639076626844835,
       "Nucleotide GTR":0.06436702697773186,
       "constrained":0.01007729553469681,
       "unconstrained":0.009231364108352227
      },
     "Node44":{
       "MG94xREV with separate rates for branch sets":0.08359740006781384,
       "Nucleotide GTR":0.08336173581074156,
       "constrained":0.02992270921267582,
       "unconstrained":0.04387803882598323
      },
     "Node443":{
       "MG94xREV with separate rates for branch sets":0.02900110466154788,
       "Nucleotide GTR":0.03124215092376254,
       "constrained":0.01100858691840999,
       "unconstrained":0.01207635797880783
      },
     "Node445":{
       "MG94xREV with separate rates for branch sets":0.03556436913868202,
       "Nucleotide GTR":0.03123236737516074,
       "constrained":0.01269403481510722,
       "unconstrained":0.01242884215587299
      },
     "Node450":{
       "MG94xREV with separate rates for branch sets":0.01336101144336526,
       "Nucleotide GTR":0.01264607616805841,
       "constrained":0.004241992892255628,
       "unconstrained":0.004210363721820929
      },
     "Node455":{
       "MG94xREV with separate rates for branch sets":0.01817379538269787,
       "Nucleotide GTR":0.009604857973834936,
       "constrained":0.005028193675647404,
       "unconstrained":0.005940571068804286
      },
     "Node458":{
       "MG94xREV with separate rates for branch sets":0.2654064722818244,
       "Nucleotide GTR":0.1909525239800147,
       "constrained":0.1181085433127345,
       "unconstrained":0.1009160514906062
      },
     "Node459":{
       "MG94xREV with separate rates for branch sets":0.1011032552688549,
       "Nucleotide GTR":0.06252741001616285,
       "constrained":0.05519779364667032,
       "unconstrained":0.04466549155000563
      },
     "Node463":{
       "MG94xREV with separate rates for branch sets":0.06215094607386832,
       "Nucleotide GTR":0.0620413356723679,
       "constrained":0.02031368791623474,
       "unconstrained":0.03037644335552496
      },
     "Node464":{
       "MG94xREV with separate rates for branch sets":0.05758438293048777,
       "Nucleotide GTR":0.03944052756941803,
       "constrained":0.03414725701336827,
       "unconstrained":0.01999158770821632
      },
     "Node467":{
       "MG94xREV with separate rates for branch sets":0,
       "Nucleotide GTR":0.04191356118917086,
       "constrained":0,
       "unconstrained":0.03736218324234266
      },
     "Node468":{
       "MG94xREV with separate rates for branch sets":0.4385343149188626,
       "Nucleotide GTR":0.2445361338258223,
       "constrained":0.1817916180047338,
       "unconstrained":0.1006988480014654
      },
     "Node469":{
       "MG94xREV with separate rates for branch sets":0.3022477954617646,
       "Nucleotide GTR":0.1870931910844759,
       "constrained":0.1095280311940997,
       "unconstrained":0.101628953651856
      },
     "Node470":{
       "MG94xREV with separate rates for branch sets":0.02085308099135174,
       "Nucleotide GTR":0.02030913644685346,
       "constrained":0.001825531488381678,
       "unconstrained":7.902861337718381e-05
      },
     "Node473":{
       "MG94xREV with separate rates for branch sets":0.03991120726710403,
       "Nucleotide GTR":0.0306367619700381,
       "constrained":0.01419121102354987,
       "unconstrained":0.0149269491617109
      },
     "Node475":{
       "MG94xREV with separate rates for branch sets":0.2166146655187359,
       "Nucleotide GTR":0.161647737597886,
       "constrained":0.07983847649081706,
       "unconstrained":0.115030532769962
      },
     "Node476":{
       "MG94xREV with separate rates for branch sets":0.08557117562602636,
       "Nucleotide GTR":0.06454350625479807,
       "constrained":0.03204454002759844,
       "unconstrained":0.04489208687565376
      },
     "Node477":{
       "MG94xREV with separate rates for branch sets":0.06352864362892427,
       "Nucleotide GTR":0.05149379246685239,
       "constrained":0.02159494653617734,
       "unconstrained":0.01809604094069872
      },
     "Node480":{
       "MG94xREV with separate rates for branch sets":0.1384888451260024,
       "Nucleotide GTR":0.09253778950375455,
       "constrained":0.1772105439729236,
       "unconstrained":0.1830557143742746
      },
     "Node484":{
       "MG94xREV with separate rates for branch sets":0.2656300450438976,
       "Nucleotide GTR":0.2645214710480868,
       "constrained":0.4136852805956178,
       "unconstrained":0.4579476596760221
      },
     "Node487":{
       "MG94xREV with separate rates for branch sets":0.4160714745629301,
       "Nucleotide GTR":0.2422084984683817,
       "constrained":0.2843966773361603,
       "unconstrained":0.2101820724727727
      },
     "Node488":{
       "MG94xREV with separate rates for branch sets":0,
       "Nucleotide GTR":0.03360816540251765,
       "constrained":0,
       "unconstrained":0.03907884320799648
      },
     "Node492":{
       "MG94xREV with separate rates for branch sets":0.2842298573571523,
       "Nucleotide GTR":0.2220122583019332,
       "constrained":0.07927011346537007,
       "unconstrained":0.05703237494128054
      },
     "Node494":{
       "MG94xREV with separate rates for branch sets":0.5576831778834644,
       "Nucleotide GTR":0.3806162882018691,
       "constrained":1.276975683618987,
       "unconstrained":1.209581906451395
      },
     "Node495":{
       "MG94xREV with separate rates for branch sets":0.2467283249644995,
       "Nucleotide GTR":0.06749350880363018,
       "constrained":0.08941094428217831,
       "unconstrained":0.05535648291566985
      },
     "Node496":{
       "MG94xREV with separate rates for branch sets":0.1762969840071829,
       "Nucleotide GTR":0.1999308938972161,
       "constrained":0.1556806822395762,
       "unconstrained":0.3145755672345685
      },
     "Node499":{
       "MG94xREV with separate rates for branch sets":0.3534641829882232,
       "Nucleotide GTR":0.2175280177332985,
       "constrained":0.1917920038590261,
       "unconstrained":0.1387782591720631
      },
     "Node50":{
       "MG94xREV with separate rates for branch sets":0.7463513659673798,
       "Nucleotide GTR":0.571891989482218,
       "constrained":0.602854655193155,
       "unconstrained":0.9667176810388388
      },
     "Node506":{
       "MG94xREV with separate rates for branch sets":0.4633482228440842,
       "Nucleotide GTR":0.3484963623900082,
       "constrained":0.1543703209838773,
       "unconstrained":0.1262440708991815
      },
     "Node507":{
       "MG94xREV with separate rates for branch sets":0.2663857836873534,
       "Nucleotide GTR":0.1388476431013678,
       "constrained":0.1364686136755872,
       "unconstrained":0.1482143484389789
      },
     "Node508":{
       "MG94xREV with separate rates for branch sets":0.4985884302537629,
       "Nucleotide GTR":0.3201575575117531,
       "constrained":0.9475226425343118,
       "unconstrained":0.8935311132986666
      },
     "Node509":{
       "MG94xREV with separate rates for branch sets":0.6067548133093678,
       "Nucleotide GTR":0.4269690576289842,
       "constrained":0.3996505604742531,
       "unconstrained":0.5658332292157804
      },
     "Node51":{
       "MG94xREV with separate rates for branch sets":0.1047911205333418,
       "Nucleotide GTR":0.07264716587687761,
       "constrained":0.04731461996903066,
       "unconstrained":0.03186792868364535
      },
     "Node510":{
       "MG94xREV with separate rates for branch sets":0.184096942021096,
       "Nucleotide GTR":0.1374334003392696,
       "constrained":0.06465628618444727,
       "unconstrained":0.05903219876353279
      },
     "Node511":{
       "MG94xREV with separate rates for branch sets":0.04386550708530877,
       "Nucleotide GTR":0.05245210327267379,
       "constrained":0.01842053233387191,
       "unconstrained":0.02078340468845798
      },
     "Node516":{
       "MG94xREV with separate rates for branch sets":0.1554208882137815,
       "Nucleotide GTR":0.1299101581564499,
       "constrained":0.05374913440262152,
       "unconstrained":0.05590663729781012
      },
     "Node52":{
       "MG94xREV with separate rates for branch sets":0,
       "Nucleotide GTR":0.1090191601143089,
       "constrained":0,
       "unconstrained":0
      },
     "Node521":{
       "MG94xREV with separate rates for branch sets":0.01687894477703772,
       "Nucleotide GTR":0.0138509097916797,
       "constrained":0.002337529762522136,
       "unconstrained":0.003130182425456714
      },
     "Node522":{
       "MG94xREV with separate rates for branch sets":0.03956999641947088,
       "Nucleotide GTR":0.02388766723239891,
       "constrained":0.007971073803581974,
       "unconstrained":0.004801613427061345
      },
     "Node524":{
       "MG94xREV with separate rates for branch sets":0.05707672276886308,
       "Nucleotide GTR":0.05268515401326479,
       "constrained":0.02023323062399196,
       "unconstrained":0.02375065752419102
      },
     "Node528":{
       "MG94xREV with separate rates for branch sets":0.03872322072029347,
       "Nucleotide GTR":0.03499516450159727,
       "constrained":0.01249167342787609,
       "unconstrained":0.01190074072156932
      },
     "Node53":{
       "MG94xREV with separate rates for branch sets":0.1478008191788661,
       "Nucleotide GTR":0.1409120924886259,
       "constrained":0.1001753583832468,
       "unconstrained":0.1299288346846868
      },
     "Node538":{
       "MG94xREV with separate rates for branch sets":0.02778261956278228,
       "Nucleotide GTR":0.1032176596988692,
       "constrained":0,
       "unconstrained":0
      },
     "Node54":{
       "MG94xREV with separate rates for branch sets":0.301914073254961,
       "Nucleotide GTR":0.1726302221912442,
       "constrained":0.1260374026192662,
       "unconstrained":0.1460171914940578
      },
     "Node543":{
       "MG94xREV with separate rates for branch sets":0.08960872994961828,
       "Nucleotide GTR":0.08070477443593657,
       "constrained":0.04896996293563182,
       "unconstrained":0.05491408178497292
      },
     "Node545":{
       "MG94xREV with separate rates for branch sets":0.4705250561839444,
       "Nucleotide GTR":0.4384125302292919,
       "constrained":0.7640551163295922,
       "unconstrained":1.015024058103691
      },
     "Node548":{
       "MG94xREV with separate rates for branch sets":0,
       "Nucleotide GTR":0.054871356415938,
       "constrained":0,
       "unconstrained":0.01020495637035928
      },
     "Node549":{
       "MG94xREV with separate rates for branch sets":0.03659305746211843,
       "Nucleotide GTR":0.01829234787497853,
       "constrained":0.01667990137584065,
       "unconstrained":0.01593130592663077
      },
     "Node55":{
       "MG94xREV with separate rates for branch sets":0.1892802208000976,
       "Nucleotide GTR":0.08820154977216856,
       "constrained":0.05800151565444139,
       "unconstrained":0.04686957967130911
      },
     "Node551":{
       "MG94xREV with separate rates for branch sets":0.2608212840230977,
       "Nucleotide GTR":0.1822724856295415,
       "constrained":0.07814387066658894,
       "unconstrained":0.06297609577319203
      },
     "Node555":{
       "MG94xREV with separate rates for branch sets":0.900109322886852,
       "Nucleotide GTR":0.4498182215286263,
       "constrained":1.935309274446791,
       "unconstrained":2.237229868738023
      },
     "Node556":{
       "MG94xREV with separate rates for branch sets":0.3564481519050915,
       "Nucleotide GTR":0.3511400338663467,
       "constrained":0.06671819344675409,
       "unconstrained":0.02182577877793092
      },
     "Node559":{
       "MG94xREV with separate rates for branch sets":0.6851775679887089,
       "Nucleotide GTR":0.43853869024151,
       "constrained":1.076803773573849,
       "unconstrained":1.660197877139525
      },
     "Node562":{
       "MG94xREV with separate rates for branch sets":0.1979130253310953,
       "Nucleotide GTR":0.06773179712658549,
       "constrained":0.1799783051820324,
       "unconstrained":0.1169664679049924
      },
     "Node563":{
       "MG94xREV with separate rates for branch sets":0.05459925672214185,
       "Nucleotide GTR":0.05814336040715299,
       "constrained":0,
       "unconstrained":0.0111832115033567
      },
     "Node564":{
       "MG94xREV with separate rates for branch sets":0.1170005023696246,
       "Nucleotide GTR":0.08843470648671553,
       "constrained":0.01591637329999195,
       "unconstrained":0.01254943575933232
      },
     "Node565":{
       "MG94xREV with separate rates for branch sets":0.1454847170691237,
       "Nucleotide GTR":0.09313806399765075,
       "constrained":0.07311275206566682,
       "unconstrained":0.07221211403060798
      },
     "Node566":{
       "MG94xREV with separate rates for branch sets":0.266522962610153,
       "Nucleotide GTR":0.178138157952557,
       "constrained":0.1533761254347935,
       "unconstrained":0.1270881604019436
      },
     "Node567":{
       "MG94xREV with separate rates for branch sets":0.1842620636034593,
       "Nucleotide GTR":0.1222712057759851,
       "constrained":0.09422613360863817,
       "unconstrained":0.0816521508190369
      },
     "Node569":{
       "MG94xREV with separate rates for branch sets":0.01391440601722232,
       "Nucleotide GTR":0.01114710660314515,
       "constrained":0.01037119292652759,
       "unconstrained":0.009558541179164619
      },
     "Node57":{
       "MG94xREV with separate rates for branch sets":0.05826523297646552,
       "Nucleotide GTR":0.05248752674623862,
       "constrained":0.0113038050852029,
       "unconstrained":0.01320682641615569
      },
     "Node570":{
       "MG94xREV with separate rates for branch sets":0.02574211368421871,
       "Nucleotide GTR":0.02384522785905498,
       "constrained":0.006357645451364729,
       "unconstrained":0.006303780160127116
      },
     "Node571":{
       "MG94xREV with separate rates for branch sets":0.03690615669144381,
       "Nucleotide GTR":0.02925273792850652,
       "constrained":0.01919964752888773,
       "unconstrained":0.02083055791633114
      },
     "Node572":{
       "MG94xREV with separate rates for branch sets":0.1400820997746572,
       "Nucleotide GTR":0.1218868549466486,
       "constrained":0.05032172942495135,
       "unconstrained":0.05268058498759132
      },
     "Node573":{
       "MG94xREV with separate rates for branch sets":0.01953995717674203,
       "Nucleotide GTR":0.01383688659725254,
       "constrained":0.006477677844387198,
       "unconstrained":0.004116277097342617
      },
     "Node574":{
       "MG94xREV with separate rates for branch sets":0.08155387498289811,
       "Nucleotide GTR":0.09239790419668809,
       "constrained":0.03762262451260542,
       "unconstrained":0.05102487231766648
      },
     "Node575":{
       "MG94xREV with separate rates for branch sets":0.3936799771777703,
       "Nucleotide GTR":0.2838293261164835,
       "constrained":0.1652691083134563,
       "unconstrained":0.2067552987693515
      },
     "Node576":{
       "MG94xREV with separate rates for branch sets":0.1195387592844823,
       "Nucleotide GTR":0.07206104517304095,
       "constrained":0.03736147993418076,
       "unconstrained":0.03541409917220936
      },
     "Node58":{
       "MG94xREV with separate rates for branch sets":0,
       "Nucleotide GTR":0.0008190719006783221,
       "constrained":0.006798336801685258,
       "unconstrained":0.0002289735455653357
      },
     "Node583":{
       "MG94xREV with separate rates for branch sets":0.2389538091581671,
       "Nucleotide GTR":0.2093681581382893,
       "constrained":0.1109135467320209,
       "unconstrained":0.09645864554888807
      },
     "Node584":{
       "MG94xREV with separate rates for branch sets":0.01830805284409245,
       "Nucleotide GTR":0.01356715242962273,
       "constrained":0.008908614798372199,
       "unconstrained":0.006833932358812063
      },
     "Node585":{
       "MG94xREV with separate rates for branch sets":0.1671009181518802,
       "Nucleotide GTR":0.1453689366680001,
       "constrained":0.07756285241906129,
       "unconstrained":0.07382877485559609
      },
     "Node586":{
       "MG94xREV with separate rates for branch sets":0.009451325993563896,
       "Nucleotide GTR":0.00883789324531842,
       "constrained":0.002319731104983549,
       "unconstrained":0.002380785503073
      },
     "Node587":{
       "MG94xREV with separate rates for branch sets":0.01077917392400722,
       "Nucleotide GTR":0.0107075330859215,
       "constrained":0.00379160102778812,
       "unconstrained":0.004055082180310672
      },
     "Node588":{
       "MG94xREV with separate rates for branch sets":0.02503051602608837,
       "Nucleotide GTR":0.02358791402084552,
       "constrained":0.008577659627307671,
       "unconstrained":0.008404529408658309
      },
     "Node589":{
       "MG94xREV with separate rates for branch sets":0.01787082728289677,
       "Nucleotide GTR":0.01388073630857929,
       "constrained":0.008887392223265745,
       "unconstrained":0.005921810926931743
      },
     "Node59":{
       "MG94xREV with separate rates for branch sets":0.4579859533138641,
       "Nucleotide GTR":0.368680592918324,
       "constrained":0.4009407251379979,
       "unconstrained":0.584896566639972
      },
     "Node590":{
       "MG94xREV with separate rates for branch sets":0.1153306694215017,
       "Nucleotide GTR":0.08440230059472047,
       "constrained":0.04245006447029092,
       "unconstrained":0.03586259298437157
      },
     "Node591":{
       "MG94xREV with separate rates for branch sets":0.08041472389903938,
       "Nucleotide GTR":0.07368011992049625,
       "constrained":0.03336413709152295,
       "unconstrained":0.03510734867691654
      },
     "Node592":{
       "MG94xREV with separate rates for branch sets":0,
       "Nucleotide GTR":0.009730359251744628,
       "constrained":0,
       "unconstrained":0.003451536153494934
      },
     "Node596":{
       "MG94xREV with separate rates for branch sets":0.01899142425403197,
       "Nucleotide GTR":0.02270746727200309,
       "constrained":0.007458158187357376,
       "unconstrained":0.008260348529231507
      },
     "Node598":{
       "MG94xREV with separate rates for branch sets":0.1066239260625862,
       "Nucleotide GTR":0.07846989907308627,
       "constrained":0.04347399513401778,
       "unconstrained":0.03722455205592443
      },
     "Node60":{
       "MG94xREV with separate rates for branch sets":0.4902601828821236,
       "Nucleotide GTR":0.2767443595236406,
       "constrained":0.5448711620445155,
       "unconstrained":0.8816784911789458
      },
     "Node612":{
       "MG94xREV with separate rates for branch sets":0.09400469023149453,
       "Nucleotide GTR":0.08784043701129776,
       "constrained":0.0409504299010963,
       "unconstrained":0.04675332827806131
      },
     "Node613":{
       "MG94xREV with separate rates for branch sets":0.03474838493823278,
       "Nucleotide GTR":0.03075001603591659,
       "constrained":0.01251108418378836,
       "unconstrained":0.01151827086475165
      },
     "Node619":{
       "MG94xREV with separate rates for branch sets":0.03400238215934952,
       "Nucleotide GTR":0.02492775921724797,
       "constrained":0.01578714448251311,
       "unconstrained":0.0162931909919721
      },
     "Node621":{
       "MG94xREV with separate rates for branch sets":0,
       "Nucleotide GTR":0.01582365393085634,
       "constrained":0.002833080142436912,
       "unconstrained":0.006752092546400842
      },
     "Node623":{
       "MG94xREV with separate rates for branch sets":0.2177536694531561,
       "Nucleotide GTR":0.1222465301401616,
       "constrained":0.06517363007716646,
       "unconstrained":0.05201910834063794
      },
     "Node626":{
       "MG94xREV with separate rates for branch sets":0.01199760727988358,
       "Nucleotide GTR":0.01119940486111357,
       "constrained":0,
       "unconstrained":0
      },
     "Node630":{
       "MG94xREV with separate rates for branch sets":0.187905226357212,
       "Nucleotide GTR":0.1199708816226587,
       "constrained":0.05317812947014564,
       "unconstrained":0.06409608115795806
      },
     "Node631":{
       "MG94xREV with separate rates for branch sets":0.1677598388679336,
       "Nucleotide GTR":0.1183447999591856,
       "constrained":0.06987390083998664,
       "unconstrained":0.05597121745434334
      },
     "Node632":{
       "MG94xREV with separate rates for branch sets":0.1469861145780072,
       "Nucleotide GTR":0.1162818580328477,
       "constrained":0.04853588600527936,
       "unconstrained":0.04187476881070732
      },
     "Node633":{
       "MG94xREV with separate rates for branch sets":0.01301139885762473,
       "Nucleotide GTR":0.009530731397212508,
       "constrained":0.004110394331413414,
       "unconstrained":0.0038282651235409
      },
     "Node637":{
       "MG94xREV with separate rates for branch sets":0.1560626706882025,
       "Nucleotide GTR":0.1398762552154978,
       "constrained":0.06545886249451879,
       "unconstrained":0.06263027049573809
      },
     "Node64":{
       "MG94xREV with separate rates for branch sets":0.05598436555959746,
       "Nucleotide GTR":0.04101685021008879,
       "constrained":0.01256623177529713,
       "unconstrained":0.01512474596043018
      },
     "Node642":{
       "MG94xREV with separate rates for branch sets":0.3190409302121638,
       "Nucleotide GTR":0.2530600765935394,
       "constrained":0.2842200322821325,
       "unconstrained":0.6238531965165729
      },
     "Node643":{
       "MG94xREV with separate rates for branch sets":0.2828531351804044,
       "Nucleotide GTR":0.1840899726409531,
       "constrained":0.1360122129185376,
       "unconstrained":0.1204435273808384
      },
     "Node644":{
       "MG94xREV with separate rates for branch sets":0.0796486644869031,
       "Nucleotide GTR":0.07429210226851918,
       "constrained":0,
       "unconstrained":0
      },
     "Node646":{
       "MG94xREV with separate rates for branch sets":0.09344647649665194,
       "Nucleotide GTR":0.0784403767446893,
       "constrained":0.08781103676294112,
       "unconstrained":0.1410558524422797
      },
     "Node648":{
       "MG94xREV with separate rates for branch sets":0.2088350674022712,
       "Nucleotide GTR":0.1592843854054987,
       "constrained":0.1629633706377918,
       "unconstrained":0.1739798631928648
      },
     "Node65":{
       "MG94xREV with separate rates for branch sets":0.186697822089178,
       "Nucleotide GTR":0.1639916814470654,
       "constrained":0.09488478300539681,
       "unconstrained":0.1275044930168167
      },
     "Node650":{
       "MG94xREV with separate rates for branch sets":0.1965424964370826,
       "Nucleotide GTR":0.1395843765767097,
       "constrained":0.09703046516744902,
       "unconstrained":0.1306819203474386
      },
     "Node651":{
       "MG94xREV with separate rates for branch sets":0.2154746367098844,
       "Nucleotide GTR":0.1859274869898203,
       "constrained":0.138359847730333,
       "unconstrained":0.1423934112471684
      },
     "Node654":{
       "MG94xREV with separate rates for branch sets":0.08131261923656952,
       "Nucleotide GTR":0.05634382418231467,
       "constrained":0.04232776607154958,
       "unconstrained":0.01860775787411324
      },
     "Node657":{
       "MG94xREV with separate rates for branch sets":0.1084607701946246,
       "Nucleotide GTR":0.04010300309025156,
       "constrained":0.09525485167200413,
       "unconstrained":0.1076746593598706
      },
     "Node66":{
       "MG94xREV with separate rates for branch sets":0.03811999259635233,
       "Nucleotide GTR":0.03950581759099844,
       "constrained":0.02145031959919987,
       "unconstrained":0.02721305227051461
      },
     "Node661":{
       "MG94xREV with separate rates for branch sets":0.1605375170862346,
       "Nucleotide GTR":0.1517328272864417,
       "constrained":0.142907487427541,
       "unconstrained":0.1724745671614339
      },
     "Node662":{
       "MG94xREV with separate rates for branch sets":0.1417100440473986,
       "Nucleotide GTR":0.1456189884360987,
       "constrained":0.04728007204261416,
       "unconstrained":0.04047393620765934
      },
     "Node665":{
       "MG94xREV with separate rates for branch sets":0.07056130720936106,
       "Nucleotide GTR":0.04434009382956329,
       "constrained":0.02215430066518978,
       "unconstrained":0.02022493537082556
      },
     "Node666":{
       "MG94xREV with separate rates for branch sets":0.1242823262506946,
       "Nucleotide GTR":0.105589419804334,
       "constrained":0.05190367078797881,
       "unconstrained":0.06762567632158414
      },
     "Node668":{
       "MG94xREV with separate rates for branch sets":0.08214760759151742,
       "Nucleotide GTR":0.07023034551917252,
       "constrained":0.03404368126333816,
       "unconstrained":0.03240558956766781
      },
     "Node67":{
       "MG94xREV with separate rates for branch sets":0.02772620614040022,
       "Nucleotide GTR":0.02231110642979123,
       "constrained":0.01135684584902086,
       "unconstrained":0.01090290097535291
      },
     "Node670":{
       "MG94xREV with separate rates for branch sets":0.02772285800713604,
       "Nucleotide GTR":0.02660978334009016,
       "constrained":0.00923575896828272,
       "unconstrained":0
      },
     "Node675":{
       "MG94xREV with separate rates for branch sets":0.4523888605110424,
       "Nucleotide GTR":0.3643219651053344,
       "constrained":0.2527146035659637,
       "unconstrained":0.5463444137828406
      },
     "Node678":{
       "MG94xREV with separate rates for branch sets":0.4066418274034817,
       "Nucleotide GTR":0.2275914754921489,
       "constrained":0.2909393206350273,
       "unconstrained":0.5612552686491555
      },
     "Node68":{
       "MG94xREV with separate rates for branch sets":0.1405448660730708,
       "Nucleotide GTR":0.1058904429329438,
       "constrained":0.06217501815970668,
       "unconstrained":0.07210586311047761
      },
     "Node680":{
       "MG94xREV with separate rates for branch sets":0,
       "Nucleotide GTR":0.03957683923025718,
       "constrained":0.0008690109323644282,
       "unconstrained":0.03320975204314196
      },
     "Node681":{
       "MG94xREV with separate rates for branch sets":0.23983462044799,
       "Nucleotide GTR":0.1146634728017913,
       "constrained":0.1287364917194658,
       "unconstrained":0.1072595584680631
      },
     "Node682":{
       "MG94xREV with separate rates for branch sets":0.5311458654950044,
       "Nucleotide GTR":0.1593000057306072,
       "constrained":0.1825356109892327,
       "unconstrained":0.1130199031791635
      },
     "Node683":{
       "MG94xREV with separate rates for branch sets":0.6468536485385091,
       "Nucleotide GTR":0.4315472101300679,
       "constrained":0.3368394146723708,
       "unconstrained":0.2738667703920258
      },
     "Node684":{
       "MG94xREV with separate rates for branch sets":0.0837717012519848,
       "Nucleotide GTR":0.08985823905617793,
       "constrained":0.05389634559094601,
       "unconstrained":0.06757692731626012
      },
     "Node685":{
       "MG94xREV with separate rates for branch sets":0.07954930729451966,
       "Nucleotide GTR":0.06899395413505582,
       "constrained":0.028414480764639,
       "unconstrained":0.02869358642051976
      },
     "Node686":{
       "MG94xREV with separate rates for branch sets":0.2450598570931044,
       "Nucleotide GTR":0.198157310561557,
       "constrained":0.1341982191030636,
       "unconstrained":0.109656523339766
      },
     "Node687":{
       "MG94xREV with separate rates for branch sets":0.1060621073418663,
       "Nucleotide GTR":0.08237532740844582,
       "constrained":0.05649371380420201,
       "unconstrained":0.05508698006909655
      },
     "Node689":{
       "MG94xREV with separate rates for branch sets":0.1640576232710716,
       "Nucleotide GTR":0.1099684756538529,
       "constrained":0.1359085075644897,
       "unconstrained":0.1237790729281513
      },
     "Node69":{
       "MG94xREV with separate rates for branch sets":0.01331998974566947,
       "Nucleotide GTR":0.05739149606859412,
       "constrained":0.01085467442743858,
       "unconstrained":0.02213881686635528
      },
     "Node690":{
       "MG94xREV with separate rates for branch sets":0.08931426112417105,
       "Nucleotide GTR":0.0689542436888028,
       "constrained":0.0111213180928385,
       "unconstrained":0.03172358927444419
      },
     "Node691":{
       "MG94xREV with separate rates for branch sets":0.2660081324473303,
       "Nucleotide GTR":0.1703955736911371,
       "constrained":0.1860632699137645,
       "unconstrained":0.2936175836842445
      },
     "Node692":{
       "MG94xREV with separate rates for branch sets":0.01176359731689879,
       "Nucleotide GTR":0.007614114171596439,
       "constrained":0.004658515629328004,
       "unconstrained":0.004697196151347944
      },
     "Node693":{
       "MG94xREV with separate rates for branch sets":0.02833071743206657,
       "Nucleotide GTR":0.02727000285710474,
       "constrained":0.01011461824087004,
       "unconstrained":0.01015871649479326
      },
     "Node694":{
       "MG94xREV with separate rates for branch sets":0.02477392509414998,
       "Nucleotide GTR":0.01628022677023888,
       "constrained":0.01236317127301994,
       "unconstrained":0.01367194016415475
      },
     "Node696":{
       "MG94xREV with separate rates for branch sets":0.3013235822761834,
       "Nucleotide GTR":0.2645932165362925,
       "constrained":0.1485924726581909,
       "unconstrained":0.2194988310958009
      },
     "Node698":{
       "MG94xREV with separate rates for branch sets":0.03124842446806335,
       "Nucleotide GTR":0.02645465541597695,
       "constrained":0.01362034959323982,
       "unconstrained":0.01418995431588346
      },
     "Node699":{
       "MG94xREV with separate rates for branch sets":0.1043257994721225,
       "Nucleotide GTR":0.08660544506905954,
       "constrained":0.03513184689324506,
       "unconstrained":0.03822873359304169
      },
     "Node7":{
       "MG94xREV with separate rates for branch sets":0.01005429123523271,
       "Nucleotide GTR":0.01006074814717991,
       "constrained":0.003768675714721644,
       "unconstrained":0.004020347802500658
      },
     "Node70":{
       "MG94xREV with separate rates for branch sets":0.01852112644351283,
       "Nucleotide GTR":0.0313274111433051,
       "constrained":0.00761018673227537,
       "unconstrained":0.002334644727002427
      },
     "Node700":{
       "MG94xREV with separate rates for branch sets":0.02199686266756234,
       "Nucleotide GTR":0.01918914812046357,
       "constrained":0.007196301097317711,
       "unconstrained":0.007914780389053359
      },
     "Node704":{
       "MG94xREV with separate rates for branch sets":0.1842319834224621,
       "Nucleotide GTR":0.1651655956777807,
       "constrained":0.0827448696562445,
       "unconstrained":0.08893487390456373
      },
     "Node709":{
       "MG94xREV with separate rates for branch sets":0.03630706499091478,
       "Nucleotide GTR":0.03719519494743775,
       "constrained":0.01141008006850987,
       "unconstrained":0.01246340880112092
      },
     "Node71":{
       "MG94xREV with separate rates for branch sets":0,
       "Nucleotide GTR":0.02323847140942155,
       "constrained":0,
       "unconstrained":0
      },
     "Node718":{
       "MG94xREV with separate rates for branch sets":0.186075031215201,
       "Nucleotide GTR":0.1608939620681166,
       "constrained":0.1222830397238142,
       "unconstrained":0.1362615532700772
      },
     "Node72":{
       "MG94xREV with separate rates for branch sets":0.2716247263494772,
       "Nucleotide GTR":0.1403489132698425,
       "constrained":0.11267329969952,
       "unconstrained":0.142977020069312
      },
     "Node721":{
       "MG94xREV with separate rates for branch sets":0.4403455526495375,
       "Nucleotide GTR":0.3004473734136325,
       "constrained":0.2149935655229832,
       "unconstrained":0.5372105227802068
      },
     "Node722":{
       "MG94xREV with separate rates for branch sets":0.07766821956152366,
       "Nucleotide GTR":0.05876037574204546,
       "constrained":0.02368448857684495,
       "unconstrained":0.0202445398095339
      },
     "Node724":{
       "MG94xREV with separate rates for branch sets":0.04109354870862501,
       "Nucleotide GTR":0.03168866433941657,
       "constrained":0.02400138780094764,
       "unconstrained":0.01970123104314159
      },
     "Node725":{
       "MG94xREV with separate rates for branch sets":0.1612197120949765,
       "Nucleotide GTR":0.1721016317115006,
       "constrained":0.07839052580395453,
       "unconstrained":0.09775826274128381
      },
     "Node728":{
       "MG94xREV with separate rates for branch sets":0.08623310429738908,
       "Nucleotide GTR":0.0333672305638498,
       "constrained":0.0123870392807804,
       "unconstrained":0.01046516499972417
      },
     "Node73":{
       "MG94xREV with separate rates for branch sets":0.3920592649292109,
       "Nucleotide GTR":0.2892259697619883,
       "constrained":0.2975034203193115,
       "unconstrained":0.4209257018539481
      },
     "Node732":{
       "MG94xREV with separate rates for branch sets":0.2188100544424293,
       "Nucleotide GTR":0.175413131473088,
       "constrained":0.1458077763951608,
       "unconstrained":0.2653781132025316
      },
     "Node735":{
       "MG94xREV with separate rates for branch sets":0.05817919818286433,
       "Nucleotide GTR":0.04603500316556609,
       "constrained":0.03132380927005964,
       "unconstrained":0.02832115964449697
      },
     "Node736":{
       "MG94xREV with separate rates for branch sets":0.05892710289199585,
       "Nucleotide GTR":0.02726905291934391,
       "constrained":0.01150989224370204,
       "unconstrained":0.01000182237016958
      },
     "Node738":{
       "MG94xREV with separate rates for branch sets":0.1347386632004046,
       "Nucleotide GTR":0.07853009813387003,
       "constrained":0.04561175581075615,
       "unconstrained":0.03364699900434263
      },
     "Node741":{
       "MG94xREV with separate rates for branch sets":0.1060603292186093,
       "Nucleotide GTR":0.1025594220640384,
       "constrained":0.06160738346568258,
       "unconstrained":0.07012050249637196
      },
     "Node744":{
       "MG94xREV with separate rates for branch sets":0.2114351708288577,
       "Nucleotide GTR":0.1383962761113596,
       "constrained":0.07420320770861763,
       "unconstrained":0.07701779068874612
      },
     "Node748":{
       "MG94xREV with separate rates for branch sets":0.0815176169721878,
       "Nucleotide GTR":0.08678286381374796,
       "constrained":0.05873109397698769,
       "unconstrained":0.08428825623584178
      },
     "Node75":{
       "MG94xREV with separate rates for branch sets":0.4039746907717263,
       "Nucleotide GTR":0.3540368291683214,
       "constrained":0.2777501377052266,
       "unconstrained":0.5466236508911767
      },
     "Node755":{
       "MG94xREV with separate rates for branch sets":0.0834055207384405,
       "Nucleotide GTR":0.2238676499825596,
       "constrained":0,
       "unconstrained":0.05229030632649234
      },
     "Node756":{
       "MG94xREV with separate rates for branch sets":0.3174378061142281,
       "Nucleotide GTR":0.2739201751097461,
       "constrained":0.4822585994980439,
       "unconstrained":0.3185186269359034
      },
     "Node757":{
       "MG94xREV with separate rates for branch sets":0.02198630192955456,
       "Nucleotide GTR":0.04538036846617881,
       "constrained":0.008784027986968647,
       "unconstrained":0.009992769238107458
      },
     "Node759":{
       "MG94xREV with separate rates for branch sets":0.06719317156222618,
       "Nucleotide GTR":0.08898370139283651,
       "constrained":0,
       "unconstrained":0
      },
     "Node76":{
       "MG94xREV with separate rates for branch sets":0.0340340572852441,
       "Nucleotide GTR":0.02089038203474051,
       "constrained":0.01083741041186479,
       "unconstrained":0.0101314089267396
      },
     "Node760":{
       "MG94xREV with separate rates for branch sets":0.0884070580838212,
       "Nucleotide GTR":0.07789712225266016,
       "constrained":0.09784478156404718,
       "unconstrained":0.08883592993487975
      },
     "Node761":{
       "MG94xREV with separate rates for branch sets":0.03005740150885504,
       "Nucleotide GTR":0.03962998544295289,
       "constrained":0.00494516657387888,
       "unconstrained":0.004980338366024247
      },
     "Node762":{
       "MG94xREV with separate rates for branch sets":0.0655926709535422,
       "Nucleotide GTR":0.0387972011634939,
       "constrained":0.01501509232052826,
       "unconstrained":0.01468158135594903
      },
     "Node763":{
       "MG94xREV with separate rates for branch sets":0.07534715865395769,
       "Nucleotide GTR":0.0640084903361989,
       "constrained":0.02974142852022849,
       "unconstrained":0.0275904831542045
      },
     "Node765":{
       "MG94xREV with separate rates for branch sets":0.5291339677808351,
       "Nucleotide GTR":0.3141615018776444,
       "constrained":1.108211184080016,
       "unconstrained":1.115077106925941
      },
     "Node768":{
       "MG94xREV with separate rates for branch sets":0.00822856754959011,
       "Nucleotide GTR":0.03601302472646492,
       "constrained":0.0211478493570128,
       "unconstrained":0.02032500488189663
      },
     "Node77":{
       "MG94xREV with separate rates for branch sets":0.05984822851992484,
       "Nucleotide GTR":0.05511428347949973,
       "constrained":0.02831221978297092,
       "unconstrained":0.02492198412409787
      },
     "Node773":{
       "MG94xREV with separate rates for branch sets":0.1696947519098928,
       "Nucleotide GTR":0.09844082117234645,
       "constrained":0.07253573840029401,
       "unconstrained":0.05250577765464732
      },
     "Node774":{
       "MG94xREV with separate rates for branch sets":0.06432849952674409,
       "Nucleotide GTR":0.05922569761042072,
       "constrained":0.0339248248348365,
       "unconstrained":0.03948885100021109
      },
     "Node775":{
       "MG94xREV with separate rates for branch sets":0.03907256088843134,
       "Nucleotide GTR":0.03013093230196832,
       "constrained":0.03024869681238338,
       "unconstrained":0.02951571750731657
      },
     "Node776":{
       "MG94xREV with separate rates for branch sets":0,
       "Nucleotide GTR":0.07404843698767606,
       "constrained":0,
       "unconstrained":0.03608513659164276
      },
     "Node777":{
       "MG94xREV with separate rates for branch sets":0.3916433774170768,
       "Nucleotide GTR":0.2760253538762109,
       "constrained":0.3971768352071501,
       "unconstrained":0.2547089548563812
      },
     "Node778":{
       "MG94xREV with separate rates for branch sets":0.06125656210540328,
       "Nucleotide GTR":0.1177964386478696,
       "constrained":0.02710890654746351,
       "unconstrained":0.03547514644304742
      },
     "Node779":{
       "MG94xREV with separate rates for branch sets":0.02051759652145919,
       "Nucleotide GTR":0.01571135920892875,
       "constrained":0.007706933859830216,
       "unconstrained":0.007171372579667333
      },
     "Node78":{
       "MG94xREV with separate rates for branch sets":0.01814846557069338,
       "Nucleotide GTR":0.02288101320108966,
       "constrained":0,
       "unconstrained":0
      },
     "Node780":{
       "MG94xREV with separate rates for branch sets":0.02751169573618031,
       "Nucleotide GTR":0.02974279325418247,
       "constrained":0.01276344295357333,
       "unconstrained":0.01315431783495176
      },
     "Node786":{
       "MG94xREV with separate rates for branch sets":0.04082085221857466,
       "Nucleotide GTR":0.04086012794357841,
       "constrained":0.01594948878390339,
       "unconstrained":0.02201590792100406
      },
     "Node79":{
       "MG94xREV with separate rates for branch sets":0.02246905237927352,
       "Nucleotide GTR":0.03195911984372413,
       "constrained":0.008449946002043549,
       "unconstrained":0.008250920650832045
      },
     "Node790":{
       "MG94xREV with separate rates for branch sets":0.3120348302781222,
       "Nucleotide GTR":0.06238883045154251,
       "constrained":0.20158438282266,
       "unconstrained":0.104486153354185
      },
     "Node791":{
       "MG94xREV with separate rates for branch sets":0.3252207099614942,
       "Nucleotide GTR":0.2875353893133796,
       "constrained":0.106463060890755,
       "unconstrained":0.07413700592269716
      },
     "Node795":{
       "MG94xREV with separate rates for branch sets":0.2457041723093214,
       "Nucleotide GTR":0.2477983767402882,
       "constrained":0.08168885326271151,
       "unconstrained":0.08375590938561973
      },
     "Node796":{
       "MG94xREV with separate rates for branch sets":0.2237939543014678,
       "Nucleotide GTR":0.1877839091029158,
       "constrained":0.0992482528572895,
       "unconstrained":0.09748526996962288
      },
     "Node80":{
       "MG94xREV with separate rates for branch sets":0.1325910434591741,
       "Nucleotide GTR":0.1307183297467463,
       "constrained":0.07295494113804057,
       "unconstrained":0.1002518300802602
      },
     "Node800":{
       "MG94xREV with separate rates for branch sets":0.5253565096807813,
       "Nucleotide GTR":0.4544046285020638,
       "constrained":0.6555766516625018,
       "unconstrained":1.216916817655196
      },
     "Node801":{
       "MG94xREV with separate rates for branch sets":0.2035751783043257,
       "Nucleotide GTR":0.1791522248280414,
       "constrained":0.1085563414301359,
       "unconstrained":0.08470317320570457
      },
     "Node807":{
       "MG94xREV with separate rates for branch sets":0.04414192796957985,
       "Nucleotide GTR":0.03894748719822591,
       "constrained":0.01600005826125092,
       "unconstrained":0.01506021074664624
      },
     "Node808":{
       "MG94xREV with separate rates for branch sets":0.01616928291705333,
       "Nucleotide GTR":0.01450192225085792,
       "constrained":0.004876652544720098,
       "unconstrained":0.005035126885170015
      },
     "Node809":{
       "MG94xREV with separate rates for branch sets":0.03844187648963476,
       "Nucleotide GTR":0.03744074457778696,
       "constrained":0.01472122728630413,
       "unconstrained":0.01516015138262733
      },
     "Node81":{
       "MG94xREV with separate rates for branch sets":0.07736964024876618,
       "Nucleotide GTR":0.06928203252929324,
       "constrained":0.0157328669515974,
       "unconstrained":0.01568921957950746
      },
     "Node816":{
       "MG94xREV with separate rates for branch sets":0.2497903145991527,
       "Nucleotide GTR":0.0934928860779234,
       "constrained":0.1322085706437187,
       "unconstrained":0.09553569154410407
      },
     "Node818":{
       "MG94xREV with separate rates for branch sets":0.9330980825776942,
       "Nucleotide GTR":0.6639007250128585,
       "constrained":1.160400245307394,
       "unconstrained":1.382388804673274
      },
     "Node82":{
       "MG94xREV with separate rates for branch sets":0.1059389511720018,
       "Nucleotide GTR":0.07708569397221116,
       "constrained":0.07505367530225329,
       "unconstrained":0.06734471915151356
      },
     "Node821":{
       "MG94xREV with separate rates for branch sets":0.05225017242899583,
       "Nucleotide GTR":0.04472731118130314,
       "constrained":0.009334743378197631,
       "unconstrained":0.01283835013827725
      },
     "Node822":{
       "MG94xREV with separate rates for branch sets":0.1157305234935084,
       "Nucleotide GTR":0.08292924158761215,
       "constrained":0.04366336500182211,
       "unconstrained":0.03558918898091096
      },
     "Node823":{
       "MG94xREV with separate rates for branch sets":0.1723343042826502,
       "Nucleotide GTR":0.1373881742924896,
       "constrained":0.05975919270799937,
       "unconstrained":0.05523936903708812
      },
     "Node824":{
       "MG94xREV with separate rates for branch sets":0.1354093066463657,
       "Nucleotide GTR":0.1292808213115723,
       "constrained":0.04359978448679644,
       "unconstrained":0.03461337285284114
      },
     "Node829":{
       "MG94xREV with separate rates for branch sets":0.2852014312581152,
       "Nucleotide GTR":0.1620143809527464,
       "constrained":0.2634288351135083,
       "unconstrained":0.2047935784235486
      },
     "Node83":{
       "MG94xREV with separate rates for branch sets":0.1783328939100146,
       "Nucleotide GTR":0.1324637675298841,
       "constrained":0.07895207429399102,
       "unconstrained":0.08705265084169254
      },
     "Node830":{
       "MG94xREV with separate rates for branch sets":0.518313943758556,
       "Nucleotide GTR":0.4186916731854443,
       "constrained":1.547793591349088,
       "unconstrained":1.538108855824874
      },
     "Node833":{
       "MG94xREV with separate rates for branch sets":0.3517329943100403,
       "Nucleotide GTR":0.2681647233817044,
       "constrained":0.0721429213114642,
       "unconstrained":0.1387269894260519
      },
     "Node835":{
       "MG94xREV with separate rates for branch sets":0.02391909616223209,
       "Nucleotide GTR":0.02486178379578051,
       "constrained":0.01284982160787669,
       "unconstrained":0.01427653043283816
      },
     "Node838":{
       "MG94xREV with separate rates for branch sets":0.266070204418132,
       "Nucleotide GTR":0.2507281268032397,
       "constrained":0.06018746154466759,
       "unconstrained":0.05963982874085257
      },
     "Node839":{
       "MG94xREV with separate rates for branch sets":0,
       "Nucleotide GTR":0.1045391665051089,
       "constrained":0.03528913675285614,
       "unconstrained":0.03672417393069855
      },
     "Node84":{
       "MG94xREV with separate rates for branch sets":0.04847618460814144,
       "Nucleotide GTR":0.01347233907498049,
       "constrained":0.04260549398276228,
       "unconstrained":0.03038923044267707
      },
     "Node840":{
       "MG94xREV with separate rates for branch sets":1.00443106301685,
       "Nucleotide GTR":0.5807606085995973,
       "constrained":1.768561120331333,
       "unconstrained":1.692110470459932
      },
     "Node841":{
       "MG94xREV with separate rates for branch sets":0.03098557066698397,
       "Nucleotide GTR":0.01207843992095222,
       "constrained":0.007402918837050539,
       "unconstrained":0.01139357777292387
      },
     "Node842":{
       "MG94xREV with separate rates for branch sets":0.009862332594956174,
       "Nucleotide GTR":0.0102139722912014,
       "constrained":0.00308066514699637,
       "unconstrained":0.00303172328303389
      },
     "Node844":{
       "MG94xREV with separate rates for branch sets":0.009921518792726989,
       "Nucleotide GTR":0.01031623414216721,
       "constrained":0.003148235288274176,
       "unconstrained":0.003192488091298906
      },
     "Node846":{
       "MG94xREV with separate rates for branch sets":0.1268548602554142,
       "Nucleotide GTR":0.1176887159720282,
       "constrained":0.04875808268593216,
       "unconstrained":0.06542255769921966
      },
     "Node848":{
       "MG94xREV with separate rates for branch sets":0.03332603273770706,
       "Nucleotide GTR":0.02028336797173746,
       "constrained":0.009378344829038956,
       "unconstrained":0.00590606125353121
      },
     "Node849":{
       "MG94xREV with separate rates for branch sets":0.04185212614160699,
       "Nucleotide GTR":0.05438067558504076,
       "constrained":0.01781336280360586,
       "unconstrained":0.02043899077008978
      },
     "Node852":{
       "MG94xREV with separate rates for branch sets":0,
       "Nucleotide GTR":0.02387278122023268,
       "constrained":0,
       "unconstrained":0
      },
     "Node854":{
       "MG94xREV with separate rates for branch sets":0.07969541498896536,
       "Nucleotide GTR":0.04071617427675026,
       "constrained":0.02997619919505575,
       "unconstrained":0.02987178937568221
      },
     "Node856":{
       "MG94xREV with separate rates for branch sets":0.1539244830347304,
       "Nucleotide GTR":0.07763929247208634,
       "constrained":0.07068546252367106,
       "unconstrained":0.06437848058075533
      },
     "Node858":{
       "MG94xREV with separate rates for branch sets":0.1856493918559229,
       "Nucleotide GTR":0.09840984064102073,
       "constrained":0.05694600623903859,
       "unconstrained":0.04946677086922993
      },
     "Node865":{
       "MG94xREV with separate rates for branch sets":0.3897971384006709,
       "Nucleotide GTR":0.2318116133977358,
       "constrained":0.2025785579976589,
       "unconstrained":0.1987429296295128
      },
     "Node867":{
       "MG94xREV with separate rates for branch sets":0.01423884935559091,
       "Nucleotide GTR":0.006042397407347802,
       "constrained":0,
       "unconstrained":0
      },
     "Node87":{
       "MG94xREV with separate rates for branch sets":0.2209495202804476,
       "Nucleotide GTR":0.1876174264002634,
       "constrained":0.2079645437654471,
       "unconstrained":0.3348906616505303
      },
     "Node873":{
       "MG94xREV with separate rates for branch sets":0.3858296023760618,
       "Nucleotide GTR":0.3552510820628779,
       "constrained":0.9955209703073892,
       "unconstrained":1.030868052971105
      },
     "Node874":{
       "MG94xREV with separate rates for branch sets":0.389210945826832,
       "Nucleotide GTR":0.2179071451204868,
       "constrained":0.365255006390078,
       "unconstrained":0.5008398802067816
      },
     "Node877":{
       "MG94xREV with separate rates for branch sets":0.3552611967243651,
       "Nucleotide GTR":0.2814538492709015,
       "constrained":0.4362397573760682,
       "unconstrained":0.38551787844692
      },
     "Node879":{
       "MG94xREV with separate rates for branch sets":0.289106041020177,
       "Nucleotide GTR":0.22966355289389,
       "constrained":0.09877660498736303,
       "unconstrained":0.06043407769211833
      },
     "Node886":{
       "MG94xREV with separate rates for branch sets":0.5441188041391619,
       "Nucleotide GTR":0.356471294370137,
       "constrained":1.032539960134878,
       "unconstrained":0.8632596743014388
      },
     "Node890":{
       "MG94xREV with separate rates for branch sets":0.4631683459468353,
       "Nucleotide GTR":0.0756525756816631,
       "constrained":0.2262060969375835,
       "unconstrained":0.1185338926715853
      },
     "Node892":{
       "MG94xREV with separate rates for branch sets":0.113198046302855,
       "Nucleotide GTR":0.1815303013677327,
       "constrained":0.01149034368876726,
       "unconstrained":0.05873355790922714
      },
     "Node893":{
       "MG94xREV with separate rates for branch sets":0.6104736746119049,
       "Nucleotide GTR":0.2643042939722239,
       "constrained":0.2889330439727543,
       "unconstrained":0.1675614541856293
      },
     "Node896":{
       "MG94xREV with separate rates for branch sets":0,
       "Nucleotide GTR":0.122838215226367,
       "constrained":0.1648653295096942,
       "unconstrained":0.0770601598661222
      },
     "Node897":{
       "MG94xREV with separate rates for branch sets":0.4393688688683903,
       "Nucleotide GTR":0.1812471630972871,
       "constrained":0.2228816647528448,
       "unconstrained":0.452914065439967
      },
     "Node898":{
       "MG94xREV with separate rates for branch sets":0.07615962436184119,
       "Nucleotide GTR":0.05684677445796774,
       "constrained":0,
       "unconstrained":0
      },
     "Node899":{
       "MG94xREV with separate rates for branch sets":0,
       "Nucleotide GTR":0.03110228551376145,
       "constrained":0.06091809188013979,
       "unconstrained":0.01360890306172921
      },
     "Node90":{
       "MG94xREV with separate rates for branch sets":0.131190264015716,
       "Nucleotide GTR":0.05872580232205309,
       "constrained":0.05159270186745102,
       "unconstrained":0.06310279735618898
      },
     "Node900":{
       "MG94xREV with separate rates for branch sets":0.1706010355949568,
       "Nucleotide GTR":0.1404229454628312,
       "constrained":0.08763064211974221,
       "unconstrained":0.04851458557864194
      },
     "Node902":{
       "MG94xREV with separate rates for branch sets":0.3910474503863346,
       "Nucleotide GTR":0.3061195936423615,
       "constrained":0.8349878896077049,
       "unconstrained":0.8436385528274885
      },
     "Node904":{
       "MG94xREV with separate rates for branch sets":0.1337094385969881,
       "Nucleotide GTR":0.1019260946326719,
       "constrained":0.06296529474953631,
       "unconstrained":0.05697115157897321
      },
     "Node905":{
       "MG94xREV with separate rates for branch sets":0.05868056931886176,
       "Nucleotide GTR":0.07004761256057447,
       "constrained":0.01771958068385823,
       "unconstrained":0.03109994501178109
      },
     "Node906":{
       "MG94xREV with separate rates for branch sets":0.02546637293947605,
       "Nucleotide GTR":0.04818958858180595,
       "constrained":0.007938258833752666,
       "unconstrained":0.006101876389875639
      },
     "Node909":{
       "MG94xREV with separate rates for branch sets":0.07959295514631277,
       "Nucleotide GTR":0.05704785100135212,
       "constrained":0.03254358797211397,
       "unconstrained":0.03451142389899892
      },
     "Node910":{
       "MG94xREV with separate rates for branch sets":0.02474074055223676,
       "Nucleotide GTR":0.0304261405106216,
       "constrained":0.003089259681121016,
       "unconstrained":0
      },
     "Node911":{
       "MG94xREV with separate rates for branch sets":0.02389371117508517,
       "Nucleotide GTR":0.02450452975908492,
       "constrained":0.008801129548173966,
       "unconstrained":0.008817011943669559
      },
     "Node919":{
       "MG94xREV with separate rates for branch sets":0.1024384934494086,
       "Nucleotide GTR":0.08041759555319808,
       "constrained":0.03239628262623911,
       "unconstrained":0.03162050303678011
      },
     "Node920":{
       "MG94xREV with separate rates for branch sets":0.08387745655161179,
       "Nucleotide GTR":0.05975821072213059,
       "constrained":0.0312131661725362,
       "unconstrained":0.03896115454976246
      },
     "Node921":{
       "MG94xREV with separate rates for branch sets":0.1247675505127818,
       "Nucleotide GTR":0.1099707415890327,
       "constrained":0.0523748055509955,
       "unconstrained":0.06960477966962252
      },
     "Node927":{
       "MG94xREV with separate rates for branch sets":0.04105367154047993,
       "Nucleotide GTR":0.0357449944288425,
       "constrained":0.0166842163145585,
       "unconstrained":0.01712923931695024
      },
     "Node930":{
       "MG94xREV with separate rates for branch sets":0.01556307232556215,
       "Nucleotide GTR":0.02895229370927795,
       "constrained":0.0120862470014014,
       "unconstrained":0.005772012042318002
      },
     "Node931":{
       "MG94xREV with separate rates for branch sets":0,
       "Nucleotide GTR":0.02649863903599207,
       "constrained":0,
       "unconstrained":0
      },
     "Node933":{
       "MG94xREV with separate rates for branch sets":0.05391033435682566,
       "Nucleotide GTR":0.06129682576710496,
       "constrained":0.01977949259654752,
       "unconstrained":0.02157492079263503
      },
     "Node935":{
       "MG94xREV with separate rates for branch sets":0.0220163805905587,
       "Nucleotide GTR":0.03523195991762573,
       "constrained":0.007570039330226048,
       "unconstrained":0.004600522631605279
      },
     "Node937":{
       "MG94xREV with separate rates for branch sets":0.08274731227239505,
       "Nucleotide GTR":0.07544210950784927,
       "constrained":0.02725654095014325,
       "unconstrained":0.03257196086097287
      },
     "Node942":{
       "MG94xREV with separate rates for branch sets":0.9177317970543654,
       "Nucleotide GTR":0.5853695621466218,
       "constrained":1.183517588674324,
       "unconstrained":1.970774130701828
      },
     "Node947":{
       "MG94xREV with separate rates for branch sets":0.2591910968566242,
       "Nucleotide GTR":0.1356585026446897,
       "constrained":0.07350263787142929,
       "unconstrained":0.6728641509706282
      },
     "Node949":{
       "MG94xREV with separate rates for branch sets":0.1641926153284501,
       "Nucleotide GTR":0.1366174747847555,
       "constrained":0.09148480379360387,
       "unconstrained":0.03636566674684797
      },
     "Node95":{
       "MG94xREV with separate rates for branch sets":0.01400741082141566,
       "Nucleotide GTR":0.01077458703408412,
       "constrained":0.004457866255184416,
       "unconstrained":0.004141969783019762
      },
     "Node954":{
       "MG94xREV with separate rates for branch sets":0.3778769549800881,
       "Nucleotide GTR":0.2479369485868331,
       "constrained":0.1001317666872222,
       "unconstrained":0.2341573553421649
      },
     "Node957":{
       "MG94xREV with separate rates for branch sets":0.258180060888805,
       "Nucleotide GTR":0.1406657474219775,
       "constrained":0.1392560823374903,
       "unconstrained":0.1100651582332909
      },
     "Node958":{
       "MG94xREV with separate rates for branch sets":0.5013858628453322,
       "Nucleotide GTR":0.1773511949698578,
       "constrained":0.1554670410710267,
       "unconstrained":0.1436156966773382
      },
     "Node959":{
       "MG94xREV with separate rates for branch sets":0.07435486458624004,
       "Nucleotide GTR":0.09990902042374808,
       "constrained":0.09948132953404215,
       "unconstrained":0.08719715068655866
      },
     "Node960":{
       "MG94xREV with separate rates for branch sets":0.1459652275698114,
       "Nucleotide GTR":0.08746055929361383,
       "constrained":0.03244900487948667,
       "unconstrained":0.03009960365550088
      },
     "Node961":{
       "MG94xREV with separate rates for branch sets":0.2700650444902954,
       "Nucleotide GTR":0.1845966096415284,
       "constrained":0.1055267820732702,
       "unconstrained":0.1467880388555952
      },
     "Node962":{
       "MG94xREV with separate rates for branch sets":0.03195630371694851,
       "Nucleotide GTR":0.08741223870055227,
       "constrained":0.01956701048177366,
       "unconstrained":0.0189017059984244
      },
     "Node963":{
       "MG94xREV with separate rates for branch sets":0.0666889494555812,
       "Nucleotide GTR":0.05497327561089545,
       "constrained":0.03638452200436172,
       "unconstrained":0.03285684241317092
      },
     "Node964":{
       "MG94xREV with separate rates for branch sets":0.06971847420403664,
       "Nucleotide GTR":0.05983636669638233,
       "constrained":0.02545029692559216,
       "unconstrained":0.02290840367963528
      },
     "Node965":{
       "MG94xREV with separate rates for branch sets":0.1433834058721157,
       "Nucleotide GTR":0.1213228053454879,
       "constrained":0.07851181519530921,
       "unconstrained":0.08430358825103747
      },
     "Node966":{
       "MG94xREV with separate rates for branch sets":0,
       "Nucleotide GTR":0.0179050065629892,
       "constrained":0.001192503344068675,
       "unconstrained":0.004359929463079726
      },
     "Node968":{
       "MG94xREV with separate rates for branch sets":0.05945756509781588,
       "Nucleotide GTR":0.03158233346906603,
       "constrained":0.02302162905022759,
       "unconstrained":0.01795202091453174
      },
     "Node969":{
       "MG94xREV with separate rates for branch sets":0.022968158944564,
       "Nucleotide GTR":0.04478035779817347,
       "constrained":0,
       "unconstrained":0
      },
     "Node970":{
       "MG94xREV with separate rates for branch sets":0.06530637962973944,
       "Nucleotide GTR":0.043324780884374,
       "constrained":0.04288639238409439,
       "unconstrained":0.03622911746155381
      },
     "Node971":{
       "MG94xREV with separate rates for branch sets":0.0417983539044692,
       "Nucleotide GTR":0.02975466702143135,
       "constrained":0.01302881854921098,
       "unconstrained":0.003774312946549181
      },
     "Node972":{
       "MG94xREV with separate rates for branch sets":0,
       "Nucleotide GTR":0.01020100253451718,
       "constrained":0,
       "unconstrained":0.003984785854233992
      },
     "Node973":{
       "MG94xREV with separate rates for branch sets":0.06378895282921086,
       "Nucleotide GTR":0.05233068464985852,
       "constrained":0.02086097040662383,
       "unconstrained":0.01784580925379945
      },
     "Node974":{
       "MG94xREV with separate rates for branch sets":0.1042274951906603,
       "Nucleotide GTR":0.07980331655923524,
       "constrained":0.03652732071526732,
       "unconstrained":0.02773381735207403
      },
     "Node975":{
       "MG94xREV with separate rates for branch sets":0.2670183054726407,
       "Nucleotide GTR":0.2454248420321234,
       "constrained":0.1480383071993239,
       "unconstrained":0.1125025039535438
      },
     "Node976":{
       "MG94xREV with separate rates for branch sets":0.7967252348251258,
       "Nucleotide GTR":0.4931926200743715,
       "constrained":0.947346449535445,
       "unconstrained":1.069928498091035
      },
     "Node977":{
       "MG94xREV with separate rates for branch sets":0.09956545385715299,
       "Nucleotide GTR":0.07296485655459567,
       "constrained":0.09887043811702877,
       "unconstrained":0.01018936891749839
      },
     "Node982":{
       "MG94xREV with separate rates for branch sets":0.1722934520482068,
       "Nucleotide GTR":0.1127875019771868,
       "constrained":0.069957686092548,
       "unconstrained":0.04705121113525937
      },
     "Node983":{
       "MG94xREV with separate rates for branch sets":0.1134854545788621,
       "Nucleotide GTR":0.07651235950183465,
       "constrained":0.06043281855146817,
       "unconstrained":0.06125813742184954
      },
     "Node984":{
       "MG94xREV with separate rates for branch sets":0.1519776216314503,
       "Nucleotide GTR":0.1150020863291331,
       "constrained":0.06032220100964245,
       "unconstrained":0.07144657827881469
      },
     "Node987":{
       "MG94xREV with separate rates for branch sets":0.02360658547201969,
       "Nucleotide GTR":0.04398965510273634,
       "constrained":0.01246580116383873,
       "unconstrained":0.01367917853328442
      },
     "Node988":{
       "MG94xREV with separate rates for branch sets":0.01863139598732794,
       "Nucleotide GTR":0.01566072083403647,
       "constrained":0.006669702323981262,
       "unconstrained":0.006256614141197607
      },
     "Node989":{
       "MG94xREV with separate rates for branch sets":0.04851191611534106,
       "Nucleotide GTR":0.04590640076456469,
       "constrained":0.01680828386552952,
       "unconstrained":0.01795035587685925
      },
     "Node99":{
       "MG94xREV with separate rates for branch sets":0.2814396317940231,
       "Nucleotide GTR":0.2432481167632989,
       "constrained":0.1188249208995273,
       "unconstrained":0.111291599018367
      },
     "Node990":{
       "MG94xREV with separate rates for branch sets":0.03376542906824263,
       "Nucleotide GTR":0.02856653510173515,
       "constrained":0.01310045232134163,
       "unconstrained":0.01292858068087203
      },
     "Node993":{
       "MG94xREV with separate rates for branch sets":0.07745201228489275,
       "Nucleotide GTR":0.07303039459154978,
       "constrained":0.03021147563711842,
       "unconstrained":0.03616260791364369
      },
     "Node996":{
       "MG94xREV with separate rates for branch sets":0.0184512695787465,
       "Nucleotide GTR":0.01770076775357961,
       "constrained":0.005831399381655605,
       "unconstrained":0.00515842070456124
      },
     "Node998":{
       "MG94xREV with separate rates for branch sets":0.008910068092157043,
       "Nucleotide GTR":0.00831119153165685,
       "constrained":0.00311023209620644,
       "unconstrained":0.003156575695650935
      }
    },
   "attributes":{
     "MG94xREV with separate rates for branch sets":{
       "attribute type":"branch length",
       "display order":1
      },
     "Nucleotide GTR":{
       "attribute type":"branch length",
       "display order":0
      },
     "constrained":{
       "attribute type":"branch length",
       "display order":1
      },
     "original name":{
       "attribute type":"node label",
       "display order":0
      },
     "unconstrained":{
       "attribute type":"branch length",
       "display order":0
      }
    }
  },
 "data partitions":{
   "0":{
     "coverage":      [
[0, 1, 2, 3, 4, 5, 6, 7, 8, 9, 10, 11, 12, 13, 14, 15, 16, 17, 18, 19, 20, 21, 22, 23, 24, 25, 26, 27, 28, 29, 30, 31, 32, 33, 34, 35, 36, 37, 38, 39, 40, 41, 42, 43, 44, 45, 46, 47, 48, 49, 50, 51, 52, 53, 54, 55, 56, 57, 58, 59, 60, 61, 62, 63, 64, 65, 66, 67, 68, 69, 70, 71, 72, 73, 74, 75, 76, 77, 78, 79] 
      ],
     "name":"busted.filter.default"
    }
  },
 "fits":{
   "Constrained model":{
     "AIC-c":77859.61732989167,
     "Log Likelihood":-37733.89281779488,
     "Rate Distributions":{
       "Synonymous site-to-site rates":{
         "0":{
           "proportion":0.1415655616169813,
           "rate":0.2287141942220934
          },
         "1":{
           "proportion":0.3965289623972593,
           "rate":0.8387498822851752
          },
         "2":{
           "proportion":0.4619054759857594,
           "rate":1.374812291966394
          }
        },
       "Test":{
         "0":{
           "omega":0.03350702935442024,
           "proportion":0.4536874067291318
          },
         "1":{
           "omega":0.03359144762828708,
           "proportion":0.2612245464445452
          },
         "2":{
           "omega":1,
           "proportion":0.2850880468263229
          }
        }
      },
     "display order":3,
     "estimated parameters":1168
    },
   "MG94xREV with separate rates for branch sets":{
     "AIC-c":80448.80178574123,
     "Equilibrium frequencies":      [
[0.02829426516373454],
      [0.02664636350016628],
      [0.0150613428198349],
      [0.02583695643285619],
      [0.009477022643802917],
      [0.008925066221184321],
      [0.005044721470010219],
      [0.008653959371066028],
      [0.03376305338155128],
      [0.0317966410533769],
      [0.01797243783081911],
      [0.03083078970990315],
      [0.008861002694089471],
      [0.008344924223912809],
      [0.004716807400045835],
      [0.008091439704610202],
      [0.01255569179716873],
      [0.01182442893241251],
      [0.006683530298561297],
      [0.01146525135289998],
      [0.00420546618835296],
      [0.003960533348155027],
      [0.00223861505550576],
      [0.003840228613803791],
      [0.01498248814510512],
      [0.01410988491629407],
      [0.007975340194972437],
      [0.0136812845720066],
      [0.003932104905253689],
      [0.003703093048002924],
      [0.002093101893223492],
      [0.003590608292477401],
      [0.02658536137263169],
      [0.02503698890283963],
      [0.01415167488200469],
      [0.02427646802493461],
      [0.008904633863580407],
      [0.008386014246766028],
      [0.004740032742620754],
      [0.008131281581355487],
      [0.03172384827800637],
      [0.02987620240172753],
      [0.01688694693834621],
      [0.02896868609586485],
      [0.008325819998611284],
      [0.00784091139445121],
      [0.004431923873253567],
      [0.007602736714563601],
      [0.04791095083156904],
      [0.0464556129501213],
      [0.01703996742047277],
      [0.01604753342380064],
      [0.009070558626399888],
      [0.01556007527717444],
      [0.05717130242210665],
      [0.03231497555868861],
      [0.0554346730982784],
      [0.01593234530453929],
      [0.01500442092905327],
      [0.00848095941587552],
      [0.01454864825520247] 
      ],
     "Log Likelihood":-39036.87048546245,
     "Rate Distributions":{
       "non-synonymous/synonymous rate ratio for *test*":        [
[0.2606101222768856, 1] 
        ]
      },
     "display order":1,
     "estimated parameters":1160
    },
   "Nucleotide GTR":{
     "AIC-c":84426.89961086305,
     "Equilibrium frequencies":      [
[0.273246391299738],
      [0.190590872601142],
      [0.275079141485285],
      [0.261083594613835] 
      ],
     "Log Likelihood":-40945.83573124807,
     "Rate Distributions":{
       "Substitution rate from nucleotide A to nucleotide C":0.8466280705093192,
       "Substitution rate from nucleotide A to nucleotide G":1,
       "Substitution rate from nucleotide A to nucleotide T":0.5252184588399218,
       "Substitution rate from nucleotide C to nucleotide G":0.4762918675238574,
       "Substitution rate from nucleotide C to nucleotide T":1.546895746120826,
       "Substitution rate from nucleotide G to nucleotide T":0.2427146303883771
      },
     "display order":0,
     "estimated parameters":1257
    },
   "Unconstrained model":{
     "AIC-c":77691.42391493432,
     "Log Likelihood":-37648.74773747125,
     "Rate Distributions":{
       "Synonymous site-to-site rates":{
         "0":{
           "proportion":0.1411404823452644,
           "rate":0.23228872012508
          },
         "1":{
           "proportion":0.3807889721108789,
           "rate":0.8382911691453131
          },
         "2":{
           "proportion":0.4780705455438567,
           "rate":1.355453983538222
          }
        },
       "Test":{
         "0":{
           "omega":0.05542334951604866,
           "proportion":0.5586946001142405
          },
         "1":{
           "omega":0.09031551728511231,
           "proportion":0.2902797459870176
          },
         "2":{
           "omega":3.354149532319375,
           "proportion":0.1510256538987418
          }
        }
      },
     "display order":2,
     "estimated parameters":1169
    }
  },
 "input":{
   "file name":"/Users/jeffcole/Google Drive/dissertation/02_Patterns_of_molecular_adaptation_in_noxious_venom_components_of_ctenid_spiders/data/ick/ickFinderCDS.Passed.cds.1234.aln.nr.aln",
   "number of sequences":626,
   "number of sites":80,
   "partition count":1,
   "trees":{
[truncated: 128,241 more chars]
