# Supplementary material for: Killer Knots: Molecular Evolution of Inhibitor Cystine Knot Toxins in Wandering Spiders (Araneae: Ctenidae)
Source: Toxins (Basel). 2023 Jan 28;15(2):112. doi: 10.3390/toxins15020112 (PMC9958548; doi:10.3390/toxins15020112)
Supplement: Supplementary file 1 [file toxins-15-00112-s001.zip › supplemental_data/ickFinderCDS.Passed.cds.1234.aln.nr.aln.MEME.json]

{
 "MLE":{
   "content":{
     "0":      [
[1.01152502338459, 0, 1, 0.6987403080548585, 0, 0, 0.6666666666666666, 0, 33.9737953726759, -293.4642787322804, -293.4646539180367],
      [0.7572674609285628, 0.1832090245576285, 0.9443365830807142, 5.228910792572873, 0.05566341691928578, 6.313825647672729, 0.01919820567936303, 4, 70.48549169976052, -1265.768691465174, -1253.257006970848],
      [0.05214506281993739, 0, 0.8742867620818886, 0.9348096325523196, 0.1257132379181114, 2.666127933852692, 0.1274298626057182, 0, 13.15988456074485, -34.53848477827852, -33.01942835695737],
      [0.8607596957245648, 0.2144890409728002, 0.8029662873622894, 3.914358896650573, 0.1970337126377106, 18.36336141426727, 4.320875642394029e-05, 6, 120.5027997675769, -1532.995253655441, -1506.669806616647],
      [0.7915485075267866, 0.2226705197358857, 0.8902360799163971, 4.101354628371774, 0.1097639200836029, 12.35184743666241, 0.0008944228222284023, 4, 89.5323954458669, -1301.108436093493, -1286.707646740837],
      [0.8534118420160374, 0.02516489127765001, 0.7798485699598064, 1.768082609844454, 0.2201514300401936, 5.239631262289095, 0.03332269101189433, 25, 68.35598138189096, -1092.392996960855, -1059.651812159997],
      [1.283473109032809, 0.2384337685842969, 0.9280913218933012, 6.642388344678847, 0.07190867810669876, 4.310512011229093, 0.05385022618267821, 5, 110.9592932867871, -1327.716484682089, -1311.382592865866],
      [1.326275310862048, 0, 0.9398296363582272, 82.29338120309275, 0.06017036364177275, 2.089585065359422, 0.1734723274193087, 0, 525.2429104423446, -24.5682239815504, -22.99097672757274],
      [0.9721453860231665, 0.0812501122696053, 0.7092723176485629, 1.173640381597887, 0.2907276823514371, 0.1132065299393616, 0.5674453959973224, 6, 71.36990541022882, -1264.119915663407, -1250.892982323407],
      [0.9106019898127149, 0, 1, 0.6284594961259433, 0, 0, 0.6666666666666666, 0, 30.58412293581621, -286.1432875358962, -286.1437035379814],
      [0.48714074687384, 0, 0.7393685679035551, 7.098478498965912, 0.2606314320964449, 3.21768032884038, 0.09523121922037425, 1, 195.9656807100728, -31.94647092010172, -29.36960693199666],
      [1.369242730104387, 0.1659200913659384, 0.8706746420009135, 1.003616273253031, 0.1293253579990865, 0, 0.6666666666666666, 0, 72.61275108667907, -826.829960046239, -825.294215757939],
      [0.8149465086624859, 0.2118054949271594, 0.8405667822387629, 2.227625063513953, 0.1594332177612371, 2.905248415832602, 0.1122711906063176, 0, 79.13322415930429, -919.9909084829037, -913.2295080743601],
      [1.083666226676167, 0.02600034104313693, 0.6451255197601675, 0.86143865574222, 0.3548744802398325, 0, 0.6666666666666666, 0, 67.70237828648368, -814.7644351260045, -801.8479708481683],
      [0, 0, 1e-08, 0.08028647461725974, 0.9999999899999999, 0.3482233709692348, 0.4746106222202557, 0, 7.794116188962488, -5.604033600052156, -5.604277428497389],
      [0.8721369230353523, 0.07607611965544202, 0.8510007369264332, 4.959667445725108, 0.1489992630735668, 1.03234508573189, 0.311709370128503, 0, 107.3171382354735, -49.07050606004941, -47.54299975813695],
      [1.053204065078802, 0.1605575107967403, 0.8017062476595392, 2.456381871463177, 0.1982937523404608, 3.958087066222333, 0.06466783695492373, 2, 95.15529368902186, -1015.337665667169, -1002.426111918616],
      [1.101468419613192, 0.1634830965368398, 0.8450242133667165, 2.813002682721008, 0.1549757866332835, 2.157042916361661, 0.1672778735743313, 2, 92.72711284123761, -1052.089452857223, -1040.908718525345],
      [1.995497426722707, 0.1928885850080439, 1, 0.8686152807139648, 0, 0, 0.6666666666666666, 0, 85.74758528928854, -12.33920560643725, -12.33911153427456],
      [1.166473977089917, 0.1592197629590024, 1, 0.4775116418995874, 0, 0, 0.6666666666666666, 0, 54.63488740772115, -13.08093935809198, -13.08207514800302],
      [1.133333333333333, 0.3187499999999999, 0.28125, 3.084778420038535, 0.71875, 1.581035640185746e-07, 0.6665714606540312, 0, 262.0095553757422, -8.091118068401322, -8.091109516715623],
      [1.449064882856394, 0.08752496309320561, 0.8244649584771592, 1.951097542682984, 0.1755350415228408, 0.05021606901470932, 0.6043813188739142, 0, 88.92278508851848, -130.8049675135314, -129.520189198185],
      [0.9579203185267172, 0.02137697464408629, 0.7213594745372337, 1.050681450830512, 0.2786405254627663, 0.01935597719761972, 0.6299404189280141, 4, 62.09142371152488, -557.9183760404695, -547.2783718877284],
      [0.7781269900889618, 0.02365353293019106, 0.7158124027960773, 1.066063193730819, 0.2841875972039227, 0.3185927427336992, 0.4844090261217844, 2, 57.18960071201401, -550.5737412738648, -543.6667694702846],
      [0.8046303683765967, 0.009830666866130648, 0.7357901598854377, 0.8320830988258962, 0.2642098401145623, 0.004998073526166991, 0.648843156709259, 16, 49.06933496216139, -856.8853655004152, -837.3416922088149],
      [0.8646106471184448, 0, 1, 0.5954927270438867, 0, 0, 0.6666666666666666, 0, 29.03942514832936, -274.4658237254463, -274.4660925126079],
      [0.9010981822949897, 0, 1, 0.6216963925782042, 0, 0, 0.6666666666666666, 0, 30.26492132992009, -280.0344195343824, -280.034682134139],
      [0.8316288295977254, 0.08275967604534488, 0.7240010432661552, 2.303585058559401, 0.2759989567338448, 12.98189545660216, 0.0006506290783666602, 16, 95.46991136435794, -1344.50987193025, -1314.233665958336],
      [0.6707494806530812, 0.06878852399849635, 0.824099614975944, 2.125332532987046, 0.175900385024056, 8.639077112226005, 0.005865958964303197, 15, 64.324136343281, -1131.835451333221, -1103.584201168862],
      [1.834712435515508, 0, 0.7229670781035149, 1.872721138453048, 0.2770329218964851, -0.0009748508428941705, 0.6666666666666666, 2, 111.9869676534295, -61.19476289518342, -59.42782790219701],
      [2.030171409174108, 0.1210728486504557, 0.9457386827363627, 1.446490125304935, 0.05426131726363725, 0, 0.6666666666666666, 0, 86.92218398265456, -198.2607965663003, -197.7878840345744],
      [1.174342810432775, 0.1146489579597101, 0.8972797656773815, 3.007725040224455, 0.1027202343226185, 0.413460818352803, 0.4542530238385882, 0, 79.42193108842282, -190.8688623516073, -189.7996311251074],
      [0.4985374006142638, 0, 0.7826045735517173, 2.564184643364808, 0.2173954264482827, 8.182538177523554, 0.007398800751849288, 8, 70.86004327387148, -211.8671942699056, -202.6375877212843],
      [1.012195174779343, 0.08205529211473431, 0.81255648395024, 3.444384169584956, 0.18744351604976, 3.174678725510375, 0.09740830787960342, 4, 103.1457454193416, -543.8506847084038, -528.662857062837],
      [0.6059639030511416, 0.05267547698139059, 0.6593075420834206, 1.1931979296956, 0.3406924579165794, 4.023175157448577, 0.06251499016716522, 6, 63.18767041674541, -922.4682275443257, -910.8779600395729],
      [0.8689491691851619, 0.1408522912638003, 0.8561110573839658, 1.927109139236661, 0.1438889426160342, 2.007364699644086, 0.1813544411594258, 1, 67.81036789900185, -1016.298717238037, -1006.552504651826],
      [0.8713450292397663, 0.4905466632791323, 0.8007812499999999, 1.254646791282173, 0.1992187500000001, -0.007462943750370599, 0.6666666666666666, 0, 91.66493873488494, -7.122201383010625, -7.124197599413212],
      [1.129497148067337, 0, 0.7888466220478021, 4.059154464930022, 0.2111533779521979, 1.40980708939739, 0.2517171458954306, 1, 121.1427532852608, -81.44430332977321, -78.82590987015001],
      [2.232628111492056, 0, 0.8124958619214308, 6.514974091818118, 0.1875041380785692, 1.715074581019536, 0.2126405010211341, 1, 193.576620371682, -130.2980746351588, -124.6360311826085],
      [0.8074392335925564, 0.2830258513576686, 1, 0.5952158666168251, 0, 0, 0.6666666666666666, 0, 54.59504144124569, -149.8878260716816, -149.8899728290116],
      [0.6678172956722855, 0.2449882364313548, 0.9155410729221068, 0.394682491360823, 0.08445892707789315, 0, 0.6666666666666666, 0, 47.44032251459259, -126.7143990287185, -126.7168755900734],
      [1.129731849661277, 0, 1, 0.6829909747365969, 0, 0, 0.6666666666666666, 0, 37.94397350444391, -301.7625346247532, -301.7637344934901],
      [1.252709298554694, 0.179021175943094, 0.825873352186171, 2.032830689677118, 0.174126647813829, 0.4196317490745969, 0.4524052087300456, 0, 90.79035959837752, -1310.021858900247, -1300.689679769869],
      [1.318505591449653, 0, 0.9437282005117866, 1.459290021367688, 0.05627179948821337, -0.4571822738485025, 0.6666666666666666, 16, 52.25607143011324, -483.7929814159941, -466.4444449951796],
      [0.9821472131565647, 0.05336960059686531, 0.6933741499857683, 0.9482133078322779, 0.3066258500142317, 0, 0.6666666666666666, 0, 64.80485090057333, -838.136811674215, -829.6352743685936],
      [1.352294127504924, 0.2731204391210524, 0.8850775761322707, 3.884465478828147, 0.1149224238677293, 0.2831810420295824, 0.4966452240279056, 1, 112.2234092573656, -813.3330397814678, -806.0574644727112],
      [0.6858190234341599, 0.144681598193256, 0.9261002388499263, 7.028925543771378, 0.07389976115007368, 10.00286041097206, 0.002935941468730774, 2, 86.46818793667839, -518.5277534450823, -508.7270796021386],
      [0.78841789559679, 0.2611669133360988, 0.9041131344100035, 6.100990028154828, 0.09588686558999648, 8.241482207713489, 0.00718021985068984, 3, 106.1946203768217, -599.8175081556714, -590.3897694194852],
      [1.135369912104902, 0.1591962031327021, 0.7139089618007655, 2.024095260959259, 0.2860910381992345, 0.9391446526446998, 0.3290149019136235, 0, 105.3824683748349, -662.6191373735531, -657.7831394597819],
      [0.7696401806402531, 0.1640407224115885, 0.7989176522430476, 2.808748239461519, 0.2010823477569524, 5.022492603716273, 0.03726727791328011, 2, 93.40146449912922, -589.0698158215005, -581.3772483147784],
      [0.6700871708546124, 0.1867755916422379, 0.4840534898139848, 0.7267456310344084, 0.5159465101860152, 0.008365959775233023, 0.6432728974649389, 0, 67.68371400109052, -400.9571626864242, -400.6526454604879],
      [1.538445346089759, 0.1062139722329362, 0.8881701965711755, 7.463715845139471, 0.1118298034288245, 4.828517000645093, 0.04119014052641889, 4, 141.8577289369374, -393.0923863884473, -377.914895726759],
      [1.034613978935657, 0.08568466581006509, 0.7307898800696377, 1.523441959139154, 0.2692101199303623, 0.2639405223537779, 0.5035623263176879, 1, 80.64265678611814, -370.1514583404068, -367.0238929979109],
      [0.971154264605951, 0, 0.5813996489762534, 0.9504555989617098, 0.4186003510237466, 0, 0.6666666666666666, 0, 71.24175573949832, -352.4286030601852, -350.2213458957042],
      [1.057489206028413, 0, 0.5916519438212589, 0.725422846256823, 0.4083480561787411, 0, 0.6666666666666666, 0, 64.27475547000058, -342.2901001074318, -340.3079155399386],
      [1.510373291772062, 0.03112157052261174, 0.6276189891712137, 1.619880420607261, 0.3723810108287863, -0.001535005250843824, 0.6666666666666666, 0, 111.1838356636856, -114.6240339030928, -113.9290751114893],
      [0.6791600434979282, 0.5420686561113477, 0.9262485955085142, 0.5905337922378076, 0.07375140449148576, 0, 0.6666666666666666, 0, 75.78113154708883, -48.17795972742397, -48.17892068219052],
      [0.5928816655410015, 0.06684516917460311, 0.8972024566280782, 0.6079374576250953, 0.1027975433719218, -0.0117142486183468, 0.6666666666666666, 0, 31.80200459636996, -36.67411372088956, -36.67516722841145],
      [824.8161694926087, 0, 0.842724026871749, 1.835147031377669, 0.157275973128251, 0, 0.6666666666666666, 0, 27730.87898652488, -42.82854753293046, -40.29802098443052],
      [0, 0, 0.9753936977562943, 16.32263222887084, 0.02460630224370575, 1.293321542187432, 0.2686880578350704, 0, 38.9907008181717, -12.45293218704824, -10.54286622364458],
      [0, 0, 1, 0, 0, 0, 1, 0, 0, 0, 0],
      [0.8624487198057709, 0.06364766555604127, 0.7109677403998033, 0.843218984116143, 0.2890322596001967, 0, 0.6666666666666666, 0, 57.01957558690984, -81.50512763681566, -81.17603329060854],
      [2.857577815850402, 4.293063001642257e-05, 0.4372896297169073, 0.9341392996599308, 0.5627103702830927, 0, 0.6666666666666666, 0, 147.0079230835976, -164.088063975778, -163.3950139251792],
      [1.110111491150217, 0.2231547254951458, 0.9070065540438432, 1.507721202997481, 0.09299344595615677, 0.01368241008805171, 0.6362314975603179, 0, 70.54526097764838, -161.0698909101771, -160.9615939430378],
      [0.3335737665600961, 0.2038006629148031, 0.7829420651746024, 2.900121667875706, 0.2170579348253976, 2.851039193038389, 0.1155350954440664, 1, 87.80451628876315, -162.5854544048363, -161.1964351021983],
      [0.509360225222534, 0.4522841911672098, 0.82978543572005, 0.5216524019932288, 0.17021456427995, -0.004350489907210431, 0.6666666666666666, 0, 62.1612051106198, -245.2793491027739, -245.2818739118031],
      [0.5895369798967391, 0.3861388373677078, 0.9548621915701785, 13.69626616210892, 0.04513780842982151, 3.299441423840904, 0.09122900338334761, 0, 115.6104916307539, -298.286633201151, -296.406442337425],
      [1.077726125872922, 0.3080177938494937, 0.8569619685332845, 2.318850282031069, 0.1430380314667155, 0.08807230624063322, 0.5808631145447665, 0, 94.02162294012399, -377.9412515192607, -377.1390647921132],
      [0.5980274874786131, 0.3403828871534323, 0.9600131332113531, 74.3422529231194, 0.03998686678864694, 15.81771291354426, 0.0001556646266389627, 3, 340.3959651755688, -881.8518973707609, -871.7912627161559],
      [0.8381800118615201, 0.3469236983270965, 0.9681571852133765, 8.604230883497111, 0.03184281478662354, 2.279635673510711, 0.1566131371366021, 1, 87.35615799337225, -987.3594026492984, -983.9026331883925],
      [1.017437242053858, 0.1935866868397884, 0.8284926183465087, 2.448090936990549, 0.1715073816534913, 2.7757186313479, 0.1202344327283066, 2, 90.50243140482723, -1127.58294520249, -1115.894409917386],
      [1.19219462503167, 0.07957651066072655, 0.8055042758462109, 1.263297019796765, 0.1944957241537891, 0.01211440028055222, 0.638159649972611, 4, 70.11740507770722, -945.840107478733, -933.2361685832639],
      [0.8706454432167421, 0, 0.9238624689105143, 0.8449675962496074, 0.07613753108948573, 0, 0.6666666666666666, 0, 35.48755832966782, -461.7885594086659, -440.587802191356],
      [7.936678548344643, 0.1211407232189054, 0.7146887135334157, 0.09872981059626412, 0.2853112864665843, 0, 0.6666666666666666, 0, 277.7063713279686, -9.859456817173239, -9.86927077976876],
      [0, 0, 1, 0, 0, 0, 1, 0, 0, 0, 0],
      [0, 0, 1, 0, 0, 0, 1, 0, 0, 0, 0],
      [0, 0, 1, 0, 0, 0, 1, 0, 0, 0, 0],
      [0, 0, 0.8764856107317233, 28.08311816823127, 0.1235143892682767, 2.630663896664959, 0.1298532765094714, 0, 336.7343139887047, -11.21351325713878, -9.918838370041925],
      [1.128091722076869, 0.01389738781159693, 0.5253383989004087, 0.6206281713926776, 0.4746616010995913, 0, 0.6666666666666666, 0, 67.19593382867136, -1152.30784302405, -1142.607369361449],
      [0.8181599649217902, 0, 1, 0.5615765081734103, 0, 0, 0.6666666666666666, 0, 27.47929965920413, -274.183629682041, -274.1839025082277] 
      ]
    },
   "headers":    [
["alpha;", "Synonymous substitution rate at a site"],
    ["&beta;<sup>-</sup>", "Non-synonymous substitution rate at a site for the negative/neutral evolution component"],
    ["p<sup>-</sup>", "Mixture distribution weight allocated to &beta;<sup>-</sup>; loosely -- the proportion of the tree evolving neutrally or under negative selection"],
    ["&beta;<sup>+</sup>", "Non-synonymous substitution rate at a site for the positive/neutral evolution component"],
    ["p<sup>+</sup>", "Mixture distribution weight allocated to &beta;<sup>+</sup>; loosely -- the proportion of the tree evolving neutrally or under positive selection"],
    ["LRT", "Likelihood ratio test statistic for episodic diversification, i.e., p<sup>+</sup> &gt; 0 <emph>and<emph> &beta;<sup>+</sup> &gt; &alpha;"],
    ["p-value", "Asymptotic p-value for episodic diversification, i.e., p<sup>+</sup> &gt; 0 <emph>and<emph> &beta;<sup>+</sup> &gt; &alpha;"],
    ["# branches under selection", "The (very approximate and rough) estimate of how many branches may have been under selection at this site, i.e., had an empirical Bayes factor of 100 or more for the &beta;<sup>+</sup> rate"],
    ["Total branch length", "The total length of branches contributing to inference at this site, and used to scale dN-dS"],
    ["MEME LogL", "Site Log-likelihood under the MEME model"],
    ["FEL LogL", "Site Log-likelihood under the FEL model"] 
    ]
  },
 "analysis":{
   "authors":"Sergei L. Kosakovsky Pond, Steven Weaver",
   "citation":"Detecting Individual Sites Subject to Episodic Diversifying Selection. _PLoS Genet_ 8(7): e1002764.",
   "contact":"spond@temple.edu",
   "info":"MEME (Mixed Effects Model of Evolution)\n    estimates a site-wise synonymous (&alpha;) and a two-category mixture of non-synonymous\n    (&beta;-, with proportion p-, and &beta;+ with proportion [1-p-]) rates, and\n    uses a likelihood ratio test to determine if &beta;+ > &alpha; at a site.\n    The estimates aggregate information over a proportion of branches at a site,\n    so the signal is derived from\n    episodic diversification, which is a combination of strength of selection [effect size] and\n    the proportion of the tree affected. A subset of branches can be selected\n    for testing as well, in which case an additional (nuisance) parameter will be\n    inferred -- the non-synonymous rate on branches NOT selected for testing. Multiple partitions within a NEXUS file are also supported\n    for recombination - aware analysis.\n    ",
   "requirements":"in-frame codon alignment and a phylogenetic tree",
   "version":"2.1.2"
  },
 "branch attributes":{
   "0":{
     "C10_0_Anahita_punctulata_male_tjc00297_clean_trinity_Trinity_TRINITY_DN578_c0_g1_i11":{
       "EBF site 1 (partition 1)":1,
       "EBF site 10 (partition 1)":1,
       "EBF site 11 (partition 1)":1,
       "EBF site 12 (partition 1)":1,
       "EBF site 13 (partition 1)":1,
       "EBF site 14 (partition 1)":1,
       "EBF site 15 (partition 1)":0.9999999949752406,
       "EBF site 16 (partition 1)":1,
       "EBF site 17 (partition 1)":1,
       "EBF site 18 (partition 1)":1,
       "EBF site 19 (partition 1)":1,
       "EBF site 2 (partition 1)":1,
       "EBF site 20 (partition 1)":1,
       "EBF site 21 (partition 1)":1,
       "EBF site 22 (partition 1)":1,
       "EBF site 23 (partition 1)":1,
       "EBF site 24 (partition 1)":1,
       "EBF site 25 (partition 1)":1.00000000000043,
       "EBF site 26 (partition 1)":1,
       "EBF site 27 (partition 1)":1,
       "EBF site 28 (partition 1)":1,
       "EBF site 29 (partition 1)":1,
       "EBF site 3 (partition 1)":1,
       "EBF site 30 (partition 1)":1,
       "EBF site 31 (partition 1)":1,
       "EBF site 32 (partition 1)":1,
       "EBF site 33 (partition 1)":1,
       "EBF site 34 (partition 1)":1,
       "EBF site 35 (partition 1)":1,
       "EBF site 36 (partition 1)":1,
       "EBF site 37 (partition 1)":1,
       "EBF site 38 (partition 1)":1,
       "EBF site 39 (partition 1)":1,
       "EBF site 4 (partition 1)":1,
       "EBF site 40 (partition 1)":1,
       "EBF site 41 (partition 1)":1,
       "EBF site 42 (partition 1)":1,
       "EBF site 43 (partition 1)":1,
       "EBF site 44 (partition 1)":1,
       "EBF site 45 (partition 1)":1,
       "EBF site 46 (partition 1)":1,
       "EBF site 47 (partition 1)":1,
       "EBF site 48 (partition 1)":1,
       "EBF site 49 (partition 1)":1,
       "EBF site 5 (partition 1)":1,
       "EBF site 50 (partition 1)":1,
       "EBF site 51 (partition 1)":1,
       "EBF site 52 (partition 1)":1,
       "EBF site 53 (partition 1)":1,
       "EBF site 54 (partition 1)":1,
       "EBF site 55 (partition 1)":1,
       "EBF site 56 (partition 1)":1,
       "EBF site 57 (partition 1)":1,
       "EBF site 58 (partition 1)":1,
       "EBF site 59 (partition 1)":1,
       "EBF site 6 (partition 1)":1,
       "EBF site 60 (partition 1)":1,
       "EBF site 62 (partition 1)":1,
       "EBF site 63 (partition 1)":1,
       "EBF site 64 (partition 1)":1,
       "EBF site 65 (partition 1)":1,
       "EBF site 66 (partition 1)":1,
       "EBF site 67 (partition 1)":1,
       "EBF site 68 (partition 1)":1,
       "EBF site 69 (partition 1)":1,
       "EBF site 7 (partition 1)":1,
       "EBF site 70 (partition 1)":1,
       "EBF site 71 (partition 1)":1,
       "EBF site 72 (partition 1)":1,
       "EBF site 73 (partition 1)":1,
       "EBF site 74 (partition 1)":1,
       "EBF site 78 (partition 1)":1,
       "EBF site 79 (partition 1)":1,
       "EBF site 8 (partition 1)":1,
       "EBF site 80 (partition 1)":1,
       "EBF site 9 (partition 1)":1,
       "Global MG94xREV":0,
       "Nucleotide GTR":0,
       "original name":"C10.0_Anahita_punctulata_male_tjc00297_clean_trinity_Trinity_TRINITY_DN578_c0_g1_i11"
      },
     "C10_0_Anahita_punctulata_sra_clean_trinity_Trinity_TRINITY_DN632_c0_g1_i4":{
       "EBF site 1 (partition 1)":1,
       "EBF site 10 (partition 1)":1,
       "EBF site 11 (partition 1)":1,
       "EBF site 12 (partition 1)":1,
       "EBF site 13 (partition 1)":1,
       "EBF site 14 (partition 1)":1,
       "EBF site 15 (partition 1)":0.9999999949752406,
       "EBF site 16 (partition 1)":1,
       "EBF site 17 (partition 1)":0.5577732424011217,
       "EBF site 18 (partition 1)":7.147443287684654,
       "EBF site 19 (partition 1)":1,
       "EBF site 2 (partition 1)":13.69328186626682,
       "EBF site 20 (partition 1)":1,
       "EBF site 21 (partition 1)":1,
       "EBF site 22 (partition 1)":1,
       "EBF site 23 (partition 1)":0.7475296713715923,
       "EBF site 24 (partition 1)":0.8395059641257794,
       "EBF site 25 (partition 1)":0.81908454206403,
       "EBF site 26 (partition 1)":1,
       "EBF site 27 (partition 1)":1,
       "EBF site 28 (partition 1)":0.7388863462718293,
       "EBF site 29 (partition 1)":0.6485577185305197,
       "EBF site 3 (partition 1)":1,
       "EBF site 30 (partition 1)":1,
       "EBF site 31 (partition 1)":1,
       "EBF site 32 (partition 1)":1,
       "EBF site 33 (partition 1)":1,
       "EBF site 34 (partition 1)":1,
       "EBF site 35 (partition 1)":1,
       "EBF site 36 (partition 1)":1,
       "EBF site 37 (partition 1)":1,
       "EBF site 38 (partition 1)":0.4260318748896039,
       "EBF site 39 (partition 1)":1,
       "EBF site 4 (partition 1)":0.6301494724304382,
       "EBF site 40 (partition 1)":1,
       "EBF site 41 (partition 1)":1,
       "EBF site 42 (partition 1)":1,
       "EBF site 43 (partition 1)":0.6482256956440938,
       "EBF site 44 (partition 1)":0.7980880593218589,
       "EBF site 45 (partition 1)":1,
       "EBF site 46 (partition 1)":0.6275190197971863,
       "EBF site 47 (partition 1)":0.6190526347746459,
       "EBF site 48 (partition 1)":0.2855033678662283,
       "EBF site 49 (partition 1)":0.6581849074556578,
       "EBF site 5 (partition 1)":0.4532330316583292,
       "EBF site 50 (partition 1)":1,
       "EBF site 51 (partition 1)":1,
       "EBF site 52 (partition 1)":1,
       "EBF site 53 (partition 1)":1,
       "EBF site 54 (partition 1)":1,
       "EBF site 55 (partition 1)":1,
       "EBF site 56 (partition 1)":1,
       "EBF site 57 (partition 1)":1,
       "EBF site 58 (partition 1)":1,
       "EBF site 59 (partition 1)":1,
       "EBF site 6 (partition 1)":0.6311570273391992,
       "EBF site 60 (partition 1)":1,
       "EBF site 62 (partition 1)":1,
       "EBF site 63 (partition 1)":1,
       "EBF site 64 (partition 1)":1,
       "EBF site 65 (partition 1)":1,
       "EBF site 66 (partition 1)":1,
       "EBF site 67 (partition 1)":1,
       "EBF site 68 (partition 1)":1,
       "EBF site 69 (partition 1)":1,
       "EBF site 7 (partition 1)":0.2591136809312117,
       "EBF site 70 (partition 1)":1,
       "EBF site 71 (partition 1)":1,
       "EBF site 72 (partition 1)":1,
       "EBF site 73 (partition 1)":1,
       "EBF site 74 (partition 1)":1,
       "EBF site 78 (partition 1)":1,
       "EBF site 79 (partition 1)":1,
       "EBF site 8 (partition 1)":1,
       "EBF site 80 (partition 1)":1,
       "EBF site 9 (partition 1)":0.7006767831092119,
       "Global MG94xREV":0.04423754806359188,
       "Nucleotide GTR":0.04440248878366197,
       "original name":"C10.0_Anahita_punctulata_sra_clean_trinity_Trinity_TRINITY_DN632_c0_g1_i4"
      },
     "C10_0_ArachnoserverCDS_Gene_58as_Gamma_ctenitoxin_Pn1a_cDNA_sequence_of_a_toxin_from_the_venom_gland_of_the_spider_Phoneutria_nigriventer":{
       "EBF site 1 (partition 1)":1,
       "EBF site 10 (partition 1)":1,
       "EBF site 11 (partition 1)":1,
       "EBF site 12 (partition 1)":1,
       "EBF site 13 (partition 1)":1,
       "EBF site 14 (partition 1)":1,
       "EBF site 15 (partition 1)":0.9999999949752406,
       "EBF site 16 (partition 1)":1,
       "EBF site 17 (partition 1)":0.8041569295851969,
       "EBF site 18 (partition 1)":0.4201783032911139,
       "EBF site 19 (partition 1)":1,
       "EBF site 2 (partition 1)":0.1970958526295494,
       "EBF site 20 (partition 1)":1,
       "EBF site 21 (partition 1)":1,
       "EBF site 22 (partition 1)":1,
       "EBF site 23 (partition 1)":0.6951866659481915,
       "EBF site 24 (partition 1)":0.774768223965445,
       "EBF site 25 (partition 1)":0.7094633385966298,
       "EBF site 26 (partition 1)":1,
       "EBF site 27 (partition 1)":1,
       "EBF site 28 (partition 1)":0.646738321214376,
       "EBF site 29 (partition 1)":0.4462312299785601,
       "EBF site 3 (partition 1)":1,
       "EBF site 30 (partition 1)":1,
       "EBF site 31 (partition 1)":1,
       "EBF site 32 (partition 1)":1,
       "EBF site 33 (partition 1)":1,
       "EBF site 34 (partition 1)":0.517383215943588,
       "EBF site 35 (partition 1)":0.7442982888324552,
       "EBF site 36 (partition 1)":0.4987933276381373,
       "EBF site 37 (partition 1)":1,
       "EBF site 38 (partition 1)":1,
       "EBF site 39 (partition 1)":1,
       "EBF site 4 (partition 1)":0.3178788736976383,
       "EBF site 40 (partition 1)":1,
       "EBF site 41 (partition 1)":1,
       "EBF site 42 (partition 1)":1,
       "EBF site 43 (partition 1)":0.534824659763921,
       "EBF site 44 (partition 1)":0.7186487725341676,
       "EBF site 45 (partition 1)":1,
       "EBF site 46 (partition 1)":0.5046049225764052,
       "EBF site 47 (partition 1)":0.4836608424170904,
       "EBF site 48 (partition 1)":3.772201113672797,
       "EBF site 49 (partition 1)":0.4802056913786966,
       "EBF site 5 (partition 1)":0.3221935212403708,
       "EBF site 50 (partition 1)":1,
       "EBF site 51 (partition 1)":1,
       "EBF site 52 (partition 1)":1,
       "EBF site 53 (partition 1)":1,
       "EBF site 54 (partition 1)":1,
       "EBF site 55 (partition 1)":1,
       "EBF site 56 (partition 1)":1,
       "EBF site 57 (partition 1)":1,
       "EBF site 58 (partition 1)":1,
       "EBF site 59 (partition 1)":1,
       "EBF site 6 (partition 1)":0.5513477304234398,
       "EBF site 60 (partition 1)":1,
       "EBF site 62 (partition 1)":1,
       "EBF site 63 (partition 1)":1,
       "EBF site 64 (partition 1)":1,
       "EBF site 65 (partition 1)":1,
       "EBF site 66 (partition 1)":1,
       "EBF site 67 (partition 1)":1,
       "EBF site 68 (partition 1)":1,
       "EBF site 69 (partition 1)":1,
       "EBF site 7 (partition 1)":0.2832984843446539,
       "EBF site 70 (partition 1)":1,
       "EBF site 71 (partition 1)":1,
       "EBF site 72 (partition 1)":1,
       "EBF site 73 (partition 1)":1,
       "EBF site 74 (partition 1)":1,
       "EBF site 78 (partition 1)":1,
       "EBF site 79 (partition 1)":1,
       "EBF site 8 (partition 1)":1,
       "EBF site 80 (partition 1)":1,
       "EBF site 9 (partition 1)":0.6774164755965892,
       "Global MG94xREV":0.06558854305323904,
       "Nucleotide GTR":0.05750975249110087,
       "original name":"C10.0_ArachnoserverCDS_Gene_58as_Gamma-ctenitoxin-Pn1a_cDNA_sequence_of_a_toxin_from_the_venom_gland_of_the_spider_Phoneutria_nigriventer"
      },
     "C10_0_ArachnoserverCDS_Gene_59as_delta_ctenitoxin_Pn1a_1_cDNA_sequence_of_a_toxin_from_the_venom_gland_of_the_spider_Phoneutria_nigriventer":{
       "EBF site 1 (partition 1)":1,
       "EBF site 10 (partition 1)":1,
       "EBF site 11 (partition 1)":1,
       "EBF site 12 (partition 1)":1,
       "EBF site 13 (partition 1)":1,
       "EBF site 14 (partition 1)":1,
       "EBF site 15 (partition 1)":0.9999999949752406,
       "EBF site 16 (partition 1)":1,
       "EBF site 17 (partition 1)":1,
       "EBF site 18 (partition 1)":1,
       "EBF site 19 (partition 1)":1,
       "EBF site 2 (partition 1)":1,
       "EBF site 20 (partition 1)":1,
       "EBF site 21 (partition 1)":1,
       "EBF site 22 (partition 1)":1,
       "EBF site 23 (partition 1)":1,
       "EBF site 24 (partition 1)":1,
       "EBF site 25 (partition 1)":1.00000000000043,
       "EBF site 26 (partition 1)":1,
       "EBF site 27 (partition 1)":1,
       "EBF site 28 (partition 1)":1,
       "EBF site 29 (partition 1)":1,
       "EBF site 3 (partition 1)":1,
       "EBF site 30 (partition 1)":1,
       "EBF site 31 (partition 1)":1,
       "EBF site 32 (partition 1)":1,
       "EBF site 33 (partition 1)":1,
       "EBF site 34 (partition 1)":1,
       "EBF site 35 (partition 1)":1,
       "EBF site 36 (partition 1)":1,
       "EBF site 37 (partition 1)":1,
       "EBF site 38 (partition 1)":1,
       "EBF site 39 (partition 1)":1,
       "EBF site 4 (partition 1)":1,
       "EBF site 40 (partition 1)":1,
       "EBF site 41 (partition 1)":1,
       "EBF site 42 (partition 1)":1,
       "EBF site 43 (partition 1)":1,
       "EBF site 44 (partition 1)":1,
       "EBF site 45 (partition 1)":1,
       "EBF site 46 (partition 1)":1,
       "EBF site 47 (partition 1)":1,
       "EBF site 48 (partition 1)":1,
       "EBF site 49 (partition 1)":1,
       "EBF site 5 (partition 1)":1,
       "EBF site 50 (partition 1)":1,
       "EBF site 51 (partition 1)":1,
       "EBF site 52 (partition 1)":1,
       "EBF site 53 (partition 1)":1,
       "EBF site 54 (partition 1)":1,
       "EBF site 55 (partition 1)":1,
       "EBF site 56 (partition 1)":1,
       "EBF site 57 (partition 1)":1,
       "EBF site 58 (partition 1)":1,
       "EBF site 59 (partition 1)":1,
       "EBF site 6 (partition 1)":1,
       "EBF site 60 (partition 1)":1,
       "EBF site 62 (partition 1)":1,
       "EBF site 63 (partition 1)":1,
       "EBF site 64 (partition 1)":1,
       "EBF site 65 (partition 1)":1,
       "EBF site 66 (partition 1)":1,
       "EBF site 67 (partition 1)":1,
       "EBF site 68 (partition 1)":1,
       "EBF site 69 (partition 1)":1,
       "EBF site 7 (partition 1)":1,
       "EBF site 70 (partition 1)":1,
       "EBF site 71 (partition 1)":1,
       "EBF site 72 (partition 1)":1,
       "EBF site 73 (partition 1)":1,
       "EBF site 74 (partition 1)":1,
       "EBF site 78 (partition 1)":1,
       "EBF site 79 (partition 1)":1,
       "EBF site 8 (partition 1)":1,
       "EBF site 80 (partition 1)":1,
       "EBF site 9 (partition 1)":1,
       "Global MG94xREV":0,
       "Nucleotide GTR":0,
       "original name":"C10.0_ArachnoserverCDS_Gene_59as_delta-ctenitoxin-Pn1a_1_cDNA_sequence_of_a_toxin_from_the_venom_gland_of_the_spider_Phoneutria_nigriventer"
      },
     "C10_0_ArachnoserverCDS_Gene_61as_U1_ctenitoxin_Pn1a_cDNA_sequence_of_a_toxin_from_the_venom_gland_of_the_spider_Phoneutria_nigriventer":{
       "EBF site 1 (partition 1)":1,
       "EBF site 10 (partition 1)":1,
       "EBF site 11 (partition 1)":1,
       "EBF site 12 (partition 1)":1,
       "EBF site 13 (partition 1)":1,
       "EBF site 14 (partition 1)":1,
       "EBF site 15 (partition 1)":0.9999999949752406,
       "EBF site 16 (partition 1)":1,
       "EBF site 17 (partition 1)":0.493498704767261,
       "EBF site 18 (partition 1)":0.5083327348978867,
       "EBF site 19 (partition 1)":1,
       "EBF site 2 (partition 1)":0.431067857741036,
       "EBF site 20 (partition 1)":1,
       "EBF site 21 (partition 1)":0.9999999999999974,
       "EBF site 22 (partition 1)":1,
       "EBF site 23 (partition 1)":0.7576116960252313,
       "EBF site 24 (partition 1)":0.8225454261101089,
       "EBF site 25 (partition 1)":0.7999785696820293,
       "EBF site 26 (partition 1)":1,
       "EBF site 27 (partition 1)":1,
       "EBF site 28 (partition 1)":0.72553883871834,
       "EBF site 29 (partition 1)":0.8277589505213707,
       "EBF site 3 (partition 1)":1,
       "EBF site 30 (partition 1)":1,
       "EBF site 31 (partition 1)":1,
       "EBF site 32 (partition 1)":1,
       "EBF site 33 (partition 1)":1,
       "EBF site 34 (partition 1)":1,
       "EBF site 35 (partition 1)":1,
       "EBF site 36 (partition 1)":1,
       "EBF site 37 (partition 1)":1,
       "EBF site 38 (partition 1)":1,
       "EBF site 39 (partition 1)":3.33216853500941,
       "EBF site 4 (partition 1)":0.4035199269504234,
       "EBF site 40 (partition 1)":1,
       "EBF site 41 (partition 1)":1,
       "EBF site 42 (partition 1)":1,
       "EBF site 43 (partition 1)":0.5689782001249949,
       "EBF site 44 (partition 1)":0.7777045870169593,
       "EBF site 45 (partition 1)":1,
       "EBF site 46 (partition 1)":0.5875129182331076,
       "EBF site 47 (partition 1)":0.229706317590259,
       "EBF site 48 (partition 1)":775.0693506258212,
       "EBF site 49 (partition 1)":0.5660518733622388,
       "EBF site 5 (partition 1)":0.4148380094102929,
       "EBF site 50 (partition 1)":1,
       "EBF site 51 (partition 1)":1,
       "EBF site 52 (partition 1)":1,
       "EBF site 53 (partition 1)":1,
       "EBF site 54 (partition 1)":1,
       "EBF site 55 (partition 1)":1,
       "EBF site 56 (partition 1)":1,
       "EBF site 57 (partition 1)":1,
       "EBF site 58 (partition 1)":1,
       "EBF site 59 (partition 1)":1,
       "EBF site 6 (partition 1)":0.5535905399665448,
       "EBF site 60 (partition 1)":1,
       "EBF site 62 (partition 1)":1,
       "EBF site 63 (partition 1)":1,
       "EBF site 64 (partition 1)":1,
       "EBF site 65 (partition 1)":1,
       "EBF site 66 (partition 1)":1,
       "EBF site 67 (partition 1)":1,
       "EBF site 68 (partition 1)":1,
       "EBF site 69 (partition 1)":1,
       "EBF site 7 (partition 1)":0.2095905388575666,
       "EBF site 70 (partition 1)":1,
       "EBF site 71 (partition 1)":1,
       "EBF site 72 (partition 1)":1,
       "EBF site 73 (partition 1)":1,
       "EBF site 74 (partition 1)":1,
       "EBF site 78 (partition 1)":1,
       "EBF site 79 (partition 1)":1,
       "EBF site 8 (partition 1)":1,
       "EBF site 80 (partition 1)":1,
       "EBF site 9 (partition 1)":0.6716543669213828,
       "Global MG94xREV":0.04958799736010369,
       "Nucleotide GTR":0.04528262628897799,
       "original name":"C10.0_ArachnoserverCDS_Gene_61as_U1-ctenitoxin-Pn1a_cDNA_sequence_of_a_toxin_from_the_venom_gland_of_the_spider_Phoneutria_nigriventer"
      },
     "C10_0_Ctenus_captiosis_female_tjc00305_clean_trinity_Trinity_TRINITY_DN21582_c0_g1_i3":{
       "EBF site 1 (partition 1)":1,
       "EBF site 10 (partition 1)":1,
       "EBF site 11 (partition 1)":1,
       "EBF site 12 (partition 1)":1,
       "EBF site 13 (partition 1)":1,
       "EBF site 14 (partition 1)":1,
       "EBF site 15 (partition 1)":0.9999999949752406,
       "EBF site 16 (partition 1)":1,
       "EBF site 17 (partition 1)":0.6098982338578297,
       "EBF site 18 (partition 1)":0.7322054963994138,
       "EBF site 19 (partition 1)":1,
       "EBF site 2 (partition 1)":0.4646044838576858,
       "EBF site 20 (partition 1)":1,
       "EBF site 21 (partition 1)":1,
       "EBF site 22 (partition 1)":1,
       "EBF site 23 (partition 1)":0.7275530712902445,
       "EBF site 24 (partition 1)":0.8025831963034969,
       "EBF site 25 (partition 1)":0.743101471368977,
       "EBF site 26 (partition 1)":1,
       "EBF site 27 (partition 1)":1,
       "EBF site 28 (partition 1)":0.6838789442868271,
       "EBF site 29 (partition 1)":0.4389642633090446,
       "EBF site 3 (partition 1)":1,
       "EBF site 30 (partition 1)":1,
       "EBF site 31 (partition 1)":1,
       "EBF site 32 (partition 1)":1,
       "EBF site 33 (partition 1)":1,
       "EBF site 34 (partition 1)":5.791459924910061,
       "EBF site 35 (partition 1)":0.8973860742975692,
       "EBF site 36 (partition 1)":0.5406083277842012,
       "EBF site 37 (partition 1)":1,
       "EBF site 38 (partition 1)":1,
       "EBF site 39 (partition 1)":1,
       "EBF site 4 (partition 1)":0.3844412531151645,
       "EBF site 40 (partition 1)":1,
       "EBF site 41 (partition 1)":1,
       "EBF site 42 (partition 1)":1,
       "EBF site 43 (partition 1)":0.6820003092960717,
       "EBF site 44 (partition 1)":0.752605071999684,
       "EBF site 45 (partition 1)":1,
       "EBF site 46 (partition 1)":0.5499358705964054,
       "EBF site 47 (partition 1)":0.1584158317594358,
       "EBF site 48 (partition 1)":0.2331833325301313,
       "EBF site 49 (partition 1)":0.4686531517167909,
       "EBF site 5 (partition 1)":0.2463046262440784,
       "EBF site 50 (partition 1)":0.4556953008403728,
       "EBF site 51 (partition 1)":0.8323568117649901,
       "EBF site 52 (partition 1)":55.90693826663756,
       "EBF site 53 (partition 1)":0.7587585050062257,
       "EBF site 54 (partition 1)":1,
       "EBF site 55 (partition 1)":1,
       "EBF site 56 (partition 1)":1,
       "EBF site 57 (partition 1)":1,
       "EBF site 58 (partition 1)":1,
       "EBF site 59 (partition 1)":1,
       "EBF site 6 (partition 1)":0.6938908512636658,
       "EBF site 60 (partition 1)":1,
       "EBF site 62 (partition 1)":1,
       "EBF site 63 (partition 1)":1,
       "EBF site 64 (partition 1)":1,
       "EBF site 65 (partition 1)":1,
       "EBF site 66 (partition 1)":1,
       "EBF site 67 (partition 1)":1,
       "EBF site 68 (partition 1)":1,
       "EBF site 69 (partition 1)":1,
       "EBF site 7 (partition 1)":0.3204598313612381,
       "EBF site 70 (partition 1)":1,
       "EBF site 71 (partition 1)":1,
       "EBF site 72 (partition 1)":1,
       "EBF site 73 (partition 1)":1,
       "EBF site 74 (partition 1)":1,
       "EBF site 78 (partition 1)":1,
       "EBF site 79 (partition 1)":1,
       "EBF site 8 (partition 1)":1,
       "EBF site 80 (partition 1)":1,
       "EBF site 9 (partition 1)":0.687673881154051,
       "Global MG94xREV":0.05646412484364297,
       "Nucleotide GTR":0.05692564674076101,
       "original name":"C10.0_Ctenus_captiosis_female_tjc00305_clean_trinity_Trinity_TRINITY_DN21582_c0_g1_i3"
      },
     "C10_0_Ctenus_captiosis_female_tjc00305_clean_trinity_Trinity_TRINITY_DN701_c0_g1_i11":{
       "EBF site 1 (partition 1)":1,
       "EBF site 10 (partition 1)":1,
       "EBF site 11 (partition 1)":1,
       "EBF site 12 (partition 1)":1,
       "EBF site 13 (partition 1)":1,
       "EBF site 14 (partition 1)":1,
       "EBF site 15 (partition 1)":0.9999999949752406,
       "EBF site 16 (partition 1)":1,
       "EBF site 17 (partition 1)":2.125433107515645,
       "EBF site 18 (partition 1)":19.26045522854507,
       "EBF site 19 (partition 1)":1,
       "EBF site 2 (partition 1)":0.1242086638572488,
       "EBF site 20 (partition 1)":1,
       "EBF site 21 (partition 1)":1,
       "EBF site 22 (partition 1)":1,
       "EBF site 23 (partition 1)":0.3576007380639767,
       "EBF site 24 (partition 1)":0.4923991203972865,
       "EBF site 25 (partition 1)":0.4355039460883586,
       "EBF site 26 (partition 1)":1,
       "EBF site 27 (partition 1)":1,
       "EBF site 28 (partition 1)":0.3333543922840912,
       "EBF site 29 (partition 1)":0.2949484994344606,
       "EBF site 3 (partition 1)":1,
       "EBF site 30 (partition 1)":1,
       "EBF site 31 (partition 1)":1,
       "EBF site 32 (partition 1)":1,
       "EBF site 33 (partition 1)":1,
       "EBF site 34 (partition 1)":1,
       "EBF site 35 (partition 1)":1,
       "EBF site 36 (partition 1)":1,
       "EBF site 37 (partition 1)":1,
       "EBF site 38 (partition 1)":0.0983395195368513,
       "EBF site 39 (partition 1)":1,
       "EBF site 4 (partition 1)":0.09031224866665244,
       "EBF site 40 (partition 1)":1,
       "EBF site 41 (partition 1)":1,
       "EBF site 42 (partition 1)":1,
       "EBF site 43 (partition 1)":0.2104442933159142,
       "EBF site 44 (partition 1)":0.4173908045451448,
       "EBF site 45 (partition 1)":1,
       "EBF site 46 (partition 1)":0.1837762882548885,
       "EBF site 47 (partition 1)":2.32036499123261,
       "EBF site 48 (partition 1)":0.0758267027673435,
       "EBF site 49 (partition 1)":0.2168613619651302,
       "EBF site 5 (partition 1)":0.1203469487244068,
       "EBF site 50 (partition 1)":1,
       "EBF site 51 (partition 1)":1,
       "EBF site 52 (partition 1)":1,
       "EBF site 53 (partition 1)":1,
       "EBF site 54 (partition 1)":1,
       "EBF site 55 (partition 1)":1,
       "EBF site 56 (partition 1)":1,
       "EBF site 57 (partition 1)":1,
       "EBF site 58 (partition 1)":1,
       "EBF site 59 (partition 1)":1,
       "EBF site 6 (partition 1)":0.2176469310351382,
       "EBF site 60 (partition 1)":1,
       "EBF site 62 (partition 1)":1,
       "EBF site 63 (partition 1)":1,
       "EBF site 64 (partition 1)":1,
       "EBF site 65 (partition 1)":1,
       "EBF site 66 (partition 1)":1,
       "EBF site 67 (partition 1)":1,
       "EBF site 68 (partition 1)":1,
       "EBF site 69 (partition 1)":1,
       "EBF site 7 (partition 1)":0.06875908333166034,
       "EBF site 70 (partition 1)":1,
       "EBF site 71 (partition 1)":1,
       "EBF site 72 (partition 1)":1,
       "EBF site 73 (partition 1)":1,
       "EBF site 74 (partition 1)":1,
       "EBF site 78 (partition 1)":1,
       "EBF site 79 (partition 1)":1,
       "EBF site 8 (partition 1)":1,
       "EBF site 80 (partition 1)":1,
       "EBF site 9 (partition 1)":0.3257694432434471,
       "Global MG94xREV":0.2035970615265155,
       "Nucleotide GTR":0.15947838684562,
       "original name":"C10.0_Ctenus_captiosis_female_tjc00305_clean_trinity_Trinity_TRINITY_DN701_c0_g1_i11"
      },
     "C10_0_Ctenus_captiosis_female_tjc00305_clean_trinity_Trinity_TRINITY_DN701_c1_g1_i10":{
       "EBF site 1 (partition 1)":1,
       "EBF site 10 (partition 1)":1,
       "EBF site 11 (partition 1)":1,
       "EBF site 12 (partition 1)":1,
       "EBF site 13 (partition 1)":1,
       "EBF site 14 (partition 1)":1,
       "EBF site 15 (partition 1)":0.9999999949752406,
       "EBF site 16 (partition 1)":1,
       "EBF site 17 (partition 1)":0.6207032562153865,
       "EBF site 18 (partition 1)":0.6062357709547962,
       "EBF site 19 (partition 1)":1,
       "EBF site 2 (partition 1)":13.03911045985832,
       "EBF site 20 (partition 1)":1,
       "EBF site 21 (partition 1)":1,
       "EBF site 22 (partition 1)":1,
       "EBF site 23 (partition 1)":0.8165894175511761,
       "EBF site 24 (partition 1)":0.8668169392541299,
       "EBF site 25 (partition 1)":0.8262106786746153,
       "EBF site 26 (partition 1)":1,
       "EBF site 27 (partition 1)":1,
       "EBF site 28 (partition 1)":0.7791368381525072,
       "EBF site 29 (partition 1)":0.6392413482683647,
       "EBF site 3 (partition 1)":1,
       "EBF site 30 (partition 1)":1,
       "EBF site 31 (partition 1)":1,
       "EBF site 32 (partition 1)":1,
       "EBF site 33 (partition 1)":1,
       "EBF site 34 (partition 1)":0.4355785292035912,
       "EBF site 35 (partition 1)":0.7777567850907022,
       "EBF site 36 (partition 1)":0.6771907764530747,
       "EBF site 37 (partition 1)":1,
       "EBF site 38 (partition 1)":1,
       "EBF site 39 (partition 1)":1,
       "EBF site 4 (partition 1)":0.5057016543072914,
       "EBF site 40 (partition 1)":1,
       "EBF site 41 (partition 1)":1,
       "EBF site 42 (partition 1)":1,
       "EBF site 43 (partition 1)":0.7001255485666836,
       "EBF site 44 (partition 1)":0.83141845427616,
       "EBF site 45 (partition 1)":1,
       "EBF site 46 (partition 1)":0.6740035482858533,
       "EBF site 47 (partition 1)":0.653534845295512,
       "EBF site 48 (partition 1)":8.669628413038403,
       "EBF site 49 (partition 1)":0.6568715554729698,
       "EBF site 5 (partition 1)":0.5214451850572842,
       "EBF site 50 (partition 1)":1,
       "EBF site 51 (partition 1)":1,
       "EBF site 52 (partition 1)":1,
       "EBF site 53 (partition 1)":1,
       "EBF site 54 (partition 1)":1,
       "EBF site 55 (partition 1)":1,
       "EBF site 56 (partition 1)":1,
       "EBF site 57 (partition 1)":1,
       "EBF site 58 (partition 1)":1,
       "EBF site 59 (partition 1)":1,
       "EBF site 6 (partition 1)":0.6470133943010394,
       "EBF site 60 (partition 1)":1,
       "EBF site 62 (partition 1)":1,
       "EBF site 63 (partition 1)":1,
       "EBF site 64 (partition 1)":1,
       "EBF site 65 (partition 1)":1,
       "EBF site 66 (partition 1)":1,
       "EBF site 67 (partition 1)":1,
       "EBF site 68 (partition 1)":1,
       "EBF site 69 (partition 1)":1,
       "EBF site 7 (partition 1)":0.3079894025737253,
       "EBF site 70 (partition 1)":1,
       "EBF site 71 (partition 1)":1,
       "EBF site 72 (partition 1)":1,
       "EBF site 73 (partition 1)":1,
       "EBF site 74 (partition 1)":1,
       "EBF site 78 (partition 1)":1,
       "EBF site 79 (partition 1)":1,
       "EBF site 8 (partition 1)":1,
       "EBF site 80 (partition 1)":1,
       "EBF site 9 (partition 1)":0.8068154198279598,
       "Global MG94xREV":0.03590025036217492,
       "Nucleotide GTR":0.03306917769191774,
       "original name":"C10.0_Ctenus_captiosis_female_tjc00305_clean_trinity_Trinity_TRINITY_DN701_c1_g1_i10"
      },
     "C10_0_Ctenus_captiosis_female_tjc00311_clean_trinity_Trinity_TRINITY_DN114_c0_g1_i1":{
       "EBF site 1 (partition 1)":1,
       "EBF site 10 (partition 1)":1,
       "EBF site 11 (partition 1)":1,
       "EBF site 12 (partition 1)":1,
       "EBF site 13 (partition 1)":1,
       "EBF site 14 (partition 1)":1,
       "EBF site 15 (partition 1)":0.9999999949752406,
       "EBF site 16 (partition 1)":1,
       "EBF site 17 (partition 1)":0.517110012715791,
       "EBF site 18 (partition 1)":0.3818454028747535,
       "EBF site 19 (partition 1)":1,
       "EBF site 2 (partition 1)":0.4503451972218101,
       "EBF site 20 (partition 1)":1,
       "EBF site 21 (partition 1)":1,
       "EBF site 22 (partition 1)":1,
       "EBF site 23 (partition 1)":0.7453541456564621,
       "EBF site 24 (partition 1)":0.7815633072027898,
       "EBF site 25 (partition 1)":0.7177876859280193,
       "EBF site 26 (partition 1)":1,
       "EBF site 27 (partition 1)":1,
       "EBF site 28 (partition 1)":0.6584748314954441,
       "EBF site 29 (partition 1)":0.5646402305928186,
       "EBF site 3 (partition 1)":1,
       "EBF site 30 (partition 1)":1,
       "EBF site 31 (partition 1)":1,
       "EBF site 32 (partition 1)":1,
       "EBF site 33 (partition 1)":1,
       "EBF site 34 (partition 1)":0.608625096269556,
       "EBF site 35 (partition 1)":2.580707981921976,
       "EBF site 36 (partition 1)":0.5642570153299958,
       "EBF site 37 (partition 1)":1,
       "EBF site 38 (partition 1)":1,
       "EBF site 39 (partition 1)":1,
       "EBF site 4 (partition 1)":1.804468625737987,
       "EBF site 40 (partition 1)":1,
       "EBF site 41 (partition 1)":1,
       "EBF site 42 (partition 1)":1,
       "EBF site 43 (partition 1)":0.6603483243291468,
       "EBF site 44 (partition 1)":0.7287346552568064,
       "EBF site 45 (partition 1)":1,
       "EBF site 46 (partition 1)":0.5173492989199568,
       "EBF site 47 (partition 1)":0.1339404464377092,
       "EBF site 48 (partition 1)":3.570855592373284,
       "EBF site 49 (partition 1)":0.4295140685542234,
       "EBF site 5 (partition 1)":0.8789773188929078,
       "EBF site 50 (partition 1)":1.078783190543186,
       "EBF site 51 (partition 1)":0.8481583368782282,
       "EBF site 52 (partition 1)":5.327580570595809,
       "EBF site 53 (partition 1)":0.7160602217479524,
       "EBF site 54 (partition 1)":1,
       "EBF site 55 (partition 1)":1,
       "EBF site 56 (partition 1)":1,
       "EBF site 57 (partition 1)":1,
       "EBF site 58 (partition 1)":1,
       "EBF site 59 (partition 1)":1,
       "EBF site 6 (partition 1)":0.6660327858896397,
       "EBF site 60 (partition 1)":1,
       "EBF site 62 (partition 1)":1,
       "EBF site 63 (partition 1)":1,
       "EBF site 64 (partition 1)":1,
       "EBF site 65 (partition 1)":1,
       "EBF site 66 (partition 1)":1,
       "EBF site 67 (partition 1)":1,
       "EBF site 68 (partition 1)":1,
       "EBF site 69 (partition 1)":1,
       "EBF site 7 (partition 1)":0.2478831989026448,
       "EBF site 70 (partition 1)":1,
       "EBF site 71 (partition 1)":1,
       "EBF site 72 (partition 1)":1,
       "EBF site 73 (partition 1)":1,
       "EBF site 74 (partition 1)":1,
       "EBF site 78 (partition 1)":1,
       "EBF site 79 (partition 1)":1,
       "EBF site 8 (partition 1)":1,
       "EBF site 80 (partition 1)":1,
       "EBF site 9 (partition 1)":0.622039497516612,
       "Global MG94xREV":0.0633198674026607,
       "Nucleotide GTR":0.06613776716788443,
       "original name":"C10.0_Ctenus_captiosis_female_tjc00311_clean_trinity_Trinity_TRINITY_DN114_c0_g1_i1"
      },
     "C10_0_Ctenus_captiosis_female_tjc00311_clean_trinity_Trinity_TRINITY_DN822_c0_g2_i1":{
       "EBF site 1 (partition 1)":1,
       "EBF site 10 (partition 1)":1,
       "EBF site 11 (partition 1)":1,
       "EBF site 12 (partition 1)":1,
       "EBF site 13 (partition 1)":1,
       "EBF site 14 (partition 1)":1,
       "EBF site 15 (partition 1)":0.9999999949752406,
       "EBF site 16 (partition 1)":1,
       "EBF site 17 (partition 1)":1,
       "EBF site 18 (partition 1)":1.000000000001467,
       "EBF site 19 (partition 1)":1,
       "EBF site 2 (partition 1)":1,
       "EBF site 20 (partition 1)":1,
       "EBF site 21 (partition 1)":1,
       "EBF site 22 (partition 1)":1,
       "EBF site 23 (partition 1)":1,
       "EBF site 24 (partition 1)":1,
       "EBF site 25 (partition 1)":1.00000000000043,
       "EBF site 26 (partition 1)":1,
       "EBF site 27 (partition 1)":1,
       "EBF site 28 (partition 1)":1,
       "EBF site 29 (partition 1)":1,
       "EBF site 3 (partition 1)":1,
       "EBF site 30 (partition 1)":1,
       "EBF site 31 (partition 1)":1,
       "EBF site 32 (partition 1)":1,
       "EBF site 33 (partition 1)":1,
       "EBF site 34 (partition 1)":1,
       "EBF site 35 (partition 1)":1,
       "EBF site 36 (partition 1)":1,
       "EBF site 37 (partition 1)":1,
       "EBF site 38 (partition 1)":1,
       "EBF site 39 (partition 1)":1,
       "EBF site 4 (partition 1)":1,
       "EBF site 40 (partition 1)":1,
       "EBF site 41 (partition 1)":1,
       "EBF site 42 (partition 1)":1,
       "EBF site 43 (partition 1)":1,
       "EBF site 44 (partition 1)":1,
       "EBF site 45 (partition 1)":1,
       "EBF site 46 (partition 1)":1,
       "EBF site 47 (partition 1)":1,
       "EBF site 48 (partition 1)":1,
       "EBF site 49 (partition 1)":1,
       "EBF site 5 (partition 1)":1,
       "EBF site 50 (partition 1)":1,
       "EBF site 51 (partition 1)":1,
       "EBF site 52 (partition 1)":1,
       "EBF site 53 (partition 1)":1,
       "EBF site 54 (partition 1)":1,
       "EBF site 55 (partition 1)":1,
       "EBF site 56 (partition 1)":1,
       "EBF site 57 (partition 1)":1,
       "EBF site 58 (partition 1)":1,
       "EBF site 59 (partition 1)":1,
       "EBF site 6 (partition 1)":1,
       "EBF site 60 (partition 1)":1,
       "EBF site 62 (partition 1)":1,
       "EBF site 63 (partition 1)":1,
       "EBF site 64 (partition 1)":1,
       "EBF site 65 (partition 1)":1,
       "EBF site 66 (partition 1)":1,
       "EBF site 67 (partition 1)":1,
       "EBF site 68 (partition 1)":1,
       "EBF site 69 (partition 1)":1,
       "EBF site 7 (partition 1)":1,
       "EBF site 70 (partition 1)":1,
       "EBF site 71 (partition 1)":1,
       "EBF site 72 (partition 1)":1,
       "EBF site 73 (partition 1)":1,
       "EBF site 74 (partition 1)":1,
       "EBF site 78 (partition 1)":1,
       "EBF site 79 (partition 1)":1,
       "EBF site 8 (partition 1)":1,
       "EBF site 80 (partition 1)":1,
       "EBF site 9 (partition 1)":1,
       "Global MG94xREV":0,
       "Nucleotide GTR":0,
       "original name":"C10.0_Ctenus_captiosis_female_tjc00311_clean_trinity_Trinity_TRINITY_DN822_c0_g2_i1"
      },
     "C10_0_Ctenus_captiosis_male_tjc00303_clean_trinity_Trinity_TRINITY_DN238_c0_g1_i6":{
       "EBF site 1 (partition 1)":1,
       "EBF site 10 (partition 1)":1,
       "EBF site 11 (partition 1)":1,
       "EBF site 12 (partition 1)":1,
       "EBF site 13 (partition 1)":1,
       "EBF site 14 (partition 1)":1,
       "EBF site 15 (partition 1)":0.9999999949752406,
       "EBF site 16 (partition 1)":1,
       "EBF site 17 (partition 1)":1,
       "EBF site 18 (partition 1)":1.000000000001467,
       "EBF site 19 (partition 1)":1,
       "EBF site 2 (partition 1)":1,
       "EBF site 20 (partition 1)":1,
       "EBF site 21 (partition 1)":1,
       "EBF site 22 (partition 1)":1,
       "EBF site 23 (partition 1)":1,
       "EBF site 24 (partition 1)":1,
       "EBF site 25 (partition 1)":1.00000000000043,
       "EBF site 26 (partition 1)":1,
       "EBF site 27 (partition 1)":1,
       "EBF site 28 (partition 1)":1,
       "EBF site 29 (partition 1)":1,
       "EBF site 3 (partition 1)":1,
       "EBF site 30 (partition 1)":1,
       "EBF site 31 (partition 1)":1,
       "EBF site 32 (partition 1)":1,
       "EBF site 33 (partition 1)":1,
       "EBF site 34 (partition 1)":1,
       "EBF site 35 (partition 1)":1,
       "EBF site 36 (partition 1)":1,
       "EBF site 37 (partition 1)":1,
       "EBF site 38 (partition 1)":1,
       "EBF site 39 (partition 1)":1,
       "EBF site 4 (partition 1)":1,
       "EBF site 40 (partition 1)":1,
       "EBF site 41 (partition 1)":1,
       "EBF site 42 (partition 1)":1,
       "EBF site 43 (partition 1)":1,
       "EBF site 44 (partition 1)":1,
       "EBF site 45 (partition 1)":1,
       "EBF site 46 (partition 1)":1,
       "EBF site 47 (partition 1)":1,
       "EBF site 48 (partition 1)":1,
       "EBF site 49 (partition 1)":1,
       "EBF site 5 (partition 1)":1,
       "EBF site 50 (partition 1)":1,
       "EBF site 51 (partition 1)":1,
       "EBF site 52 (partition 1)":1,
       "EBF site 53 (partition 1)":1,
       "EBF site 54 (partition 1)":1,
       "EBF site 55 (partition 1)":1,
       "EBF site 56 (partition 1)":1,
       "EBF site 57 (partition 1)":1,
       "EBF site 58 (partition 1)":1,
       "EBF site 59 (partition 1)":1,
       "EBF site 6 (partition 1)":1,
       "EBF site 60 (partition 1)":1,
       "EBF site 62 (partition 1)":1,
       "EBF site 63 (partition 1)":1,
       "EBF site 64 (partition 1)":1,
       "EBF site 65 (partition 1)":1,
       "EBF site 66 (partition 1)":1,
       "EBF site 67 (partition 1)":1,
       "EBF site 68 (partition 1)":1,
       "EBF site 69 (partition 1)":1,
       "EBF site 7 (partition 1)":1,
       "EBF site 70 (partition 1)":1,
       "EBF site 71 (partition 1)":1,
       "EBF site 72 (partition 1)":1,
       "EBF site 73 (partition 1)":1,
       "EBF site 74 (partition 1)":1,
       "EBF site 78 (partition 1)":1,
       "EBF site 79 (partition 1)":1,
       "EBF site 8 (partition 1)":1,
       "EBF site 80 (partition 1)":1,
       "EBF site 9 (partition 1)":1,
       "Global MG94xREV":0,
       "Nucleotide GTR":0,
       "original name":"C10.0_Ctenus_captiosis_male_tjc00303_clean_trinity_Trinity_TRINITY_DN238_c0_g1_i6"
      },
     "C10_0_Ctenus_corniger_sra_clean_trinity_Trinity_TRINITY_DN26760_c0_g1_i1":{
       "EBF site 1 (partition 1)":1,
       "EBF site 10 (partition 1)":1,
       "EBF site 11 (partition 1)":1,
       "EBF site 12 (partition 1)":1,
       "EBF site 13 (partition 1)":1,
       "EBF site 14 (partition 1)":1,
       "EBF site 15 (partition 1)":0.9999999949752406,
       "EBF site 16 (partition 1)":1,
       "EBF site 17 (partition 1)":1.591133927105639,
       "EBF site 18 (partition 1)":0.3760763193602938,
       "EBF site 19 (partition 1)":1,
       "EBF site 2 (partition 1)":0.1460638067467082,
       "EBF site 20 (partition 1)":1,
       "EBF site 21 (partition 1)":1,
       "EBF site 22 (partition 1)":1,
       "EBF site 23 (partition 1)":0.2900768476496388,
       "EBF site 24 (partition 1)":0.474942498116618,
       "EBF site 25 (partition 1)":0.3566700383287683,
       "EBF site 26 (partition 1)":1,
       "EBF site 27 (partition 1)":1,
       "EBF site 28 (partition 1)":0.06382354983149183,
       "EBF site 29 (partition 1)":0.3640216082254448,
       "EBF site 3 (partition 1)":1,
       "EBF site 30 (partition 1)":1,
       "EBF site 31 (partition 1)":1,
       "EBF site 32 (partition 1)":1,
       "EBF site 33 (partition 1)":1,
       "EBF site 34 (partition 1)":1,
       "EBF site 35 (partition 1)":0.1894338181212818,
       "EBF site 36 (partition 1)":0.09602938791975747,
       "EBF site 37 (partition 1)":1,
       "EBF site 38 (partition 1)":1,
       "EBF site 39 (partition 1)":1,
       "EBF site 4 (partition 1)":0.08288839326388035,
       "EBF site 40 (partition 1)":1,
       "EBF site 41 (partition 1)":1,
       "EBF site 42 (partition 1)":1,
       "EBF site 43 (partition 1)":0.09535656417939993,
       "EBF site 44 (partition 1)":0.3904096648078613,
       "EBF site 45 (partition 1)":1,
       "EBF site 46 (partition 1)":2.263617590126934,
       "EBF site 47 (partition 1)":0.329403989697806,
       "EBF site 48 (partition 1)":1.017891988607306,
       "EBF site 49 (partition 1)":0.3638409479795894,
       "EBF site 5 (partition 1)":0.123393442933168,
       "EBF site 50 (partition 1)":1.732121109748328,
       "EBF site 51 (partition 1)":8.184681128027373,
       "EBF site 52 (partition 1)":0.1011264418343527,
       "EBF site 53 (partition 1)":1.275881885286974,
       "EBF site 54 (partition 1)":1,
       "EBF site 55 (partition 1)":1,
       "EBF site 56 (partition 1)":1,
       "EBF site 57 (partition 1)":1,
       "EBF site 58 (partition 1)":1,
       "EBF site 59 (partition 1)":1,
       "EBF site 6 (partition 1)":0.3802485189353552,
       "EBF site 60 (partition 1)":1,
       "EBF site 62 (partition 1)":1,
       "EBF site 63 (partition 1)":1,
       "EBF site 64 (partition 1)":1,
       "EBF site 65 (partition 1)":1,
       "EBF site 66 (partition 1)":1,
       "EBF site 67 (partition 1)":1,
       "EBF site 68 (partition 1)":1,
       "EBF site 69 (partition 1)":1,
       "EBF site 7 (partition 1)":0.05862492876142317,
       "EBF site 70 (partition 1)":1,
       "EBF site 71 (partition 1)":1,
       "EBF site 72 (partition 1)":1,
       "EBF site 73 (partition 1)":1,
       "EBF site 74 (partition 1)":1,
       "EBF site 78 (partition 1)":1.000000000000014,
       "EBF site 79 (partition 1)":1,
       "EBF site 8 (partition 1)":1,
       "EBF site 80 (partition 1)":1,
       "EBF site 9 (partition 1)":6.955378648636152,
       "Global MG94xREV":0.2169814651600395,
       "Nucleotide GTR":0.1715442842749895,
       "original name":"C10.0_Ctenus_corniger_sra_clean_trinity_Trinity_TRINITY_DN26760_c0_g1_i1"
      },
     "C10_0_Ctenus_corniger_sra_clean_trinity_Trinity_TRINITY_DN27263_c0_g1_i1":{
       "EBF site 1 (partition 1)":1,
       "EBF site 10 (partition 1)":1,
       "EBF site 11 (partition 1)":1,
       "EBF site 12 (partition 1)":1,
       "EBF site 13 (partition 1)":1,
       "EBF site 14 (partition 1)":1,
       "EBF site 15 (partition 1)":0.9999999949752406,
       "EBF site 16 (partition 1)":1,
       "EBF site 17 (partition 1)":0.5669272217773305,
       "EBF site 18 (partition 1)":0.1947872463725561,
       "EBF site 19 (partition 1)":1,
       "EBF site 2 (partition 1)":0.0450529366627255,
       "EBF site 20 (partition 1)":1,
       "EBF site 21 (partition 1)":0.9999999999999974,
       "EBF site 22 (partition 1)":1,
       "EBF site 23 (partition 1)":0.4978327508693455,
       "EBF site 24 (partition 1)":0.6319074942096486,
       "EBF site 25 (partition 1)":0.5641693188286908,
       "EBF site 26 (partition 1)":1,
       "EBF site 27 (partition 1)":1,
       "EBF site 28 (partition 1)":9.169871361007349,
       "EBF site 29 (partition 1)":2.466533518972398,
       "EBF site 3 (partition 1)":1,
       "EBF site 30 (partition 1)":1,
       "EBF site 31 (partition 1)":1,
       "EBF site 32 (partition 1)":1,
       "EBF site 33 (partition 1)":1,
       "EBF site 34 (partition 1)":1,
       "EBF site 35 (partition 1)":0.4209725954603611,
       "EBF site 36 (partition 1)":0.2564751990818983,
       "EBF site 37 (partition 1)":1,
       "EBF site 38 (partition 1)":1,
       "EBF site 39 (partition 1)":1,
       "EBF site 4 (partition 1)":0.06102592091779951,
       "EBF site 40 (partition 1)":1,
       "EBF site 41 (partition 1)":1,
       "EBF site 42 (partition 1)":1,
       "EBF site 43 (partition 1)":0.1782920568951222,
       "EBF site 44 (partition 1)":0.5232466094536921,
       "EBF site 45 (partition 1)":1,
       "EBF site 46 (partition 1)":0.2840661482093663,
       "EBF site 47 (partition 1)":0.07423972868569108,
       "EBF site 48 (partition 1)":1.706854077831091,
       "EBF site 49 (partition 1)":3.246884626043208,
       "EBF site 5 (partition 1)":0.1669082262634535,
       "EBF site 50 (partition 1)":48.86926233026913,
       "EBF site 51 (partition 1)":0.5949678901379775,
       "EBF site 52 (partition 1)":5.548492801336405,
       "EBF site 53 (partition 1)":0.4662020772000395,
       "EBF site 54 (partition 1)":1,
       "EBF site 55 (partition 1)":1,
       "EBF site 56 (partition 1)":1,
       "EBF site 57 (partition 1)":1,
       "EBF site 58 (partition 1)":1,
       "EBF site 59 (partition 1)":1,
       "EBF site 6 (partition 1)":0.2771848664113875,
       "EBF site 60 (partition 1)":1,
       "EBF site 62 (partition 1)":1,
       "EBF site 63 (partition 1)":1,
       "EBF site 64 (partition 1)":1,
       "EBF site 65 (partition 1)":1,
       "EBF site 66 (partition 1)":1,
       "EBF site 67 (partition 1)":1,
       "EBF site 68 (partition 1)":1,
       "EBF site 69 (partition 1)":1,
       "EBF site 7 (partition 1)":0.08152347881542978,
       "EBF site 70 (partition 1)":1,
       "EBF site 71 (partition 1)":1,
       "EBF site 72 (partition 1)":0.4699716799270744,
       "EBF site 73 (partition 1)":1,
       "EBF site 74 (partition 1)":1,
       "EBF site 78 (partition 1)":1,
       "EBF site 79 (partition 1)":1,
       "EBF site 8 (partition 1)":1,
       "EBF site 80 (partition 1)":1,
       "EBF site 9 (partition 1)":0.4260962380231474,
       "Global MG94xREV":0.1334447097732187,
       "Nucleotide GTR":0.1372277138783895,
       "original name":"C10.0_Ctenus_corniger_sra_clean_trinity_Trinity_TRINITY_DN27263_c0_g1_i1"
      },
     "C10_0_Ctenus_corniger_sra_clean_trinity_Trinity_TRINITY_DN27263_c0_g2_i1":{
       "EBF site 1 (partition 1)":1,
       "EBF site 10 (partition 1)":1,
       "EBF site 11 (partition 1)":1,
       "EBF site 12 (partition 1)":1,
       "EBF site 13 (partition 1)":1,
       "EBF site 14 (partition 1)":1,
       "EBF site 15 (partition 1)":0.9999999949752406,
       "EBF site 16 (partition 1)":1,
       "EBF site 17 (partition 1)":0.7949881803902763,
       "EBF site 18 (partition 1)":0.3472943644900839,
       "EBF site 19 (partition 1)":1,
       "EBF site 2 (partition 1)":0.1379164853797325,
       "EBF site 20 (partition 1)":1,
       "EBF site 21 (partition 1)":1,
       "EBF site 22 (partition 1)":1,
       "EBF site 23 (partition 1)":0.6441032306703038,
       "EBF site 24 (partition 1)":0.7513347755777842,
       "EBF site 25 (partition 1)":0.7213962278388097,
       "EBF site 26 (partition 1)":1,
       "EBF site 27 (partition 1)":1,
       "EBF site 28 (partition 1)":0.5895471061021416,
       "EBF site 29 (partition 1)":15.89597406635976,
       "EBF site 3 (partition 1)":1,
       "EBF site 30 (partition 1)":1,
       "EBF site 31 (partition 1)":1,
       "EBF site 32 (partition 1)":1,
       "EBF site 33 (partition 1)":1,
       "EBF site 34 (partition 1)":1,
       "EBF site 35 (partition 1)":0.6127061259469625,
       "EBF site 36 (partition 1)":0.3613433762817723,
       "EBF site 37 (partition 1)":1,
       "EBF site 38 (partition 1)":1,
       "EBF site 39 (partition 1)":1,
       "EBF site 4 (partition 1)":0.1615987801483945,
       "EBF site 40 (partition 1)":1,
       "EBF site 41 (partition 1)":1,
       "EBF site 42 (partition 1)":1,
       "EBF site 43 (partition 1)":0.3471258079964246,
       "EBF site 44 (partition 1)":0.6918043544015998,
       "EBF site 45 (partition 1)":1,
       "EBF site 46 (partition 1)":0.5068166848332257,
       "EBF site 47 (partition 1)":0.1428347526531253,
       "EBF site 48 (partition 1)":0.1771237737958447,
       "EBF site 49 (partition 1)":1.45321585567722,
       "EBF site 5 (partition 1)":0.4905335171273583,
       "EBF site 50 (partition 1)":0.6130239754261854,
       "EBF site 51 (partition 1)":0.7458957657890708,
       "EBF site 52 (partition 1)":0.3547816485524111,
       "EBF site 53 (partition 1)":10.41731723800493,
       "EBF site 54 (partition 1)":1,
       "EBF site 55 (partition 1)":1,
       "EBF site 56 (partition 1)":1,
       "EBF site 57 (partition 1)":1,
       "EBF site 58 (partition 1)":1,
       "EBF site 59 (partition 1)":1,
       "EBF site 6 (partition 1)":0.4610788772762844,
       "EBF site 60 (partition 1)":1,
       "EBF site 62 (partition 1)":1,
       "EBF site 63 (partition 1)":1,
       "EBF site 64 (partition 1)":1,
       "EBF site 65 (partition 1)":1,
       "EBF site 66 (partition 1)":1,
       "EBF site 67 (partition 1)":1,
       "EBF site 68 (partition 1)":1,
       "EBF site 69 (partition 1)":1,
       "EBF site 7 (partition 1)":0.1300887261054499,
       "EBF site 70 (partition 1)":1,
       "EBF site 71 (partition 1)":1,
       "EBF site 72 (partition 1)":0.6432482908104663,
       "EBF site 73 (partition 1)":1,
       "EBF site 74 (partition 1)":1,
       "EBF site 78 (partition 1)":1,
       "EBF site 79 (partition 1)":1,
       "EBF site 8 (partition 1)":0.9999999999999408,
       "EBF site 80 (partition 1)":1,
       "EBF site 9 (partition 1)":0.6135479576590955,
       "Global MG94xREV":0.07412589191080517,
       "Nucleotide GTR":0.06393169865868051,
       "original name":"C10.0_Ctenus_corniger_sra_clean_trinity_Trinity_TRINITY_DN27263_c0_g2_i1"
      },
     "C10_0_Ctenus_corniger_sra_clean_trinity_Trinity_TRINITY_DN794_c0_g1_i2":{
       "EBF site 1 (partition 1)":1,
       "EBF site 10 (partition 1)":1,
       "EBF site 11 (partition 1)":1,
       "EBF site 12 (partition 1)":1,
       "EBF site 13 (partition 1)":1,
       "EBF site 14 (partition 1)":1,
       "EBF site 15 (partition 1)":0.9999999949752406,
       "EBF site 16 (partition 1)":1,
       "EBF site 17 (partition 1)":0.9781732615720784,
       "EBF site 18 (partition 1)":0.06812277485173406,
       "EBF site 19 (partition 1)":1,
       "EBF site 2 (partition 1)":3.657500661286286,
       "EBF site 20 (partition 1)":1,
       "EBF site 21 (partition 1)":0.9999999999999974,
       "EBF site 22 (partition 1)":1,
       "EBF site 23 (partition 1)":19.54794517706401,
       "EBF site 24 (partition 1)":0.427657794684806,
       "EBF site 25 (partition 1)":0.2799811939829306,
       "EBF site 26 (partition 1)":1,
       "EBF site 27 (partition 1)":1,
       "EBF site 28 (partition 1)":148.6162228614064,
       "EBF site 29 (partition 1)":0.2069048448289846,
       "EBF site 3 (partition 1)":1,
       "EBF site 30 (partition 1)":0.9999999999999742,
       "EBF site 31 (partition 1)":1,
       "EBF site 32 (partition 1)":1,
       "EBF site 33 (partition 1)":1,
       "EBF site 34 (partition 1)":1,
       "EBF site 35 (partition 1)":1,
       "EBF site 36 (partition 1)":1,
       "EBF site 37 (partition 1)":1,
       "EBF site 38 (partition 1)":0.2415141449206379,
       "EBF site 39 (partition 1)":1,
       "EBF site 4 (partition 1)":0.2588634870498537,
       "EBF site 40 (partition 1)":1,
       "EBF site 41 (partition 1)":1,
       "EBF site 42 (partition 1)":1,
       "EBF site 43 (partition 1)":0.2355119100612693,
       "EBF site 44 (partition 1)":0.31956110804079,
       "EBF site 45 (partition 1)":1,
       "EBF site 46 (partition 1)":108.7701906945351,
       "EBF site 47 (partition 1)":1,
       "EBF site 48 (partition 1)":1,
       "EBF site 49 (partition 1)":1,
       "EBF site 5 (partition 1)":7.164321053617188,
       "EBF site 50 (partition 1)":0.9999999999994347,
       "EBF site 51 (partition 1)":1,
       "EBF site 52 (partition 1)":1,
       "EBF site 53 (partition 1)":1,
       "EBF site 54 (partition 1)":1,
       "EBF site 55 (partition 1)":1,
       "EBF site 56 (partition 1)":1,
       "EBF site 57 (partition 1)":1,
       "EBF site 58 (partition 1)":1,
       "EBF site 59 (partition 1)":1,
       "EBF site 6 (partition 1)":0.2686896927033454,
       "EBF site 60 (partition 1)":1,
       "EBF site 62 (partition 1)":1,
       "EBF site 63 (partition 1)":1,
       "EBF site 64 (partition 1)":1,
       "EBF site 65 (partition 1)":1,
       "EBF site 66 (partition 1)":1,
       "EBF site 67 (partition 1)":1,
       "EBF site 68 (partition 1)":1,
       "EBF site 69 (partition 1)":0.6215856351135353,
       "EBF site 7 (partition 1)":0.1299307301222377,
       "EBF site 70 (partition 1)":0.6505280240452009,
       "EBF site 71 (partition 1)":0.1156543162260767,
       "EBF site 72 (partition 1)":0.2914265709075609,
       "EBF site 73 (partition 1)":1,
       "EBF site 74 (partition 1)":1,
       "EBF site 78 (partition 1)":0.9999999999999856,
       "EBF site 79 (partition 1)":1,
       "EBF site 8 (partition 1)":0.9999999999999408,
       "EBF site 80 (partition 1)":1,
       "EBF site 9 (partition 1)":0.1424745001820544,
       "Global MG94xREV":0.2804970926751069,
       "Nucleotide GTR":0.2009277779585144,
       "original name":"C10.0_Ctenus_corniger_sra_clean_trinity_Trinity_TRINITY_DN794_c0_g1_i2"
      },
     "C10_0_Ctenus_exlineae_female_tjc00244_clean_trinity_Trinity_TRINITY_DN214_c0_g1_i5":{
       "EBF site 1 (partition 1)":1,
       "EBF site 10 (partition 1)":1,
       "EBF site 11 (partition 1)":1,
       "EBF site 12 (partition 1)":1,
       "EBF site 13 (partition 1)":1,
       "EBF site 14 (partition 1)":1,
       "EBF site 15 (partition 1)":0.9999999949752406,
       "EBF site 16 (partition 1)":1,
       "EBF site 17 (partition 1)":1,
       "EBF site 18 (partition 1)":1.000000000001467,
       "EBF site 19 (partition 1)":1,
       "EBF site 2 (partition 1)":1,
       "EBF site 20 (partition 1)":1,
       "EBF site 21 (partition 1)":1,
       "EBF site 22 (partition 1)":1,
       "EBF site 23 (partition 1)":1,
       "EBF site 24 (partition 1)":1,
       "EBF site 25 (partition 1)":1.00000000000043,
       "EBF site 26 (partition 1)":1,
       "EBF site 27 (partition 1)":1,
       "EBF site 28 (partition 1)":1,
       "EBF site 29 (partition 1)":1,
       "EBF site 3 (partition 1)":1,
       "EBF site 30 (partition 1)":1,
       "EBF site 31 (partition 1)":1,
       "EBF site 32 (partition 1)":1,
       "EBF site 33 (partition 1)":1,
       "EBF site 34 (partition 1)":1,
       "EBF site 35 (partition 1)":1,
       "EBF site 36 (partition 1)":1,
       "EBF site 37 (partition 1)":1,
       "EBF site 38 (partition 1)":1,
       "EBF site 39 (partition 1)":1,
       "EBF site 4 (partition 1)":1,
       "EBF site 40 (partition 1)":1,
       "EBF site 41 (partition 1)":1,
       "EBF site 42 (partition 1)":1,
       "EBF site 43 (partition 1)":1,
       "EBF site 44 (partition 1)":1,
       "EBF site 45 (partition 1)":1,
       "EBF site 46 (partition 1)":1,
       "EBF site 47 (partition 1)":1,
       "EBF site 48 (partition 1)":1,
       "EBF site 49 (partition 1)":1,
       "EBF site 5 (partition 1)":1,
       "EBF site 50 (partition 1)":1,
       "EBF site 51 (partition 1)":1,
       "EBF site 52 (partition 1)":1,
       "EBF site 53 (partition 1)":1,
       "EBF site 54 (partition 1)":1,
       "EBF site 55 (partition 1)":1,
       "EBF site 56 (partition 1)":1,
       "EBF site 57 (partition 1)":1,
       "EBF site 58 (partition 1)":1,
       "EBF site 59 (partition 1)":1,
       "EBF site 6 (partition 1)":1,
       "EBF site 60 (partition 1)":1,
       "EBF site 62 (partition 1)":1,
       "EBF site 63 (partition 1)":1,
       "EBF site 64 (partition 1)":1,
       "EBF site 65 (partition 1)":1,
       "EBF site 66 (partition 1)":1,
       "EBF site 67 (partition 1)":1,
       "EBF site 68 (partition 1)":1,
       "EBF site 69 (partition 1)":1,
       "EBF site 7 (partition 1)":1,
       "EBF site 70 (partition 1)":1,
       "EBF site 71 (partition 1)":1,
       "EBF site 72 (partition 1)":1,
       "EBF site 73 (partition 1)":1,
       "EBF site 74 (partition 1)":1,
       "EBF site 78 (partition 1)":1,
       "EBF site 79 (partition 1)":1,
       "EBF site 8 (partition 1)":1,
       "EBF site 80 (partition 1)":1,
       "EBF site 9 (partition 1)":1,
       "Global MG94xREV":0,
       "Nucleotide GTR":0,
       "original name":"C10.0_Ctenus_exlineae_female_tjc00244_clean_trinity_Trinity_TRINITY_DN214_c0_g1_i5"
      },
     "C10_0_Ctenus_exlineae_female_tjc00244_clean_trinity_Trinity_TRINITY_DN7902_c0_g1_i1":{
       "EBF site 1 (partition 1)":1,
       "EBF site 10 (partition 1)":1,
       "EBF site 11 (partition 1)":1,
       "EBF site 12 (partition 1)":1,
       "EBF site 13 (partition 1)":1,
       "EBF site 14 (partition 1)":1,
       "EBF site 15 (partition 1)":0.9999999949752406,
       "EBF site 16 (partition 1)":1,
       "EBF site 17 (partition 1)":0.8688049500407249,
       "EBF site 18 (partition 1)":0.849134075746972,
       "EBF site 19 (partition 1)":1,
       "EBF site 2 (partition 1)":0.7245966761980688,
       "EBF site 20 (partition 1)":1,
       "EBF site 21 (partition 1)":1,
       "EBF site 22 (partition 1)":1,
       "EBF site 23 (partition 1)":0.9443442214720431,
       "EBF site 24 (partition 1)":0.9602319688098508,
       "EBF site 25 (partition 1)":0.9475627481137948,
       "EBF site 26 (partition 1)":1,
       "EBF site 27 (partition 1)":1,
       "EBF site 28 (partition 1)":1,
       "EBF site 29 (partition 1)":1,
       "EBF site 3 (partition 1)":1,
       "EBF site 30 (partition 1)":1,
       "EBF site 31 (partition 1)":1,
       "EBF site 32 (partition 1)":23.95495994136773,
       "EBF site 33 (partition 1)":0.9209079872975396,
       "EBF site 34 (partition 1)":0.8187061954396222,
       "EBF site 35 (partition 1)":0.9212388188778904,
       "EBF site 36 (partition 1)":0.9058820615220236,
       "EBF site 37 (partition 1)":1,
       "EBF site 38 (partition 1)":1,
       "EBF site 39 (partition 1)":1,
       "EBF site 4 (partition 1)":0.8167421384630148,
       "EBF site 40 (partition 1)":1,
       "EBF site 41 (partition 1)":1,
       "EBF site 42 (partition 1)":1,
       "EBF site 43 (partition 1)":0.9304805460389719,
       "EBF site 44 (partition 1)":0.9485910216447395,
       "EBF site 45 (partition 1)":1,
       "EBF site 46 (partition 1)":0.8509936296840734,
       "EBF site 47 (partition 1)":0.6871051044760699,
       "EBF site 48 (partition 1)":0.7294298931273917,
       "EBF site 49 (partition 1)":0.8707298864186618,
       "EBF site 5 (partition 1)":0.8009849420448084,
       "EBF site 50 (partition 1)":0.8284616131908841,
       "EBF site 51 (partition 1)":0.971667266080517,
       "EBF site 52 (partition 1)":0.6468640008202687,
       "EBF site 53 (partition 1)":0.9454677888471928,
       "EBF site 54 (partition 1)":1,
       "EBF site 55 (partition 1)":1,
       "EBF site 56 (partition 1)":1,
       "EBF site 57 (partition 1)":1,
       "EBF site 58 (partition 1)":1,
       "EBF site 59 (partition 1)":1,
       "EBF site 6 (partition 1)":0.9343467874505395,
       "EBF site 60 (partition 1)":1,
       "EBF site 62 (partition 1)":1,
       "EBF site 63 (partition 1)":1,
       "EBF site 64 (partition 1)":1,
       "EBF site 65 (partition 1)":1,
       "EBF site 66 (partition 1)":1,
       "EBF site 67 (partition 1)":1,
       "EBF site 68 (partition 1)":1,
       "EBF site 69 (partition 1)":1,
       "EBF site 7 (partition 1)":0.7848187793443957,
       "EBF site 70 (partition 1)":1,
       "EBF site 71 (partition 1)":1,
       "EBF site 72 (partition 1)":1,
       "EBF site 73 (partition 1)":1,
       "EBF site 74 (partition 1)":1,
       "EBF site 78 (partition 1)":1,
       "EBF site 79 (partition 1)":1,
       "EBF site 8 (partition 1)":1,
       "EBF site 80 (partition 1)":1,
       "EBF site 9 (partition 1)":0.9219381215618861,
       "Global MG94xREV":0.009994076713327823,
       "Nucleotide GTR":0.009774939471281701,
       "original name":"C10.0_Ctenus_exlineae_female_tjc00244_clean_trinity_Trinity_TRINITY_DN7902_c0_g1_i1"
      },
     "C10_0_Ctenus_exlineae_female_tjc00245_clean_trinity_Trinity_TRINITY_DN344_c0_g1_i2":{
       "EBF site 1 (partition 1)":1,
       "EBF site 10 (partition 1)":1,
       "EBF site 11 (partition 1)":1,
       "EBF site 12 (partition 1)":1,
       "EBF site 13 (partition 1)":1,
       "EBF site 14 (partition 1)":1,
       "EBF site 15 (partition 1)":0.9999999949752406,
       "EBF site 16 (partition 1)":1,
       "EBF site 17 (partition 1)":0.4705897203453164,
       "EBF site 18 (partition 1)":0.4031808652356464,
       "EBF site 19 (partition 1)":1,
       "EBF site 2 (partition 1)":9.485586498170425,
       "EBF site 20 (partition 1)":1,
       "EBF site 21 (partition 1)":1,
       "EBF site 22 (partition 1)":1,
       "EBF site 23 (partition 1)":0.7518038967432132,
       "EBF site 24 (partition 1)":0.7948496038998669,
       "EBF site 25 (partition 1)":0.7345464682947397,
       "EBF site 26 (partition 1)":1,
       "EBF site 27 (partition 1)":1,
       "EBF site 28 (partition 1)":0.5545905529292627,
       "EBF site 29 (partition 1)":0.4876942174047255,
       "EBF site 3 (partition 1)":1,
       "EBF site 30 (partition 1)":1,
       "EBF site 31 (partition 1)":1,
       "EBF site 32 (partition 1)":0.5946678284696549,
       "EBF site 33 (partition 1)":333.9234372175561,
       "EBF site 34 (partition 1)":1,
       "EBF site 35 (partition 1)":1,
       "EBF site 36 (partition 1)":1,
       "EBF site 37 (partition 1)":1,
       "EBF site 38 (partition 1)":1,
       "EBF site 39 (partition 1)":1,
       "EBF site 4 (partition 1)":0.5868112266187351,
       "EBF site 40 (partition 1)":1,
       "EBF site 41 (partition 1)":1,
       "EBF site 42 (partition 1)":1,
       "EBF site 43 (partition 1)":0.5233686635045144,
       "EBF site 44 (partition 1)":0.7285327859871629,
       "EBF site 45 (partition 1)":1,
       "EBF site 46 (partition 1)":0.8003147458278368,
       "EBF site 47 (partition 1)":1,
       "EBF site 48 (partition 1)":1,
       "EBF site 49 (partition 1)":1,
       "EBF site 5 (partition 1)":116.0092060760424,
       "EBF site 50 (partition 1)":1,
       "EBF site 51 (partition 1)":1,
       "EBF site 52 (partition 1)":1,
       "EBF site 53 (partition 1)":1,
       "EBF site 54 (partition 1)":1,
       "EBF site 55 (partition 1)":1,
       "EBF site 56 (partition 1)":1,
       "EBF site 57 (partition 1)":1,
       "EBF site 58 (partition 1)":1,
       "EBF site 59 (partition 1)":1,
       "EBF site 6 (partition 1)":0.5328690014994932,
       "EBF site 60 (partition 1)":1,
       "EBF site 62 (partition 1)":1,
       "EBF site 63 (partition 1)":1,
       "EBF site 64 (partition 1)":1,
       "EBF site 65 (partition 1)":1,
       "EBF site 66 (partition 1)":1,
       "EBF site 67 (partition 1)":1,
       "EBF site 68 (partition 1)":1,
       "EBF site 69 (partition 1)":1,
       "EBF site 7 (partition 1)":0.2574802599061271,
       "EBF site 70 (partition 1)":1,
       "EBF site 71 (partition 1)":0.6378918185600553,
       "EBF site 72 (partition 1)":0.7701254361957528,
       "EBF site 73 (partition 1)":1,
       "EBF site 74 (partition 1)":1,
       "EBF site 78 (partition 1)":1,
       "EBF site 79 (partition 1)":1,
       "EBF site 8 (partition 1)":1,
       "EBF site 80 (partition 1)":1,
       "EBF site 9 (partition 1)":0.6250308725766518,
       "Global MG94xREV":0.05875148406354691,
       "Nucleotide GTR":0.04931837582596805,
       "original name":"C10.0_Ctenus_exlineae_female_tjc00245_clean_trinity_Trinity_TRINITY_DN344_c0_g1_i2"
      },
     "C10_0_Ctenus_exlineae_female_tjc00245_clean_trinity_Trinity_TRINITY_DN65_c3_g1_i1":{
       "EBF site 1 (partition 1)":1,
       "EBF site 10 (partition 1)":1,
       "EBF site 11 (partition 1)":1,
       "EBF site 12 (partition 1)":1,
       "EBF site 13 (partition 1)":1,
       "EBF site 14 (partition 1)":1,
       "EBF site 15 (partition 1)":0.9999999949752406,
       "EBF site 16 (partition 1)":1,
       "EBF site 17 (partition 1)":0.8437209773983718,
       "EBF site 18 (partition 1)":0.8444193483573629,
       "EBF site 19 (partition 1)":1,
       "EBF site 2 (partition 1)":0.792961330665806,
       "EBF site 20 (partition 1)":1,
       "EBF site 21 (partition 1)":1,
       "EBF site 22 (partition 1)":1,
       "EBF site 23 (partition 1)":0.9329825951828975,
       "EBF site 24 (partition 1)":0.9520487223773165,
       "EBF site 25 (partition 1)":0.9460144781816718,
       "EBF site 26 (partition 1)":1,
       "EBF site 27 (partition 1)":1,
       "EBF site 28 (partition 1)":0.9162853184441895,
       "EBF site 29 (partition 1)":0.9178891024976109,
       "EBF site 3 (partition 1)":1,
       "EBF site 30 (partition 1)":1,
       "EBF site 31 (partition 1)":1,
       "EBF site 32 (partition 1)":1,
       "EBF site 33 (partition 1)":1,
       "EBF site 34 (partition 1)":1,
       "EBF site 35 (partition 1)":1,
       "EBF site 36 (partition 1)":1,
       "EBF site 37 (partition 1)":1,
       "EBF site 38 (partition 1)":0.7862336142994869,
       "EBF site 39 (partition 1)":1,
       "EBF site 4 (partition 1)":0.7610711266773832,
       "EBF site 40 (partition 1)":1,
       "EBF site 41 (partition 1)":1,
       "EBF site 42 (partition 1)":1,
       "EBF site 43 (partition 1)":0.8833752476983637,
       "EBF site 44 (partition 1)":0.9381239470716044,
       "EBF site 45 (partition 1)":1,
       "EBF site 46 (partition 1)":0.8700690716671887,
       "EBF site 47 (partition 1)":0.8572667195536301,
       "EBF site 48 (partition 1)":0.6406664078990898,
       "EBF site 49 (partition 1)":0.8822815651335033,
       "EBF site 5 (partition 1)":0.7963128619426093,
       "EBF site 50 (partition 1)":1,
       "EBF site 51 (partition 1)":1,
       "EBF site 52 (partition 1)":1,
       "EBF site 53 (partition 1)":1,
       "EBF site 54 (partition 1)":1,
       "EBF site 55 (partition 1)":1,
       "EBF site 56 (partition 1)":1,
       "EBF site 57 (partition 1)":1,
       "EBF site 58 (partition 1)":1,
       "EBF site 59 (partition 1)":1,
       "EBF site 6 (partition 1)":0.8597001373189831,
       "EBF site 60 (partition 1)":1,
       "EBF site 62 (partition 1)":1,
       "EBF site 63 (partition 1)":1,
       "EBF site 64 (partition 1)":1,
       "EBF site 65 (partition 1)":1,
       "EBF site 66 (partition 1)":1,
       "EBF site 67 (partition 1)":1,
       "EBF site 68 (partition 1)":1,
       "EBF site 69 (partition 1)":1,
       "EBF site 7 (partition 1)":0.6604864653411718,
       "EBF site 70 (partition 1)":1,
       "EBF site 71 (partition 1)":1,
       "EBF site 72 (partition 1)":1,
       "EBF site 73 (partition 1)":1,
       "EBF site 74 (partition 1)":1,
       "EBF site 78 (partition 1)":1,
       "EBF site 79 (partition 1)":1,
       "EBF site 8 (partition 1)":1,
       "EBF site 80 (partition 1)":1,
       "EBF site 9 (partition 1)":0.9061857279481363,
       "Global MG94xREV":0.0121213272443423,
       "Nucleotide GTR":0.01108201651416549,
       "original name":"C10.0_Ctenus_exlineae_female_tjc00245_clean_trinity_Trinity_TRINITY_DN65_c3_g1_i1"
      },
     "C10_0_Ctenus_exlineae_male_tjc00242_clean_trinity_Trinity_TRINITY_DN944_c0_g2_i6":{
       "EBF site 1 (partition 1)":1,
       "EBF site 10 (partition 1)":1,
       "EBF site 11 (partition 1)":1,
       "EBF site 12 (partition 1)":1,
       "EBF site 13 (partition 1)":1,
       "EBF site 14 (partition 1)":1,
       "EBF site 15 (partition 1)":0.9999999949752406,
       "EBF site 16 (partition 1)":1,
       "EBF site 17 (partition 1)":0.9337790502152684,
       "EBF site 18 (partition 1)":0.9096085067913199,
       "EBF site 19 (partition 1)":1,
       "EBF site 2 (partition 1)":0.8812330879150301,
       "EBF site 20 (partition 1)":1,
       "EBF site 21 (partition 1)":1,
       "EBF site 22 (partition 1)":1,
       "EBF site 23 (partition 1)":0.9634014240846388,
       "EBF site 24 (partition 1)":0.9739135384741161,
       "EBF site 25 (partition 1)":0.9655491764056575,
       "EBF site 26 (partition 1)":1,
       "EBF site 27 (partition 1)":1,
       "EBF site 28 (partition 1)":0.9539015673204445,
       "EBF site 29 (partition 1)":0.9211940875828619,
       "EBF site 3 (partition 1)":1,
       "EBF site 30 (partition 1)":1,
       "EBF site 31 (partition 1)":1,
       "EBF site 32 (partition 1)":1,
       "EBF site 33 (partition 1)":1,
       "EBF site 34 (partition 1)":0.8571933008020679,
       "EBF site 35 (partition 1)":0.9554623129875687,
       "EBF site 36 (partition 1)":0.9310605460461475,
       "EBF site 37 (partition 1)":1,
       "EBF site 38 (partition 1)":1,
       "EBF site 39 (partition 1)":1,
       "EBF site 4 (partition 1)":0.8801687629260558,
       "EBF site 40 (partition 1)":1,
       "EBF site 41 (partition 1)":1,
       "EBF site 42 (partition 1)":1,
       "EBF site 43 (partition 1)":0.9353282171815388,
       "EBF site 44 (partition 1)":0.9661612183328226,
       "EBF site 45 (partition 1)":1,
       "EBF site 46 (partition 1)":0.9274426725060402,
       "EBF site 47 (partition 1)":0.9192981818048318,
       "EBF site 48 (partition 1)":0.8301864789894865,
       "EBF site 49 (partition 1)":0.923985822196806,
       "EBF site 5 (partition 1)":0.8842845209616511,
       "EBF site 50 (partition 1)":1,
       "EBF site 51 (partition 1)":1,
       "EBF site 52 (partition 1)":1,
       "EBF site 53 (partition 1)":1,
       "EBF site 54 (partition 1)":1,
       "EBF site 55 (partition 1)":1,
       "EBF site 56 (partition 1)":1,
       "EBF site 57 (partition 1)":1,
       "EBF site 58 (partition 1)":1,
       "EBF site 59 (partition 1)":1,
       "EBF site 6 (partition 1)":0.9217317319018011,
       "EBF site 60 (partition 1)":1,
       "EBF site 62 (partition 1)":1,
       "EBF site 63 (partition 1)":1,
       "EBF site 64 (partition 1)":1,
       "EBF site 65 (partition 1)":1,
       "EBF site 66 (partition 1)":1,
       "EBF site 67 (partition 1)":1,
       "EBF site 68 (partition 1)":1,
       "EBF site 69 (partition 1)":1,
       "EBF site 7 (partition 1)":0.7955106201971532,
       "EBF site 70 (partition 1)":1,
       "EBF site 71 (partition 1)":1,
       "EBF site 72 (partition 1)":1,
       "EBF site 73 (partition 1)":1,
       "EBF site 74 (partition 1)":1,
       "EBF site 78 (partition 1)":1,
       "EBF site 79 (partition 1)":1,
       "EBF site 8 (partition 1)":1,
       "EBF site 80 (partition 1)":1,
       "EBF site 9 (partition 1)":0.9661068012879809,
       "Global MG94xREV":0.006495765155446007,
       "Nucleotide GTR":0.009912550465470869,
       "original name":"C10.0_Ctenus_exlineae_male_tjc00242_clean_trinity_Trinity_TRINITY_DN944_c0_g2_i6"
      },
     "C10_0_Ctenus_exlineae_male_tjc00246_clean_trinity_Trinity_TRINITY_DN9_c0_g1_i1":{
       "EBF site 1 (partition 1)":1,
       "EBF site 10 (partition 1)":1,
       "EBF site 11 (partition 1)":1,
       "EBF site 12 (partition 1)":1,
       "EBF site 13 (partition 1)":1,
       "EBF site 14 (partition 1)":1,
       "EBF site 15 (partition 1)":0.9999999949752406,
       "EBF site 16 (partition 1)":1,
       "EBF site 17 (partition 1)":0.7314594649411793,
       "EBF site 18 (partition 1)":0.7164375266239681,
       "EBF site 19 (partition 1)":1,
       "EBF site 2 (partition 1)":19.02745236832554,
       "EBF site 20 (partition 1)":1,
       "EBF site 21 (partition 1)":1,
       "EBF site 22 (partition 1)":1,
       "EBF site 23 (partition 1)":0.8760037743555863,
       "EBF site 24 (partition 1)":0.9106551564160732,
       "EBF site 25 (partition 1)":0.882825468800288,
       "EBF site 26 (partition 1)":1,
       "EBF site 27 (partition 1)":1,
       "EBF site 28 (partition 1)":0.8478308774648979,
       "EBF site 29 (partition 1)":0.7456859070932887,
       "EBF site 3 (partition 1)":1,
       "EBF site 30 (partition 1)":1,
       "EBF site 31 (partition 1)":1,
       "EBF site 32 (partition 1)":1,
       "EBF site 33 (partition 1)":1,
       "EBF site 34 (partition 1)":0.5780421116810546,
       "EBF site 35 (partition 1)":0.8487048991624536,
       "EBF site 36 (partition 1)":0.7747584568183009,
       "EBF site 37 (partition 1)":1,
       "EBF site 38 (partition 1)":1,
       "EBF site 39 (partition 1)":1,
       "EBF site 4 (partition 1)":0.6332885196167948,
       "EBF site 40 (partition 1)":1,
       "EBF site 41 (partition 1)":1,
       "EBF site 42 (partition 1)":1,
       "EBF site 43 (partition 1)":0.7906133111901837,
       "EBF site 44 (partition 1)":0.8857703529380485,
       "EBF site 45 (partition 1)":1,
       "EBF site 46 (partition 1)":0.7696129437598596,
       "EBF site 47 (partition 1)":0.5641768030632879,
       "EBF site 48 (partition 1)":0.3777980422789273,
       "EBF site 49 (partition 1)":0.7697320612620608,
       "EBF site 5 (partition 1)":0.6501944154761704,
       "EBF site 50 (partition 1)":1,
       "EBF site 51 (partition 1)":1,
       "EBF site 52 (partition 1)":1,
       "EBF site 53 (partition 1)":1,
       "EBF site 54 (partition 1)":1,
       "EBF site 55 (partition 1)":1,
       "EBF site 56 (partition 1)":1,
       "EBF site 57 (partition 1)":1,
       "EBF site 58 (partition 1)":1,
       "EBF site 59 (partition 1)":1,
       "EBF site 6 (partition 1)":0.7507575732282405,
       "EBF site 60 (partition 1)":1,
       "EBF site 62 (partition 1)":1,
       "EBF site 63 (partition 1)":1,
       "EBF site 64 (partition 1)":1,
       "EBF site 65 (partition 1)":1,
       "EBF site 66 (partition 1)":1,
       "EBF site 67 (partition 1)":1,
       "EBF site 68 (partition 1)":1,
       "EBF site 69 (partition 1)":1,
       "EBF site 7 (partition 1)":0.463295472976764,
       "EBF site 70 (partition 1)":1,
       "EBF site 71 (partition 1)":1,
       "EBF site 72 (partition 1)":1,
       "EBF site 73 (partition 1)":1,
       "EBF site 74 (partition 1)":1,
       "EBF site 78 (partition 1)":1,
       "EBF site 79 (partition 1)":1,
       "EBF site 8 (partition 1)":1,
       "EBF site 80 (partition 1)":1,
       "EBF site 9 (partition 1)":0.8688689216220135,
       "Global MG94xREV":0.02328251647880198,
       "Nucleotide GTR":0.0222881642260461,
       "original name":"C10.0_Ctenus_exlineae_male_tjc00246_clean_trinity_Trinity_TRINITY_DN9_c0_g1_i1"
      },
     "C10_0_Ctenus_hibernalis_female_4926_BCB_0001_clean_trinity_Trinity_TRINITY_DN301_c0_g2_i5":{
       "EBF site 1 (partition 1)":1,
       "EBF site 10 (partition 1)":1,
       "EBF site 11 (partition 1)":1,
       "EBF site 12 (partition 1)":1,
       "EBF site 13 (partition 1)":1,
       "EBF site 14 (partition 1)":1,
       "EBF site 15 (partition 1)":0.9999999949752406,
       "EBF site 16 (partition 1)":1,
       "EBF site 17 (partition 1)":0.3657557573198201,
       "EBF site 18 (partition 1)":4.087578375912275,
       "EBF site 19 (partition 1)":1,
       "EBF site 2 (partition 1)":0.1700067269087754,
       "EBF site 20 (partition 1)":1,
       "EBF site 21 (partition 1)":0.9999999999999974,
       "EBF site 22 (partition 1)":1,
       "EBF site 23 (partition 1)":0.4883086541827771,
       "EBF site 24 (partition 1)":0.6078712914022345,
       "EBF site 25 (partition 1)":0.5065895400567417,
       "EBF site 26 (partition 1)":1,
       "EBF site 27 (partition 1)":1,
       "EBF site 28 (partition 1)":10.49688045961036,
       "EBF site 29 (partition 1)":7.140417943007829,
       "EBF site 3 (partition 1)":1,
       "EBF site 30 (partition 1)":1,
       "EBF site 31 (partition 1)":1,
       "EBF site 32 (partition 1)":1,
       "EBF site 33 (partition 1)":1,
       "EBF site 34 (partition 1)":0.07255651943953595,
       "EBF site 35 (partition 1)":0.4053356106751816,
       "EBF site 36 (partition 1)":157.8024267264231,
       "EBF site 37 (partition 1)":1,
       "EBF site 38 (partition 1)":1,
       "EBF site 39 (partition 1)":1,
       "EBF site 4 (partition 1)":2.900216501441877,
       "EBF site 40 (partition 1)":1,
       "EBF site 41 (partition 1)":1,
       "EBF site 42 (partition 1)":1,
       "EBF site 43 (partition 1)":0.3131432465379299,
       "EBF site 44 (partition 1)":0.5347377240899336,
       "EBF site 45 (partition 1)":1,
       "EBF site 46 (partition 1)":13.0086350927729,
       "EBF site 47 (partition 1)":0.1566669646902398,
       "EBF site 48 (partition 1)":0.02861258256038892,
       "EBF site 49 (partition 1)":0.653906368022846,
       "EBF site 5 (partition 1)":0.1296563146069709,
       "EBF site 50 (partition 1)":1,
       "EBF site 51 (partition 1)":1,
       "EBF site 52 (partition 1)":1,
       "EBF site 53 (partition 1)":1,
       "EBF site 54 (partition 1)":1,
       "EBF site 55 (partition 1)":1,
       "EBF site 56 (partition 1)":1,
       "EBF site 57 (partition 1)":1,
       "EBF site 58 (partition 1)":1,
       "EBF site 59 (partition 1)":1,
       "EBF site 6 (partition 1)":0.2397728576059134,
       "EBF site 60 (partition 1)":1,
       "EBF site 62 (partition 1)":1,
       "EBF site 63 (partition 1)":1,
       "EBF site 64 (partition 1)":1,
       "EBF site 65 (partition 1)":1,
       "EBF site 66 (partition 1)":1,
       "EBF site 67 (partition 1)":1,
       "EBF site 68 (partition 1)":1,
       "EBF site 69 (partition 1)":1,
       "EBF site 7 (partition 1)":0.04851001412976639,
       "EBF site 70 (partition 1)":1,
       "EBF site 71 (partition 1)":1,
       "EBF site 72 (partition 1)":1,
       "EBF site 73 (partition 1)":1,
       "EBF site 74 (partition 1)":1,
       "EBF site 78 (partition 1)":1,
       "EBF site 79 (partition 1)":1,
       "EBF site 8 (partition 1)":0.9999999999999408,
       "EBF site 80 (partition 1)":1,
       "EBF site 9 (partition 1)":0.4586943190225649,
       "Global MG94xREV":0.1353201227229945,
       "Nucleotide GTR":0.1273138210904828,
       "original name":"C10.0_Ctenus_hibernalis_female_4926_BCB_0001_clean_trinity_Trinity_TRINITY_DN301_c0_g2_i5"
      },
     "C10_0_Ctenus_hibernalis_female_tjc00091_clean_trinity_Trinity_TRINITY_DN239_c1_g4_i2":{
       "EBF site 1 (partition 1)":1,
       "EBF site 10 (partition 1)":1,
       "EBF site 11 (partition 1)":1,
       "EBF site 12 (partition 1)":1,
       "EBF site 13 (partition 1)":1,
       "EBF site 14 (partition 1)":1,
       "EBF site 15 (partition 1)":0.9999999949752406,
       "EBF site 16 (partition 1)":1,
       "EBF site 17 (partition 1)":0.7659657193885451,
       "EBF site 18 (partition 1)":1.057491896779739,
       "EBF site 19 (partition 1)":1,
       "EBF site 2 (partition 1)":0.6691611459874021,
       "EBF site 20 (partition 1)":1,
       "EBF site 21 (partition 1)":1,
       "EBF site 22 (partition 1)":1,
       "EBF site 23 (partition 1)":0.8842258858906648,
       "EBF site 24 (partition 1)":0.9166229723253491,
       "EBF site 25 (partition 1)":0.9061069928379107,
       "EBF site 26 (partition 1)":1,
       "EBF site 27 (partition 1)":1,
       "EBF site 28 (partition 1)":0.8574962687158469,
       "EBF site 29 (partition 1)":0.7972606229252434,
       "EBF site 3 (partition 1)":1,
       "EBF site 30 (partition 1)":1,
       "EBF site 31 (partition 1)":1,
       "EBF site 32 (partition 1)":1,
       "EBF site 33 (partition 1)":1,
       "EBF site 34 (partition 1)":1,
       "EBF site 35 (partition 1)":1,
       "EBF site 36 (partition 1)":1,
       "EBF site 37 (partition 1)":1,
       "EBF site 38 (partition 1)":0.6585632071039492,
       "EBF site 39 (partition 1)":1,
       "EBF site 4 (partition 1)":0.6226287632985594,
       "EBF site 40 (partition 1)":1,
       "EBF site 41 (partition 1)":1,
       "EBF site 42 (partition 1)":1,
       "EBF site 43 (partition 1)":0.8035422034724119,
       "EBF site 44 (partition 1)":0.8932458159684005,
       "EBF site 45 (partition 1)":1,
       "EBF site 46 (partition 1)":0.7837695455238313,
       "EBF site 47 (partition 1)":0.7676067398516104,
       "EBF site 48 (partition 1)":0.4690441345149434,
       "EBF site 49 (partition 1)":0.8120836976972405,
       "EBF site 5 (partition 1)":0.6625171202992988,
       "EBF site 50 (partition 1)":1,
       "EBF site 51 (partition 1)":1,
       "EBF site 52 (partition 1)":1,
       "EBF site 53 (partition 1)":1,
       "EBF site 54 (partition 1)":1,
       "EBF site 55 (partition 1)":1,
       "EBF site 56 (partition 1)":1,
       "EBF site 57 (partition 1)":1,
       "EBF site 58 (partition 1)":1,
       "EBF site 59 (partition 1)":1,
       "EBF site 6 (partition 1)":0.765824490554933,
       "EBF site 60 (partition 1)":1,
       "EBF site 62 (partition 1)":1,
       "EBF site 63 (partition 1)":1,
       "EBF site 64 (partition 1)":1,
       "EBF site 65 (partition 1)":1,
       "EBF site 66 (partition 1)":1,
       "EBF site 67 (partition 1)":1,
       "EBF site 68 (partition 1)":1,
       "EBF site 69 (partition 1)":1,
       "EBF site 7 (partition 1)":0.4918564332942352,
       "EBF site 70 (partition 1)":1,
       "EBF site 71 (partition 1)":1,
       "EBF site 72 (partition 1)":1,
       "EBF site 73 (partition 1)":1,
       "EBF site 74 (partition 1)":1,
       "EBF site 78 (partition 1)":1,
       "EBF site 79 (partition 1)":1,
       "EBF site 8 (partition 1)":1,
       "EBF site 80 (partition 1)":1,
       "EBF site 9 (partition 1)":0.8834969817113164,
       "Global MG94xREV":0.0216327257278981,
       "Nucleotide GTR":0.02312277796136812,
       "original name":"C10.0_Ctenus_hibernalis_female_tjc00091_clean_trinity_Trinity_TRINITY_DN239_c1_g4_i2"
      },
     "C10_0_Ctenus_hibernalis_female_tjc00091_clean_trinity_Trinity_TRINITY_DN37_c0_g1_i2":{
       "EBF site 1 (partition 1)":1,
       "EBF site 10 (partition 1)":1,
       "EBF site 11 (partition 1)":1,
       "EBF site 12 (partition 1)":1,
       "EBF site 13 (partition 1)":1,
       "EBF site 14 (partition 1)":1,
       "EBF site 15 (partition 1)":0.9999999949752406,
       "EBF site 16 (partition 1)":1,
       "EBF site 17 (partition 1)":0.2171498884132123,
       "EBF site 18 (partition 1)":2.678735490470798,
       "EBF site 19 (partition 1)":1,
       "EBF site 2 (partition 1)":1.061152211604351,
       "EBF site 20 (partition 1)":1,
       "EBF site 21 (partition 1)":0.9999999999999974,
       "EBF site 22 (partition 1)":1,
       "EBF site 23 (partition 1)":1,
       "EBF site 24 (partition 1)":0.4736851869126698,
       "EBF site 25 (partition 1)":0.407255380080445,
       "EBF site 26 (partition 1)":1,
       "EBF site 27 (partition 1)":1,
       "EBF site 28 (partition 1)":0.3643654243116525,
       "EBF site 29 (partition 1)":6.530260846673354,
       "EBF site 3 (partition 1)":1,
       "EBF site 30 (partition 1)":1,
       "EBF site 31 (partition 1)":1,
       "EBF site 32 (partition 1)":1,
       "EBF site 33 (partition 1)":1,
       "EBF site 34 (partition 1)":1.634130014416435,
       "EBF site 35 (partition 1)":0.715708953660145,
       "EBF site 36 (partition 1)":0.3008819785693783,
       "EBF site 37 (partition 1)":1,
       "EBF site 38 (partition 1)":1,
       "EBF site 39 (partition 1)":1,
       "EBF site 4 (partition 1)":0.1110104923042273,
       "EBF site 40 (partition 1)":1,
       "EBF site 41 (partition 1)":1,
       "EBF site 42 (partition 1)":1,
       "EBF site 43 (partition 1)":0.2407172522171407,
       "EBF site 44 (partition 1)":0.3981851533462049,
       "EBF site 45 (partition 1)":1,
       "EBF site 46 (partition 1)":17.48648740183944,
       "EBF site 47 (partition 1)":1.342775386020364,
       "EBF site 48 (partition 1)":5.218627601138012,
       "EBF site 49 (partition 1)":0.2616316805562807,
       "EBF site 5 (partition 1)":0.07958841143512441,
       "EBF site 50 (partition 1)":1,
       "EBF site 51 (partition 1)":1,
       "EBF site 52 (partition 1)":1,
       "EBF site 53 (partition 1)":1,
       "EBF site 54 (partition 1)":1,
       "EBF site 55 (partition 1)":1,
       "EBF site 56 (partition 1)":1,
       "EBF site 57 (partition 1)":1,
       "EBF site 58 (partition 1)":1,
       "EBF site 59 (partition 1)":1,
       "EBF site 6 (partition 1)":0.235926875831536,
       "EBF site 60 (partition 1)":1,
       "EBF site 62 (partition 1)":1,
       "EBF site 63 (partition 1)":1,
       "EBF site 64 (partition 1)":1,
       "EBF site 65 (partition 1)":1,
       "EBF site 66 (partition 1)":1,
       "EBF site 67 (partition 1)":1,
       "EBF site 68 (partition 1)":1,
       "EBF site 69 (partition 1)":1,
       "EBF site 7 (partition 1)":0.06068927690268358,
       "EBF site 70 (partition 1)":1,
       "EBF site 71 (partition 1)":1,
       "EBF site 72 (partition 1)":1,
       "EBF site 73 (partition 1)":1,
       "EBF site 74 (partition 1)":1,
       "EBF site 78 (partition 1)":1,
       "EBF site 79 (partition 1)":1,
       "EBF site 8 (partition 1)":0.9999999999999408,
       "EBF site 80 (partition 1)":1,
       "EBF site 9 (partition 1)":0.1972592332150324,
       "Global MG94xREV":0.2178968925881681,
       "Nucleotide GTR":0.1608763467767434,
       "original name":"C10.0_Ctenus_hibernalis_female_tjc00091_clean_trinity_Trinity_TRINITY_DN37_c0_g1_i2"
      },
     "C10_0_Ctenus_hibernalis_female_tjc00092_clean_trinity_Trinity_TRINITY_DN514_c0_g1_i2":{
       "EBF site 1 (partition 1)":1,
       "EBF site 10 (partition 1)":1,
       "EBF site 11 (partition 1)":1,
       "EBF site 12 (partition 1)":1,
       "EBF site 13 (partition 1)":1,
       "EBF site 14 (partition 1)":1,
       "EBF site 15 (partition 1)":0.9999999949752406,
       "EBF site 16 (partition 1)":1,
       "EBF site 17 (partition 1)":0.7081465269583278,
       "EBF site 18 (partition 1)":0.9486289382137871,
       "EBF site 19 (partition 1)":1,
       "EBF site 2 (partition 1)":0.629437027941872,
       "EBF site 20 (partition 1)":1,
       "EBF site 21 (partition 1)":1,
       "EBF site 22 (partition 1)":1,
       "EBF site 23 (partition 1)":0.8665716952833997,
       "EBF site 24 (partition 1)":0.903747629835832,
       "EBF site 25 (partition 1)":0.8915673842745472,
       "EBF site 26 (partition 1)":1,
       "EBF site 27 (partition 1)":1,
       "EBF site 28 (partition 1)":0.8368226621541094,
       "EBF site 29 (partition 1)":0.8353051408817387,
       "EBF site 3 (partition 1)":1,
       "EBF site 30 (partition 1)":1,
       "EBF site 31 (partition 1)":1,
       "EBF site 32 (partition 1)":1,
       "EBF site 33 (partition 1)":1,
       "EBF site 34 (partition 1)":1,
       "EBF site 35 (partition 1)":1,
       "EBF site 36 (partition 1)":1,
       "EBF site 37 (partition 1)":1,
       "EBF site 38 (partition 1)":0.6185618461267088,
       "EBF site 39 (partition 1)":1,
       "EBF site 4 (partition 1)":0.5782832055840058,
       "EBF site 40 (partition 1)":1,
       "EBF site 41 (partition 1)":1,
       "EBF site 42 (partition 1)":1,
       "EBF site 43 (partition 1)":0.7758555322635571,
       "EBF site 44 (partition 1)":0.8771083392527369,
       "EBF site 45 (partition 1)":1,
       "EBF site 46 (partition 1)":0.7538645418813368,
       "EBF site 47 (partition 1)":0.7353348061586671,
       "EBF site 48 (partition 1)":0.4646253515240905,
       "EBF site 49 (partition 1)":0.7756451918462994,
       "EBF site 5 (partition 1)":0.6282224499891748,
       "EBF site 50 (partition 1)":1,
       "EBF site 51 (partition 1)":1,
       "EBF site 52 (partition 1)":1,
       "EBF site 53 (partition 1)":1,
       "EBF site 54 (partition 1)":1,
       "EBF site 55 (partition 1)":1,
       "EBF site 56 (partition 1)":1,
       "EBF site 57 (partition 1)":1,
       "EBF site 58 (partition 1)":1,
       "EBF site 59 (partition 1)":1,
       "EBF site 6 (partition 1)":0.7337004678777591,
       "EBF site 60 (partition 1)":1,
       "EBF site 62 (partition 1)":1,
       "EBF site 63 (partition 1)":1,
       "EBF site 64 (partition 1)":1,
       "EBF site 65 (partition 1)":1,
       "EBF site 66 (partition 1)":1,
       "EBF site 67 (partition 1)":1,
       "EBF site 68 (partition 1)":1,
       "EBF site 69 (partition 1)":1,
       "EBF site 7 (partition 1)":0.4966878274863866,
       "EBF site 70 (partition 1)":1,
       "EBF site 71 (partition 1)":1,
       "EBF site 72 (partition 1)":1,
       "EBF site 73 (partition 1)":1,
       "EBF site 74 (partition 1)":1,
       "EBF site 78 (partition 1)":1,
       "EBF site 79 (partition 1)":1,
       "EBF site 8 (partition 1)":1,
       "EBF site 80 (partition 1)":1,
       "EBF site 9 (partition 1)":0.8154192645405208,
       "Global MG94xREV":0.02521903084104271,
       "Nucleotide GTR":0.02331240168218935,
       "original name":"C10.0_Ctenus_hibernalis_female_tjc00092_clean_trinity_Trinity_TRINITY_DN514_c0_g1_i2"
      },
     "C10_0_Fecenia_protensa_sra_clean_trinity_Trinity_TRINITY_DN5295_c0_g1_i1":{
       "EBF site 1 (partition 1)":1,
       "EBF site 10 (partition 1)":1,
       "EBF site 11 (partition 1)":1,
       "EBF site 12 (partition 1)":1,
       "EBF site 13 (partition 1)":0.2291006572449138,
       "EBF site 14 (partition 1)":1,
       "EBF site 15 (partition 1)":0.9999999949752406,
       "EBF site 16 (partition 1)":1,
       "EBF site 17 (partition 1)":0.2909667595569748,
       "EBF site 18 (partition 1)":1.402289024860828,
       "EBF site 19 (partition 1)":1,
       "EBF site 2 (partition 1)":0.05344382565905379,
       "EBF site 20 (partition 1)":1,
       "EBF site 21 (partition 1)":0.9999999999999974,
       "EBF site 22 (partition 1)":1,
       "EBF site 23 (partition 1)":1,
       "EBF site 24 (partition 1)":0.4475104328441892,
       "EBF site 25 (partition 1)":21.94061066895745,
       "EBF site 26 (partition 1)":1,
       "EBF site 27 (partition 1)":1,
       "EBF site 28 (partition 1)":0.3001938190497074,
       "EBF site 29 (partition 1)":0.1211578907680814,
       "EBF site 3 (partition 1)":1,
       "EBF site 30 (partition 1)":1,
       "EBF site 31 (partition 1)":1,
       "EBF site 32 (partition 1)":1,
       "EBF site 33 (partition 1)":1,
       "EBF site 34 (partition 1)":0.2810934030192807,
       "EBF site 35 (partition 1)":0.4786598023137036,
       "EBF site 36 (partition 1)":2.297672177298761,
       "EBF site 37 (partition 1)":1,
       "EBF site 38 (partition 1)":1,
       "EBF site 39 (partition 1)":1,
       "EBF site 4 (partition 1)":24.25481307734001,
       "EBF site 40 (partition 1)":1,
       "EBF site 41 (partition 1)":1,
       "EBF site 42 (partition 1)":1,
       "EBF site 43 (partition 1)":17.32902767619665,
       "EBF site 44 (partition 1)":0.3487569565840425,
       "EBF site 45 (partition 1)":1,
       "EBF site 46 (partition 1)":0.1618488172955571,
       "EBF site 47 (partition 1)":0.0262998096074493,
       "EBF site 48 (partition 1)":0.5028331749928917,
       "EBF site 49 (partition 1)":1,
       "EBF site 5 (partition 1)":0.5833960336503188,
       "EBF site 50 (partition 1)":1,
       "EBF site 51 (partition 1)":1,
       "EBF site 52 (partition 1)":1,
       "EBF site 53 (partition 1)":1,
       "EBF site 54 (partition 1)":1,
       "EBF site 55 (partition 1)":1,
       "EBF site 56 (partition 1)":1,
       "EBF site 57 (partition 1)":1,
       "EBF site 58 (partition 1)":1,
       "EBF site 59 (partition 1)":1,
       "EBF site 6 (partition 1)":0.2878259121992954,
       "EBF site 60 (partition 1)":1,
       "EBF site 62 (partition 1)":1,
       "EBF site 63 (partition 1)":1,
       "EBF site 64 (partition 1)":1,
       "EBF site 65 (partition 1)":1,
       "EBF site 66 (partition 1)":1,
       "EBF site 67 (partition 1)":1,
       "EBF site 68 (partition 1)":1,
       "EBF site 69 (partition 1)":1,
       "EBF site 7 (partition 1)":0.09075920136922903,
       "EBF site 70 (partition 1)":0.07098031097225581,
       "EBF site 71 (partition 1)":0.07927920435744383,
       "EBF site 72 (partition 1)":0.4435375115529544,
       "EBF site 73 (partition 1)":1,
       "EBF site 74 (partition 1)":1,
       "EBF site 78 (partition 1)":1,
       "EBF site 79 (partition 1)":1,
       "EBF site 8 (partition 1)":1,
       "EBF site 80 (partition 1)":1,
       "EBF site 9 (partition 1)":6.699444205508835,
       "Global MG94xREV":0.2403849634830503,
       "Nucleotide GTR":0.2098739658920481,
       "original name":"C10.0_Fecenia_protensa_sra_clean_trinity_Trinity_TRINITY_DN5295_c0_g1_i1"
      },
     "C10_0_Habronattus_signatus_sra_clean_trinity_Trinity_TRINITY_DN314_c0_g1_i1":{
       "EBF site 1 (partition 1)":1,
       "EBF site 10 (partition 1)":1,
       "EBF site 11 (partition 1)":1,
       "EBF site 12 (partition 1)":1,
       "EBF site 13 (partition 1)":3.612509113874294,
       "EBF site 14 (partition 1)":1,
       "EBF site 15 (partition 1)":0.9999999949752406,
       "EBF site 16 (partition 1)":1,
       "EBF site 17 (partition 1)":9.669124798125557,
       "EBF site 18 (partition 1)":9.3053013227295,
       "EBF site 19 (partition 1)":1,
       "EBF site 2 (partition 1)":1.892057954067464,
       "EBF site 20 (partition 1)":1,
       "EBF site 21 (partition 1)":0.9999999999999974,
       "EBF site 22 (partition 1)":0.8752406072764388,
       "EBF site 23 (partition 1)":9.865401454872886,
       "EBF site 24 (partition 1)":0.4731576780337339,
       "EBF site 25 (partition 1)":1.274024233993396,
       "EBF site 26 (partition 1)":1,
       "EBF site 27 (partition 1)":1,
       "EBF site 28 (partition 1)":0.1363148347998093,
       "EBF site 29 (partition 1)":1,
       "EBF site 3 (partition 1)":1,
       "EBF site 30 (partition 1)":1,
       "EBF site 31 (partition 1)":1,
       "EBF site 32 (partition 1)":1,
       "EBF site 33 (partition 1)":0.2313651213444174,
       "EBF site 34 (partition 1)":0.1001430394309445,
       "EBF site 35 (partition 1)":0.3179765212878319,
       "EBF site 36 (partition 1)":2.218018714881373,
       "EBF site 37 (partition 1)":1,
       "EBF site 38 (partition 1)":1,
       "EBF site 39 (partition 1)":1,
       "EBF site 4 (partition 1)":0.09515167141835512,
       "EBF site 40 (partition 1)":1,
       "EBF site 41 (partition 1)":1,
       "EBF site 42 (partition 1)":1,
       "EBF site 43 (partition 1)":0.2943047713430197,
       "EBF site 44 (partition 1)":0.3625816100964387,
       "EBF site 45 (partition 1)":1,
       "EBF site 46 (partition 1)":1.609681698976598,
       "EBF site 47 (partition 1)":0.04507933340342916,
       "EBF site 48 (partition 1)":0.05512738122339134,
       "EBF site 49 (partition 1)":0.1864965725124617,
       "EBF site 5 (partition 1)":0.5374914004112503,
       "EBF site 50 (partition 1)":1.015448236668427,
       "EBF site 51 (partition 1)":1,
       "EBF site 52 (partition 1)":1,
       "EBF site 53 (partition 1)":1,
       "EBF site 54 (partition 1)":1,
       "EBF site 55 (partition 1)":1,
       "EBF site 56 (partition 1)":1,
       "EBF site 57 (partition 1)":1,
       "EBF site 58 (partition 1)":1,
       "EBF site 59 (partition 1)":1,
       "EBF site 6 (partition 1)":0.3433330269170406,
       "EBF site 60 (partition 1)":1,
       "EBF site 62 (partition 1)":1,
       "EBF site 63 (partition 1)":1,
       "EBF site 64 (partition 1)":1,
       "EBF site 65 (partition 1)":1,
       "EBF site 66 (partition 1)":1,
       "EBF site 67 (partition 1)":1,
       "EBF site 68 (partition 1)":1,
       "EBF site 69 (partition 1)":0.2092061316693444,
       "EBF site 7 (partition 1)":0.07777719018208136,
       "EBF site 70 (partition 1)":0.06064027003517822,
       "EBF site 71 (partition 1)":0.2402645032191111,
       "EBF site 72 (partition 1)":0.3284083449599129,
       "EBF site 73 (partition 1)":1,
       "EBF site 74 (partition 1)":1,
       "EBF site 78 (partition 1)":1.000000000000014,
       "EBF site 79 (partition 1)":1,
       "EBF site 8 (partition 1)":1.000000000000059,
       "EBF site 80 (partition 1)":1,
       "EBF site 9 (partition 1)":0.3266403573972099,
       "Global MG94xREV":0.2385865539849568,
       "Nucleotide GTR":0.2333614019024174,
       "original name":"C10.0_Habronattus_signatus_sra_clean_trinity_Trinity_TRINITY_DN314_c0_g1_i1"
      },
     "C10_0_Habronattus_signatus_sra_clean_trinity_Trinity_TRINITY_DN314_c0_g2_i1":{
       "EBF site 1 (partition 1)":1,
       "EBF site 10 (partition 1)":1,
       "EBF site 11 (partition 1)":1.028412838146731,
       "EBF site 12 (partition 1)":1,
       "EBF site 13 (partition 1)":6.498472253759176,
       "EBF site 14 (partition 1)":1,
       "EBF site 15 (partition 1)":0.9999999949752406,
       "EBF site 16 (partition 1)":1,
       "EBF site 17 (partition 1)":4.71645097406466,
       "EBF site 18 (partition 1)":1.017543825913228,
       "EBF site 19 (partition 1)":1,
       "EBF site 2 (partition 1)":0.2571394460701338,
       "EBF site 20 (partition 1)":1,
       "EBF site 21 (partition 1)":1,
       "EBF site 22 (partition 1)":1,
       "EBF site 23 (partition 1)":12.6230715405135,
       "EBF site 24 (partition 1)":0.5112396948874594,
       "EBF site 25 (partition 1)":13.8577429247762,
       "EBF site 26 (partition 1)":1,
       "EBF site 27 (partition 1)":1,
       "EBF site 28 (partition 1)":0.1680493261584065,
       "EBF site 29 (partition 1)":1,
       "EBF site 3 (partition 1)":1,
       "EBF site 30 (partition 1)":1,
       "EBF site 31 (partition 1)":1,
       "EBF site 32 (partition 1)":1,
       "EBF site 33 (partition 1)":0.2841532305597095,
       "EBF site 34 (partition 1)":0.1210087855020014,
       "EBF site 35 (partition 1)":0.3783112681855054,
       "EBF site 36 (partition 1)":0.8937036776594081,
       "EBF site 37 (partition 1)":1,
       "EBF site 38 (partition 1)":1,
       "EBF site 39 (partition 1)":1,
       "EBF site 4 (partition 1)":0.1104468509756047,
       "EBF site 40 (partition 1)":1,
       "EBF site 41 (partition 1)":1,
       "EBF site 42 (partition 1)":1,
       "EBF site 43 (partition 1)":0.356809349055225,
       "EBF site 44 (partition 1)":0.4277222873871629,
       "EBF site 45 (partition 1)":1,
       "EBF site 46 (partition 1)":13.54229278327453,
       "EBF site 47 (partition 1)":0.05370591440884097,
       "EBF site 48 (partition 1)":0.06527779889215626,
       "EBF site 49 (partition 1)":0.2285094838243055,
       "EBF site 5 (partition 1)":0.646245586523185,
       "EBF site 50 (partition 1)":1.373516651268029,
       "EBF site 51 (partition 1)":1,
       "EBF site 52 (partition 1)":1,
       "EBF site 53 (partition 1)":1,
       "EBF site 54 (partition 1)":1,
       "EBF site 55 (partition 1)":1,
       "EBF site 56 (partition 1)":1,
       "EBF site 57 (partition 1)":1,
       "EBF site 58 (partition 1)":1,
       "EBF site 59 (partition 1)":1,
       "EBF site 6 (partition 1)":0.3592638851980406,
       "EBF site 60 (partition 1)":1,
       "EBF site 62 (partition 1)":1,
       "EBF site 63 (partition 1)":1,
       "EBF site 64 (partition 1)":1,
       "EBF site 65 (partition 1)":1,
       "EBF site 66 (partition 1)":1,
       "EBF site 67 (partition 1)":1,
       "EBF site 68 (partition 1)":1,
       "EBF site 69 (partition 1)":0.5465369143648277,
       "EBF site 7 (partition 1)":0.086014756280307,
       "EBF site 70 (partition 1)":0.06599709588997055,
       "EBF site 71 (partition 1)":0.2854110383739896,
       "EBF site 72 (partition 1)":0.3913890082025144,
       "EBF site 73 (partition 1)":1,
       "EBF site 74 (partition 1)":1,
       "EBF site 78 (partition 1)":1.000000000000014,
       "EBF site 79 (partition 1)":1,
       "EBF site 8 (partition 1)":1,
       "EBF site 80 (partition 1)":1,
       "EBF site 9 (partition 1)":0.3765597024534112,
       "Global MG94xREV":0.1956381283562539,
       "Nucleotide GTR":0.1019263124805713,
       "original name":"C10.0_Habronattus_signatus_sra_clean_trinity_Trinity_TRINITY_DN314_c0_g2_i1"
      },
     "C10_0_Hippasa_holmerae_sundaica_sra_clean_trinity_Trinity_TRINITY_DN117691_c0_g1_i1":{
       "EBF site 1 (partition 1)":1,
       "EBF site 10 (partition 1)":1,
       "EBF site 11 (partition 1)":1,
       "EBF site 12 (partition 1)":1,
       "EBF site 13 (partition 1)":0.8533732365335258,
       "EBF site 14 (partition 1)":1,
       "EBF site 15 (partition 1)":0.9999999949752406,
       "EBF site 16 (partition 1)":1,
       "EBF site 17 (partition 1)":0.8505331491502104,
       "EBF site 18 (partition 1)":0.8031589942634624,
       "EBF site 19 (partition 1)":1,
       "EBF site 2 (partition 1)":0.7276988632720292,
       "EBF site 20 (partition 1)":1,
       "EBF site 21 (partition 1)":1,
       "EBF site 22 (partition 1)":1,
       "EBF site 23 (partition 1)":1,
       "EBF site 24 (partition 1)":0.9486865725649425,
       "EBF site 25 (partition 1)":0.9420025004456172,
       "EBF site 26 (partition 1)":1,
       "EBF site 27 (partition 1)":1,
       "EBF site 28 (partition 1)":0.9109394168124056,
       "EBF site 29 (partition 1)":0.8670643936571739,
       "EBF site 3 (partition 1)":1,
       "EBF site 30 (partition 1)":1,
       "EBF site 31 (partition 1)":1,
       "EBF site 32 (partition 1)":1,
       "EBF site 33 (partition 1)":1,
       "EBF site 34 (partition 1)":1,
       "EBF site 35 (partition 1)":1,
       "EBF site 36 (partition 1)":1,
       "EBF site 37 (partition 1)":1,
       "EBF site 38 (partition 1)":1,
       "EBF site 39 (partition 1)":0.7748838291999286,
       "EBF site 4 (partition 1)":0.8341051407463599,
       "EBF site 40 (partition 1)":1,
       "EBF site 41 (partition 1)":1,
       "EBF site 42 (partition 1)":1,
       "EBF site 43 (partition 1)":0.859485356875819,
       "EBF site 44 (partition 1)":0.9290930398749163,
       "EBF site 45 (partition 1)":1,
       "EBF site 46 (partition 1)":1.701069966592793,
       "EBF site 47 (partition 1)":0.5292761163305646,
       "EBF site 48 (partition 1)":1.091954947671518,
       "EBF site 49 (partition 1)":1,
       "EBF site 5 (partition 1)":1.372288421422008,
       "EBF site 50 (partition 1)":1,
       "EBF site 51 (partition 1)":1,
       "EBF site 52 (partition 1)":1,
       "EBF site 53 (partition 1)":1,
       "EBF site 54 (partition 1)":1,
       "EBF site 55 (partition 1)":1,
       "EBF site 56 (partition 1)":1,
       "EBF site 57 (partition 1)":1,
       "EBF site 58 (partition 1)":1,
       "EBF site 59 (partition 1)":1,
       "EBF site 6 (partition 1)":0.8972125264635913,
       "EBF site 60 (partition 1)":1,
       "EBF site 62 (partition 1)":1,
       "EBF site 63 (partition 1)":1,
       "EBF site 64 (partition 1)":1,
       "EBF site 65 (partition 1)":1,
       "EBF site 66 (partition 1)":1,
       "EBF site 67 (partition 1)":1,
       "EBF site 68 (partition 1)":1,
       "EBF site 69 (partition 1)":1,
       "EBF site 7 (partition 1)":0.6251209845644203,
       "EBF site 70 (partition 1)":0.561165909183921,
       "EBF site 71 (partition 1)":1.23341083213844,
       "EBF site 72 (partition 1)":0.9467462197779957,
       "EBF site 73 (partition 1)":1,
       "EBF site 74 (partition 1)":1,
       "EBF site 78 (partition 1)":1,
       "EBF site 79 (partition 1)":1,
       "EBF site 8 (partition 1)":1,
       "EBF site 80 (partition 1)":1,
       "EBF site 9 (partition 1)":0.9026210330900237,
       "Global MG94xREV":0.0130399641351522,
       "Nucleotide GTR":0.07353717758869853,
       "original name":"C10.0_Hippasa_holmerae_sundaica_sra_clean_trinity_Trinity_TRINITY_DN117691_c0_g1_i1"
      },
     "C10_0_Hippasa_holmerae_sundaica_sra_clean_trinity_Trinity_TRINITY_DN25330_c0_g1_i1":{
       "EBF site 1 (partition 1)":1,
       "EBF site 10 (partition 1)":1,
       "EBF site 11 (partition 1)":1,
       "EBF site 12 (partition 1)":1,
       "EBF site 13 (partition 1)":1,
       "EBF site 14 (partition 1)":1,
       "EBF site 15 (partition 1)":0.9999999949752406,
       "EBF site 16 (partition 1)":1,
       "EBF site 17 (partition 1)":4.487378787778031,
       "EBF site 18 (partition 1)":0.3140825718483881,
       "EBF site 19 (partition 1)":1,
       "EBF site 2 (partition 1)":0.182034296956578,
       "EBF site 20 (partition 1)":1,
       "EBF site 21 (partition 1)":1,
       "EBF site 22 (partition 1)":1,
       "EBF site 23 (partition 1)":0.5536320117932979,
       "EBF site 24 (partition 1)":0.7017657811924733,
       "EBF site 25 (partition 1)":0.6497285288589891,
       "EBF site 26 (partition 1)":1,
       "EBF site 27 (partition 1)":1,
       "EBF site 28 (partition 1)":0.5369819270828619,
       "EBF site 29 (partition 1)":0.3017830179535027,
       "EBF site 3 (partition 1)":1,
       "EBF site 30 (partition 1)":1,
       "EBF site 31 (partition 1)":1,
       "EBF site 32 (partition 1)":1,
       "EBF site 33 (partition 1)":1,
       "EBF site 34 (partition 1)":1,
       "EBF site 35 (partition 1)":3.66523985243093,
       "EBF site 36 (partition 1)":0.2852766141732843,
       "EBF site 37 (partition 1)":1,
       "EBF site 38 (partition 1)":1,
       "EBF site 39 (partition 1)":1,
       "EBF site 4 (partition 1)":0.1155940844264181,
       "EBF site 40 (partition 1)":1,
       "EBF site 41 (partition 1)":1,
       "EBF site 42 (partition 1)":1,
       "EBF site 43 (partition 1)":0.2755688483728717,
       "EBF site 44 (partition 1)":0.6249748118112335,
       "EBF site 45 (partition 1)":1,
       "EBF site 46 (partition 1)":1.366952618265195,
       "EBF site 47 (partition 1)":1.014265912716229,
       "EBF site 48 (partition 1)":0.1510668295991225,
       "EBF site 49 (partition 1)":0.6306366043016275,
       "EBF site 5 (partition 1)":0.2727666648650387,
       "EBF site 50 (partition 1)":0.2902273024594703,
       "EBF site 51 (partition 1)":0.693102623645655,
       "EBF site 52 (partition 1)":0.1733563479641071,
       "EBF site 53 (partition 1)":0.5313266593414175,
       "EBF site 54 (partition 1)":1,
       "EBF site 55 (partition 1)":1,
       "EBF site 56 (partition 1)":1,
       "EBF site 57 (partition 1)":1,
       "EBF site 58 (partition 1)":1,
       "EBF site 59 (partition 1)":1,
       "EBF site 6 (partition 1)":0.2883732484588719,
       "EBF site 60 (partition 1)":1,
       "EBF site 62 (partition 1)":1,
       "EBF site 63 (partition 1)":1,
       "EBF site 64 (partition 1)":1,
       "EBF site 65 (partition 1)":1,
       "EBF site 66 (partition 1)":1,
       "EBF site 67 (partition 1)":1,
       "EBF site 68 (partition 1)":1,
       "EBF site 69 (partition 1)":1,
       "EBF site 7 (partition 1)":0.1040022971213767,
       "EBF site 70 (partition 1)":1,
       "EBF site 71 (partition 1)":1,
       "EBF site 72 (partition 1)":0.5779553616913731,
       "EBF site 73 (partition 1)":1,
       "EBF site 74 (partition 1)":1,
       "EBF site 78 (partition 1)":1,
       "EBF site 79 (partition 1)":1,
       "EBF site 8 (partition 1)":0.9999999999999408,
       "EBF site 80 (partition 1)":1,
       "EBF site 9 (partition 1)":0.5445374294841457,
       "Global MG94xREV":0.09310909384030987,
       "Nucleotide GTR":0.1083001514930974,
       "original name":"C10.0_Hippasa_holmerae_sundaica_sra_clean_trinity_Trinity_TRINITY_DN25330_c0_g1_i1"
      },
     "C10_0_Homalonychus_theologus_sra_clean_trinity_Trinity_TRINITY_DN14282_c0_g1_i1":{
       "EBF site 1 (partition 1)":1,
       "EBF site 10 (partition 1)":1,
       "EBF site 11 (partition 1)":1,
       "EBF site 12 (partition 1)":1,
       "EBF site 13 (partition 1)":0.1650194001387612,
       "EBF site 14 (partition 1)":1,
       "EBF site 15 (partition 1)":0.9999999949752406,
       "EBF site 16 (partition 1)":1,
       "EBF site 17 (partition 1)":0.1183895517071291,
       "EBF site 18 (partition 1)":0.0796841795220565,
       "EBF site 19 (partition 1)":1,
       "EBF site 2 (partition 1)":1.390562959477887,
       "EBF site 20 (partition 1)":1,
       "EBF site 21 (partition 1)":0.9999999999999974,
       "EBF site 22 (partition 1)":1,
       "EBF site 23 (partition 1)":1,
       "EBF site 24 (partition 1)":0.2777961032454212,
       "EBF site 25 (partition 1)":0.1967179840374036,
       "EBF site 26 (partition 1)":1,
       "EBF site 27 (partition 1)":1,
       "EBF site 28 (partition 1)":0.1805934930828463,
       "EBF site 29 (partition 1)":3.945452451002397,
       "EBF site 3 (partition 1)":1,
       "EBF site 30 (partition 1)":1,
       "EBF site 31 (partition 1)":1,
       "EBF site 32 (partition 1)":1,
       "EBF site 33 (partition 1)":1,
       "EBF site 34 (partition 1)":3.11679300182616,
       "EBF site 35 (partition 1)":3.345019799584938,
       "EBF site 36 (partition 1)":0.1104645007089971,
       "EBF site 37 (partition 1)":1,
       "EBF site 38 (partition 1)":1,
       "EBF site 39 (partition 1)":1,
       "EBF site 4 (partition 1)":0.2176248787384487,
       "EBF site 40 (partition 1)":1,
       "EBF site 41 (partition 1)":1,
       "EBF site 42 (partition 1)":1,
       "EBF site 43 (partition 1)":0.130636075257291,
       "EBF site 44 (partition 1)":0.2066987233183718,
       "EBF site 45 (partition 1)":1,
       "EBF site 46 (partition 1)":9.814005290053014,
       "EBF site 47 (partition 1)":1,
       "EBF site 48 (partition 1)":1,
       "EBF site 49 (partition 1)":0.6089930064421811,
       "EBF site 5 (partition 1)":0.7588061832071173,
       "EBF site 50 (partition 1)":0.7002923289325568,
       "EBF site 51 (partition 1)":1.025256875838546,
       "EBF site 52 (partition 1)":1,
       "EBF site 53 (partition 1)":1,
       "EBF site 54 (partition 1)":1,
       "EBF site 55 (partition 1)":1,
       "EBF site 56 (partition 1)":1,
       "EBF site 57 (partition 1)":1,
       "EBF site 58 (partition 1)":1,
       "EBF site 59 (partition 1)":1,
       "EBF site 6 (partition 1)":0.08287487950743631,
       "EBF site 60 (partition 1)":1,
       "EBF site 62 (partition 1)":1,
       "EBF site 63 (partition 1)":1,
       "EBF site 64 (partition 1)":1,
       "EBF site 65 (partition 1)":1,
       "EBF site 66 (partition 1)":1,
       "EBF site 67 (partition 1)":1,
       "EBF site 68 (partition 1)":1,
       "EBF site 69 (partition 1)":1,
       "EBF site 7 (partition 1)":0.06773990917678521,
       "EBF site 70 (partition 1)":1,
       "EBF site 71 (partition 1)":1,
       "EBF site 72 (partition 1)":5.70229429480574,
       "EBF site 73 (partition 1)":1,
       "EBF site 74 (partition 1)":1,
       "EBF site 78 (partition 1)":1,
       "EBF site 79 (partition 1)":1,
       "EBF site 8 (partition 1)":1.000000000000059,
       "EBF site 80 (partition 1)":1,
       "EBF site 9 (partition 1)":28.59375920516547,
       "Global MG94xREV":0.4560992221311038,
       "Nucleotide GTR":0.336782509435174,
       "original name":"C10.0_Homalonychus_theologus_sra_clean_trinity_Trinity_TRINITY_DN14282_c0_g1_i1"
      },
     "C10_0_Homalonychus_theologus_sra_clean_trinity_Trinity_TRINITY_DN856_c0_g1_i1":{
       "EBF site 1 (partition 1)":1,
       "EBF site 10 (partition 1)":1,
       "EBF site 11 (partition 1)":1.027336937277503,
       "EBF site 12 (partition 1)":1,
       "EBF site 13 (partition 1)":0.1540854488087429,
       "EBF site 14 (partition 1)":1,
       "EBF site 15 (partition 1)":0.9999999949752406,
       "EBF site 16 (partition 1)":1,
       "EBF site 17 (partition 1)":1,
       "EBF site 18 (partition 1)":1.000000000001467,
       "EBF site 19 (partition 1)":1,
       "EBF site 2 (partition 1)":0.06946809058272677,
       "EBF site 20 (partition 1)":1,
       "EBF site 21 (partition 1)":0.9999999999999974,
       "EBF site 22 (partition 1)":2.191503028635372,
       "EBF site 23 (partition 1)":1,
       "EBF site 24 (partition 1)":0.4018204181082872,
       "EBF site 25 (partition 1)":5.051097846117457,
       "EBF site 26 (partition 1)":1,
       "EBF site 27 (partition 1)":1,
       "EBF site 28 (partition 1)":0.2619233921853966,
       "EBF site 29 (partition 1)":3.558024971263049,
       "EBF site 3 (partition 1)":1,
       "EBF site 30 (partition 1)":1,
       "EBF site 31 (partition 1)":1,
       "EBF site 32 (partition 1)":1,
       "EBF site 33 (partition 1)":1,
       "EBF site 34 (partition 1)":30.31211396417388,
       "EBF site 35 (partition 1)":0.4567466991618337,
       "EBF site 36 (partition 1)":0.2469394105244024,
       "EBF site 37 (partition 1)":1,
       "EBF site 38 (partition 1)":1,
       "EBF site 39 (partition 1)":1,
       "EBF site 4 (partition 1)":0.2047488284355655,
       "EBF site 40 (partition 1)":1,
       "EBF site 41 (partition 1)":1,
       "EBF site 42 (partition 1)":1,
       "EBF site 43 (partition 1)":1.062149545249413,
       "EBF site 44 (partition 1)":0.3291405703132601,
       "EBF site 45 (partition 1)":1,
       "EBF site 46 (partition 1)":11.14749052213119,
       "EBF site 47 (partition 1)":15.46914288964651,
       "EBF site 48 (partition 1)":0.9408368905632447,
       "EBF site 49 (partition 1)":1,
       "EBF site 5 (partition 1)":1.090981756626647,
       "EBF site 50 (partition 1)":1,
       "EBF site 51 (partition 1)":1,
       "EBF site 52 (partition 1)":1,
       "EBF site 53 (partition 1)":1,
       "EBF site 54 (partition 1)":1,
       "EBF site 55 (partition 1)":1,
       "EBF site 56 (partition 1)":1,
       "EBF site 57 (partition 1)":1,
       "EBF site 58 (partition 1)":1,
       "EBF site 59 (partition 1)":1,
       "EBF site 6 (partition 1)":0.3602258112274222,
       "EBF site 60 (partition 1)":1,
       "EBF site 62 (partition 1)":1,
       "EBF site 63 (partition 1)":1,
       "EBF site 64 (partition 1)":1,
       "EBF site 65 (partition 1)":1,
       "EBF site 66 (partition 1)":1,
       "EBF site 67 (partition 1)":1,
       "EBF site 68 (partition 1)":1,
       "EBF site 69 (partition 1)":1,
       "EBF site 7 (partition 1)":0.2545463109057729,
       "EBF site 70 (partition 1)":0.08707179284379905,
       "EBF site 71 (partition 1)":1.807390640967129,
       "EBF site 72 (partition 1)":0.389000263190056,
       "EBF site 73 (partition 1)":1,
       "EBF site 74 (partition 1)":1,
       "EBF site 78 (partition 1)":1,
       "EBF site 79 (partition 1)":1,
       "EBF site 8 (partition 1)":0.9999999999999408,
       "EBF site 80 (partition 1)":1,
       "EBF site 9 (partition 1)":0.1387279315964351,
       "Global MG94xREV":0.2817488934480204,
       "Nucleotide GTR":0.1525949188955785,
       "original name":"C10.0_Homalonychus_theologus_sra_clean_trinity_Trinity_TRINITY_DN856_c0_g1_i1"
      },
     "C10_0_Isoctenus_aff_ordinario_female_G_IBSP_221742_clean_trinity_Trinity_TRINITY_DN19586_c0_g1_i2":{
       "EBF site 1 (partition 1)":1,
       "EBF site 10 (partition 1)":1,
       "EBF site 11 (partition 1)":1,
       "EBF site 12 (partition 1)":1,
       "EBF site 13 (partition 1)":1,
       "EBF site 14 (partition 1)":1,
       "EBF site 15 (partition 1)":0.9999999949752406,
       "EBF site 16 (partition 1)":1,
       "EBF site 17 (partition 1)":9.145369573003242,
       "EBF site 18 (partition 1)":0.8443626170711012,
       "EBF site 19 (partition 1)":1,
       "EBF site 2 (partition 1)":0.7264795423726971,
       "EBF site 20 (partition 1)":1,
       "EBF site 21 (partition 1)":1,
       "EBF site 22 (partition 1)":1,
       "EBF site 23 (partition 1)":0.9358780506644682,
       "EBF site 24 (partition 1)":0.9541364251678656,
       "EBF site 25 (partition 1)":0.9395642477320862,
       "EBF site 26 (partition 1)":1,
       "EBF site 27 (partition 1)":1,
       "EBF site 28 (partition 1)":0.919831600271492,
       "EBF site 29 (partition 1)":0.8569238195811809,
       "EBF site 3 (partition 1)":1,
       "EBF site 30 (partition 1)":1,
       "EBF site 31 (partition 1)":1,
       "EBF site 32 (partition 1)":1,
       "EBF site 33 (partition 1)":1,
       "EBF site 34 (partition 1)":0.8825236483564937,
       "EBF site 35 (partition 1)":0.9483517923166013,
       "EBF site 36 (partition 1)":0.8798816363164123,
       "EBF site 37 (partition 1)":1,
       "EBF site 38 (partition 1)":1,
       "EBF site 39 (partition 1)":1,
       "EBF site 4 (partition 1)":0.7916658532201648,
       "EBF site 40 (partition 1)":1,
       "EBF site 41 (partition 1)":1,
       "EBF site 42 (partition 1)":1,
       "EBF site 43 (partition 1)":0.8882461901494266,
       "EBF site 44 (partition 1)":0.9407901722289477,
       "EBF site 45 (partition 1)":1,
       "EBF site 46 (partition 1)":0.8754138093838509,
       "EBF site 47 (partition 1)":0.862987188463328,
       "EBF site 48 (partition 1)":0.6297157238058131,
       "EBF site 49 (partition 1)":0.8689207418484819,
       "EBF site 5 (partition 1)":0.804376388654508,
       "EBF site 50 (partition 1)":1,
       "EBF site 51 (partition 1)":1,
       "EBF site 52 (partition 1)":1,
       "EBF site 53 (partition 1)":1,
       "EBF site 54 (partition 1)":1,
       "EBF site 55 (partition 1)":1,
       "EBF site 56 (partition 1)":1,
       "EBF site 57 (partition 1)":1,
       "EBF site 58 (partition 1)":1,
       "EBF site 59 (partition 1)":1,
       "EBF site 6 (partition 1)":0.8654938671047993,
       "EBF site 60 (partition 1)":1,
       "EBF site 62 (partition 1)":1,
       "EBF site 63 (partition 1)":1,
       "EBF site 64 (partition 1)":1,
       "EBF site 65 (partition 1)":1,
       "EBF site 66 (partition 1)":1,
       "EBF site 67 (partition 1)":1,
       "EBF site 68 (partition 1)":1,
       "EBF site 69 (partition 1)":1,
       "EBF site 7 (partition 1)":0.7569863723081672,
       "EBF site 70 (partition 1)":1,
       "EBF site 71 (partition 1)":1,
       "EBF site 72 (partition 1)":1,
       "EBF site 73 (partition 1)":1,
       "EBF site 74 (partition 1)":1,
       "EBF site 78 (partition 1)":1,
       "EBF site 79 (partition 1)":1,
       "EBF site 8 (partition 1)":1,
       "EBF site 80 (partition 1)":1,
       "EBF site 9 (partition 1)":0.9322126935643251,
       "Global MG94xREV":0.01157627492094983,
       "Nucleotide GTR":0.01042637793046033,
       "original name":"C10.0_Isoctenus_aff_ordinario_female_G_IBSP_221742_clean_trinity_Trinity_TRINITY_DN19586_c0_g1_i2"
      },
     "C10_0_Isoctenus_aff_ordinario_female_G_IBSP_221742_clean_trinity_Trinity_TRINITY_DN2123_c0_g1_i1":{
       "EBF site 1 (partition 1)":1,
       "EBF site 10 (partition 1)":1,
       "EBF site 11 (partition 1)":1,
       "EBF site 12 (partition 1)":1,
       "EBF site 13 (partition 1)":1,
       "EBF site 14 (partition 1)":1,
       "EBF site 15 (partition 1)":0.9999999949752406,
       "EBF site 16 (partition 1)":1,
       "EBF site 17 (partition 1)":1,
       "EBF site 18 (partition 1)":1,
       "EBF site 19 (partition 1)":1,
       "EBF site 2 (partition 1)":1,
       "EBF site 20 (partition 1)":1,
       "EBF site 21 (partition 1)":1,
       "EBF site 22 (partition 1)":1,
       "EBF site 23 (partition 1)":1,
       "EBF site 24 (partition 1)":1,
       "EBF site 25 (partition 1)":1.00000000000043,
       "EBF site 26 (partition 1)":1,
       "EBF site 27 (partition 1)":1,
       "EBF site 28 (partition 1)":1,
       "EBF site 29 (partition 1)":1,
       "EBF site 3 (partition 1)":1,
       "EBF site 30 (partition 1)":1,
       "EBF site 31 (partition 1)":1,
       "EBF site 32 (partition 1)":1,
       "EBF site 33 (partition 1)":1,
       "EBF site 34 (partition 1)":1,
       "EBF site 35 (partition 1)":1,
       "EBF site 36 (partition 1)":1,
       "EBF site 37 (partition 1)":1,
       "EBF site 38 (partition 1)":1,
       "EBF site 39 (partition 1)":1,
       "EBF site 4 (partition 1)":1,
       "EBF site 40 (partition 1)":1,
       "EBF site 41 (partition 1)":1,
       "EBF site 42 (partition 1)":1,
       "EBF site 43 (partition 1)":1,
       "EBF site 44 (partition 1)":1,
       "EBF site 45 (partition 1)":1,
       "EBF site 46 (partition 1)":1,
       "EBF site 47 (partition 1)":1,
       "EBF site 48 (partition 1)":1,
       "EBF site 49 (partition 1)":1,
       "EBF site 5 (partition 1)":1,
       "EBF site 50 (partition 1)":1,
       "EBF site 51 (partition 1)":1,
       "EBF site 52 (partition 1)":1,
       "EBF site 53 (partition 1)":1,
       "EBF site 54 (partition 1)":1,
       "EBF site 55 (partition 1)":1,
       "EBF site 56 (partition 1)":1,
       "EBF site 57 (partition 1)":1,
       "EBF site 58 (partition 1)":1,
       "EBF site 59 (partition 1)":1,
       "EBF site 6 (partition 1)":1,
       "EBF site 60 (partition 1)":1,
       "EBF site 62 (partition 1)":1,
       "EBF site 63 (partition 1)":1,
       "EBF site 64 (partition 1)":1,
       "EBF site 65 (partition 1)":1,
       "EBF site 66 (partition 1)":1,
       "EBF site 67 (partition 1)":1,
       "EBF site 68 (partition 1)":1,
       "EBF site 69 (partition 1)":1,
       "EBF site 7 (partition 1)":1,
       "EBF site 70 (partition 1)":1,
       "EBF site 71 (partition 1)":1,
       "EBF site 72 (partition 1)":1,
       "EBF site 73 (partition 1)":1,
       "EBF site 74 (partition 1)":1,
       "EBF site 78 (partition 1)":1,
       "EBF site 79 (partition 1)":1,
       "EBF site 8 (partition 1)":1,
       "EBF site 80 (partition 1)":1,
       "EBF site 9 (partition 1)":1,
       "Global MG94xREV":0,
       "Nucleotide GTR":0.04173419321399946,
       "original name":"C10.0_Isoctenus_aff_ordinario_female_G_IBSP_221742_clean_trinity_Trinity_TRINITY_DN2123_c0_g1_i1"
      },
     "C10_0_Isoctenus_aff_ordinario_female_G_IBSP_221742_clean_trinity_Trinity_TRINITY_DN4696_c0_g1_i1":{
       "EBF site 1 (partition 1)":1,
       "EBF site 10 (partition 1)":1,
       "EBF site 11 (partition 1)":1,
       "EBF site 12 (partition 1)":1,
       "EBF site 13 (partition 1)":1,
       "EBF site 14 (partition 1)":1,
       "EBF site 15 (partition 1)":0.9999999949752406,
       "EBF site 16 (partition 1)":1,
       "EBF site 17 (partition 1)":0.6525314946472706,
       "EBF site 18 (partition 1)":6.092081857939919,
       "EBF site 19 (partition 1)":1,
       "EBF site 2 (partition 1)":0.6185326221854384,
       "EBF site 20 (partition 1)":1,
       "EBF site 21 (partition 1)":1,
       "EBF site 22 (partition 1)":1,
       "EBF site 23 (partition 1)":0.8243113420549076,
       "EBF site 24 (partition 1)":0.8827565729440413,
       "EBF site 25 (partition 1)":0.8335731429183034,
       "EBF site 26 (partition 1)":1,
       "EBF site 27 (partition 1)":1,
       "EBF site 28 (partition 1)":0.7880713716114148,
       "EBF site 29 (partition 1)":0.5977384267772036,
       "EBF site 3 (partition 1)":1,
       "EBF site 30 (partition 1)":1,
       "EBF site 31 (partition 1)":1,
       "EBF site 32 (partition 1)":1,
       "EBF site 33 (partition 1)":1,
       "EBF site 34 (partition 1)":0.5380881887355804,
       "EBF site 35 (partition 1)":0.9291800701702012,
       "EBF site 36 (partition 1)":0.6806088981212661,
       "EBF site 37 (partition 1)":1,
       "EBF site 38 (partition 1)":1,
       "EBF site 39 (partition 1)":1,
       "EBF site 4 (partition 1)":7.967109385841862,
       "EBF site 40 (partition 1)":1,
       "EBF site 41 (partition 1)":1,
       "EBF site 42 (partition 1)":1,
       "EBF site 43 (partition 1)":0.787555266628459,
       "EBF site 44 (partition 1)":0.8384345051343006,
       "EBF site 45 (partition 1)":1,
       "EBF site 46 (partition 1)":0.6859810606772849,
       "EBF site 47 (partition 1)":0.299835644488124,
       "EBF site 48 (partition 1)":0.3759627280648735,
       "EBF site 49 (partition 1)":0.6271220134207149,
       "EBF site 5 (partition 1)":0.3972948128741446,
       "EBF site 50 (partition 1)":0.6226195737476297,
       "EBF site 51 (partition 1)":0.8934156796279007,
       "EBF site 52 (partition 1)":0.2527061141404877,
       "EBF site 53 (partition 1)":0.829149093919181,
       "EBF site 54 (partition 1)":1,
       "EBF site 55 (partition 1)":1,
       "EBF site 56 (partition 1)":1,
       "EBF site 57 (partition 1)":1,
       "EBF site 58 (partition 1)":1,
       "EBF site 59 (partition 1)":1,
       "EBF site 6 (partition 1)":0.7972366443412177,
       "EBF site 60 (partition 1)":1,
       "EBF site 62 (partition 1)":1,
       "EBF site 63 (partition 1)":1,
       "EBF site 64 (partition 1)":1,
       "EBF site 65 (partition 1)":1,
       "EBF site 66 (partition 1)":1,
       "EBF site 67 (partition 1)":1,
       "EBF site 68 (partition 1)":1,
       "EBF site 69 (partition 1)":1,
       "EBF site 7 (partition 1)":0.3531010898339761,
       "EBF site 70 (partition 1)":1,
       "EBF site 71 (partition 1)":1,
       "EBF site 72 (partition 1)":1,
       "EBF site 73 (partition 1)":1,
       "EBF site 74 (partition 1)":1,
       "EBF site 78 (partition 1)":1,
       "EBF site 79 (partition 1)":1,
       "EBF site 8 (partition 1)":1,
       "EBF site 80 (partition 1)":1,
       "EBF site 9 (partition 1)":0.797231045467044,
       "Global MG94xREV":0.03420731617919195,
       "Nucleotide GTR":0.03506514749540839,
       "original name":"C10.0_Isoctenus_aff_ordinario_female_G_IBSP_221742_clean_trinity_Trinity_TRINITY_DN4696_c0_g1_i1"
      },
     "C10_0_Isoctenus_sp_female_F_IBSP_221743_clean_trinity_Trinity_TRINITY_DN22203_c0_g2_i1":{
       "EBF site 1 (partition 1)":1,
       "EBF site 10 (partition 1)":1,
       "EBF site 11 (partition 1)":1,
       "EBF site 12 (partition 1)":1,
       "EBF site 13 (partition 1)":1,
       "EBF site 14 (partition 1)":1,
       "EBF site 15 (partition 1)":0.9999999949752406,
       "EBF site 16 (partition 1)":1,
       "EBF site 17 (partition 1)":1.37756460767177,
       "EBF site 18 (partition 1)":0.9026795628500131,
       "EBF site 19 (partition 1)":1,
       "EBF site 2 (partition 1)":0.8241738130123941,
       "EBF site 20 (partition 1)":1,
       "EBF site 21 (partition 1)":1,
       "EBF site 22 (partition 1)":1,
       "EBF site 23 (partition 1)":0.9608801826238218,
       "EBF site 24 (partition 1)":0.9721019880672676,
       "EBF site 25 (partition 1)":0.9631682715404692,
       "EBF site 26 (partition 1)":1,
       "EBF site 27 (partition 1)":1,
       "EBF site 28 (partition 1)":0.9507117666011486,
       "EBF site 29 (partition 1)":0.9109161693911585,
       "EBF site 3 (partition 1)":1,
       "EBF site 30 (partition 1)":1,
       "EBF site 31 (partition 1)":1,
       "EBF site 32 (partition 1)":1,
       "EBF site 33 (partition 1)":1,
       "EBF site 34 (partition 1)":0.9272468408272112,
       "EBF site 35 (partition 1)":0.968609069353522,
       "EBF site 36 (partition 1)":0.9257919108068685,
       "EBF site 37 (partition 1)":1,
       "EBF site 38 (partition 1)":1,
       "EBF site 39 (partition 1)":1,
       "EBF site 4 (partition 1)":0.8677955600752214,
       "EBF site 40 (partition 1)":1,
       "EBF site 41 (partition 1)":1,
       "EBF site 42 (partition 1)":1,
       "EBF site 43 (partition 1)":0.9309340053481366,
       "EBF site 44 (partition 1)":0.963841422898271,
       "EBF site 45 (partition 1)":1,
       "EBF site 46 (partition 1)":0.922555882237883,
       "EBF site 47 (partition 1)":0.913982446618908,
       "EBF site 48 (partition 1)":0.7544257194571368,
       "EBF site 49 (partition 1)":0.9185882152390155,
       "EBF site 5 (partition 1)":0.8767077759180314,
       "EBF site 50 (partition 1)":1,
       "EBF site 51 (partition 1)":1,
       "EBF site 52 (partition 1)":1,
       "EBF site 53 (partition 1)":1,
       "EBF site 54 (partition 1)":1,
       "EBF site 55 (partition 1)":1,
       "EBF site 56 (partition 1)":1,
       "EBF site 57 (partition 1)":1,
       "EBF site 58 (partition 1)":1,
       "EBF site 59 (partition 1)":1,
       "EBF site 6 (partition 1)":0.9164890096660229,
       "EBF site 60 (partition 1)":1,
       "EBF site 62 (partition 1)":1,
       "EBF site 63 (partition 1)":1,
       "EBF site 64 (partition 1)":1,
       "EBF site 65 (partition 1)":1,
       "EBF site 66 (partition 1)":1,
       "EBF site 67 (partition 1)":1,
       "EBF site 68 (partition 1)":1,
       "EBF site 69 (partition 1)":1,
       "EBF site 7 (partition 1)":0.8435256054443446,
       "EBF site 70 (partition 1)":1,
       "EBF site 71 (partition 1)":1,
       "EBF site 72 (partition 1)":1,
       "EBF site 73 (partition 1)":1,
       "EBF site 74 (partition 1)":1,
       "EBF site 78 (partition 1)":1,
       "EBF site 79 (partition 1)":1,
       "EBF site 8 (partition 1)":1,
       "EBF site 80 (partition 1)":1,
       "EBF site 9 (partition 1)":0.9586506969087661,
       "Global MG94xREV":0.006952437338228695,
       "Nucleotide GTR":0.01007564676419551,
       "original name":"C10.0_Isoctenus_sp_female_F_IBSP_221743_clean_trinity_Trinity_TRINITY_DN22203_c0_g2_i1"
      },
     "C10_0_Isoctenus_sp_female_F_IBSP_221743_clean_trinity_Trinity_TRINITY_DN2662_c0_g1_i1":{
       "EBF site 1 (partition 1)":1,
       "EBF site 10 (partition 1)":1,
       "EBF site 11 (partition 1)":1,
       "EBF site 12 (partition 1)":1,
       "EBF site 13 (partition 1)":1,
       "EBF site 14 (partition 1)":1,
       "EBF site 15 (partition 1)":0.9999999949752406,
       "EBF site 16 (partition 1)":1,
       "EBF site 17 (partition 1)":0.4125573172815484,
       "EBF site 18 (partition 1)":5.946163933181387,
       "EBF site 19 (partition 1)":1,
       "EBF site 2 (partition 1)":9.214418481017775,
       "EBF site 20 (partition 1)":1,
       "EBF site 21 (partition 1)":0.9999999999999974,
       "EBF site 22 (partition 1)":1,
       "EBF site 23 (partition 1)":0.6627871142377217,
       "EBF site 24 (partition 1)":0.7528551230215719,
       "EBF site 25 (partition 1)":0.6817808370100417,
       "EBF site 26 (partition 1)":1,
       "EBF site 27 (partition 1)":1,
       "EBF site 28 (partition 1)":0.6180753867426497,
       "EBF site 29 (partition 1)":0.5491072780255036,
       "EBF site 3 (partition 1)":1,
       "EBF site 30 (partition 1)":1,
       "EBF site 31 (partition 1)":1,
       "EBF site 32 (partition 1)":1,
       "EBF site 33 (partition 1)":1,
       "EBF site 34 (partition 1)":4.674463060593374,
       "EBF site 35 (partition 1)":2.802792122205317,
       "EBF site 36 (partition 1)":0.4635109749318049,
       "EBF site 37 (partition 1)":1,
       "EBF site 38 (partition 1)":1,
       "EBF site 39 (partition 1)":1,
       "EBF site 4 (partition 1)":2.056197493812055,
       "EBF site 40 (partition 1)":1,
       "EBF site 41 (partition 1)":1,
       "EBF site 42 (partition 1)":1,
       "EBF site 43 (partition 1)":0.6153085657911261,
       "EBF site 44 (partition 1)":0.6951302182957977,
       "EBF site 45 (partition 1)":1,
       "EBF site 46 (partition 1)":0.4697855418419887,
       "EBF site 47 (partition 1)":0.1067228496626259,
       "EBF site 48 (partition 1)":0.1796543327607748,
       "EBF site 49 (partition 1)":0.3779593556492549,
       "EBF site 5 (partition 1)":2.738976465548554,
       "EBF site 50 (partition 1)":0.4048935737342683,
       "EBF site 51 (partition 1)":0.7906515583910334,
       "EBF site 52 (partition 1)":1.163163428456772,
       "EBF site 53 (partition 1)":0.6801214409095107,
       "EBF site 54 (partition 1)":1,
       "EBF site 55 (partition 1)":1,
       "EBF site 56 (partition 1)":1,
       "EBF site 57 (partition 1)":1,
       "EBF site 58 (partition 1)":1,
       "EBF site 59 (partition 1)":1,
       "EBF site 6 (partition 1)":0.626767962423207,
       "EBF site 60 (partition 1)":1,
       "EBF site 62 (partition 1)":1,
       "EBF site 63 (partition 1)":1,
       "EBF site 64 (partition 1)":1,
       "EBF site 65 (partition 1)":1,
       "EBF site 66 (partition 1)":1,
       "EBF site 67 (partition 1)":1,
       "EBF site 68 (partition 1)":1,
       "EBF site 69 (partition 1)":1,
       "EBF site 7 (partition 1)":3.049960173444768,
       "EBF site 70 (partition 1)":1,
       "EBF site 71 (partition 1)":1,
       "EBF site 72 (partition 1)":1,
       "EBF site 73 (partition 1)":1,
       "EBF site 74 (partition 1)":1,
       "EBF site 78 (partition 1)":1,
       "EBF site 79 (partition 1)":1,
       "EBF site 8 (partition 1)":1,
       "EBF site 80 (partition 1)":1,
       "EBF site 9 (partition 1)":0.6627471444566235,
       "Global MG94xREV":0.07356084285647646,
       "Nucleotide GTR":0.07510362195929406,
       "original name":"C10.0_Isoctenus_sp_female_F_IBSP_221743_clean_trinity_Trinity_TRINITY_DN2662_c0_g1_i1"
      },
     "C10_0_Isoctenus_sp_female_F_IBSP_221743_clean_trinity_Trinity_TRINITY_DN39_c0_g1_i4":{
       "EBF site 1 (partition 1)":1,
       "EBF site 10 (partition 1)":1,
       "EBF site 11 (partition 1)":1,
       "EBF site 12 (partition 1)":1,
       "EBF site 13 (partition 1)":1,
       "EBF site 14 (partition 1)":1,
       "EBF site 15 (partition 1)":0.9999999949752406,
       "EBF site 16 (partition 1)":1,
       "EBF site 17 (partition 1)":2.603005956779703,
       "EBF site 18 (partition 1)":0.3956931354122236,
       "EBF site 19 (partition 1)":1,
       "EBF site 2 (partition 1)":0.1028950497838684,
       "EBF site 20 (partition 1)":1,
       "EBF site 21 (partition 1)":1,
       "EBF site 22 (partition 1)":1,
       "EBF site 23 (partition 1)":7.08273991173705,
       "EBF site 24 (partition 1)":0.4095011021323312,
       "EBF site 25 (partition 1)":0.3411583831616179,
       "EBF site 26 (partition 1)":1,
       "EBF site 27 (partition 1)":1,
       "EBF site 28 (partition 1)":0.2564220877360901,
       "EBF site 29 (partition 1)":0.2006887162921834,
       "EBF site 3 (partition 1)":1,
       "EBF site 30 (partition 1)":1,
       "EBF site 31 (partition 1)":1,
       "EBF site 32 (partition 1)":1,
       "EBF site 33 (partition 1)":1,
       "EBF site 34 (partition 1)":0.1159447395387369,
       "EBF site 35 (partition 1)":0.4219426284734032,
       "EBF site 36 (partition 1)":0.1423373365335742,
       "EBF site 37 (partition 1)":0.9999999999999954,
       "EBF site 38 (partition 1)":1.000000000000067,
       "EBF site 39 (partition 1)":1,
       "EBF site 4 (partition 1)":0.1268564875455387,
       "EBF site 40 (partition 1)":1,
       "EBF site 41 (partition 1)":1,
       "EBF site 42 (partition 1)":1,
       "EBF site 43 (partition 1)":0.1470138588901844,
       "EBF site 44 (partition 1)":0.3107894545111249,
       "EBF site 45 (partition 1)":1,
       "EBF site 46 (partition 1)":1.540537960234992,
       "EBF site 47 (partition 1)":0.09017327293092853,
       "EBF site 48 (partition 1)":14.16944551107369,
       "EBF site 49 (partition 1)":0.0827271259359961,
       "EBF site 5 (partition 1)":0.05956282223059105,
       "EBF site 50 (partition 1)":1,
       "EBF site 51 (partition 1)":1,
       "EBF site 52 (partition 1)":1,
       "EBF site 53 (partition 1)":1,
       "EBF site 54 (partition 1)":1,
       "EBF site 55 (partition 1)":1,
       "EBF site 56 (partition 1)":1,
       "EBF site 57 (partition 1)":1,
       "EBF site 58 (partition 1)":1,
       "EBF site 59 (partition 1)":1,
       "EBF site 6 (partition 1)":0.09358104677316333,
       "EBF site 60 (partition 1)":1,
       "EBF site 62 (partition 1)":1,
       "EBF site 63 (partition 1)":1,
       "EBF site 64 (partition 1)":1,
       "EBF site 65 (partition 1)":1,
       "EBF site 66 (partition 1)":1,
       "EBF site 67 (partition 1)":1,
       "EBF site 68 (partition 1)":1,
       "EBF site 69 (partition 1)":1,
       "EBF site 7 (partition 1)":0.06774807065646671,
       "EBF site 70 (partition 1)":1,
       "EBF site 71 (partition 1)":1,
       "EBF site 72 (partition 1)":1,
       "EBF site 73 (partition 1)":1,
       "EBF site 74 (partition 1)":1,
       "EBF site 78 (partition 1)":1,
       "EBF site 79 (partition 1)":1,
       "EBF site 8 (partition 1)":0.9999999999999408,
       "EBF site 80 (partition 1)":1,
       "EBF site 9 (partition 1)":4.219268791909264,
       "Global MG94xREV":0.2989286831432598,
       "Nucleotide GTR":0.2472509498662048,
       "original name":"C10.0_Isoctenus_sp_female_F_IBSP_221743_clean_trinity_Trinity_TRINITY_DN39_c0_g1_i4"
      },
     "C10_0_Leptoctenus_byrrhus_female_tjc00136_clean_trinity_Trinity_TRINITY_DN258_c0_g2_i1":{
       "EBF site 1 (partition 1)":1,
       "EBF site 10 (partition 1)":1,
       "EBF site 11 (partition 1)":1,
       "EBF site 12 (partition 1)":1,
       "EBF site 13 (partition 1)":1.021767183094596,
       "EBF site 14 (partition 1)":1,
       "EBF site 15 (partition 1)":0.9999999949752406,
       "EBF site 16 (partition 1)":1,
       "EBF site 17 (partition 1)":1,
       "EBF site 18 (partition 1)":5.696342514196079,
       "EBF site 19 (partition 1)":1,
       "EBF site 2 (partition 1)":0.2506948261444529,
       "EBF site 20 (partition 1)":1,
       "EBF site 21 (partition 1)":1,
       "EBF site 22 (partition 1)":1,
       "EBF site 23 (partition 1)":1,
       "EBF site 24 (partition 1)":1,
       "EBF site 25 (partition 1)":43.53515199128127,
       "EBF site 26 (partition 1)":1,
       "EBF site 27 (partition 1)":1,
       "EBF site 28 (partition 1)":0.5472796003530664,
       "EBF site 29 (partition 1)":0.4092230162221315,
       "EBF site 3 (partition 1)":1,
       "EBF site 30 (partition 1)":1,
       "EBF site 31 (partition 1)":1,
       "EBF site 32 (partition 1)":1,
       "EBF site 33 (partition 1)":1,
       "EBF site 34 (partition 1)":0.3332745387812558,
       "EBF site 35 (partition 1)":0.7284568508906684,
       "EBF site 36 (partition 1)":0.4123970073896744,
       "EBF site 37 (partition 1)":1,
       "EBF site 38 (partition 1)":1,
       "EBF site 39 (partition 1)":1,
       "EBF site 4 (partition 1)":0.3231730476628455,
       "EBF site 40 (partition 1)":1,
       "EBF site 41 (partition 1)":1,
       "EBF site 42 (partition 1)":1,
       "EBF site 43 (partition 1)":0.42123156513724,
       "EBF site 44 (partition 1)":0.6306671602519036,
       "EBF site 45 (partition 1)":1,
       "EBF site 46 (partition 1)":2.477289046376658,
       "EBF site 47 (partition 1)":0.3660643033643506,
       "EBF site 48 (partition 1)":1.471955363582198,
       "EBF site 49 (partition 1)":0.3310676180905031,
       "EBF site 5 (partition 1)":0.2045877917928487,
       "EBF site 50 (partition 1)":1,
       "EBF site 51 (partition 1)":1,
       "EBF site 52 (partition 1)":1,
       "EBF site 53 (partition 1)":1,
       "EBF site 54 (partition 1)":1,
       "EBF site 55 (partition 1)":1,
       "EBF site 56 (partition 1)":1,
       "EBF site 57 (partition 1)":1,
       "EBF site 58 (partition 1)":1,
       "EBF site 59 (partition 1)":1,
       "EBF site 6 (partition 1)":0.3443575559221089,
       "EBF site 60 (partition 1)":1,
       "EBF site 62 (partition 1)":1,
       "EBF site 63 (partition 1)":1,
       "EBF site 64 (partition 1)":1,
       "EBF site 65 (partition 1)":1,
       "EBF site 66 (partition 1)":1,
       "EBF site 67 (partition 1)":1,
       "EBF site 68 (partition 1)":1,
       "EBF site 69 (partition 1)":1,
       "EBF site 7 (partition 1)":0.1221297212055965,
       "EBF site 70 (partition 1)":1,
       "EBF site 71 (partition 1)":1,
       "EBF site 72 (partition 1)":1,
       "EBF site 73 (partition 1)":1,
       "EBF site 74 (partition 1)":1,
       "EBF site 78 (partition 1)":1,
       "EBF site 79 (partition 1)":1,
       "EBF site 8 (partition 1)":1,
       "EBF site 80 (partition 1)":1,
       "EBF site 9 (partition 1)":2.932649738651881,
       "Global MG94xREV":0.09535187931881944,
       "Nucleotide GTR":0.08906818323764172,
       "original name":"C10.0_Leptoctenus_byrrhus_female_tjc00136_clean_trinity_Trinity_TRINITY_DN258_c0_g2_i1"
      },
     "C10_0_Leptoctenus_byrrhus_female_tjc00136_clean_trinity_Trinity_TRINITY_DN451_c1_g2_i2":{
       "EBF site 1 (partition 1)":1,
       "EBF site 10 (partition 1)":1,
       "EBF site 11 (partition 1)":1,
       "EBF site 12 (partition 1)":1,
       "EBF site 13 (partition 1)":1.019088793665095,
       "EBF site 14 (partition 1)":1,
       "EBF site 15 (partition 1)":0.9999999949752406,
       "EBF site 16 (partition 1)":1,
       "EBF site 17 (partition 1)":1610.53847480799,
       "EBF site 18 (partition 1)":14.27935222317689,
       "EBF site 19 (partition 1)":1,
       "EBF site 2 (partition 1)":0.3087334549734944,
       "EBF site 20 (partition 1)":1,
       "EBF site 21 (partition 1)":0.9999999999999974,
       "EBF site 22 (partition 1)":1,
       "EBF site 23 (partition 1)":1,
       "EBF site 24 (partition 1)":1,
       "EBF site 25 (partition 1)":1.00000000000043,
       "EBF site 26 (partition 1)":1,
       "EBF site 27 (partition 1)":1,
       "EBF site 28 (partition 1)":0.6105297526171315,
       "EBF site 29 (partition 1)":0.4789050673766753,
       "EBF site 3 (partition 1)":1,
       "EBF site 30 (partition 1)":0.9999999999999742,
       "EBF site 31 (partition 1)":1,
       "EBF site 32 (partition 1)":1,
       "EBF site 33 (partition 1)":1,
       "EBF site 34 (partition 1)":1,
       "EBF site 35 (partition 1)":1,
       "EBF site 36 (partition 1)":1,
       "EBF site 37 (partition 1)":1,
       "EBF site 38 (partition 1)":0.2875904278243327,
       "EBF site 39 (partition 1)":1,
       "EBF site 4 (partition 1)":0.2424098932784818,
       "EBF site 40 (partition 1)":1,
       "EBF site 41 (partition 1)":1,
       "EBF site 42 (partition 1)":1,
       "EBF site 43 (partition 1)":0.491977891472557,
       "EBF site 44 (partition 1)":0.6893972753639399,
       "EBF site 45 (partition 1)":1,
       "EBF site 46 (partition 1)":0.4616757768744078,
       "EBF site 47 (partition 1)":0.440701517430524,
       "EBF site 48 (partition 1)":3.762838964417108,
       "EBF site 49 (partition 1)":0.4888405192916639,
       "EBF site 5 (partition 1)":0.278271792310161,
       "EBF site 50 (partition 1)":1,
       "EBF site 51 (partition 1)":1,
       "EBF site 52 (partition 1)":1,
       "EBF site 53 (partition 1)":1,
       "EBF site 54 (partition 1)":1,
       "EBF site 55 (partition 1)":1,
       "EBF site 56 (partition 1)":1,
       "EBF site 57 (partition 1)":1,
       "EBF site 58 (partition 1)":1,
       "EBF site 59 (partition 1)":1,
       "EBF site 6 (partition 1)":0.4193944583493822,
       "EBF site 60 (partition 1)":1,
       "EBF site 62 (partition 1)":1,
       "EBF site 63 (partition 1)":1,
       "EBF site 64 (partition 1)":1,
       "EBF site 65 (partition 1)":1,
       "EBF site 66 (partition 1)":1,
       "EBF site 67 (partition 1)":1,
       "EBF site 68 (partition 1)":1,
       "EBF site 69 (partition 1)":1,
       "EBF site 7 (partition 1)":0.152212350765804,
       "EBF site 70 (partition 1)":1,
       "EBF site 71 (partition 1)":1,
       "EBF site 72 (partition 1)":1,
       "EBF site 73 (partition 1)":1,
       "EBF site 74 (partition 1)":1,
       "EBF site 78 (partition 1)":1,
       "EBF site 79 (partition 1)":1,
       "EBF site 8 (partition 1)":1,
       "EBF site 80 (partition 1)":1,
       "EBF site 9 (partition 1)":0.5491421663333348,
       "Global MG94xREV":0.07537962823071588,
       "Nucleotide GTR":0.07649186040330853,
       "original name":"C10.0_Leptoctenus_byrrhus_female_tjc00136_clean_trinity_Trinity_TRINITY_DN451_c1_g2_i2"
      },
     "C10_0_Leptoctenus_byrrhus_male_tjc00213_clean_trinity_Trinity_TRINITY_DN13_c0_g1_i1":{
       "EBF site 1 (partition 1)":1,
       "EBF site 10 (partition 1)":1,
       "EBF site 11 (partition 1)":1,
       "EBF site 12 (partition 1)":1,
       "EBF site 13 (partition 1)":1,
       "EBF site 14 (partition 1)":1,
       "EBF site 15 (partition 1)":0.9999999949752406,
       "EBF site 16 (partition 1)":1,
       "EBF site 17 (partition 1)":0.4914115055273496,
       "EBF site 18 (partition 1)":0.4256905003543047,
       "EBF site 19 (partition 1)":1,
       "EBF site 2 (partition 1)":0.4352587566712743,
       "EBF site 20 (partition 1)":1,
       "EBF site 21 (partition 1)":1,
       "EBF site 22 (partition 1)":1,
       "EBF site 23 (partition 1)":0.7658913013716629,
       "EBF site 24 (partition 1)":0.8061685713689246,
       "EBF site 25 (partition 1)":0.748819597840687,
       "EBF site 26 (partition 1)":1,
       "EBF site 27 (partition 1)":1,
       "EBF site 28 (partition 1)":0.5763285398881999,
       "EBF site 29 (partition 1)":0.5095523874003914,
       "EBF site 3 (partition 1)":1,
       "EBF site 30 (partition 1)":1,
       "EBF site 31 (partition 1)":1,
       "EBF site 32 (partition 1)":0.5849885516339359,
       "EBF site 33 (partition 1)":0.5280797505816092,
       "EBF site 34 (partition 1)":1,
       "EBF site 35 (partition 1)":1,
       "EBF site 36 (partition 1)":1,
       "EBF site 37 (partition 1)":1,
       "EBF site 38 (partition 1)":1,
       "EBF site 39 (partition 1)":1,
       "EBF site 4 (partition 1)":0.6094031545181029,
       "EBF site 40 (partition 1)":1,
       "EBF site 41 (partition 1)":1,
       "EBF site 42 (partition 1)":1,
       "EBF site 43 (partition 1)":0.5445082605162442,
       "EBF site 44 (partition 1)":0.7426441590094988,
       "EBF site 45 (partition 1)":1,
       "EBF site 46 (partition 1)":4.27468341414065,
       "EBF site 47 (partition 1)":1,
       "EBF site 48 (partition 1)":1,
       "EBF site 49 (partition 1)":1,
       "EBF site 5 (partition 1)":0.4161493395940877,
       "EBF site 50 (partition 1)":1,
       "EBF site 51 (partition 1)":1,
       "EBF site 52 (partition 1)":1,
       "EBF site 53 (partition 1)":1,
       "EBF site 54 (partition 1)":1,
       "EBF site 55 (partition 1)":1,
       "EBF site 56 (partition 1)":1,
       "EBF site 57 (partition 1)":1,
       "EBF site 58 (partition 1)":1,
       "EBF site 59 (partition 1)":1,
       "EBF site 6 (partition 1)":0.5533267124223871,
       "EBF site 60 (partition 1)":1,
       "EBF site 62 (partition 1)":1,
       "EBF site 63 (partition 1)":1,
       "EBF site 64 (partition 1)":1,
       "EBF site 65 (partition 1)":1,
       "EBF site 66 (partition 1)":1,
       "EBF site 67 (partition 1)":1,
       "EBF site 68 (partition 1)":1,
       "EBF site 69 (partition 1)":1,
       "EBF site 7 (partition 1)":0.2772075590758789,
       "EBF site 70 (partition 1)":1,
       "EBF site 71 (partition 1)":73.20614833466848,
       "EBF site 72 (partition 1)":0.7825761837640715,
       "EBF site 73 (partition 1)":1,
       "EBF site 74 (partition 1)":1,
       "EBF site 78 (partition 1)":1,
       "EBF site 79 (partition 1)":1,
       "EBF site 8 (partition 1)":0.9999999999999408,
       "EBF site 80 (partition 1)":1,
       "EBF site 9 (partition 1)":0.6438233388014958,
       "Global MG94xREV":0.05497442031250258,
       "Nucleotide GTR":0.05779633050240272,
       "original name":"C10.0_Leptoctenus_byrrhus_male_tjc00213_clean_trinity_Trinity_TRINITY_DN13_c0_g1_i1"
      },
     "C10_0_Leptoctenus_byrrhus_male_tjc00222_clean_trinity_Trinity_TRINITY_DN196_c0_g2_i1":{
       "EBF site 1 (partition 1)":1,
       "EBF site 10 (partition 1)":1,
       "EBF site 11 (partition 1)":1,
       "EBF site 12 (partition 1)":1,
       "EBF site 13 (partition 1)":1,
       "EBF site 14 (partition 1)":1,
       "EBF site 15 (partition 1)":0.9999999949752406,
       "EBF site 16 (partition 1)":1,
       "EBF site 17 (partition 1)":1,
       "EBF site 18 (partition 1)":1.000000000001467,
       "EBF site 19 (partition 1)":1,
       "EBF site 2 (partition 1)":1,
       "EBF site 20 (partition 1)":1,
       "EBF site 21 (partition 1)":1,
       "EBF site 22 (partition 1)":1,
       "EBF site 23 (partition 1)":1,
       "EBF site 24 (partition 1)":1,
       "EBF site 25 (partition 1)":1.00000000000043,
       "EBF site 26 (partition 1)":1,
       "EBF site 27 (partition 1)":1,
       "EBF site 28 (partition 1)":1,
       "EBF site 29 (partition 1)":1,
       "EBF site 3 (partition 1)":1,
       "EBF site 30 (partition 1)":1,
       "EBF site 31 (partition 1)":1,
       "EBF site 32 (partition 1)":1,
       "EBF site 33 (partition 1)":1,
       "EBF site 34 (partition 1)":1,
       "EBF site 35 (partition 1)":1,
       "EBF site 36 (partition 1)":1,
       "EBF site 37 (partition 1)":1,
       "EBF site 38 (partition 1)":1,
       "EBF site 39 (partition 1)":1,
       "EBF site 4 (partition 1)":1,
       "EBF site 40 (partition 1)":1,
       "EBF site 41 (partition 1)":1,
       "EBF site 42 (partition 1)":1,
       "EBF site 43 (partition 1)":1,
       "EBF site 44 (partition 1)":1,
       "EBF site 45 (partition 1)":1,
       "EBF site 46 (partition 1)":1,
       "EBF site 47 (partition 1)":1,
       "EBF site 48 (partition 1)":1,
       "EBF site 49 (partition 1)":1,
       "EBF site 5 (partition 1)":1,
       "EBF site 50 (partition 1)":1,
       "EBF site 51 (partition 1)":1,
       "EBF site 52 (partition 1)":1,
       "EBF site 53 (partition 1)":1,
       "EBF site 54 (partition 1)":1,
       "EBF site 55 (partition 1)":1,
       "EBF site 56 (partition 1)":1,
       "EBF site 57 (partition 1)":1,
       "EBF site 58 (partition 1)":1,
       "EBF site 59 (partition 1)":1,
       "EBF site 6 (partition 1)":1,
       "EBF site 60 (partition 1)":1,
       "EBF site 62 (partition 1)":1,
       "EBF site 63 (partition 1)":1,
       "EBF site 64 (partition 1)":1,
       "EBF site 65 (partition 1)":1,
       "EBF site 66 (partition 1)":1,
       "EBF site 67 (partition 1)":1,
       "EBF site 68 (partition 1)":1,
       "EBF site 69 (partition 1)":1,
       "EBF site 7 (partition 1)":1,
       "EBF site 70 (partition 1)":1,
       "EBF site 71 (partition 1)":1,
       "EBF site 72 (partition 1)":1,
       "EBF site 73 (partition 1)":1,
       "EBF site 74 (partition 1)":1,
       "EBF site 78 (partition 1)":1,
       "EBF site 79 (partition 1)":1,
       "EBF site 8 (partition 1)":1,
       "EBF site 80 (partition 1)":1,
       "EBF site 9 (partition 1)":1,
       "Global MG94xREV":0,
       "Nucleotide GTR":0,
       "original name":"C10.0_Leptoctenus_byrrhus_male_tjc00222_clean_trinity_Trinity_TRINITY_DN196_c0_g2_i1"
      },
     "C10_0_Odo_patricius_sra_clean_trinity_Trinity_TRINITY_DN30966_c0_g1_i1":{
       "EBF site 1 (partition 1)":1,
       "EBF site 10 (partition 1)":1,
       "EBF site 11 (partition 1)":1,
       "EBF site 12 (partition 1)":1,
       "EBF site 13 (partition 1)":1,
       "EBF site 14 (partition 1)":1,
       "EBF site 15 (partition 1)":0.9999999949752406,
       "EBF site 16 (partition 1)":1,
       "EBF site 17 (partition 1)":0.7348797958188714,
       "EBF site 18 (partition 1)":0.6789060839506049,
       "EBF site 19 (partition 1)":1,
       "EBF site 2 (partition 1)":0.5604963770430444,
       "EBF site 20 (partition 1)":1,
       "EBF site 21 (partition 1)":1,
       "EBF site 22 (partition 1)":1,
       "EBF site 23 (partition 1)":6.551775406592047,
       "EBF site 24 (partition 1)":0.2872705314999343,
       "EBF site 25 (partition 1)":0.1704672929959325,
       "EBF site 26 (partition 1)":1,
       "EBF site 27 (partition 1)":1,
       "EBF site 28 (partition 1)":2.85493869406569,
       "EBF site 29 (partition 1)":0.079644307976406,
       "EBF site 3 (partition 1)":1,
       "EBF site 30 (partition 1)":0.9999999999999742,
       "EBF site 31 (partition 1)":1,
       "EBF site 32 (partition 1)":1,
       "EBF site 33 (partition 1)":1,
       "EBF site 34 (partition 1)":1,
       "EBF site 35 (partition 1)":1,
       "EBF site 36 (partition 1)":1,
       "EBF site 37 (partition 1)":1,
       "EBF site 38 (partition 1)":0.01944338771509664,
       "EBF site 39 (partition 1)":0.06995243259287463,
       "EBF site 4 (partition 1)":0.952077546096022,
       "EBF site 40 (partition 1)":1,
       "EBF site 41 (partition 1)":1,
       "EBF site 42 (partition 1)":1,
       "EBF site 43 (partition 1)":0.3632407029630884,
       "EBF site 44 (partition 1)":0.2284454230005822,
       "EBF site 45 (partition 1)":1,
       "EBF site 46 (partition 1)":1,
       "EBF site 47 (partition 1)":1,
       "EBF site 48 (partition 1)":1,
       "EBF site 49 (partition 1)":1,
       "EBF site 5 (partition 1)":0.02146541104856008,
       "EBF site 50 (partition 1)":1,
       "EBF site 51 (partition 1)":1.144435442578657,
       "EBF site 52 (partition 1)":2.289152436041334,
       "EBF site 53 (partition 1)":0.6530389520392672,
       "EBF site 54 (partition 1)":1,
       "EBF site 55 (partition 1)":1,
       "EBF site 56 (partition 1)":1,
       "EBF site 57 (partition 1)":1,
       "EBF site 58 (partition 1)":1,
       "EBF site 59 (partition 1)":1,
       "EBF site 6 (partition 1)":0.211541726027481,
       "EBF site 60 (partition 1)":1,
       "EBF site 62 (partition 1)":1,
       "EBF site 63 (partition 1)":1,
       "EBF site 64 (partition 1)":1,
       "EBF site 65 (partition 1)":1,
       "EBF site 66 (partition 1)":1,
       "EBF site 67 (partition 1)":1,
       "EBF site 68 (partition 1)":1,
       "EBF site 69 (partition 1)":0.1043783543065391,
       "EBF site 7 (partition 1)":4.158751119710534,
       "EBF site 70 (partition 1)":1.569767372110159,
       "EBF site 71 (partition 1)":0.8384212335007184,
       "EBF site 72 (partition 1)":3.749297899545414,
       "EBF site 73 (partition 1)":1,
       "EBF site 74 (partition 1)":1,
       "EBF site 78 (partition 1)":1,
       "EBF site 79 (partition 1)":1,
       "EBF site 8 (partition 1)":1,
       "EBF site 80 (partition 1)":1,
       "EBF site 9 (partition 1)":22.8287564928162,
       "Global MG94xREV":0.4377860104973822,
       "Nucleotide GTR":0.2880383852470884,
       "original name":"C10.0_Odo_patricius_sra_clean_trinity_Trinity_TRINITY_DN30966_c0_g1_i1"
      },
     "C10_0_Odo_patricius_sra_clean_trinity_Trinity_TRINITY_DN82012_c0_g1_i1":{
       "EBF site 1 (partition 1)":1,
       "EBF site 10 (partition 1)":1,
       "EBF site 11 (partition 1)":1,
       "EBF site 12 (partition 1)":1,
       "EBF site 13 (partition 1)":1,
       "EBF site 14 (partition 1)":1,
       "EBF site 15 (partition 1)":0.9999999949752406,
       "EBF site 16 (partition 1)":1,
       "EBF site 17 (partition 1)":1,
       "EBF site 18 (partition 1)":1.000000000001467,
       "EBF site 19 (partition 1)":1,
       "EBF site 2 (partition 1)":1,
       "EBF site 20 (partition 1)":1,
       "EBF site 21 (partition 1)":1,
       "EBF site 22 (partition 1)":1,
       "EBF site 23 (partition 1)":1,
       "EBF site 24 (partition 1)":1,
       "EBF site 25 (partition 1)":1.00000000000043,
       "EBF site 26 (partition 1)":1,
       "EBF site 27 (partition 1)":1,
       "EBF site 28 (partition 1)":1,
       "EBF site 29 (partition 1)":1,
       "EBF site 3 (partition 1)":1,
       "EBF site 30 (partition 1)":1,
       "EBF site 31 (partition 1)":1,
       "EBF site 32 (partition 1)":1,
       "EBF site 33 (partition 1)":1,
       "EBF site 34 (partition 1)":1,
       "EBF site 35 (partition 1)":1,
       "EBF site 36 (partition 1)":1,
       "EBF site 37 (partition 1)":1,
       "EBF site 38 (partition 1)":1,
       "EBF site 39 (partition 1)":1,
       "EBF site 4 (partition 1)":1,
       "EBF site 40 (partition 1)":1,
       "EBF site 41 (partition 1)":1,
       "EBF site 42 (partition 1)":1,
       "EBF site 43 (partition 1)":1,
       "EBF site 44 (partition 1)":1,
       "EBF site 45 (partition 1)":1,
       "EBF site 46 (partition 1)":1,
       "EBF site 47 (partition 1)":1,
       "EBF site 48 (partition 1)":1,
       "EBF site 49 (partition 1)":1,
       "EBF site 5 (partition 1)":1,
       "EBF site 50 (partition 1)":1,
       "EBF site 51 (partition 1)":1,
       "EBF site 52 (partition 1)":1,
       "EBF site 53 (partition 1)":1,
       "EBF site 54 (partition 1)":1,
       "EBF site 55 (partition 1)":1,
       "EBF site 56 (partition 1)":1,
       "EBF site 57 (partition 1)":1,
       "EBF site 58 (partition 1)":1,
       "EBF site 59 (partition 1)":1,
       "EBF site 6 (partition 1)":1,
       "EBF site 60 (partition 1)":1,
       "EBF site 62 (partition 1)":1,
       "EBF site 63 (partition 1)":1,
       "EBF site 64 (partition 1)":1,
       "EBF site 65 (partition 1)":1,
       "EBF site 66 (partition 1)":1,
       "EBF site 67 (partition 1)":1,
       "EBF site 68 (partition 1)":1,
       "EBF site 69 (partition 1)":1,
       "EBF site 7 (partition 1)":1,
       "EBF site 70 (partition 1)":1,
       "EBF site 71 (partition 1)":1,
       "EBF site 72 (partition 1)":1,
       "EBF site 73 (partition 1)":1,
       "EBF site 74 (partition 1)":1,
       "EBF site 78 (partition 1)":1,
       "EBF site 79 (partition 1)":1,
       "EBF site 8 (partition 1)":1,
       "EBF site 80 (partition 1)":1,
       "EBF site 9 (partition 1)":1,
       "Global MG94xREV":0,
       "Nucleotide GTR":0.01566042296100998,
       "original name":"C10.0_Odo_patricius_sra_clean_trinity_Trinity_TRINITY_DN82012_c0_g1_i1"
      },
     "C10_0_Oxyopes_sp_sra_clean_trinity_Trinity_TRINITY_DN5872_c4_g1_i1":{
       "EBF site 1 (partition 1)":1,
       "EBF site 10 (partition 1)":1,
       "EBF site 11 (partition 1)":1,
       "EBF site 12 (partition 1)":1,
       "EBF site 13 (partition 1)":1,
       "EBF site 14 (partition 1)":1,
       "EBF site 15 (partition 1)":0.9999999949752406,
       "EBF site 16 (partition 1)":1,
       "EBF site 17 (partition 1)":0.4109558479696758,
       "EBF site 18 (partition 1)":0.3111047109218596,
       "EBF site 19 (partition 1)":1,
       "EBF site 2 (partition 1)":0.1792412821525093,
       "EBF site 20 (partition 1)":1,
       "EBF site 21 (partition 1)":1,
       "EBF site 22 (partition 1)":1,
       "EBF site 23 (partition 1)":0.5505076246748098,
       "EBF site 24 (partition 1)":0.6993999218277628,
       "EBF site 25 (partition 1)":0.6469544293304085,
       "EBF site 26 (partition 1)":1,
       "EBF site 27 (partition 1)":1,
       "EBF site 28 (partition 1)":0.608998963908133,
       "EBF site 29 (partition 1)":0.2987081889472773,
       "EBF site 3 (partition 1)":1,
       "EBF site 30 (partition 1)":1,
       "EBF site 31 (partition 1)":1,
       "EBF site 32 (partition 1)":1,
       "EBF site 33 (partition 1)":1,
       "EBF site 34 (partition 1)":1,
       "EBF site 35 (partition 1)":4.383405062636879,
       "EBF site 36 (partition 1)":0.2821229900660948,
       "EBF site 37 (partition 1)":1,
       "EBF site 38 (partition 1)":1,
       "EBF site 39 (partition 1)":1,
       "EBF site 4 (partition 1)":0.1162306632944442,
       "EBF site 40 (partition 1)":1,
       "EBF site 41 (partition 1)":1,
       "EBF site 42 (partition 1)":1,
       "EBF site 43 (partition 1)":0.272485435555906,
       "EBF site 44 (partition 1)":0.6330136690742394,
       "EBF site 45 (partition 1)":1,
       "EBF site 46 (partition 1)":16.45179374982331,
       "EBF site 47 (partition 1)":197.7270114881867,
       "EBF site 48 (partition 1)":0.1493344975372709,
       "EBF site 49 (partition 1)":5.492431316847608,
       "EBF site 5 (partition 1)":0.2966993605598839,
       "EBF site 50 (partition 1)":0.2874118969392275,
       "EBF site 51 (partition 1)":0.6905599787556402,
       "EBF site 52 (partition 1)":0.1716378389935371,
       "EBF site 53 (partition 1)":0.5313080594852377,
       "EBF site 54 (partition 1)":1,
       "EBF site 55 (partition 1)":1,
       "EBF site 56 (partition 1)":1,
       "EBF site 57 (partition 1)":1,
       "EBF site 58 (partition 1)":1,
       "EBF site 59 (partition 1)":1,
       "EBF site 6 (partition 1)":0.2851318993722051,
       "EBF site 60 (partition 1)":1,
       "EBF site 62 (partition 1)":1,
       "EBF site 63 (partition 1)":1,
       "EBF site 64 (partition 1)":1,
       "EBF site 65 (partition 1)":1,
       "EBF site 66 (partition 1)":1,
       "EBF site 67 (partition 1)":1,
       "EBF site 68 (partition 1)":1,
       "EBF site 69 (partition 1)":1,
       "EBF site 7 (partition 1)":0.1030824545218773,
       "EBF site 70 (partition 1)":1,
       "EBF site 71 (partition 1)":1,
       "EBF site 72 (partition 1)":0.5749556309442604,
       "EBF site 73 (partition 1)":1,
       "EBF site 74 (partition 1)":1,
       "EBF site 78 (partition 1)":1,
       "EBF site 79 (partition 1)":1,
       "EBF site 8 (partition 1)":1,
       "EBF site 80 (partition 1)":1,
       "EBF site 9 (partition 1)":0.5412992017725621,
       "Global MG94xREV":0.09406785805091562,
       "Nucleotide GTR":0.06734583504100951,
       "original name":"C10.0_Oxyopes_sp_sra_clean_trinity_Trinity_TRINITY_DN5872_c4_g1_i1"
      },
     "C10_0_Oxyopes_sp_sra_clean_trinity_Trinity_TRINITY_DN595_c0_g1_i1":{
       "EBF site 1 (partition 1)":1,
       "EBF site 10 (partition 1)":1,
       "EBF site 11 (partition 1)":1,
       "EBF site 12 (partition 1)":1,
       "EBF site 13 (partition 1)":1,
       "EBF site 14 (partition 1)":1,
       "EBF site 15 (partition 1)":0.9999999949752406,
       "EBF site 16 (partition 1)":1,
       "EBF site 17 (partition 1)":0.6542519033652432,
       "EBF site 18 (partition 1)":0.3834184084271532,
       "EBF site 19 (partition 1)":1,
       "EBF site 2 (partition 1)":0.1261593052165686,
       "EBF site 20 (partition 1)":1,
       "EBF site 21 (partition 1)":1,
       "EBF site 22 (partition 1)":1,
       "EBF site 23 (partition 1)":0.6536838391089396,
       "EBF site 24 (partition 1)":0.7400222676032281,
       "EBF site 25 (partition 1)":0.7309001786335019,
       "EBF site 26 (partition 1)":1,
       "EBF site 27 (partition 1)":1,
       "EBF site 28 (partition 1)":0.5775218018428623,
       "EBF site 29 (partition 1)":0.990018566465919,
       "EBF site 3 (partition 1)":1,
       "EBF site 30 (partition 1)":1,
       "EBF site 31 (partition 1)":1,
       "EBF site 32 (partition 1)":1,
       "EBF site 33 (partition 1)":1,
       "EBF site 34 (partition 1)":1,
       "EBF site 35 (partition 1)":0.610685704356954,
       "EBF site 36 (partition 1)":0.3412019808804805,
       "EBF site 37 (partition 1)":1,
       "EBF site 38 (partition 1)":1,
       "EBF site 39 (partition 1)":1,
       "EBF site 4 (partition 1)":0.1488052511727634,
       "EBF site 40 (partition 1)":1,
       "EBF site 41 (partition 1)":1,
       "EBF site 42 (partition 1)":1,
       "EBF site 43 (partition 1)":0.3299514826588789,
       "EBF site 44 (partition 1)":0.666177581046312,
       "EBF site 45 (partition 1)":1,
       "EBF site 46 (partition 1)":0.5341153147053214,
       "EBF site 47 (partition 1)":0.1352480634098795,
       "EBF site 48 (partition 1)":0.1466324541038848,
       "EBF site 49 (partition 1)":7.687219345765933,
       "EBF site 5 (partition 1)":0.3700837961520892,
       "EBF site 50 (partition 1)":0.4647021544508286,
       "EBF site 51 (partition 1)":3.019128285211741,
       "EBF site 52 (partition 1)":452.5901114222975,
       "EBF site 53 (partition 1)":0.5764400430170399,
       "EBF site 54 (partition 1)":1,
       "EBF site 55 (partition 1)":1,
       "EBF site 56 (partition 1)":1,
       "EBF site 57 (partition 1)":1,
       "EBF site 58 (partition 1)":1,
       "EBF site 59 (partition 1)":1,
       "EBF site 6 (partition 1)":0.4726833676819674,
       "EBF site 60 (partition 1)":1,
       "EBF site 62 (partition 1)":1,
       "EBF site 63 (partition 1)":1,
       "EBF site 64 (partition 1)":1,
       "EBF site 65 (partition 1)":1,
       "EBF site 66 (partition 1)":1,
       "EBF site 67 (partition 1)":1,
       "EBF site 68 (partition 1)":1,
       "EBF site 69 (partition 1)":1,
       "EBF site 7 (partition 1)":0.1238432444473879,
       "EBF site 70 (partition 1)":1,
       "EBF site 71 (partition 1)":1,
       "EBF site 72 (partition 1)":0.6742542634490905,
       "EBF site 73 (partition 1)":1,
       "EBF site 74 (partition 1)":1,
       "EBF site 78 (partition 1)":1,
       "EBF site 79 (partition 1)":1,
       "EBF site 8 (partition 1)":1,
       "EBF site 80 (partition 1)":1,
       "EBF site 9 (partition 1)":0.5981621937709347,
       "Global MG94xREV":0.0782570665403101,
       "Nucleotide GTR":0.09092909219619937,
       "original name":"C10.0_Oxyopes_sp_sra_clean_trinity_Trinity_TRINITY_DN595_c0_g1_i1"
      },
     "C10_0_Oxyopes_sp_sra_clean_trinity_Trinity_TRINITY_DN6414_c0_g1_i1":{
       "EBF site 1 (partition 1)":1,
       "EBF site 10 (partition 1)":1,
       "EBF site 11 (partition 1)":1,
       "EBF site 12 (partition 1)":1,
       "EBF site 13 (partition 1)":1,
       "EBF site 14 (partition 1)":1,
       "EBF site 15 (partition 1)":0.9999999949752406,
       "EBF site 16 (partition 1)":1,
       "EBF site 17 (partition 1)":1.213351322203675,
       "EBF site 18 (partition 1)":0.1095991929625823,
       "EBF site 19 (partition 1)":1,
       "EBF site 2 (partition 1)":0.03402718490266001,
       "EBF site 20 (partition 1)":1,
       "EBF site 21 (partition 1)":1,
       "EBF site 22 (partition 1)":1,
       "EBF site 23 (partition 1)":0.1244253713517009,
       "EBF site 24 (partition 1)":0.2993971246363905,
       "EBF site 25 (partition 1)":7.732178105687585,
       "EBF site 26 (partition 1)":1,
       "EBF site 27 (partition 1)":1,
       "EBF site 28 (partition 1)":0.837993737731203,
       "EBF site 29 (partition 1)":0.07974437450600541,
       "EBF site 3 (partition 1)":1,
       "EBF site 30 (partition 1)":1,
       "EBF site 31 (partition 1)":1,
       "EBF site 32 (partition 1)":1,
       "EBF site 33 (partition 1)":1,
       "EBF site 34 (partition 1)":1,
       "EBF site 35 (partition 1)":4.588945670745654,
       "EBF site 36 (partition 1)":0.05442046153400636,
       "EBF site 37 (partition 1)":1,
       "EBF site 38 (partition 1)":1,
       "EBF site 39 (partition 1)":1,
       "EBF site 4 (partition 1)":0.03193128840552992,
       "EBF site 40 (partition 1)":1,
       "EBF site 41 (partition 1)":1,
       "EBF site 42 (partition 1)":1,
       "EBF site 43 (partition 1)":8.282874552420072,
       "EBF site 44 (partition 1)":0.2214932869257468,
       "EBF site 45 (partition 1)":1,
       "EBF site 46 (partition 1)":0.3311082978419513,
       "EBF site 47 (partition 1)":7.927841725764912,
       "EBF site 48 (partition 1)":0.2499137282562189,
       "EBF site 49 (partition 1)":1.253540841503993,
       "EBF site 5 (partition 1)":0.05094600474964086,
       "EBF site 50 (partition 1)":14.25986683140656,
       "EBF site 51 (partition 1)":1.067729719545732,
       "EBF site 52 (partition 1)":1,
       "EBF site 53 (partition 1)":1,
       "EBF site 54 (partition 1)":1,
       "EBF site 55 (partition 1)":1,
       "EBF site 56 (partition 1)":1,
       "EBF site 57 (partition 1)":1,
       "EBF site 58 (partition 1)":1.072711077328768,
       "EBF site 59 (partition 1)":1,
       "EBF site 6 (partition 1)":4.674272930019379,
       "EBF site 60 (partition 1)":1,
       "EBF site 62 (partition 1)":1,
       "EBF site 63 (partition 1)":1,
       "EBF site 64 (partition 1)":1.677936707852169,
       "EBF site 65 (partition 1)":1.124503197732908,
       "EBF site 66 (partition 1)":0.9539364829734923,
       "EBF site 67 (partition 1)":1.11331440299934,
       "EBF site 68 (partition 1)":1.397732488877979,
       "EBF site 69 (partition 1)":1.122810361789684,
       "EBF site 7 (partition 1)":0.105427542760644,
       "EBF site 70 (partition 1)":0.3740038577913752,
       "EBF site 71 (partition 1)":1.180178559602053,
       "EBF site 72 (partition 1)":0.1648235284821651,
       "EBF site 73 (partition 1)":1,
       "EBF site 74 (partition 1)":1,
       "EBF site 78 (partition 1)":0.9999999999999856,
       "EBF site 79 (partition 1)":1,
       "EBF site 8 (partition 1)":0.9999999999999408,
       "EBF site 80 (partition 1)":1,
       "EBF site 9 (partition 1)":0.1011146269808625,
       "Global MG94xREV":0.465002112535686,
       "Nucleotide GTR":0.3433888059237827,
       "original name":"C10.0_Oxyopes_sp_sra_clean_trinity_Trinity_TRINITY_DN6414_c0_g1_i1"
      },
     "C10_0_Pardosa_pseudoannulata_sra_clean_trinity_Trinity_TRINITY_DN324_c0_g1_i2":{
       "EBF site 1 (partition 1)":1,
       "EBF site 10 (partition 1)":1,
       "EBF site 11 (partition 1)":1,
       "EBF site 12 (partition 1)":1,
       "EBF site 13 (partition 1)":0.3380998005675409,
       "EBF site 14 (partition 1)":1,
       "EBF site 15 (partition 1)":0.9999999949752406,
       "EBF site 16 (partition 1)":1,
       "EBF site 17 (partition 1)":0.2830349093751411,
       "EBF site 18 (partition 1)":0.2888908637260302,
       "EBF site 19 (partition 1)":1,
       "EBF site 2 (partition 1)":0.07759856079529802,
       "EBF site 20 (partition 1)":1,
       "EBF site 21 (partition 1)":1,
       "EBF site 22 (partition 1)":1,
       "EBF site 23 (partition 1)":1,
       "EBF site 24 (partition 1)":0.6530824291353466,
       "EBF site 25 (partition 1)":0.5855759880493064,
       "EBF site 26 (partition 1)":1,
       "EBF site 27 (partition 1)":1,
       "EBF site 28 (partition 1)":0.4739388581772828,
       "EBF site 29 (partition 1)":0.7345814950458316,
       "EBF site 3 (partition 1)":1,
       "EBF site 30 (partition 1)":1,
       "EBF site 31 (partition 1)":1,
       "EBF site 32 (partition 1)":1,
       "EBF site 33 (partition 1)":1,
       "EBF site 34 (partition 1)":0.4737607323241392,
       "EBF site 35 (partition 1)":0.663492719850048,
       "EBF site 36 (partition 1)":0.364501650314674,
       "EBF site 37 (partition 1)":1,
       "EBF site 38 (partition 1)":1.000000000000067,
       "EBF site 39 (partition 1)":1,
       "EBF site 4 (partition 1)":0.4299298249618339,
       "EBF site 40 (partition 1)":1,
       "EBF site 41 (partition 1)":1,
       "EBF site 42 (partition 1)":1,
       "EBF site 43 (partition 1)":0.3359329003378988,
       "EBF site 44 (partition 1)":0.5607234664879388,
       "EBF site 45 (partition 1)":1,
       "EBF site 46 (partition 1)":0.3127965854956182,
       "EBF site 47 (partition 1)":6.643431342514853,
       "EBF site 48 (partition 1)":4.515842141043991,
       "EBF site 49 (partition 1)":1,
       "EBF site 5 (partition 1)":7.898406445339272,
       "EBF site 50 (partition 1)":1,
       "EBF site 51 (partition 1)":1,
       "EBF site 52 (partition 1)":1,
       "EBF site 53 (partition 1)":1,
       "EBF site 54 (partition 1)":1,
       "EBF site 55 (partition 1)":1,
       "EBF site 56 (partition 1)":1,
       "EBF site 57 (partition 1)":1,
       "EBF site 58 (partition 1)":1,
       "EBF site 59 (partition 1)":1,
       "EBF site 6 (partition 1)":0.426083523275412,
       "EBF site 60 (partition 1)":1,
       "EBF site 62 (partition 1)":1,
       "EBF site 63 (partition 1)":1,
       "EBF site 64 (partition 1)":1,
       "EBF site 65 (partition 1)":1,
       "EBF site 66 (partition 1)":1,
       "EBF site 67 (partition 1)":1,
       "EBF site 68 (partition 1)":1,
       "EBF site 69 (partition 1)":1,
       "EBF site 7 (partition 1)":0.09199296855300212,
       "EBF site 70 (partition 1)":0.06901558002834067,
       "EBF site 71 (partition 1)":0.1646668344635229,
       "EBF site 72 (partition 1)":0.6010262790681461,
       "EBF site 73 (partition 1)":1,
       "EBF site 74 (partition 1)":1,
       "EBF site 78 (partition 1)":1,
       "EBF site 79 (partition 1)":1,
       "EBF site 8 (partition 1)":1,
       "EBF site 80 (partition 1)":1,
       "EBF site 9 (partition 1)":0.3847821560987987,
       "Global MG94xREV":0.1231251767570763,
       "Nucleotide GTR":0.1326512904839853,
       "original name":"C10.0_Pardosa_pseudoannulata_sra_clean_trinity_Trinity_TRINITY_DN324_c0_g1_i2"
      },
     "C10_0_Peucetia_longipalpis_sra_clean_trinity_Trinity_TRINITY_DN1673_c0_g2_i1":{
       "EBF site 1 (partition 1)":1,
       "EBF site 10 (partition 1)":1,
       "EBF site 11 (partition 1)":1,
       "EBF site 12 (partition 1)":1,
       "EBF site 13 (partition 1)":4.508823753138899,
       "EBF site 14 (partition 1)":1,
       "EBF site 15 (partition 1)":0.9999999949752406,
       "EBF site 16 (partition 1)":1,
       "EBF site 17 (partition 1)":1,
       "EBF site 18 (partition 1)":1.398579263379497,
       "EBF site 19 (partition 1)":1,
       "EBF site 2 (partition 1)":0.6110281281323745,
       "EBF site 20 (partition 1)":1,
       "EBF site 21 (partition 1)":1,
       "EBF site 22 (partition 1)":1,
       "EBF site 23 (partition 1)":1,
       "EBF site 24 (partition 1)":1,
       "EBF site 25 (partition 1)":0.905326644874785,
       "EBF site 26 (partition 1)":1,
       "EBF site 27 (partition 1)":1,
       "EBF site 28 (partition 1)":0.8442137422241137,
       "EBF site 29 (partition 1)":0.7978454611047751,
       "EBF site 3 (partition 1)":1,
       "EBF site 30 (partition 1)":1,
       "EBF site 31 (partition 1)":1,
       "EBF site 32 (partition 1)":1,
       "EBF site 33 (partition 1)":1,
       "EBF site 34 (partition 1)":0.7107177212734455,
       "EBF site 35 (partition 1)":0.9289220062672416,
       "EBF site 36 (partition 1)":0.8554813922365864,
       "EBF site 37 (partition 1)":1,
       "EBF site 38 (partition 1)":1,
       "EBF site 39 (partition 1)":1,
       "EBF site 4 (partition 1)":0.7002288757875348,
       "EBF site 40 (partition 1)":1,
       "EBF site 41 (partition 1)":1,
       "EBF site 42 (partition 1)":1,
       "EBF site 43 (partition 1)":0.8719843479560178,
       "EBF site 44 (partition 1)":0.8938107105889224,
       "EBF site 45 (partition 1)":1,
       "EBF site 46 (partition 1)":0.8209357832960086,
       "EBF site 47 (partition 1)":0.374161087128419,
       "EBF site 48 (partition 1)":0.4793775303592237,
       "EBF site 49 (partition 1)":1,
       "EBF site 5 (partition 1)":0.6795651801411366,
       "EBF site 50 (partition 1)":1,
       "EBF site 51 (partition 1)":1,
       "EBF site 52 (partition 1)":1,
       "EBF site 53 (partition 1)":1,
       "EBF site 54 (partition 1)":1,
       "EBF site 55 (partition 1)":1,
       "EBF site 56 (partition 1)":1,
       "EBF site 57 (partition 1)":1,
       "EBF site 58 (partition 1)":1,
       "EBF site 59 (partition 1)":1,
       "EBF site 6 (partition 1)":0.8745231440662121,
       "EBF site 60 (partition 1)":1,
       "EBF site 62 (partition 1)":1,
       "EBF site 63 (partition 1)":1,
       "EBF site 64 (partition 1)":1,
       "EBF site 65 (partition 1)":1,
       "EBF site 66 (partition 1)":1,
       "EBF site 67 (partition 1)":1,
       "EBF site 68 (partition 1)":1,
       "EBF site 69 (partition 1)":1,
       "EBF site 7 (partition 1)":0.7622350146043789,
       "EBF site 70 (partition 1)":0.4096440452161578,
       "EBF site 71 (partition 1)":0.7315057700735832,
       "EBF site 72 (partition 1)":0.9126264792075929,
       "EBF site 73 (partition 1)":1,
       "EBF site 74 (partition 1)":1,
       "EBF site 78 (partition 1)":1,
       "EBF site 79 (partition 1)":1,
       "EBF site 8 (partition 1)":1,
       "EBF site 80 (partition 1)":1,
       "EBF site 9 (partition 1)":0.8507290296243056,
       "Global MG94xREV":0.02001118619412522,
       "Nucleotide GTR":0.02658648836507231,
       "original name":"C10.0_Peucetia_longipalpis_sra_clean_trinity_Trinity_TRINITY_DN1673_c0_g2_i1"
      },
     "C10_0_Peucetia_longipalpis_sra_clean_trinity_Trinity_TRINITY_DN56_c0_g1_i1":{
       "EBF site 1 (partition 1)":1,
       "EBF site 10 (partition 1)":1,
       "EBF site 11 (partition 1)":1,
       "EBF site 12 (partition 1)":1,
       "EBF site 13 (partition 1)":1,
       "EBF site 14 (partition 1)":1,
       "EBF site 15 (partition 1)":0.9999999949752406,
       "EBF site 16 (partition 1)":1,
       "EBF site 17 (partition 1)":0.4048466129297048,
       "EBF site 18 (partition 1)":0.2565419604570308,
       "EBF site 19 (partition 1)":1,
       "EBF site 2 (partition 1)":0.1249105304799394,
       "EBF site 20 (partition 1)":1,
       "EBF site 21 (partition 1)":0.9999999999999974,
       "EBF site 22 (partition 1)":1,
       "EBF site 23 (partition 1)":0.4830127440264723,
       "EBF site 24 (partition 1)":0.6475356640136084,
       "EBF site 25 (partition 1)":4.288341012132729,
       "EBF site 26 (partition 1)":1,
       "EBF site 27 (partition 1)":1,
       "EBF site 28 (partition 1)":6.041959560040119,
       "EBF site 29 (partition 1)":0.3365562492176408,
       "EBF site 3 (partition 1)":1,
       "EBF site 30 (partition 1)":0.9999999999999742,
       "EBF site 31 (partition 1)":1,
       "EBF site 32 (partition 1)":1,
       "EBF site 33 (partition 1)":1,
       "EBF site 34 (partition 1)":1,
       "EBF site 35 (partition 1)":0.5596260570503245,
       "EBF site 36 (partition 1)":0.2819843517799835,
       "EBF site 37 (partition 1)":1,
       "EBF site 38 (partition 1)":1,
       "EBF site 39 (partition 1)":1,
       "EBF site 4 (partition 1)":0.08246495885161405,
       "EBF site 40 (partition 1)":1,
       "EBF site 41 (partition 1)":1,
       "EBF site 42 (partition 1)":1,
       "EBF site 43 (partition 1)":0.2525621959576477,
       "EBF site 44 (partition 1)":0.5587990624115778,
       "EBF site 45 (partition 1)":1,
       "EBF site 46 (partition 1)":0.6469524877372653,
       "EBF site 47 (partition 1)":0.6715249812904943,
       "EBF site 48 (partition 1)":0.6484689793430337,
       "EBF site 49 (partition 1)":0.5225330394017833,
       "EBF site 5 (partition 1)":0.4220973511952563,
       "EBF site 50 (partition 1)":0.2806790962322517,
       "EBF site 51 (partition 1)":0.6464428737312133,
       "EBF site 52 (partition 1)":0.1758538878320918,
       "EBF site 53 (partition 1)":0.4718521032204711,
       "EBF site 54 (partition 1)":1,
       "EBF site 55 (partition 1)":1,
       "EBF site 56 (partition 1)":1,
       "EBF site 57 (partition 1)":1,
       "EBF site 58 (partition 1)":1,
       "EBF site 59 (partition 1)":1,
       "EBF site 6 (partition 1)":0.3128234979829034,
       "EBF site 60 (partition 1)":1,
       "EBF site 62 (partition 1)":1,
       "EBF site 63 (partition 1)":1,
       "EBF site 64 (partition 1)":1,
       "EBF site 65 (partition 1)":1,
       "EBF site 66 (partition 1)":1,
       "EBF site 67 (partition 1)":1,
       "EBF site 68 (partition 1)":1,
       "EBF site 69 (partition 1)":1,
       "EBF site 7 (partition 1)":0.09280255424286678,
       "EBF site 70 (partition 1)":1,
       "EBF site 71 (partition 1)":1,
       "EBF site 72 (partition 1)":0.5107322176461627,
       "EBF site 73 (partition 1)":1,
       "EBF site 74 (partition 1)":1,
       "EBF site 78 (partition 1)":1,
       "EBF site 79 (partition 1)":1,
       "EBF site 8 (partition 1)":0.9999999999999408,
       "EBF site 80 (partition 1)":1,
       "EBF site 9 (partition 1)":0.4715489998178705,
       "Global MG94xREV":0.1170701693173515,
       "Nucleotide GTR":0.1493279006238316,
       "original name":"C10.0_Peucetia_longipalpis_sra_clean_trinity_Trinity_TRINITY_DN56_c0_g1_i1"
      },
     "C10_0_Peucetia_longipalpis_sra_clean_trinity_Trinity_TRINITY_DN5_c0_g1_i1":{
       "EBF site 1 (partition 1)":1,
       "EBF site 10 (partition 1)":1,
       "EBF site 11 (partition 1)":1,
       "EBF site 12 (partition 1)":1,
       "EBF site 13 (partition 1)":1,
       "EBF site 14 (partition 1)":1,
       "EBF site 15 (partition 1)":0.9999999949752406,
       "EBF site 16 (partition 1)":1,
       "EBF site 17 (partition 1)":2.716428765794649,
       "EBF site 18 (partition 1)":0.193937578214973,
       "EBF site 19 (partition 1)":1,
       "EBF site 2 (partition 1)":0.0522940750385152,
       "EBF site 20 (partition 1)":1,
       "EBF site 21 (partition 1)":0.9999999999999974,
       "EBF site 22 (partition 1)":1,
       "EBF site 23 (partition 1)":0.4022170714469989,
       "EBF site 24 (partition 1)":0.5775874362007949,
       "EBF site 25 (partition 1)":0.5048239750009206,
       "EBF site 26 (partition 1)":1,
       "EBF site 27 (partition 1)":1,
       "EBF site 28 (partition 1)":1.089687014819724,
       "EBF site 29 (partition 1)":0.2199485082953924,
       "EBF site 3 (partition 1)":1,
       "EBF site 30 (partition 1)":0.9999999999999742,
       "EBF site 31 (partition 1)":1,
       "EBF site 32 (partition 1)":1,
       "EBF site 33 (partition 1)":1,
       "EBF site 34 (partition 1)":1,
       "EBF site 35 (partition 1)":0.5352483089554023,
       "EBF site 36 (partition 1)":0.1571558414199218,
       "EBF site 37 (partition 1)":1,
       "EBF site 38 (partition 1)":1,
       "EBF site 39 (partition 1)":1,
       "EBF site 4 (partition 1)":0.05114728673242473,
       "EBF site 40 (partition 1)":1,
       "EBF site 41 (partition 1)":1,
       "EBF site 42 (partition 1)":1,
       "EBF site 43 (partition 1)":0.1521525883008716,
       "EBF site 44 (partition 1)":0.5012077401998783,
       "EBF site 45 (partition 1)":1,
       "EBF site 46 (partition 1)":0.4503001770985157,
       "EBF site 47 (partition 1)":0.1400878515769195,
       "EBF site 48 (partition 1)":0.1420854114515888,
       "EBF site 49 (partition 1)":0.4072311334185988,
       "EBF site 5 (partition 1)":0.2884264597081484,
       "EBF site 50 (partition 1)":61.93936200520962,
       "EBF site 51 (partition 1)":0.5567316618029911,
       "EBF site 52 (partition 1)":0.1374449228356679,
       "EBF site 53 (partition 1)":0.3747819937041456,
       "EBF site 54 (partition 1)":1,
       "EBF site 55 (partition 1)":1,
       "EBF site 56 (partition 1)":1,
       "EBF site 57 (partition 1)":1,
       "EBF site 58 (partition 1)":1,
       "EBF site 59 (partition 1)":1,
       "EBF site 6 (partition 1)":38.80529863298003,
       "EBF site 60 (partition 1)":1,
       "EBF site 62 (partition 1)":1,
       "EBF site 63 (partition 1)":1,
       "EBF site 64 (partition 1)":1,
       "EBF site 65 (partition 1)":1,
       "EBF site 66 (partition 1)":1,
       "EBF site 67 (partition 1)":1,
       "EBF site 68 (partition 1)":1,
       "EBF site 69 (partition 1)":1,
       "EBF site 7 (partition 1)":0.07874989480353256,
       "EBF site 70 (partition 1)":1,
       "EBF site 71 (partition 1)":1,
       "EBF site 72 (partition 1)":0.4302092097548755,
       "EBF site 73 (partition 1)":1,
       "EBF site 74 (partition 1)":1,
       "EBF site 78 (partition 1)":1.000000000000014,
       "EBF site 79 (partition 1)":1,
       "EBF site 8 (partition 1)":1,
       "EBF site 80 (partition 1)":1,
       "EBF site 9 (partition 1)":0.384002450201307,
       "Global MG94xREV":0.1514355962352517,
       "Nucleotide GTR":0.1563358739264122,
       "original name":"C10.0_Peucetia_longipalpis_sra_clean_trinity_Trinity_TRINITY_DN5_c0_g1_i1"
      },
     "C10_0_Phoneutria_nigriventer_female_H_IBSP_221739_clean_trinity_Trinity_TRINITY_DN121_c0_g1_i6":{
       "EBF site 1 (partition 1)":1,
       "EBF site 10 (partition 1)":1,
       "EBF site 11 (partition 1)":1,
       "EBF site 12 (partition 1)":1,
       "EBF site 13 (partition 1)":1,
       "EBF site 14 (partition 1)":1,
       "EBF site 15 (partition 1)":0.9999999949752406,
       "EBF site 16 (partition 1)":1,
       "EBF site 17 (partition 1)":0.8673829381789455,
       "EBF site 18 (partition 1)":0.8521077132907857,
       "EBF site 19 (partition 1)":1,
       "EBF site 2 (partition 1)":0.755917592916258,
       "EBF site 20 (partition 1)":1,
       "EBF site 21 (partition 1)":1,
       "EBF site 22 (partition 1)":1,
       "EBF site 23 (partition 1)":0.937345094684696,
       "EBF site 24 (partition 1)":0.9597735229620152,
       "EBF site 25 (partition 1)":0.9469608226157227,
       "EBF site 26 (partition 1)":1,
       "EBF site 27 (partition 1)":1,
       "EBF site 28 (partition 1)":0.9294478314531168,
       "EBF site 29 (partition 1)":0.8981344642670908,
       "EBF site 3 (partition 1)":1,
       "EBF site 30 (partition 1)":1,
       "EBF site 31 (partition 1)":1,
       "EBF site 32 (partition 1)":1,
       "EBF site 33 (partition 1)":1,
       "EBF site 34 (partition 1)":0.8455742651028582,
       "EBF site 35 (partition 1)":0.9628533399523177,
       "EBF site 36 (partition 1)":0.8971324425297016,
       "EBF site 37 (partition 1)":1,
       "EBF site 38 (partition 1)":1,
       "EBF site 39 (partition 1)":1,
       "EBF site 4 (partition 1)":0.8659688569661972,
       "EBF site 40 (partition 1)":1,
       "EBF site 41 (partition 1)":1,
       "EBF site 42 (partition 1)":1,
       "EBF site 43 (partition 1)":0.9276071691263735,
       "EBF site 44 (partition 1)":0.9442829756646868,
       "EBF site 45 (partition 1)":1,
       "EBF site 46 (partition 1)":1,
       "EBF site 47 (partition 1)":1,
       "EBF site 48 (partition 1)":1,
       "EBF site 49 (partition 1)":1,
       "EBF site 5 (partition 1)":0.7738035158326086,
       "EBF site 50 (partition 1)":1,
       "EBF site 51 (partition 1)":1,
       "EBF site 52 (partition 1)":0.7813611703552733,
       "EBF site 53 (partition 1)":0.9725805910417535,
       "EBF site 54 (partition 1)":1,
       "EBF site 55 (partition 1)":1,
       "EBF site 56 (partition 1)":1,
       "EBF site 57 (partition 1)":1,
       "EBF site 58 (partition 1)":1,
       "EBF site 59 (partition 1)":1,
       "EBF site 6 (partition 1)":0.8915045882553957,
       "EBF site 60 (partition 1)":1,
       "EBF site 62 (partition 1)":1,
       "EBF site 63 (partition 1)":1,
       "EBF site 64 (partition 1)":1,
       "EBF site 65 (partition 1)":1,
       "EBF site 66 (partition 1)":1,
       "EBF site 67 (partition 1)":1,
       "EBF site 68 (partition 1)":1,
       "EBF site 69 (partition 1)":0.1383405096772167,
       "EBF site 7 (partition 1)":0.7157143560249698,
       "EBF site 70 (partition 1)":0.6129229469937878,
       "EBF site 71 (partition 1)":0.913032609967787,
       "EBF site 72 (partition 1)":0.9384998186118568,
       "EBF site 73 (partition 1)":1,
       "EBF site 74 (partition 1)":1,
       "EBF site 78 (partition 1)":1,
       "EBF site 79 (partition 1)":1,
       "EBF site 8 (partition 1)":1,
       "EBF site 80 (partition 1)":1,
       "EBF site 9 (partition 1)":0.921052835766047,
       "Global MG94xREV":0.01011258938277983,
       "Nucleotide GTR":0.009619795352875051,
       "original name":"C10.0_Phoneutria_nigriventer_female_H_IBSP_221739_clean_trinity_Trinity_TRINITY_DN121_c0_g1_i6"
      },
     "C10_0_Phoneutria_nigriventer_female_H_IBSP_221739_clean_trinity_Trinity_TRINITY_DN121_c1_g1_i1":{
       "EBF site 1 (partition 1)":1,
       "EBF site 10 (partition 1)":1,
       "EBF site 11 (partition 1)":1,
       "EBF site 12 (partition 1)":1,
       "EBF site 13 (partition 1)":1,
       "EBF site 14 (partition 1)":1,
       "EBF site 15 (partition 1)":0.9999999949752406,
       "EBF site 16 (partition 1)":1,
       "EBF site 17 (partition 1)":0.8498281086037252,
       "EBF site 18 (partition 1)":0.832781502308924,
       "EBF site 19 (partition 1)":1,
       "EBF site 2 (partition 1)":0.7260964203059251,
       "EBF site 20 (partition 1)":1,
       "EBF site 21 (partition 1)":1,
       "EBF site 22 (partition 1)":1,
       "EBF site 23 (partition 1)":0.9148913039379907,
       "EBF site 24 (partition 1)":0.9540601436813686,
       "EBF site 25 (partition 1)":0.9394643614976758,
       "EBF site 26 (partition 1)":1,
       "EBF site 27 (partition 1)":1,
       "EBF site 28 (partition 1)":0.9197007857885932,
       "EBF site 29 (partition 1)":0.8842834453764722,
       "EBF site 3 (partition 1)":1,
       "EBF site 30 (partition 1)":1,
       "EBF site 31 (partition 1)":1,
       "EBF site 32 (partition 1)":1,
       "EBF site 33 (partition 1)":1,
       "EBF site 34 (partition 1)":0.7892962249487484,
       "EBF site 35 (partition 1)":0.9482658384550171,
       "EBF site 36 (partition 1)":0.8831794397102044,
       "EBF site 37 (partition 1)":1,
       "EBF site 38 (partition 1)":1,
       "EBF site 39 (partition 1)":1,
       "EBF site 4 (partition 1)":0.7899404748978834,
       "EBF site 40 (partition 1)":1,
       "EBF site 41 (partition 1)":1,
       "EBF site 42 (partition 1)":1,
       "EBF site 43 (partition 1)":0.9175023961663074,
       "EBF site 44 (partition 1)":0.9364668965567398,
       "EBF site 45 (partition 1)":1,
       "EBF site 46 (partition 1)":1,
       "EBF site 47 (partition 1)":1,
       "EBF site 48 (partition 1)":1,
       "EBF site 49 (partition 1)":1,
       "EBF site 5 (partition 1)":0.7590098396518178,
       "EBF site 50 (partition 1)":1,
       "EBF site 51 (partition 1)":1,
       "EBF site 52 (partition 1)":1,
       "EBF site 53 (partition 1)":1,
       "EBF site 54 (partition 1)":1,
       "EBF site 55 (partition 1)":1,
       "EBF site 56 (partition 1)":1,
       "EBF site 57 (partition 1)":1,
       "EBF site 58 (partition 1)":1,
       "EBF site 59 (partition 1)":1,
       "EBF site 6 (partition 1)":0.9129948759729962,
       "EBF site 60 (partition 1)":1,
       "EBF site 62 (partition 1)":1,
       "EBF site 63 (partition 1)":1,
       "EBF site 64 (partition 1)":1,
       "EBF site 65 (partition 1)":1,
       "EBF site 66 (partition 1)":1,
       "EBF site 67 (partition 1)":1,
       "EBF site 68 (partition 1)":1,
       "EBF site 69 (partition 1)":1.664155659146997,
       "EBF site 7 (partition 1)":0.5996125104210998,
       "EBF site 70 (partition 1)":0.5625870473041535,
       "EBF site 71 (partition 1)":0.8786137589512909,
       "EBF site 72 (partition 1)":0.929870135756286,
       "EBF site 73 (partition 1)":1,
       "EBF site 74 (partition 1)":1,
       "EBF site 78 (partition 1)":1,
       "EBF site 79 (partition 1)":1,
       "EBF site 8 (partition 1)":1,
       "EBF site 80 (partition 1)":1,
       "EBF site 9 (partition 1)":0.9100476860640722,
       "Global MG94xREV":0.01159612471125849,
       "Nucleotide GTR":0.01119722636351385,
       "original name":"C10.0_Phoneutria_nigriventer_female_H_IBSP_221739_clean_trinity_Trinity_TRINITY_DN121_c1_g1_i1"
      },
     "C10_0_Phoneutria_nigriventer_female_H_IBSP_221739_clean_trinity_Trinity_TRINITY_DN3043_c0_g1_i2":{
       "EBF site 1 (partition 1)":1,
       "EBF site 10 (partition 1)":1,
       "EBF site 11 (partition 1)":1,
       "EBF site 12 (partition 1)":1,
       "EBF site 13 (partition 1)":0.7398344905712847,
       "EBF site 14 (partition 1)":1,
       "EBF site 15 (partition 1)":0.9999999949752406,
       "EBF site 16 (partition 1)":1,
       "EBF site 17 (partition 1)":1,
       "EBF site 18 (partition 1)":9.030090175588033,
       "EBF site 19 (partition 1)":1,
       "EBF site 2 (partition 1)":0.305795948324072,
       "EBF site 20 (partition 1)":1,
       "EBF site 21 (partition 1)":1,
       "EBF site 22 (partition 1)":1,
       "EBF site 23 (partition 1)":1,
       "EBF site 24 (partition 1)":1,
       "EBF site 25 (partition 1)":0.5952571859416292,
       "EBF site 26 (partition 1)":1,
       "EBF site 27 (partition 1)":1,
       "EBF site 28 (partition 1)":0.5293088875595912,
       "EBF site 29 (partition 1)":0.2410969286064083,
       "EBF site 3 (partition 1)":1,
       "EBF site 30 (partition 1)":1,
       "EBF site 31 (partition 1)":1,
       "EBF site 32 (partition 1)":1,
       "EBF site 33 (partition 1)":1,
       "EBF site 34 (partition 1)":0.200707374284062,
       "EBF site 35 (partition 1)":0.681431153562988,
       "EBF site 36 (partition 1)":0.3578224971262058,
       "EBF site 37 (partition 1)":1,
       "EBF site 38 (partition 1)":1,
       "EBF site 39 (partition 1)":1,
       "EBF site 4 (partition 1)":0.2888429511481159,
       "EBF site 40 (partition 1)":1,
       "EBF site 41 (partition 1)":1,
       "EBF site 42 (partition 1)":1,
       "EBF site 43 (partition 1)":0.524736471549288,
       "EBF site 44 (partition 1)":0.6153791287973407,
       "EBF site 45 (partition 1)":1,
       "EBF site 46 (partition 1)":0.3706509544058837,
       "EBF site 47 (partition 1)":0.06677665438132921,
       "EBF site 48 (partition 1)":0.1245270488109571,
       "EBF site 49 (partition 1)":0.2714692286581643,
       "EBF site 5 (partition 1)":0.1060407733098343,
       "EBF site 50 (partition 1)":103.929630290372,
       "EBF site 51 (partition 1)":0.7264136503832814,
       "EBF site 52 (partition 1)":0.06184014909415026,
       "EBF site 53 (partition 1)":0.5955286271557299,
       "EBF site 54 (partition 1)":1,
       "EBF site 55 (partition 1)":1,
       "EBF site 56 (partition 1)":1,
       "EBF site 57 (partition 1)":1,
       "EBF site 58 (partition 1)":1,
       "EBF site 59 (partition 1)":1,
       "EBF site 6 (partition 1)":0.535680124512899,
       "EBF site 60 (partition 1)":1,
       "EBF site 62 (partition 1)":1,
       "EBF site 63 (partition 1)":1,
       "EBF site 64 (partition 1)":1,
       "EBF site 65 (partition 1)":1,
       "EBF site 66 (partition 1)":1,
       "EBF site 67 (partition 1)":1,
       "EBF site 68 (partition 1)":1,
       "EBF site 69 (partition 1)":1,
       "EBF site 7 (partition 1)":0.1149960315491763,
       "EBF site 70 (partition 1)":1,
       "EBF site 71 (partition 1)":1,
       "EBF site 72 (partition 1)":1,
       "EBF site 73 (partition 1)":1,
       "EBF site 74 (partition 1)":1,
       "EBF site 78 (partition 1)":1.000000000000014,
       "EBF site 79 (partition 1)":1,
       "EBF site 8 (partition 1)":1,
       "EBF site 80 (partition 1)":1,
       "EBF site 9 (partition 1)":17.24781687219965,
       "Global MG94xREV":0.1011434845157257,
       "Nucleotide GTR":0.09773828571143822,
       "original name":"C10.0_Phoneutria_nigriventer_female_H_IBSP_221739_clean_trinity_Trinity_TRINITY_DN3043_c0_g1_i2"
      },
     "C10_0_Phoneutria_nigriventer_female_H_IBSP_221739_clean_trinity_Trinity_TRINITY_DN9317_c0_g1_i1":{
       "EBF site 1 (partition 1)":1,
       "EBF site 10 (partition 1)":1,
       "EBF site 11 (partition 1)":1,
       "EBF site 12 (partition 1)":1,
       "EBF site 13 (partition 1)":1,
       "EBF site 14 (partition 1)":1,
       "EBF site 15 (partition 1)":0.9999999949752406,
       "EBF site 16 (partition 1)":1,
       "EBF site 17 (partition 1)":0.910872520703401,
       "EBF site 18 (partition 1)":1.176248240196456,
       "EBF site 19 (partition 1)":1,
       "EBF site 2 (partition 1)":0.8740501102605661,
       "EBF site 20 (partition 1)":1,
       "EBF site 21 (partition 1)":1,
       "EBF site 22 (partition 1)":1,
       "EBF site 23 (partition 1)":0.9610537581406847,
       "EBF site 24 (partition 1)":0.9722300771947282,
       "EBF site 25 (partition 1)":0.9633304548931323,
       "EBF site 26 (partition 1)":1,
       "EBF site 27 (partition 1)":1,
       "EBF site 28 (partition 1)":0.9509640516466359,
       "EBF site 29 (partition 1)":0.9446305842284904,
       "EBF site 3 (partition 1)":1,
       "EBF site 30 (partition 1)":1,
       "EBF site 31 (partition 1)":1,
       "EBF site 32 (partition 1)":1,
       "EBF site 33 (partition 1)":1,
       "EBF site 34 (partition 1)":1,
       "EBF site 35 (partition 1)":1,
       "EBF site 36 (partition 1)":1,
       "EBF site 37 (partition 1)":1,
       "EBF site 38 (partition 1)":1,
       "EBF site 39 (partition 1)":0.7656512868874655,
       "EBF site 4 (partition 1)":0.8684348056752523,
       "EBF site 40 (partition 1)":1,
       "EBF site 41 (partition 1)":1,
       "EBF site 42 (partition 1)":1,
       "EBF site 43 (partition 1)":0.9312519846467157,
       "EBF site 44 (partition 1)":0.9614010690254386,
       "EBF site 45 (partition 1)":1,
       "EBF site 46 (partition 1)":0.9229110419762604,
       "EBF site 47 (partition 1)":0.9143228518952016,
       "EBF site 48 (partition 1)":0.7712590003237566,
       "EBF site 49 (partition 1)":0.9189904049184804,
       "EBF site 5 (partition 1)":0.8772294513571549,
       "EBF site 50 (partition 1)":1,
       "EBF site 51 (partition 1)":1,
       "EBF site 52 (partition 1)":1,
       "EBF site 53 (partition 1)":1,
       "EBF site 54 (partition 1)":1,
       "EBF site 55 (partition 1)":1,
       "EBF site 56 (partition 1)":1,
       "EBF site 57 (partition 1)":1,
       "EBF site 58 (partition 1)":1,
       "EBF site 59 (partition 1)":1,
       "EBF site 6 (partition 1)":0.927734087387161,
       "EBF site 60 (partition 1)":1,
       "EBF site 62 (partition 1)":1,
       "EBF site 63 (partition 1)":1,
       "EBF site 64 (partition 1)":1,
       "EBF site 65 (partition 1)":1,
       "EBF site 66 (partition 1)":1,
       "EBF site 67 (partition 1)":1,
       "EBF site 68 (partition 1)":1,
       "EBF site 69 (partition 1)":1,
       "EBF site 7 (partition 1)":0.7839777199999767,
       "EBF site 70 (partition 1)":1,
       "EBF site 71 (partition 1)":1,
       "EBF site 72 (partition 1)":1,
       "EBF site 73 (partition 1)":1,
       "EBF site 74 (partition 1)":1,
       "EBF site 78 (partition 1)":1,
       "EBF site 79 (partition 1)":1,
       "EBF site 8 (partition 1)":1,
       "EBF site 80 (partition 1)":1,
       "EBF site 9 (partition 1)":0.9588388976258527,
       "Global MG94xREV":0.006921983091669195,
       "Nucleotide GTR":0.009088724811386459,
       "original name":"C10.0_Phoneutria_nigriventer_female_H_IBSP_221739_clean_trinity_Trinity_TRINITY_DN9317_c0_g1_i1"
      },
     "C10_0_Phoneutria_nigriventer_female_I_IBSP_221740_clean_trinity_Trinity_TRINITY_DN214_c0_g1_i10":{
       "EBF site 1 (partition 1)":1,
       "EBF site 10 (partition 1)":1,
       "EBF site 11 (partition 1)":1,
       "EBF site 12 (partition 1)":1,
       "EBF site 13 (partition 1)":1,
       "EBF site 14 (partition 1)":1,
       "EBF site 15 (partition 1)":0.9999999949752406,
       "EBF site 16 (partition 1)":1,
       "EBF site 17 (partition 1)":0.8493817708368028,
       "EBF site 18 (partition 1)":0.8322909355454401,
       "EBF site 19 (partition 1)":1,
       "EBF site 2 (partition 1)":0.725345872744486,
       "EBF site 20 (partition 1)":1,
       "EBF site 21 (partition 1)":1,
       "EBF site 22 (partition 1)":1,
       "EBF site 23 (partition 1)":0.9146245513252694,
       "EBF site 24 (partition 1)":0.9539135614222103,
       "EBF site 25 (partition 1)":0.9392721555480337,
       "EBF site 26 (partition 1)":1,
       "EBF site 27 (partition 1)":1,
       "EBF site 28 (partition 1)":0.9194516021616734,
       "EBF site 29 (partition 1)":0.8839300768536825,
       "EBF site 3 (partition 1)":1,
       "EBF site 30 (partition 1)":1,
       "EBF site 31 (partition 1)":1,
       "EBF site 32 (partition 1)":1,
       "EBF site 33 (partition 1)":1,
       "EBF site 34 (partition 1)":0.7886980708293901,
       "EBF site 35 (partition 1)":0.9481004199711895,
       "EBF site 36 (partition 1)":0.8828235810189354,
       "EBF site 37 (partition 1)":1,
       "EBF site 38 (partition 1)":1,
       "EBF site 39 (partition 1)":1,
       "EBF site 4 (partition 1)":0.7893357222538138,
       "EBF site 40 (partition 1)":1,
       "EBF site 41 (partition 1)":1,
       "EBF site 42 (partition 1)":1,
       "EBF site 43 (partition 1)":0.9172437332240508,
       "EBF site 44 (partition 1)":0.9362666884203626,
       "EBF site 45 (partition 1)":1,
       "EBF site 46 (partition 1)":1,
       "EBF site 47 (partition 1)":1,
       "EBF site 48 (partition 1)":1,
       "EBF site 49 (partition 1)":1,
       "EBF site 5 (partition 1)":0.7583329997500021,
       "EBF site 50 (partition 1)":1,
       "EBF site 51 (partition 1)":1,
       "EBF site 52 (partition 1)":1,
       "EBF site 53 (partition 1)":1,
       "EBF site 54 (partition 1)":1,
       "EBF site 55 (partition 1)":1,
       "EBF site 56 (partition 1)":1,
       "EBF site 57 (partition 1)":1,
       "EBF site 58 (partition 1)":1,
       "EBF site 59 (partition 1)":1,
       "EBF site 6 (partition 1)":0.9127230067767983,
       "EBF site 60 (partition 1)":1,
       "EBF site 62 (partition 1)":1,
       "EBF site 63 (partition 1)":1,
       "EBF site 64 (partition 1)":1,
       "EBF site 65 (partition 1)":1,
       "EBF site 66 (partition 1)":1,
       "EBF site 67 (partition 1)":1,
       "EBF site 68 (partition 1)":1,
       "EBF site 69 (partition 1)":0.06224660544141431,
       "EBF site 7 (partition 1)":0.5986581568934005,
       "EBF site 70 (partition 1)":0.5615655175300067,
       "EBF site 71 (partition 1)":0.8782468742822962,
       "EBF site 72 (partition 1)":0.929649082736335,
       "EBF site 73 (partition 1)":1,
       "EBF site 74 (partition 1)":1,
       "EBF site 78 (partition 1)":1,
       "EBF site 79 (partition 1)":1,
       "EBF site 8 (partition 1)":1,
       "EBF site 80 (partition 1)":1,
       "EBF site 9 (partition 1)":13.42599434287575,
       "Global MG94xREV":0.01163434723675618,
       "Nucleotide GTR":0.01119620096085386,
       "original name":"C10.0_Phoneutria_nigriventer_female_I_IBSP_221740_clean_trinity_Trinity_TRINITY_DN214_c0_g1_i10"
      },
     "C10_0_Phoneutria_nigriventer_female_I_IBSP_221740_clean_trinity_Trinity_TRINITY_DN279_c0_g1_i11":{
       "EBF site 1 (partition 1)":1,
       "EBF site 10 (partition 1)":1,
       "EBF site 11 (partition 1)":1,
       "EBF site 12 (partition 1)":1,
       "EBF site 13 (partition 1)":1,
       "EBF site 14 (partition 1)":1,
       "EBF site 15 (partition 1)":0.9999999949752406,
       "EBF site 16 (partition 1)":1,
       "EBF site 17 (partition 1)":1,
       "EBF site 18 (partition 1)":1.000000000001467,
       "EBF site 19 (partition 1)":1,
       "EBF site 2 (partition 1)":1,
       "EBF site 20 (partition 1)":1,
       "EBF site 21 (partition 1)":1,
       "EBF site 22 (partition 1)":1,
       "EBF site 23 (partition 1)":1,
       "EBF site 24 (partition 1)":1,
       "EBF site 25 (partition 1)":1.00000000000043,
       "EBF site 26 (partition 1)":1,
       "EBF site 27 (partition 1)":1,
       "EBF site 28 (partition 1)":1,
       "EBF site 29 (partition 1)":1,
       "EBF site 3 (partition 1)":1,
       "EBF site 30 (partition 1)":1,
       "EBF site 31 (partition 1)":1,
       "EBF site 32 (partition 1)":1,
       "EBF site 33 (partition 1)":1,
       "EBF site 34 (partition 1)":1,
       "EBF site 35 (partition 1)":1,
       "EBF site 36 (partition 1)":1,
       "EBF site 37 (partition 1)":1,
       "EBF site 38 (partition 1)":1,
       "EBF site 39 (partition 1)":1,
       "EBF site 4 (partition 1)":1,
       "EBF site 40 (partition 1)":1,
       "EBF site 41 (partition 1)":1,
       "EBF site 42 (partition 1)":1,
       "EBF site 43 (partition 1)":1,
       "EBF site 44 (partition 1)":1,
       "EBF site 45 (partition 1)":1,
       "EBF site 46 (partition 1)":1,
       "EBF site 47 (partition 1)":1,
       "EBF site 48 (partition 1)":1,
       "EBF site 49 (partition 1)":1,
       "EBF site 5 (partition 1)":1,
       "EBF site 50 (partition 1)":1,
       "EBF site 51 (partition 1)":1,
       "EBF site 52 (partition 1)":1,
       "EBF site 53 (partition 1)":1,
       "EBF site 54 (partition 1)":1,
       "EBF site 55 (partition 1)":1,
       "EBF site 56 (partition 1)":1,
       "EBF site 57 (partition 1)":1,
       "EBF site 58 (partition 1)":1,
       "EBF site 59 (partition 1)":1,
       "EBF site 6 (partition 1)":1,
       "EBF site 60 (partition 1)":1,
       "EBF site 62 (partition 1)":1,
       "EBF site 63 (partition 1)":1,
       "EBF site 64 (partition 1)":1,
       "EBF site 65 (partition 1)":1,
       "EBF site 66 (partition 1)":1,
       "EBF site 67 (partition 1)":1,
       "EBF site 68 (partition 1)":1,
       "EBF site 69 (partition 1)":1,
       "EBF site 7 (partition 1)":1,
       "EBF site 70 (partition 1)":1,
       "EBF site 71 (partition 1)":1,
       "EBF site 72 (partition 1)":1,
       "EBF site 73 (partition 1)":1,
       "EBF site 74 (partition 1)":1,
       "EBF site 78 (partition 1)":1,
       "EBF site 79 (partition 1)":1,
       "EBF site 8 (partition 1)":1,
       "EBF site 80 (partition 1)":1,
       "EBF site 9 (partition 1)":1,
       "Global MG94xREV":0,
       "Nucleotide GTR":0,
       "original name":"C10.0_Phoneutria_nigriventer_female_I_IBSP_221740_clean_trinity_Trinity_TRINITY_DN279_c0_g1_i11"
      },
     "C10_0_Phoneutria_nigriventer_female_J_IBSP_221741_clean_trinity_Trinity_TRINITY_DN233_c0_g2_i4":{
       "EBF site 1 (partition 1)":1,
       "EBF site 10 (partition 1)":1,
       "EBF site 11 (partition 1)":1,
       "EBF site 12 (partition 1)":1,
       "EBF site 13 (partition 1)":1,
       "EBF site 14 (partition 1)":1,
       "EBF site 15 (partition 1)":0.9999999949752406,
       "EBF site 16 (partition 1)":1,
       "EBF site 17 (partition 1)":1,
       "EBF site 18 (partition 1)":1,
       "EBF site 19 (partition 1)":1,
       "EBF site 2 (partition 1)":1,
       "EBF site 20 (partition 1)":1,
       "EBF site 21 (partition 1)":1,
       "EBF site 22 (partition 1)":1,
       "EBF site 23 (partition 1)":1,
       "EBF site 24 (partition 1)":1,
       "EBF site 25 (partition 1)":1.00000000000043,
       "EBF site 26 (partition 1)":1,
       "EBF site 27 (partition 1)":1,
       "EBF site 28 (partition 1)":1,
       "EBF site 29 (partition 1)":1,
       "EBF site 3 (partition 1)":1,
       "EBF site 30 (partition 1)":1,
       "EBF site 31 (partition 1)":1,
       "EBF site 32 (partition 1)":1,
       "EBF site 33 (partition 1)":1,
       "EBF site 34 (partition 1)":1,
       "EBF site 35 (partition 1)":1,
       "EBF site 36 (partition 1)":1,
       "EBF site 37 (partition 1)":1,
       "EBF site 38 (partition 1)":1,
       "EBF site 39 (partition 1)":1,
       "EBF site 4 (partition 1)":1,
       "EBF site 40 (partition 1)":1,
       "EBF site 41 (partition 1)":1,
       "EBF site 42 (partition 1)":1,
       "EBF site 43 (partition 1)":1,
       "EBF site 44 (partition 1)":1,
       "EBF site 45 (partition 1)":1,
       "EBF site 46 (partition 1)":1,
       "EBF site 47 (partition 1)":1,
       "EBF site 48 (partition 1)":1,
       "EBF site 49 (partition 1)":1,
       "EBF site 5 (partition 1)":1,
       "EBF site 50 (partition 1)":1,
       "EBF site 51 (partition 1)":1,
       "EBF site 52 (partition 1)":1,
       "EBF site 53 (partition 1)":1,
       "EBF site 54 (partition 1)":1,
       "EBF site 55 (partition 1)":1,
       "EBF site 56 (partition 1)":1,
       "EBF site 57 (partition 1)":1,
       "EBF site 58 (partition 1)":1,
       "EBF site 59 (partition 1)":1,
       "EBF site 6 (partition 1)":1,
       "EBF site 60 (partition 1)":1,
       "EBF site 62 (partition 1)":1,
       "EBF site 63 (partition 1)":1,
       "EBF site 64 (partition 1)":1,
       "EBF site 65 (partition 1)":1,
       "EBF site 66 (partition 1)":1,
       "EBF site 67 (partition 1)":1,
       "EBF site 68 (partition 1)":1,
       "EBF site 69 (partition 1)":1,
       "EBF site 7 (partition 1)":1,
       "EBF site 70 (partition 1)":1,
       "EBF site 71 (partition 1)":1,
       "EBF site 72 (partition 1)":1,
       "EBF site 73 (partition 1)":1,
       "EBF site 74 (partition 1)":1,
       "EBF site 78 (partition 1)":1,
       "EBF site 79 (partition 1)":1,
       "EBF site 8 (partition 1)":1,
       "EBF site 80 (partition 1)":1,
       "EBF site 9 (partition 1)":1,
       "Global MG94xREV":0,
       "Nucleotide GTR":0,
       "original name":"C10.0_Phoneutria_nigriventer_female_J_IBSP_221741_clean_trinity_Trinity_TRINITY_DN233_c0_g2_i4"
      },
     "C10_0_Phoneutria_nigriventer_female_J_IBSP_221741_clean_trinity_Trinity_TRINITY_DN6176_c1_g1_i2":{
       "EBF site 1 (partition 1)":1,
       "EBF site 10 (partition 1)":1,
       "EBF site 11 (partition 1)":1,
       "EBF site 12 (partition 1)":1,
       "EBF site 13 (partition 1)":1,
       "EBF site 14 (partition 1)":1,
       "EBF site 15 (partition 1)":0.9999999949752406,
       "EBF site 16 (partition 1)":1,
       "EBF site 17 (partition 1)":11.28195689808865,
       "EBF site 18 (partition 1)":0.8059798029939487,
       "EBF site 19 (partition 1)":1,
       "EBF site 2 (partition 1)":0.7370571556527328,
       "EBF site 20 (partition 1)":1,
       "EBF site 21 (partition 1)":1,
       "EBF site 22 (partition 1)":1,
       "EBF site 23 (partition 1)":0.9120042827140312,
       "EBF site 24 (partition 1)":0.9368845610050469,
       "EBF site 25 (partition 1)":0.9169745525814771,
       "EBF site 26 (partition 1)":1,
       "EBF site 27 (partition 1)":1,
       "EBF site 28 (partition 1)":0.890844465402317,
       "EBF site 29 (partition 1)":0.8784951048182277,
       "EBF site 3 (partition 1)":1,
       "EBF site 30 (partition 1)":1,
       "EBF site 31 (partition 1)":1,
       "EBF site 32 (partition 1)":1,
       "EBF site 33 (partition 1)":1,
       "EBF site 34 (partition 1)":1,
       "EBF site 35 (partition 1)":1,
       "EBF site 36 (partition 1)":1,
       "EBF site 37 (partition 1)":1,
       "EBF site 38 (partition 1)":1,
       "EBF site 39 (partition 1)":4.97980477230017,
       "EBF site 4 (partition 1)":0.7247526808314566,
       "EBF site 40 (partition 1)":1,
       "EBF site 41 (partition 1)":1,
       "EBF site 42 (partition 1)":1,
       "EBF site 43 (partition 1)":0.8495827807547969,
       "EBF site 44 (partition 1)":0.9131082865461018,
       "EBF site 45 (partition 1)":1,
       "EBF site 46 (partition 1)":0.8320832932540398,
       "EBF site 47 (partition 1)":0.816889588701414,
       "EBF site 48 (partition 1)":0.6208535046660182,
       "EBF site 49 (partition 1)":0.8232669361487328,
       "EBF site 5 (partition 1)":0.739783057494532,
       "EBF site 50 (partition 1)":1,
       "EBF site 51 (partition 1)":1,
       "EBF site 52 (partition 1)":1,
       "EBF site 53 (partition 1)":1,
       "EBF site 54 (partition 1)":1,
       "EBF site 55 (partition 1)":1,
       "EBF site 56 (partition 1)":1,
       "EBF site 57 (partition 1)":1,
       "EBF site 58 (partition 1)":1,
       "EBF site 59 (partition 1)":1,
       "EBF site 6 (partition 1)":0.8409294201975842,
       "EBF site 60 (partition 1)":1,
       "EBF site 62 (partition 1)":1,
       "EBF site 63 (partition 1)":1,
       "EBF site 64 (partition 1)":1,
       "EBF site 65 (partition 1)":1,
       "EBF site 66 (partition 1)":1,
       "EBF site 67 (partition 1)":1,
       "EBF site 68 (partition 1)":1,
       "EBF site 69 (partition 1)":1,
       "EBF site 7 (partition 1)":0.5732189176487038,
       "EBF site 70 (partition 1)":1,
       "EBF site 71 (partition 1)":1,
       "EBF site 72 (partition 1)":1,
       "EBF site 73 (partition 1)":1,
       "EBF site 74 (partition 1)":1,
       "EBF site 78 (partition 1)":1,
       "EBF site 79 (partition 1)":1,
       "EBF site 8 (partition 1)":1,
       "EBF site 80 (partition 1)":1,
       "EBF site 9 (partition 1)":0.9069562971592863,
       "Global MG94xREV":0.01613421142867292,
       "Nucleotide GTR":0.01485819760276889,
       "original name":"C10.0_Phoneutria_nigriventer_female_J_IBSP_221741_clean_trinity_Trinity_TRINITY_DN6176_c1_g1_i2"
      },
     "C10_0_Phoneutria_nigriventer_female_J_IBSP_221741_clean_trinity_Trinity_TRINITY_DN8416_c0_g1_i1":{
       "EBF site 1 (partition 1)":1,
       "EBF site 10 (partition 1)":1,
       "EBF site 11 (partition 1)":1,
       "EBF site 12 (partition 1)":1,
       "EBF site 13 (partition 1)":1,
       "EBF site 14 (partition 1)":1,
       "EBF site 15 (partition 1)":0.9999999949752406,
       "EBF site 16 (partition 1)":1,
       "EBF site 17 (partition 1)":0.8345925502634157,
       "EBF site 18 (partition 1)":0.8386951036134307,
       "EBF site 19 (partition 1)":1,
       "EBF site 2 (partition 1)":0.780595955976764,
       "EBF site 20 (partition 1)":1,
       "EBF site 21 (partition 1)":1,
       "EBF site 22 (partition 1)":1,
       "EBF site 23 (partition 1)":0.9284951376783802,
       "EBF site 24 (partition 1)":0.9488108037804189,
       "EBF site 25 (partition 1)":0.9325841048471966,
       "EBF site 26 (partition 1)":1,
       "EBF site 27 (partition 1)":1,
       "EBF site 28 (partition 1)":0.9108105661798986,
       "EBF site 29 (partition 1)":0.8991687308995131,
       "EBF site 3 (partition 1)":1,
       "EBF site 30 (partition 1)":1,
       "EBF site 31 (partition 1)":1,
       "EBF site 32 (partition 1)":1,
       "EBF site 33 (partition 1)":1,
       "EBF site 34 (partition 1)":1,
       "EBF site 35 (partition 1)":1,
       "EBF site 36 (partition 1)":1,
       "EBF site 37 (partition 1)":1,
       "EBF site 38 (partition 1)":1,
       "EBF site 39 (partition 1)":0.6243230682442206,
       "EBF site 4 (partition 1)":0.7703781012434792,
       "EBF site 40 (partition 1)":1,
       "EBF site 41 (partition 1)":1,
       "EBF site 42 (partition 1)":1,
       "EBF site 43 (partition 1)":10.26627006792605,
       "EBF site 44 (partition 1)":0.9293058766698771,
       "EBF site 45 (partition 1)":1,
       "EBF site 46 (partition 1)":0.8618381716894039,
       "EBF site 47 (partition 1)":0.8484747947890462,
       "EBF site 48 (partition 1)":0.6782630253283374,
       "EBF site 49 (partition 1)":0.8546107371039877,
       "EBF site 5 (partition 1)":0.7839432053376894,
       "EBF site 50 (partition 1)":1,
       "EBF site 51 (partition 1)":1,
       "EBF site 52 (partition 1)":1,
       "EBF site 53 (partition 1)":1,
       "EBF site 54 (partition 1)":1,
       "EBF site 55 (partition 1)":1,
       "EBF site 56 (partition 1)":1,
       "EBF site 57 (partition 1)":1,
       "EBF site 58 (partition 1)":1,
       "EBF site 59 (partition 1)":1,
       "EBF site 6 (partition 1)":0.8695666421433818,
       "EBF site 60 (partition 1)":1,
       "EBF site 62 (partition 1)":1,
       "EBF site 63 (partition 1)":1,
       "EBF site 64 (partition 1)":1,
       "EBF site 65 (partition 1)":1,
       "EBF site 66 (partition 1)":1,
       "EBF site 67 (partition 1)":1,
       "EBF site 68 (partition 1)":1,
       "EBF site 69 (partition 1)":1,
       "EBF site 7 (partition 1)":0.6372496238162487,
       "EBF site 70 (partition 1)":1,
       "EBF site 71 (partition 1)":1,
       "EBF site 72 (partition 1)":1,
       "EBF site 73 (partition 1)":1,
       "EBF site 74 (partition 1)":1,
       "EBF site 78 (partition 1)":1,
       "EBF site 79 (partition 1)":1,
       "EBF site 8 (partition 1)":1,
       "EBF site 80 (partition 1)":1,
       "EBF site 9 (partition 1)":0.9244037929216229,
       "Global MG94xREV":0.01297029882194216,
       "Nucleotide GTR":0.0120080189201666,
       "original name":"C10.0_Phoneutria_nigriventer_female_J_IBSP_221741_clean_trinity_Trinity_TRINITY_DN8416_c0_g1_i1"
      },
     "C10_0_Phoneutria_nigriventer_male_B_IBSP_214013_clean_trinity_Trinity_TRINITY_DN466_c0_g1_i1":{
       "EBF site 1 (partition 1)":1,
       "EBF site 10 (partition 1)":1,
       "EBF site 11 (partition 1)":1,
       "EBF site 12 (partition 1)":1,
       "EBF site 13 (partition 1)":1,
       "EBF site 14 (partition 1)":1,
       "EBF site 15 (partition 1)":0.9999999949752406,
       "EBF site 16 (partition 1)":1,
       "EBF site 17 (partition 1)":1,
       "EBF site 18 (partition 1)":1,
       "EBF site 19 (partition 1)":1,
       "EBF site 2 (partition 1)":1,
       "EBF site 20 (partition 1)":1,
       "EBF site 21 (partition 1)":1,
       "EBF site 22 (partition 1)":1,
       "EBF site 23 (partition 1)":1,
       "EBF site 24 (partition 1)":1,
       "EBF site 25 (partition 1)":1.00000000000043,
       "EBF site 26 (partition 1)":1,
       "EBF site 27 (partition 1)":1,
       "EBF site 28 (partition 1)":1,
       "EBF site 29 (partition 1)":1,
       "EBF site 3 (partition 1)":1,
       "EBF site 30 (partition 1)":1,
       "EBF site 31 (partition 1)":1,
       "EBF site 32 (partition 1)":1,
       "EBF site 33 (partition 1)":1,
       "EBF site 34 (partition 1)":1,
       "EBF site 35 (partition 1)":1,
       "EBF site 36 (partition 1)":1,
       "EBF site 37 (partition 1)":1,
       "EBF site 38 (partition 1)":1,
       "EBF site 39 (partition 1)":1,
       "EBF site 4 (partition 1)":1,
       "EBF site 40 (partition 1)":1,
       "EBF site 41 (partition 1)":1,
       "EBF site 42 (partition 1)":1,
       "EBF site 43 (partition 1)":1,
       "EBF site 44 (partition 1)":1,
       "EBF site 45 (partition 1)":1,
       "EBF site 46 (partition 1)":1,
       "EBF site 47 (partition 1)":1,
       "EBF site 48 (partition 1)":1,
       "EBF site 49 (partition 1)":1,
       "EBF site 5 (partition 1)":1,
       "EBF site 50 (partition 1)":1,
       "EBF site 51 (partition 1)":1,
       "EBF site 52 (partition 1)":1,
       "EBF site 53 (partition 1)":1,
       "EBF site 54 (partition 1)":1,
       "EBF site 55 (partition 1)":1,
       "EBF site 56 (partition 1)":1,
       "EBF site 57 (partition 1)":1,
       "EBF site 58 (partition 1)":1,
       "EBF site 59 (partition 1)":1,
       "EBF site 6 (partition 1)":1,
       "EBF site 60 (partition 1)":1,
       "EBF site 62 (partition 1)":1,
       "EBF site 63 (partition 1)":1,
       "EBF site 64 (partition 1)":1,
       "EBF site 65 (partition 1)":1,
       "EBF site 66 (partition 1)":1,
       "EBF site 67 (partition 1)":1,
       "EBF site 68 (partition 1)":1,
       "EBF site 69 (partition 1)":1,
       "EBF site 7 (partition 1)":1,
       "EBF site 70 (partition 1)":1,
       "EBF site 71 (partition 1)":1,
       "EBF site 72 (partition 1)":1,
       "EBF site 73 (partition 1)":1,
       "EBF site 74 (partition 1)":1,
       "EBF site 78 (partition 1)":1,
       "EBF site 79 (partition 1)":1,
       "EBF site 8 (partition 1)":1,
       "EBF site 80 (partition 1)":1,
       "EBF site 9 (partition 1)":1,
       "Global MG94xREV":0,
       "Nucleotide GTR":0,
       "original name":"C10.0_Phoneutria_nigriventer_male_B_IBSP_214013_clean_trinity_Trinity_TRINITY_DN466_c0_g1_i1"
      },
     "C10_0_Phoneutria_nigriventer_male_C_IBSP_214014_clean_trinity_Trinity_TRINITY_DN297_c0_g1_i4":{
       "EBF site 1 (partition 1)":1,
       "EBF site 10 (partition 1)":1,
       "EBF site 11 (partition 1)":1,
       "EBF site 12 (partition 1)":1,
       "EBF site 13 (partition 1)":1,
       "EBF site 14 (partition 1)":1,
       "EBF site 15 (partition 1)":0.9999999949752406,
       "EBF site 16 (partition 1)":1,
       "EBF site 17 (partition 1)":0.8992662806289828,
       "EBF site 18 (partition 1)":0.8874239698906825,
       "EBF site 19 (partition 1)":1,
       "EBF site 2 (partition 1)":0.8114768032636763,
       "EBF site 20 (partition 1)":1,
       "EBF site 21 (partition 1)":1,
       "EBF site 22 (partition 1)":1,
       "EBF site 23 (partition 1)":0.9532710404089881,
       "EBF site 24 (partition 1)":0.9698895367541551,
       "EBF site 25 (partition 1)":0.9602501056449464,
       "EBF site 26 (partition 1)":1,
       "EBF site 27 (partition 1)":1,
       "EBF site 28 (partition 1)":0.9469014990896993,
       "EBF site 29 (partition 1)":0.9230269199830061,
       "EBF site 3 (partition 1)":1,
       "EBF site 30 (partition 1)":1,
       "EBF site 31 (partition 1)":1,
       "EBF site 32 (partition 1)":1,
       "EBF site 33 (partition 1)":1,
       "EBF site 34 (partition 1)":0.8877489246123408,
       "EBF site 35 (partition 1)":0.9722888366318665,
       "EBF site 36 (partition 1)":0.9222402907646765,
       "EBF site 37 (partition 1)":1,
       "EBF site 38 (partition 1)":1,
       "EBF site 39 (partition 1)":1,
       "EBF site 4 (partition 1)":0.9002796645161538,
       "EBF site 40 (partition 1)":1,
       "EBF site 41 (partition 1)":1,
       "EBF site 42 (partition 1)":1,
       "EBF site 43 (partition 1)":0.9456069662476714,
       "EBF site 44 (partition 1)":0.9581711672602137,
       "EBF site 45 (partition 1)":1,
       "EBF site 46 (partition 1)":1,
       "EBF site 47 (partition 1)":1,
       "EBF site 48 (partition 1)":1,
       "EBF site 49 (partition 1)":1,
       "EBF site 5 (partition 1)":0.8283400239300602,
       "EBF site 50 (partition 1)":1,
       "EBF site 51 (partition 1)":1,
       "EBF site 52 (partition 1)":0.8327370432948374,
       "EBF site 53 (partition 1)":0.9798057762215171,
       "EBF site 54 (partition 1)":1,
       "EBF site 55 (partition 1)":1,
       "EBF site 56 (partition 1)":1,
       "EBF site 57 (partition 1)":1,
       "EBF site 58 (partition 1)":1,
       "EBF site 59 (partition 1)":1,
       "EBF site 6 (partition 1)":0.9192794646525947,
       "EBF site 60 (partition 1)":1,
       "EBF site 62 (partition 1)":1,
       "EBF site 63 (partition 1)":1,
       "EBF site 64 (partition 1)":1,
       "EBF site 65 (partition 1)":1,
       "EBF site 66 (partition 1)":1,
       "EBF site 67 (partition 1)":1,
       "EBF site 68 (partition 1)":1,
       "EBF site 69 (partition 1)":0.2073756492677252,
       "EBF site 7 (partition 1)":0.7800859957935444,
       "EBF site 70 (partition 1)":0.6926953802766035,
       "EBF site 71 (partition 1)":0.9359616710399564,
       "EBF site 72 (partition 1)":0.9538627431250312,
       "EBF site 73 (partition 1)":1,
       "EBF site 74 (partition 1)":1,
       "EBF site 78 (partition 1)":1,
       "EBF site 79 (partition 1)":1,
       "EBF site 8 (partition 1)":1,
       "EBF site 80 (partition 1)":1,
       "EBF site 9 (partition 1)":0.9406525760651386,
       "Global MG94xREV":0.007517559113344841,
       "Nucleotide GTR":0.009874605661721953,
       "original name":"C10.0_Phoneutria_nigriventer_male_C_IBSP_214014_clean_trinity_Trinity_TRINITY_DN297_c0_g1_i4"
      },
     "C10_0_Phoneutria_nigriventer_male_C_IBSP_214014_clean_trinity_Trinity_TRINITY_DN398_c0_g1_i3":{
       "EBF site 1 (partition 1)":1,
       "EBF site 10 (partition 1)":1,
       "EBF site 11 (partition 1)":1,
       "EBF site 12 (partition 1)":1,
       "EBF site 13 (partition 1)":1,
       "EBF site 14 (partition 1)":1,
       "EBF site 15 (partition 1)":0.9999999949752406,
       "EBF site 16 (partition 1)":1,
       "EBF site 17 (partition 1)":1.005009708196535,
       "EBF site 18 (partition 1)":0.4644717007586148,
       "EBF site 19 (partition 1)":1,
       "EBF site 2 (partition 1)":0.4326208704070049,
       "EBF site 20 (partition 1)":1,
       "EBF site 21 (partition 1)":1,
       "EBF site 22 (partition 1)":1,
       "EBF site 23 (partition 1)":0.7264601477147303,
       "EBF site 24 (partition 1)":0.7988590244226856,
       "EBF site 25 (partition 1)":0.7399923557615552,
       "EBF site 26 (partition 1)":1,
       "EBF site 27 (partition 1)":1,
       "EBF site 28 (partition 1)":0.6800707606222934,
       "EBF site 29 (partition 1)":4.751587900146929,
       "EBF site 3 (partition 1)":1,
       "EBF site 30 (partition 1)":1,
       "EBF site 31 (partition 1)":1,
       "EBF site 32 (partition 1)":1,
       "EBF site 33 (partition 1)":1,
       "EBF site 34 (partition 1)":0.5590809944328042,
       "EBF site 35 (partition 1)":0.7721028130279072,
       "EBF site 36 (partition 1)":0.5420264770419834,
       "EBF site 37 (partition 1)":1,
       "EBF site 38 (partition 1)":1,
       "EBF site 39 (partition 1)":1,
       "EBF site 4 (partition 1)":5.833298821106093,
       "EBF site 40 (partition 1)":1,
       "EBF site 41 (partition 1)":1,
       "EBF site 42 (partition 1)":1,
       "EBF site 43 (partition 1)":0.5755660313793983,
       "EBF site 44 (partition 1)":0.7493584873016952,
       "EBF site 45 (partition 1)":1,
       "EBF site 46 (partition 1)":0.5451823119009478,
       "EBF site 47 (partition 1)":0.2300991223210278,
       "EBF site 48 (partition 1)":0.2261792162924055,
       "EBF site 49 (partition 1)":0.5223254615925286,
       "EBF site 5 (partition 1)":0.3662093451908577,
       "EBF site 50 (partition 1)":1,
       "EBF site 51 (partition 1)":1,
       "EBF site 52 (partition 1)":1,
       "EBF site 53 (partition 1)":1,
       "EBF site 54 (partition 1)":1,
       "EBF site 55 (partition 1)":1,
       "EBF site 56 (partition 1)":1,
       "EBF site 57 (partition 1)":1,
       "EBF site 58 (partition 1)":1,
       "EBF site 59 (partition 1)":1,
       "EBF site 6 (partition 1)":0.508473159494131,
       "EBF site 60 (partition 1)":1,
       "EBF site 62 (partition 1)":1,
       "EBF site 63 (partition 1)":1,
       "EBF site 64 (partition 1)":1,
       "EBF site 65 (partition 1)":1,
       "EBF site 66 (partition 1)":1,
       "EBF site 67 (partition 1)":1,
       "EBF site 68 (partition 1)":1,
       "EBF site 69 (partition 1)":1,
       "EBF site 7 (partition 1)":4.119926937232572,
       "EBF site 70 (partition 1)":1,
       "EBF site 71 (partition 1)":1,
       "EBF site 72 (partition 1)":1,
       "EBF site 73 (partition 1)":1,
       "EBF site 74 (partition 1)":1,
       "EBF site 78 (partition 1)":1,
       "EBF site 79 (partition 1)":1,
       "EBF site 8 (partition 1)":1,
       "EBF site 80 (partition 1)":1,
       "EBF site 9 (partition 1)":0.711436297461353,
       "Global MG94xREV":0.05737127349639787,
       "Nucleotide GTR":0.06022548882963227,
       "original name":"C10.0_Phoneutria_nigriventer_male_C_IBSP_214014_clean_trinity_Trinity_TRINITY_DN398_c0_g1_i3"
      },
     "C10_0_Phoneutria_nigriventer_sra_clean_trinity_Trinity_TRINITY_DN93_c1_g1_i2":{
       "EBF site 1 (partition 1)":1,
       "EBF site 10 (partition 1)":1,
       "EBF site 11 (partition 1)":1,
       "EBF site 12 (partition 1)":1,
       "EBF site 13 (partition 1)":1,
       "EBF site 14 (partition 1)":1,
       "EBF site 15 (partition 1)":0.9999999949752406,
       "EBF site 16 (partition 1)":1,
       "EBF site 17 (partition 1)":0.3551016520286571,
       "EBF site 18 (partition 1)":0.3737484505243974,
       "EBF site 19 (partition 1)":1,
       "EBF site 2 (partition 1)":0.3062336165804593,
       "EBF site 20 (partition 1)":1,
       "EBF site 21 (partition 1)":1,
       "EBF site 22 (partition 1)":1,
       "EBF site 23 (partition 1)":0.657750722359131,
       "EBF site 24 (partition 1)":0.7456122860968492,
       "EBF site 25 (partition 1)":0.7131448576380931,
       "EBF site 26 (partition 1)":1,
       "EBF site 27 (partition 1)":1,
       "EBF site 28 (partition 1)":1,
       "EBF site 29 (partition 1)":1,
       "EBF site 3 (partition 1)":1,
       "EBF site 30 (partition 1)":1,
       "EBF site 31 (partition 1)":1,
       "EBF site 32 (partition 1)":0.5352839256572679,
       "EBF site 33 (partition 1)":0.5037967531641284,
       "EBF site 34 (partition 1)":0.4704466179217361,
       "EBF site 35 (partition 1)":0.7108302246679313,
       "EBF site 36 (partition 1)":0.449492979615155,
       "EBF site 37 (partition 1)":1,
       "EBF site 38 (partition 1)":1,
       "EBF site 39 (partition 1)":1,
       "EBF site 4 (partition 1)":0.2758724650107086,
       "EBF site 40 (partition 1)":1,
       "EBF site 41 (partition 1)":1,
       "EBF site 42 (partition 1)":1,
       "EBF site 43 (partition 1)":0.4366623261727692,
       "EBF site 44 (partition 1)":0.6872438667115479,
       "EBF site 45 (partition 1)":1,
       "EBF site 46 (partition 1)":0.4588434346268613,
       "EBF site 47 (partition 1)":0.2674193854262416,
       "EBF site 48 (partition 1)":64.44779272427579,
       "EBF site 49 (partition 1)":77.9189456009633,
       "EBF site 5 (partition 1)":0.2754384320428057,
       "EBF site 50 (partition 1)":1,
       "EBF site 51 (partition 1)":1,
       "EBF site 52 (partition 1)":1,
       "EBF site 53 (partition 1)":1,
       "EBF site 54 (partition 1)":1,
       "EBF site 55 (partition 1)":1,
       "EBF site 56 (partition 1)":1,
       "EBF site 57 (partition 1)":1,
       "EBF site 58 (partition 1)":1,
       "EBF site 59 (partition 1)":1,
       "EBF site 6 (partition 1)":0.4164083098930149,
       "EBF site 60 (partition 1)":1,
       "EBF site 62 (partition 1)":1,
       "EBF site 63 (partition 1)":1,
       "EBF site 64 (partition 1)":1,
       "EBF site 65 (partition 1)":1,
       "EBF site 66 (partition 1)":1,
       "EBF site 67 (partition 1)":1,
       "EBF site 68 (partition 1)":1,
       "EBF site 69 (partition 1)":1,
       "EBF site 7 (partition 1)":0.1120976077890034,
       "EBF site 70 (partition 1)":1,
       "EBF site 71 (partition 1)":1,
       "EBF site 72 (partition 1)":1,
       "EBF site 73 (partition 1)":1,
       "EBF site 74 (partition 1)":1,
       "EBF site 78 (partition 1)":1,
       "EBF site 79 (partition 1)":1,
       "EBF site 8 (partition 1)":1,
       "EBF site 80 (partition 1)":1,
       "EBF site 9 (partition 1)":0.5462391890818572,
       "Global MG94xREV":0.07606934481209038,
       "Nucleotide GTR":0.05900950540878518,
       "original name":"C10.0_Phoneutria_nigriventer_sra_clean_trinity_Trinity_TRINITY_DN93_c1_g1_i2"
      },
     "C10_0_Psechrus_singaporensis_sra_clean_trinity_Trinity_TRINITY_DN12899_c0_g1_i1":{
       "EBF site 1 (partition 1)":1,
       "EBF site 10 (partition 1)":1,
       "EBF site 11 (partition 1)":1,
       "EBF site 12 (partition 1)":1,
       "EBF site 13 (partition 1)":1,
       "EBF site 14 (partition 1)":1,
       "EBF site 15 (partition 1)":0.9999999949752406,
       "EBF site 16 (partition 1)":1,
       "EBF site 17 (partition 1)":4.267432777449436,
       "EBF site 18 (partition 1)":3.649913409152316,
       "EBF site 19 (partition 1)":1,
       "EBF site 2 (partition 1)":0.3618978229320977,
       "EBF site 20 (partition 1)":1,
       "EBF site 21 (partition 1)":1,
       "EBF site 22 (partition 1)":1,
       "EBF site 23 (partition 1)":0.5667834681220846,
       "EBF site 24 (partition 1)":0.7111016986219435,
       "EBF site 25 (partition 1)":0.6307792180946303,
       "EBF site 26 (partition 1)":1,
       "EBF site 27 (partition 1)":1,
       "EBF site 28 (partition 1)":0.2612188575485792,
       "EBF site 29 (partition 1)":0.705304092829762,
       "EBF site 3 (partition 1)":1,
       "EBF site 30 (partition 1)":1,
       "EBF site 31 (partition 1)":1,
       "EBF site 32 (partition 1)":1,
       "EBF site 33 (partition 1)":1,
       "EBF site 34 (partition 1)":1,
       "EBF site 35 (partition 1)":0.4653334759204517,
       "EBF site 36 (partition 1)":0.2989996782208325,
       "EBF site 37 (partition 1)":1,
       "EBF site 38 (partition 1)":1,
       "EBF site 39 (partition 1)":1,
       "EBF site 4 (partition 1)":0.2140787981518644,
       "EBF site 40 (partition 1)":1,
       "EBF site 41 (partition 1)":1,
       "EBF site 42 (partition 1)":1,
       "EBF site 43 (partition 1)":0.2902494665731316,
       "EBF site 44 (partition 1)":0.6459467189039132,
       "EBF site 45 (partition 1)":1,
       "EBF site 46 (partition 1)":1.608810779220498,
       "EBF site 47 (partition 1)":3.577145709846418,
       "EBF site 48 (partition 1)":0.3081929888230853,
       "EBF site 49 (partition 1)":0.6405439502338738,
       "EBF site 5 (partition 1)":0.2990448946509018,
       "EBF site 50 (partition 1)":1.417036085800836,
       "EBF site 51 (partition 1)":0.8596169994397854,
       "EBF site 52 (partition 1)":0.1860960241535647,
       "EBF site 53 (partition 1)":2.98203464668517,
       "EBF site 54 (partition 1)":1,
       "EBF site 55 (partition 1)":1,
       "EBF site 56 (partition 1)":1,
       "EBF site 57 (partition 1)":1,
       "EBF site 58 (partition 1)":1,
       "EBF site 59 (partition 1)":1,
       "EBF site 6 (partition 1)":0.6299831937899454,
       "EBF site 60 (partition 1)":1,
       "EBF site 62 (partition 1)":1,
       "EBF site 63 (partition 1)":1,
       "EBF site 64 (partition 1)":1,
       "EBF site 65 (partition 1)":1,
       "EBF site 66 (partition 1)":1,
       "EBF site 67 (partition 1)":1,
       "EBF site 68 (partition 1)":1,
       "EBF site 69 (partition 1)":1,
       "EBF site 7 (partition 1)":0.1007502100785044,
       "EBF site 70 (partition 1)":1,
       "EBF site 71 (partition 1)":1,
       "EBF site 72 (partition 1)":0.8133136182716615,
       "EBF site 73 (partition 1)":1,
       "EBF site 74 (partition 1)":1,
       "EBF site 78 (partition 1)":1,
       "EBF site 79 (partition 1)":1,
       "EBF site 8 (partition 1)":0.9999999999999408,
       "EBF site 80 (partition 1)":1,
       "EBF site 9 (partition 1)":0.636713021106375,
       "Global MG94xREV":0.08969397236436215,
       "Nucleotide GTR":0.07942695245465706,
       "original name":"C10.0_Psechrus_singaporensis_sra_clean_trinity_Trinity_TRINITY_DN12899_c0_g1_i1"
      },
     "C10_0_Sosippus_placidus_sra_clean_trinity_Trinity_TRINITY_DN64131_c0_g1_i1":{
       "EBF site 1 (partition 1)":1,
       "EBF site 10 (partition 1)":1,
       "EBF site 11 (partition 1)":1,
       "EBF site 12 (partition 1)":1,
       "EBF site 13 (partition 1)":0.3061706368286943,
       "EBF site 14 (partition 1)":1,
       "EBF site 15 (partition 1)":0.9999999949752406,
       "EBF site 16 (partition 1)":1,
       "EBF site 17 (partition 1)":0.2934363125350279,
       "EBF site 18 (partition 1)":0.2167587004106512,
       "EBF site 19 (partition 1)":1,
       "EBF site 2 (partition 1)":4.099854736568537,
       "EBF site 20 (partition 1)":1,
       "EBF site 21 (partition 1)":0.9999999999999974,
       "EBF site 22 (partition 1)":1,
       "EBF site 23 (partition 1)":1,
       "EBF site 24 (partition 1)":0.6461826068068408,
       "EBF site 25 (partition 1)":0.5955898123504884,
       "EBF site 26 (partition 1)":1,
       "EBF site 27 (partition 1)":1,
       "EBF site 28 (partition 1)":0.4878149311605139,
       "EBF site 29 (partition 1)":0.3796605717615002,
       "EBF site 3 (partition 1)":1,
       "EBF site 30 (partition 1)":0.9999999999999742,
       "EBF site 31 (partition 1)":1,
       "EBF site 32 (partition 1)":1,
       "EBF site 33 (partition 1)":1,
       "EBF site 34 (partition 1)":1,
       "EBF site 35 (partition 1)":1,
       "EBF site 36 (partition 1)":1,
       "EBF site 37 (partition 1)":1,
       "EBF site 38 (partition 1)":1,
       "EBF site 39 (partition 1)":0.1769030073332129,
       "EBF site 4 (partition 1)":0.3222009094026618,
       "EBF site 40 (partition 1)":1,
       "EBF site 41 (partition 1)":1,
       "EBF site 42 (partition 1)":1,
       "EBF site 43 (partition 1)":0.3727086199677675,
       "EBF site 44 (partition 1)":0.574461522311675,
       "EBF site 45 (partition 1)":1,
       "EBF site 46 (partition 1)":0.3331189214707653,
       "EBF site 47 (partition 1)":0.02277177003402752,
       "EBF site 48 (partition 1)":10.525099480892,
       "EBF site 49 (partition 1)":1,
       "EBF site 5 (partition 1)":6.860648342850255,
       "EBF site 50 (partition 1)":1,
       "EBF site 51 (partition 1)":1,
       "EBF site 52 (partition 1)":1,
       "EBF site 53 (partition 1)":1,
       "EBF site 54 (partition 1)":1,
       "EBF site 55 (partition 1)":1,
       "EBF site 56 (partition 1)":1,
       "EBF site 57 (partition 1)":1,
       "EBF site 58 (partition 1)":1,
       "EBF site 59 (partition 1)":1,
       "EBF site 6 (partition 1)":0.5454264134990975,
       "EBF site 60 (partition 1)":1,
       "EBF site 62 (partition 1)":1,
       "EBF site 63 (partition 1)":1,
       "EBF site 64 (partition 1)":1,
       "EBF site 65 (partition 1)":1,
       "EBF site 66 (partition 1)":1,
       "EBF site 67 (partition 1)":1,
       "EBF site 68 (partition 1)":1,
       "EBF site 69 (partition 1)":1,
       "EBF site 7 (partition 1)":0.09614174684158291,
       "EBF site 70 (partition 1)":0.07045530134485756,
       "EBF site 71 (partition 1)":0.2063608721059433,
       "EBF site 72 (partition 1)":0.6117805701121908,
       "EBF site 73 (partition 1)":1,
       "EBF site 74 (partition 1)":1,
       "EBF site 78 (partition 1)":1,
       "EBF site 79 (partition 1)":1,
       "EBF site 8 (partition 1)":0.9999999999999408,
       "EBF site 80 (partition 1)":1,
       "EBF site 9 (partition 1)":7.441896731569499,
       "Global MG94xREV":0.1172249418527271,
       "Nucleotide GTR":0.08696585444801093,
       "original name":"C10.0_Sosippus_placidus_sra_clean_trinity_Trinity_TRINITY_DN64131_c0_g1_i1"
      },
     "C10_0_Thomisus_spectabilis_sra_clean_trinity_Trinity_TRINITY_DN11793_c0_g1_i1":{
       "EBF site 1 (partition 1)":1,
       "EBF site 10 (partition 1)":1,
       "EBF site 11 (partition 1)":1,
       "EBF site 12 (partition 1)":1,
       "EBF site 13 (partition 1)":1,
       "EBF site 14 (partition 1)":1,
       "EBF site 15 (partition 1)":0.9999999949752406,
       "EBF site 16 (partition 1)":1,
       "EBF site 17 (partition 1)":0.2098930446015313,
       "EBF site 18 (partition 1)":4.646378179736128,
       "EBF site 19 (partition 1)":1,
       "EBF site 2 (partition 1)":0.0949524093183813,
       "EBF site 20 (partition 1)":1,
       "EBF site 21 (partition 1)":1,
       "EBF site 22 (partition 1)":1,
       "EBF site 23 (partition 1)":6.08312345918475,
       "EBF site 24 (partition 1)":0.5914697450967521,
       "EBF site 25 (partition 1)":0.4753095178943272,
       "EBF site 26 (partition 1)":1,
       "EBF site 27 (partition 1)":1,
       "EBF site 28 (partition 1)":0.4249445106274043,
       "EBF site 29 (partition 1)":0.428652629696361,
       "EBF site 3 (partition 1)":1,
       "EBF site 30 (partition 1)":1,
       "EBF site 31 (partition 1)":1,
       "EBF site 32 (partition 1)":1,
       "EBF site 33 (partition 1)":1,
       "EBF site 34 (partition 1)":0.2053115335634591,
       "EBF site 35 (partition 1)":0.3740955438977806,
       "EBF site 36 (partition 1)":0.3276032181045583,
       "EBF site 37 (partition 1)":0.9999999999999954,
       "EBF site 38 (partition 1)":1,
       "EBF site 39 (partition 1)":1,
       "EBF site 4 (partition 1)":0.1595813385775176,
       "EBF site 40 (partition 1)":1,
       "EBF site 41 (partition 1)":1,
       "EBF site 42 (partition 1)":1,
       "EBF site 43 (partition 1)":0.2639070872168476,
       "EBF site 44 (partition 1)":0.4928045716585026,
       "EBF site 45 (partition 1)":1,
       "EBF site 46 (partition 1)":0.2011578418954502,
       "EBF site 47 (partition 1)":1,
       "EBF site 48 (partition 1)":1,
       "EBF site 49 (partition 1)":1,
       "EBF site 5 (partition 1)":0.1561884664301152,
       "EBF site 50 (partition 1)":0.9999999999994347,
       "EBF site 51 (partition 1)":1,
       "EBF site 52 (partition 1)":1,
       "EBF site 53 (partition 1)":1,
       "EBF site 54 (partition 1)":1,
       "EBF site 55 (partition 1)":1,
       "EBF site 56 (partition 1)":1,
       "EBF site 57 (partition 1)":1,
       "EBF site 58 (partition 1)":1,
       "EBF site 59 (partition 1)":1,
       "EBF site 6 (partition 1)":0.2847570497186081,
       "EBF site 60 (partition 1)":1,
       "EBF site 62 (partition 1)":1,
       "EBF site 63 (partition 1)":1,
       "EBF site 64 (partition 1)":1,
       "EBF site 65 (partition 1)":1,
       "EBF site 66 (partition 1)":1,
       "EBF site 67 (partition 1)":1,
       "EBF site 68 (partition 1)":1,
       "EBF site 69 (partition 1)":1.434252134598937,
       "EBF site 7 (partition 1)":0.2416530798027965,
       "EBF site 70 (partition 1)":0.134183909583435,
       "EBF site 71 (partition 1)":46.74585061292083,
       "EBF site 72 (partition 1)":0.568658370824408,
       "EBF site 73 (partition 1)":1,
       "EBF site 74 (partition 1)":1,
       "EBF site 78 (partition 1)":1,
       "EBF site 79 (partition 1)":1,
       "EBF site 8 (partition 1)":1,
       "EBF site 80 (partition 1)":1,
       "EBF site 9 (partition 1)":0.4530495021684072,
       "Global MG94xREV":0.1496919739613304,
       "Nucleotide GTR":0.1318234639081846,
       "original name":"C10.0_Thomisus_spectabilis_sra_clean_trinity_Trinity_TRINITY_DN11793_c0_g1_i1"
      },
     "C10_0_Thomisus_spectabilis_sra_clean_trinity_Trinity_TRINITY_DN12450_c0_g1_i1":{
       "EBF site 1 (partition 1)":1,
       "EBF site 10 (partition 1)":1,
       "EBF site 11 (partition 1)":1,
       "EBF site 12 (partition 1)":1,
       "EBF site 13 (partition 1)":0.6638158942547168,
       "EBF site 14 (partition 1)":1,
       "EBF site 15 (partition 1)":0.9999999949752406,
       "EBF site 16 (partition 1)":1,
       "EBF site 17 (partition 1)":0.1804292395669064,
       "EBF site 18 (partition 1)":1.000000000001467,
       "EBF site 19 (partition 1)":1,
       "EBF site 2 (partition 1)":13.65707003508884,
       "EBF site 20 (partition 1)":1,
       "EBF site 21 (partition 1)":1,
       "EBF site 22 (partition 1)":1,
       "EBF site 23 (partition 1)":0.8659920029110343,
       "EBF site 24 (partition 1)":0.257093405604617,
       "EBF site 25 (partition 1)":0.3552590446785573,
       "EBF site 26 (partition 1)":1,
       "EBF site 27 (partition 1)":1,
       "EBF site 28 (partition 1)":0.1805497566005381,
       "EBF site 29 (partition 1)":0.0667870397468642,
       "EBF site 3 (partition 1)":1,
       "EBF site 30 (partition 1)":1,
       "EBF site 31 (partition 1)":1,
       "EBF site 32 (partition 1)":1,
       "EBF site 33 (partition 1)":1,
       "EBF site 34 (partition 1)":0.1250166507174548,
       "EBF site 35 (partition 1)":195.9625253896388,
       "EBF site 36 (partition 1)":0.1371189135287374,
       "EBF site 37 (partition 1)":1,
       "EBF site 38 (partition 1)":1,
       "EBF site 39 (partition 1)":1,
       "EBF site 4 (partition 1)":0.6104863044770096,
       "EBF site 40 (partition 1)":1,
       "EBF site 41 (partition 1)":1,
       "EBF site 42 (partition 1)":1,
       "EBF site 43 (partition 1)":0.8112486966851806,
       "EBF site 44 (partition 1)":0.2060274256266649,
       "EBF site 45 (partition 1)":1,
       "EBF site 46 (partition 1)":1,
       "EBF site 47 (partition 1)":1,
       "EBF site 48 (partition 1)":1,
       "EBF site 49 (partition 1)":1,
       "EBF site 5 (partition 1)":0.3002740173652523,
       "EBF site 50 (partition 1)":1,
       "EBF site 51 (partition 1)":1,
       "EBF site 52 (partition 1)":1,
       "EBF site 53 (partition 1)":1.303142053469592,
       "EBF site 54 (partition 1)":1,
       "EBF site 55 (partition 1)":1,
       "EBF site 56 (partition 1)":1,
       "EBF site 57 (partition 1)":1,
       "EBF site 58 (partition 1)":1,
       "EBF site 59 (partition 1)":1,
       "EBF site 6 (partition 1)":0.149810090610317,
       "EBF site 60 (partition 1)":1,
       "EBF site 62 (partition 1)":1,
       "EBF site 63 (partition 1)":1,
       "EBF site 64 (partition 1)":1,
       "EBF site 65 (partition 1)":1,
       "EBF site 66 (partition 1)":1,
       "EBF site 67 (partition 1)":1,
       "EBF site 68 (partition 1)":1,
       "EBF site 69 (partition 1)":1.015597716149155,
       "EBF site 7 (partition 1)":0.5617846504334685,
       "EBF site 70 (partition 1)":0.1853811477808898,
       "EBF site 71 (partition 1)":0.7031294468607182,
       "EBF site 72 (partition 1)":51.73122553622547,
       "EBF site 73 (partition 1)":1,
       "EBF site 74 (partition 1)":1,
       "EBF site 78 (partition 1)":1.000000000000043,
       "EBF site 79 (partition 1)":1,
       "EBF site 8 (partition 1)":0.9999999999999408,
       "EBF site 80 (partition 1)":1,
       "EBF site 9 (partition 1)":0.5287733357053117,
       "Global MG94xREV":0.5100487767300425,
       "Nucleotide GTR":0.3410939453852815,
       "original name":"C10.0_Thomisus_spectabilis_sra_clean_trinity_Trinity_TRINITY_DN12450_c0_g1_i1"
      },
     "C10_0_Thomisus_spectabilis_sra_clean_trinity_Trinity_TRINITY_DN4850_c0_g1_i1":{
       "EBF site 1 (partition 1)":1,
       "EBF site 10 (partition 1)":1,
       "EBF site 11 (partition 1)":1,
       "EBF site 12 (partition 1)":1,
       "EBF site 13 (partition 1)":1,
       "EBF site 14 (partition 1)":1,
       "EBF site 15 (partition 1)":0.9999999949752406,
       "EBF site 16 (partition 1)":1,
       "EBF site 17 (partition 1)":0.2166648653733291,
       "EBF site 18 (partition 1)":5.080871974971504,
       "EBF site 19 (partition 1)":1,
       "EBF site 2 (partition 1)":0.09917605434326378,
       "EBF site 20 (partition 1)":1,
       "EBF site 21 (partition 1)":1,
       "EBF site 22 (partition 1)":1,
       "EBF site 23 (partition 1)":1.66997670909768,
       "EBF site 24 (partition 1)":0.6104333040481045,
       "EBF site 25 (partition 1)":0.4837611602308745,
       "EBF site 26 (partition 1)":1,
       "EBF site 27 (partition 1)":1,
       "EBF site 28 (partition 1)":0.4021306552044074,
       "EBF site 29 (partition 1)":147.1531463696363,
       "EBF site 3 (partition 1)":1,
       "EBF site 30 (partition 1)":1,
       "EBF site 31 (partition 1)":1,
       "EBF site 32 (partition 1)":1,
       "EBF site 33 (partition 1)":1,
       "EBF site 34 (partition 1)":0.1773998667350822,
       "EBF site 35 (partition 1)":0.3830273067385812,
       "EBF site 36 (partition 1)":0.3514237942107511,
       "EBF site 37 (partition 1)":1,
       "EBF site 38 (partition 1)":1.000000000000067,
       "EBF site 39 (partition 1)":1,
       "EBF site 4 (partition 1)":0.1635587779560114,
       "EBF site 40 (partition 1)":1,
       "EBF site 41 (partition 1)":1,
       "EBF site 42 (partition 1)":1,
       "EBF site 43 (partition 1)":0.2707563823449728,
       "EBF site 44 (partition 1)":0.5120248586527687,
       "EBF site 45 (partition 1)":1,
       "EBF site 46 (partition 1)":0.2986359024325255,
       "EBF site 47 (partition 1)":1,
       "EBF site 48 (partition 1)":1,
       "EBF site 49 (partition 1)":1,
       "EBF site 5 (partition 1)":0.1611240832175984,
       "EBF site 50 (partition 1)":0.9999999999994347,
       "EBF site 51 (partition 1)":1,
       "EBF site 52 (partition 1)":1,
       "EBF site 53 (partition 1)":1,
       "EBF site 54 (partition 1)":1,
       "EBF site 55 (partition 1)":1,
       "EBF site 56 (partition 1)":1,
       "EBF site 57 (partition 1)":1,
       "EBF site 58 (partition 1)":1,
       "EBF site 59 (partition 1)":1,
       "EBF site 6 (partition 1)":0.2922365992383796,
       "EBF site 60 (partition 1)":1,
       "EBF site 62 (partition 1)":1,
       "EBF site 63 (partition 1)":1,
       "EBF site 64 (partition 1)":1,
       "EBF site 65 (partition 1)":1,
       "EBF site 66 (partition 1)":1,
       "EBF site 67 (partition 1)":1,
       "EBF site 68 (partition 1)":1,
       "EBF site 69 (partition 1)":2.023685683235101,
       "EBF site 7 (partition 1)":0.2475546981353115,
       "EBF site 70 (partition 1)":0.136542429634132,
       "EBF site 71 (partition 1)":0.3674876645784647,
       "EBF site 72 (partition 1)":5.877683351742887,
       "EBF site 73 (partition 1)":1,
       "EBF site 74 (partition 1)":1,
       "EBF site 78 (partition 1)":1.000000000000014,
       "EBF site 79 (partition 1)":1,
       "EBF site 8 (partition 1)":0.9999999999999408,
       "EBF site 80 (partition 1)":1,
       "EBF site 9 (partition 1)":0.4616456129841878,
       "Global MG94xREV":0.1457975983829488,
       "Nucleotide GTR":0.1355789617857491,
       "original name":"C10.0_Thomisus_spectabilis_sra_clean_trinity_Trinity_TRINITY_DN4850_c0_g1_i1"
      },
     "C10_1_Ctenus_captiosis_female_tjc00305_clean_trinity_Trinity_TRINITY_DN9510_c0_g1_i1":{
       "EBF site 1 (partition 1)":1,
       "EBF site 10 (partition 1)":1,
       "EBF site 11 (partition 1)":1,
       "EBF site 12 (partition 1)":1,
       "EBF site 13 (partition 1)":1,
       "EBF site 14 (partition 1)":1,
       "EBF site 15 (partition 1)":0.9999999949752406,
       "EBF site 16 (partition 1)":1,
       "EBF site 17 (partition 1)":1,
       "EBF site 18 (partition 1)":1,
       "EBF site 19 (partition 1)":1,
       "EBF site 2 (partition 1)":1,
       "EBF site 20 (partition 1)":1,
       "EBF site 21 (partition 1)":1,
       "EBF site 22 (partition 1)":1,
       "EBF site 23 (partition 1)":1,
       "EBF site 24 (partition 1)":1,
       "EBF site 25 (partition 1)":1,
       "EBF site 26 (partition 1)":1,
       "EBF site 27 (partition 1)":1,
       "EBF site 28 (partition 1)":1,
       "EBF site 29 (partition 1)":1,
       "EBF site 3 (partition 1)":1,
       "EBF site 30 (partition 1)":1,
       "EBF site 31 (partition 1)":1,
       "EBF site 32 (partition 1)":1,
       "EBF site 33 (partition 1)":1,
       "EBF site 34 (partition 1)":1,
       "EBF site 35 (partition 1)":1,
       "EBF site 36 (partition 1)":1,
       "EBF site 37 (partition 1)":1,
       "EBF site 38 (partition 1)":1,
       "EBF site 39 (partition 1)":1,
       "EBF site 4 (partition 1)":1,
       "EBF site 40 (partition 1)":1,
       "EBF site 41 (partition 1)":1,
       "EBF site 42 (partition 1)":1,
       "EBF site 43 (partition 1)":1,
       "EBF site 44 (partition 1)":1,
       "EBF site 45 (partition 1)":1,
       "EBF site 46 (partition 1)":1,
       "EBF site 47 (partition 1)":1,
       "EBF site 48 (partition 1)":1,
       "EBF site 49 (partition 1)":1,
       "EBF site 5 (partition 1)":1,
       "EBF site 50 (partition 1)":1,
       "EBF site 51 (partition 1)":1,
       "EBF site 52 (partition 1)":1,
       "EBF site 53 (partition 1)":1,
       "EBF site 54 (partition 1)":1,
       "EBF site 55 (partition 1)":1,
       "EBF site 56 (partition 1)":1,
       "EBF site 57 (partition 1)":1,
       "EBF site 58 (partition 1)":1,
       "EBF site 59 (partition 1)":1,
       "EBF site 6 (partition 1)":1,
       "EBF site 60 (partition 1)":1,
       "EBF site 62 (partition 1)":1,
       "EBF site 63 (partition 1)":1,
       "EBF site 64 (partition 1)":1,
       "EBF site 65 (partition 1)":1,
       "EBF site 66 (partition 1)":1,
       "EBF site 67 (partition 1)":1,
       "EBF site 68 (partition 1)":1,
       "EBF site 69 (partition 1)":1,
       "EBF site 7 (partition 1)":1,
       "EBF site 70 (partition 1)":1,
       "EBF site 71 (partition 1)":1,
       "EBF site 72 (partition 1)":1,
       "EBF site 73 (partition 1)":1,
       "EBF site 74 (partition 1)":1,
       "EBF site 78 (partition 1)":1,
       "EBF site 79 (partition 1)":1,
       "EBF site 8 (partition 1)":1,
       "EBF site 80 (partition 1)":1,
       "EBF site 9 (partition 1)":1,
       "Global MG94xREV":0,
       "Nucleotide GTR":0,
       "original name":"C10.1_Ctenus_captiosis_female_tjc00305_clean_trinity_Trinity_TRINITY_DN9510_c0_g1_i1"
      },
     "C10_1_Ctenus_corniger_sra_clean_trinity_Trinity_TRINITY_DN3260_c0_g1_i5":{
       "EBF site 1 (partition 1)":1,
       "EBF site 10 (partition 1)":1,
       "EBF site 11 (partition 1)":1,
       "EBF site 12 (partition 1)":1,
       "EBF site 13 (partition 1)":1,
       "EBF site 14 (partition 1)":1,
       "EBF site 15 (partition 1)":0.9999999949752406,
       "EBF site 16 (partition 1)":1,
       "EBF site 17 (partition 1)":0.9299586370984348,
       "EBF site 18 (partition 1)":0.7682964574698335,
       "EBF site 19 (partition 1)":1,
       "EBF site 2 (partition 1)":0.7192575947219525,
       "EBF site 20 (partition 1)":1,
       "EBF site 21 (partition 1)":1,
       "EBF site 22 (partition 1)":1,
       "EBF site 23 (partition 1)":1,
       "EBF site 24 (partition 1)":0.9357370571953586,
       "EBF site 25 (partition 1)":0.9465766104505762,
       "EBF site 26 (partition 1)":1,
       "EBF site 27 (partition 1)":1,
       "EBF site 28 (partition 1)":0.8278182462761362,
       "EBF site 29 (partition 1)":0.8678262802684664,
       "EBF site 3 (partition 1)":1,
       "EBF site 30 (partition 1)":1,
       "EBF site 31 (partition 1)":1,
       "EBF site 32 (partition 1)":1,
       "EBF site 33 (partition 1)":1,
       "EBF site 34 (partition 1)":0.8581250760447438,
       "EBF site 35 (partition 1)":0.9189116362568195,
       "EBF site 36 (partition 1)":0.944846738176591,
       "EBF site 37 (partition 1)":1,
       "EBF site 38 (partition 1)":1,
       "EBF site 39 (partition 1)":1,
       "EBF site 4 (partition 1)":0.8024823091367147,
       "EBF site 40 (partition 1)":1,
       "EBF site 41 (partition 1)":1,
       "EBF site 42 (partition 1)":1,
       "EBF site 43 (partition 1)":0.884727181635184,
       "EBF site 44 (partition 1)":0.9346419815720788,
       "EBF site 45 (partition 1)":1,
       "EBF site 46 (partition 1)":1,
       "EBF site 47 (partition 1)":1,
       "EBF site 48 (partition 1)":1,
       "EBF site 49 (partition 1)":1,
       "EBF site 5 (partition 1)":0.744153174199495,
       "EBF site 50 (partition 1)":1,
       "EBF site 51 (partition 1)":1,
       "EBF site 52 (partition 1)":1,
       "EBF site 53 (partition 1)":1,
       "EBF site 54 (partition 1)":1,
       "EBF site 55 (partition 1)":1,
       "EBF site 56 (partition 1)":1,
       "EBF site 57 (partition 1)":1,
       "EBF site 58 (partition 1)":1,
       "EBF site 59 (partition 1)":1,
       "EBF site 6 (partition 1)":0.8923606665956492,
       "EBF site 60 (partition 1)":1,
       "EBF site 62 (partition 1)":1,
       "EBF site 63 (partition 1)":1,
       "EBF site 64 (partition 1)":1,
       "EBF site 65 (partition 1)":1,
       "EBF site 66 (partition 1)":1,
       "EBF site 67 (partition 1)":1,
       "EBF site 68 (partition 1)":0.8966590390324994,
       "EBF site 69 (partition 1)":0.1532748448740102,
       "EBF site 7 (partition 1)":0.6441935173345135,
       "EBF site 70 (partition 1)":0.7372309290638246,
       "EBF site 71 (partition 1)":0.8682573839676888,
       "EBF site 72 (partition 1)":0.9118839886130764,
       "EBF site 73 (partition 1)":1,
       "EBF site 74 (partition 1)":1,
       "EBF site 78 (partition 1)":1,
       "EBF site 79 (partition 1)":1,
       "EBF site 8 (partition 1)":1,
       "EBF site 80 (partition 1)":1,
       "EBF site 9 (partition 1)":0.9183509848177592,
       "Global MG94xREV":0.01194503728035107,
       "Nucleotide GTR":0.01112101453601252,
       "original name":"C10.1_Ctenus_corniger_sra_clean_trinity_Trinity_TRINITY_DN3260_c0_g1_i5"
      },
     "C10_1_Habronattus_signatus_sra_clean_trinity_Trinity_TRINITY_DN4981_c0_g1_i1":{
       "EBF site 1 (partition 1)":1,
       "EBF site 10 (partition 1)":1,
       "EBF site 11 (partition 1)":1,
       "EBF site 12 (partition 1)":1,
       "EBF site 13 (partition 1)":1,
       "EBF site 14 (partition 1)":1,
       "EBF site 15 (partition 1)":0.9999999949752406,
       "EBF site 16 (partition 1)":1,
       "EBF site 17 (partition 1)":0.4857147370898214,
       "EBF site 18 (partition 1)":0.2078798554524384,
       "EBF site 19 (partition 1)":1,
       "EBF site 2 (partition 1)":0.14592761265332,
       "EBF site 20 (partition 1)":1,
       "EBF site 21 (partition 1)":1,
       "EBF site 22 (partition 1)":1,
       "EBF site 23 (partition 1)":1,
       "EBF site 24 (partition 1)":0.6479009927379288,
       "EBF site 25 (partition 1)":0.6545407630358693,
       "EBF site 26 (partition 1)":1,
       "EBF site 27 (partition 1)":1,
       "EBF site 28 (partition 1)":0.3190737009783748,
       "EBF site 29 (partition 1)":0.5117369449368893,
       "EBF site 3 (partition 1)":1,
       "EBF site 30 (partition 1)":1,
       "EBF site 31 (partition 1)":1,
       "EBF site 32 (partition 1)":1,
       "EBF site 33 (partition 1)":1,
       "EBF site 34 (partition 1)":0.4643861772918561,
       "EBF site 35 (partition 1)":0.5718134420947877,
       "EBF site 36 (partition 1)":0.700065440512203,
       "EBF site 37 (partition 1)":1,
       "EBF site 38 (partition 1)":1,
       "EBF site 39 (partition 1)":1,
       "EBF site 4 (partition 1)":0.2262060943615248,
       "EBF site 40 (partition 1)":1,
       "EBF site 41 (partition 1)":1,
       "EBF site 42 (partition 1)":1,
       "EBF site 43 (partition 1)":0.4536719613222048,
       "EBF site 44 (partition 1)":0.6510492912981837,
       "EBF site 45 (partition 1)":1,
       "EBF site 46 (partition 1)":1,
       "EBF site 47 (partition 1)":1,
       "EBF site 48 (partition 1)":1,
       "EBF site 49 (partition 1)":1,
       "EBF site 5 (partition 1)":0.2039607962111251,
       "EBF site 50 (partition 1)":1,
       "EBF site 51 (partition 1)":1,
       "EBF site 52 (partition 1)":1,
       "EBF site 53 (partition 1)":1,
       "EBF site 54 (partition 1)":1,
       "EBF site 55 (partition 1)":1,
       "EBF site 56 (partition 1)":1,
       "EBF site 57 (partition 1)":1,
       "EBF site 58 (partition 1)":1,
       "EBF site 59 (partition 1)":1,
       "EBF site 6 (partition 1)":0.5115202002748652,
       "EBF site 60 (partition 1)":1,
       "EBF site 62 (partition 1)":1,
       "EBF site 63 (partition 1)":1,
       "EBF site 64 (partition 1)":1,
       "EBF site 65 (partition 1)":1,
       "EBF site 66 (partition 1)":1,
       "EBF site 67 (partition 1)":1,
       "EBF site 68 (partition 1)":0.6692002328076655,
       "EBF site 69 (partition 1)":0.09496557015667319,
       "EBF site 7 (partition 1)":0.1513124287433955,
       "EBF site 70 (partition 1)":0.2323131070948757,
       "EBF site 71 (partition 1)":0.457924662208186,
       "EBF site 72 (partition 1)":0.5532879011762367,
       "EBF site 73 (partition 1)":1,
       "EBF site 74 (partition 1)":1,
       "EBF site 78 (partition 1)":1,
       "EBF site 79 (partition 1)":1,
       "EBF site 8 (partition 1)":0.9999999999999408,
       "EBF site 80 (partition 1)":1,
       "EBF site 9 (partition 1)":0.5775821101561659,
       "Global MG94xREV":0.08155478190546014,
       "Nucleotide GTR":0.08616143414975157,
       "original name":"C10.1_Habronattus_signatus_sra_clean_trinity_Trinity_TRINITY_DN4981_c0_g1_i1"
      },
     "C10_1_Hibana_sp_sra_clean_trinity_Trinity_TRINITY_DN9884_c0_g2_i1":{
       "EBF site 1 (partition 1)":1,
       "EBF site 10 (partition 1)":1,
       "EBF site 11 (partition 1)":1,
       "EBF site 12 (partition 1)":1,
       "EBF site 13 (partition 1)":1,
       "EBF site 14 (partition 1)":1,
       "EBF site 15 (partition 1)":0.9999999949752406,
       "EBF site 16 (partition 1)":1,
       "EBF site 17 (partition 1)":0.9236946759124373,
       "EBF site 18 (partition 1)":0.7550441234545056,
       "EBF site 19 (partition 1)":1,
       "EBF site 2 (partition 1)":0.7036900188253843,
       "EBF site 20 (partition 1)":1,
       "EBF site 21 (partition 1)":1,
       "EBF site 22 (partition 1)":1,
       "EBF site 23 (partition 1)":1,
       "EBF site 24 (partition 1)":0.9315681810364405,
       "EBF site 25 (partition 1)":0.933573742518659,
       "EBF site 26 (partition 1)":1,
       "EBF site 27 (partition 1)":1,
       "EBF site 28 (partition 1)":0.8174222892435753,
       "EBF site 29 (partition 1)":0.873734378347059,
       "EBF site 3 (partition 1)":1,
       "EBF site 30 (partition 1)":1,
       "EBF site 31 (partition 1)":1,
       "EBF site 32 (partition 1)":1,
       "EBF site 33 (partition 1)":1,
       "EBF site 34 (partition 1)":0.849937014383181,
       "EBF site 35 (partition 1)":0.9136840204962844,
       "EBF site 36 (partition 1)":0.9415127919928932,
       "EBF site 37 (partition 1)":1,
       "EBF site 38 (partition 1)":1,
       "EBF site 39 (partition 1)":1,
       "EBF site 4 (partition 1)":0.7641244362284412,
       "EBF site 40 (partition 1)":1,
       "EBF site 41 (partition 1)":1,
       "EBF site 42 (partition 1)":1,
       "EBF site 43 (partition 1)":0.8774444844125356,
       "EBF site 44 (partition 1)":0.9304064827898144,
       "EBF site 45 (partition 1)":1,
       "EBF site 46 (partition 1)":1,
       "EBF site 47 (partition 1)":1,
       "EBF site 48 (partition 1)":1,
       "EBF site 49 (partition 1)":1,
       "EBF site 5 (partition 1)":0.7306807500577344,
       "EBF site 50 (partition 1)":1,
       "EBF site 51 (partition 1)":1,
       "EBF site 52 (partition 1)":1,
       "EBF site 53 (partition 1)":1,
       "EBF site 54 (partition 1)":1,
       "EBF site 55 (partition 1)":1,
       "EBF site 56 (partition 1)":1,
       "EBF site 57 (partition 1)":1,
       "EBF site 58 (partition 1)":1,
       "EBF site 59 (partition 1)":1,
       "EBF site 6 (partition 1)":0.9226673422524113,
       "EBF site 60 (partition 1)":1,
       "EBF site 62 (partition 1)":1,
       "EBF site 63 (partition 1)":1,
       "EBF site 64 (partition 1)":1,
       "EBF site 65 (partition 1)":1,
       "EBF site 66 (partition 1)":1,
       "EBF site 67 (partition 1)":1,
       "EBF site 68 (partition 1)":0.9335315848928148,
       "EBF site 69 (partition 1)":0.1488399284892271,
       "EBF site 7 (partition 1)":0.6659702395086163,
       "EBF site 70 (partition 1)":0.7228835779102311,
       "EBF site 71 (partition 1)":0.918499284031475,
       "EBF site 72 (partition 1)":0.9063519307027076,
       "EBF site 73 (partition 1)":1,
       "EBF site 74 (partition 1)":1,
       "EBF site 78 (partition 1)":1,
       "EBF site 79 (partition 1)":1,
       "EBF site 8 (partition 1)":1,
       "EBF site 80 (partition 1)":1,
       "EBF site 9 (partition 1)":0.9130910682203214,
       "Global MG94xREV":0.0127583187115716,
       "Nucleotide GTR":0.03830784862608243,
       "original name":"C10.1_Hibana_sp_sra_clean_trinity_Trinity_TRINITY_DN9884_c0_g2_i1"
      },
     "C10_1_Hippasa_holmerae_sundaica_sra_clean_trinity_Trinity_TRINITY_DN3007_c0_g1_i2":{
       "EBF site 1 (partition 1)":1,
       "EBF site 10 (partition 1)":1,
       "EBF site 11 (partition 1)":1,
       "EBF site 12 (partition 1)":1,
       "EBF site 13 (partition 1)":1,
       "EBF site 14 (partition 1)":1,
       "EBF site 15 (partition 1)":0.9999999949752406,
       "EBF site 16 (partition 1)":1,
       "EBF site 17 (partition 1)":0.7031949077018641,
       "EBF site 18 (partition 1)":0.2848132132126616,
       "EBF site 19 (partition 1)":1,
       "EBF site 2 (partition 1)":0.2381746054657937,
       "EBF site 20 (partition 1)":1,
       "EBF site 21 (partition 1)":1,
       "EBF site 22 (partition 1)":1,
       "EBF site 23 (partition 1)":1,
       "EBF site 24 (partition 1)":0.7142050171231887,
       "EBF site 25 (partition 1)":0.7253081027593958,
       "EBF site 26 (partition 1)":1,
       "EBF site 27 (partition 1)":1,
       "EBF site 28 (partition 1)":0.4032561559166998,
       "EBF site 29 (partition 1)":0.4952810392625241,
       "EBF site 3 (partition 1)":1,
       "EBF site 30 (partition 1)":1,
       "EBF site 31 (partition 1)":1,
       "EBF site 32 (partition 1)":1,
       "EBF site 33 (partition 1)":1,
       "EBF site 34 (partition 1)":0.4960650264368686,
       "EBF site 35 (partition 1)":0.6490647036570636,
       "EBF site 36 (partition 1)":0.7564285824323166,
       "EBF site 37 (partition 1)":1,
       "EBF site 38 (partition 1)":1,
       "EBF site 39 (partition 1)":1,
       "EBF site 4 (partition 1)":4.725378636217108,
       "EBF site 40 (partition 1)":1,
       "EBF site 41 (partition 1)":1,
       "EBF site 42 (partition 1)":1,
       "EBF site 43 (partition 1)":0.5393546392890357,
       "EBF site 44 (partition 1)":0.7150140456124235,
       "EBF site 45 (partition 1)":1,
       "EBF site 46 (partition 1)":1,
       "EBF site 47 (partition 1)":1,
       "EBF site 48 (partition 1)":1,
       "EBF site 49 (partition 1)":1,
       "EBF site 5 (partition 1)":0.2697305032677326,
       "EBF site 50 (partition 1)":1,
       "EBF site 51 (partition 1)":1,
       "EBF site 52 (partition 1)":1,
       "EBF site 53 (partition 1)":1,
       "EBF site 54 (partition 1)":1,
       "EBF site 55 (partition 1)":1,
       "EBF site 56 (partition 1)":1,
       "EBF site 57 (partition 1)":1,
       "EBF site 58 (partition 1)":1,
       "EBF site 59 (partition 1)":1,
       "EBF site 6 (partition 1)":0.5664013844686345,
       "EBF site 60 (partition 1)":1,
       "EBF site 62 (partition 1)":1,
       "EBF site 63 (partition 1)":1,
       "EBF site 64 (partition 1)":1,
       "EBF site 65 (partition 1)":1,
       "EBF site 66 (partition 1)":1,
       "EBF site 67 (partition 1)":1,
       "EBF site 68 (partition 1)":0.7206103032388104,
       "EBF site 69 (partition 1)":0.04949241773413279,
       "EBF site 7 (partition 1)":0.2046173623012957,
       "EBF site 70 (partition 1)":0.2936692710272451,
       "EBF site 71 (partition 1)":0.685217292079133,
       "EBF site 72 (partition 1)":0.6302139007498676,
       "EBF site 73 (partition 1)":1,
       "EBF site 74 (partition 1)":1,
       "EBF site 78 (partition 1)":1,
       "EBF site 79 (partition 1)":1,
       "EBF site 8 (partition 1)":1,
       "EBF site 80 (partition 1)":1,
       "EBF site 9 (partition 1)":0.6520206386073768,
       "Global MG94xREV":0.0624613328746422,
       "Nucleotide GTR":0.05660793231567991,
       "original name":"C10.1_Hippasa_holmerae_sundaica_sra_clean_trinity_Trinity_TRINITY_DN3007_c0_g1_i2"
      },
     "C10_1_Leptoctenus_byrrhus_female_tjc00136_clean_trinity_Trinity_TRINITY_DN33889_c0_g1_i1":{
       "EBF site 1 (partition 1)":1,
       "EBF site 10 (partition 1)":1,
       "EBF site 11 (partition 1)":1,
       "EBF site 12 (partition 1)":1,
       "EBF site 13 (partition 1)":1,
       "EBF site 14 (partition 1)":1,
       "EBF site 15 (partition 1)":0.9999999949752406,
       "EBF site 16 (partition 1)":1,
       "EBF site 17 (partition 1)":0.9372713935256894,
       "EBF site 18 (partition 1)":0.7904905617714499,
       "EBF site 19 (partition 1)":1,
       "EBF site 2 (partition 1)":0.7453209733661559,
       "EBF site 20 (partition 1)":1,
       "EBF site 21 (partition 1)":1,
       "EBF site 22 (partition 1)":1,
       "EBF site 23 (partition 1)":1,
       "EBF site 24 (partition 1)":0.9425498699688658,
       "EBF site 25 (partition 1)":0.9522728470659861,
       "EBF site 26 (partition 1)":1,
       "EBF site 27 (partition 1)":1,
       "EBF site 28 (partition 1)":0.8448833236509465,
       "EBF site 29 (partition 1)":0.8813078215636859,
       "EBF site 3 (partition 1)":1,
       "EBF site 30 (partition 1)":1,
       "EBF site 31 (partition 1)":1,
       "EBF site 32 (partition 1)":1,
       "EBF site 33 (partition 1)":1,
       "EBF site 34 (partition 1)":0.8722568123494213,
       "EBF site 35 (partition 1)":0.9274566491200984,
       "EBF site 36 (partition 1)":0.9506751073153941,
       "EBF site 37 (partition 1)":1,
       "EBF site 38 (partition 1)":1,
       "EBF site 39 (partition 1)":1,
       "EBF site 4 (partition 1)":0.7984312921327406,
       "EBF site 40 (partition 1)":1,
       "EBF site 41 (partition 1)":1,
       "EBF site 42 (partition 1)":1,
       "EBF site 43 (partition 1)":0.8966373786134658,
       "EBF site 44 (partition 1)":0.9415411248168353,
       "EBF site 45 (partition 1)":1,
       "EBF site 46 (partition 1)":1,
       "EBF site 47 (partition 1)":1,
       "EBF site 48 (partition 1)":1,
       "EBF site 49 (partition 1)":1,
       "EBF site 5 (partition 1)":0.7679504153929596,
       "EBF site 50 (partition 1)":1,
       "EBF site 51 (partition 1)":1,
       "EBF site 52 (partition 1)":1,
       "EBF site 53 (partition 1)":1,
       "EBF site 54 (partition 1)":1,
       "EBF site 55 (partition 1)":1,
       "EBF site 56 (partition 1)":1,
       "EBF site 57 (partition 1)":1,
       "EBF site 58 (partition 1)":1,
       "EBF site 59 (partition 1)":1,
       "EBF site 6 (partition 1)":0.9034994343525382,
       "EBF site 60 (partition 1)":1,
       "EBF site 62 (partition 1)":1,
       "EBF site 63 (partition 1)":1,
       "EBF site 64 (partition 1)":1,
       "EBF site 65 (partition 1)":1,
       "EBF site 66 (partition 1)":1,
       "EBF site 67 (partition 1)":1,
       "EBF site 68 (partition 1)":0.907314571820887,
       "EBF site 69 (partition 1)":0.1409559223799743,
       "EBF site 7 (partition 1)":0.6737736458773463,
       "EBF site 70 (partition 1)":0.7607886920228271,
       "EBF site 71 (partition 1)":0.8814795684291966,
       "EBF site 72 (partition 1)":0.921096251291029,
       "EBF site 73 (partition 1)":1,
       "EBF site 74 (partition 1)":1,
       "EBF site 78 (partition 1)":1,
       "EBF site 79 (partition 1)":1,
       "EBF site 8 (partition 1)":1,
       "EBF site 80 (partition 1)":1,
       "EBF site 9 (partition 1)":0.9269158714009369,
       "Global MG94xREV":0.01063109343430556,
       "Nucleotide GTR":0.01059852167853647,
       "original name":"C10.1_Leptoctenus_byrrhus_female_tjc00136_clean_trinity_Trinity_TRINITY_DN33889_c0_g1_i1"
      },
     "C10_1_Misumenoides_formosipes_sra_clean_trinity_Trinity_TRINITY_DN1627_c0_g1_i1":{
       "EBF site 1 (partition 1)":1,
       "EBF site 10 (partition 1)":1,
       "EBF site 11 (partition 1)":1,
       "EBF site 12 (partition 1)":1,
       "EBF site 13 (partition 1)":0.500329974370798,
       "EBF site 14 (partition 1)":1,
       "EBF site 15 (partition 1)":0.9999999949752406,
       "EBF site 16 (partition 1)":1,
       "EBF site 17 (partition 1)":3.387193213385754,
       "EBF site 18 (partition 1)":1,
       "EBF site 19 (partition 1)":1,
       "EBF site 2 (partition 1)":0.06577120426608658,
       "EBF site 20 (partition 1)":1,
       "EBF site 21 (partition 1)":1,
       "EBF site 22 (partition 1)":1,
       "EBF site 23 (partition 1)":1,
       "EBF site 24 (partition 1)":1,
       "EBF site 25 (partition 1)":1,
       "EBF site 26 (partition 1)":1,
       "EBF site 27 (partition 1)":1,
       "EBF site 28 (partition 1)":0.1453504848433451,
       "EBF site 29 (partition 1)":5.284431665642023,
       "EBF site 3 (partition 1)":1,
       "EBF site 30 (partition 1)":1,
       "EBF site 31 (partition 1)":1,
       "EBF site 32 (partition 1)":1,
       "EBF site 33 (partition 1)":1,
       "EBF site 34 (partition 1)":0.26588772030216,
       "EBF site 35 (partition 1)":5.358032838784842,
       "EBF site 36 (partition 1)":1.421592448289395,
       "EBF site 37 (partition 1)":1,
       "EBF site 38 (partition 1)":1,
       "EBF site 39 (partition 1)":1,
       "EBF site 4 (partition 1)":0.1109480807206022,
       "EBF site 40 (partition 1)":1,
       "EBF site 41 (partition 1)":1,
       "EBF site 42 (partition 1)":1,
       "EBF site 43 (partition 1)":0.226178504079496,
       "EBF site 44 (partition 1)":0.3931725920190714,
       "EBF site 45 (partition 1)":1,
       "EBF site 46 (partition 1)":1,
       "EBF site 47 (partition 1)":1,
       "EBF site 48 (partition 1)":1,
       "EBF site 49 (partition 1)":1,
       "EBF site 5 (partition 1)":0.4347654251051558,
       "EBF site 50 (partition 1)":1,
       "EBF site 51 (partition 1)":1,
       "EBF site 52 (partition 1)":1,
       "EBF site 53 (partition 1)":1,
       "EBF site 54 (partition 1)":1,
       "EBF site 55 (partition 1)":1,
       "EBF site 56 (partition 1)":1,
       "EBF site 57 (partition 1)":1,
       "EBF site 58 (partition 1)":1,
       "EBF site 59 (partition 1)":1,
       "EBF site 6 (partition 1)":6.087737298112861,
       "EBF site 60 (partition 1)":1,
       "EBF site 62 (partition 1)":1,
       "EBF site 63 (partition 1)":1,
       "EBF site 64 (partition 1)":1,
       "EBF site 65 (partition 1)":1,
       "EBF site 66 (partition 1)":1,
       "EBF site 67 (partition 1)":1,
       "EBF site 68 (partition 1)":0.288734280557553,
       "EBF site 69 (partition 1)":1,
       "EBF site 7 (partition 1)":0.7035848841330568,
       "EBF site 70 (partition 1)":0.1995391872294628,
       "EBF site 71 (partition 1)":1.414798543288083,
       "EBF site 72 (partition 1)":2.843529255829766,
       "EBF site 73 (partition 1)":1,
       "EBF site 74 (partition 1)":1,
       "EBF site 78 (partition 1)":1,
       "EBF site 79 (partition 1)":1,
       "EBF site 8 (partition 1)":1,
       "EBF site 80 (partition 1)":1,
       "EBF site 9 (partition 1)":0.3190729147186628,
       "Global MG94xREV":0.2040586267696373,
       "Nucleotide GTR":0.1762182489880654,
       "original name":"C10.1_Misumenoides_formosipes_sra_clean_trinity_Trinity_TRINITY_DN1627_c0_g1_i1"
      },
     "C10_1_Nilus_albocinctus_sra_clean_trinity_Trinity_TRINITY_DN4598_c0_g1_i1":{
       "EBF site 1 (partition 1)":1,
       "EBF site 10 (partition 1)":1,
       "EBF site 11 (partition 1)":1,
       "EBF site 12 (partition 1)":1,
       "EBF site 13 (partition 1)":1,
       "EBF site 14 (partition 1)":1,
       "EBF site 15 (partition 1)":0.9999999949752406,
       "EBF site 16 (partition 1)":1,
       "EBF site 17 (partition 1)":0.7219296972204952,
       "EBF site 18 (partition 1)":0.3115730603767868,
       "EBF site 19 (partition 1)":1,
       "EBF site 2 (partition 1)":0.2351009241751524,
       "EBF site 20 (partition 1)":1,
       "EBF site 21 (partition 1)":1,
       "EBF site 22 (partition 1)":1,
       "EBF site 23 (partition 1)":1,
       "EBF site 24 (partition 1)":0.733288119077572,
       "EBF site 25 (partition 1)":0.7175985180702736,
       "EBF site 26 (partition 1)":1,
       "EBF site 27 (partition 1)":1,
       "EBF site 28 (partition 1)":0.4308075424277733,
       "EBF site 29 (partition 1)":0.5224632550029005,
       "EBF site 3 (partition 1)":1,
       "EBF site 30 (partition 1)":1,
       "EBF site 31 (partition 1)":1,
       "EBF site 32 (partition 1)":1,
       "EBF site 33 (partition 1)":1,
       "EBF site 34 (partition 1)":0.52047160756252,
       "EBF site 35 (partition 1)":0.6716300893098769,
       "EBF site 36 (partition 1)":0.7726196073508519,
       "EBF site 37 (partition 1)":1,
       "EBF site 38 (partition 1)":1,
       "EBF site 39 (partition 1)":1,
       "EBF site 4 (partition 1)":25.4430573095071,
       "EBF site 40 (partition 1)":1,
       "EBF site 41 (partition 1)":1,
       "EBF site 42 (partition 1)":1,
       "EBF site 43 (partition 1)":0.5667385489735962,
       "EBF site 44 (partition 1)":0.7335693461176478,
       "EBF site 45 (partition 1)":1,
       "EBF site 46 (partition 1)":1,
       "EBF site 47 (partition 1)":1,
       "EBF site 48 (partition 1)":1,
       "EBF site 49 (partition 1)":1,
       "EBF site 5 (partition 1)":0.2933837455416333,
       "EBF site 50 (partition 1)":1,
       "EBF site 51 (partition 1)":1,
       "EBF site 52 (partition 1)":1,
       "EBF site 53 (partition 1)":1,
       "EBF site 54 (partition 1)":1,
       "EBF site 55 (partition 1)":1,
       "EBF site 56 (partition 1)":1,
       "EBF site 57 (partition 1)":1,
       "EBF site 58 (partition 1)":1,
       "EBF site 59 (partition 1)":1,
       "EBF site 6 (partition 1)":0.6894422926672833,
       "EBF site 60 (partition 1)":1,
       "EBF site 62 (partition 1)":1,
       "EBF site 63 (partition 1)":1,
       "EBF site 64 (partition 1)":1,
       "EBF site 65 (partition 1)":1,
       "EBF site 66 (partition 1)":1,
       "EBF site 67 (partition 1)":1,
       "EBF site 68 (partition 1)":0.577320250834954,
       "EBF site 69 (partition 1)":0.0426084453730983,
       "EBF site 7 (partition 1)":0.2244553313567882,
       "EBF site 70 (partition 1)":0.3153916943158397,
       "EBF site 71 (partition 1)":0.5756505013534915,
       "EBF site 72 (partition 1)":0.6530322232435384,
       "EBF site 73 (partition 1)":1,
       "EBF site 74 (partition 1)":1,
       "EBF site 78 (partition 1)":1,
       "EBF site 79 (partition 1)":1,
       "EBF site 8 (partition 1)":1,
       "EBF site 80 (partition 1)":1,
       "EBF site 9 (partition 1)":0.6739508831514953,
       "Global MG94xREV":0.05738331048645139,
       "Nucleotide GTR":0.06083949354502282,
       "original name":"C10.1_Nilus_albocinctus_sra_clean_trinity_Trinity_TRINITY_DN4598_c0_g1_i1"
      },
     "C10_1_Pardosa_pseudoannulata_sra_clean_trinity_Trinity_TRINITY_DN18284_c0_g1_i1":{
       "EBF site 1 (partition 1)":1,
       "EBF site 10 (partition 1)":1,
       "EBF site 11 (partition 1)":1,
       "EBF site 12 (partition 1)":1,
       "EBF site 13 (partition 1)":1,
       "EBF site 14 (partition 1)":1,
       "EBF site 15 (partition 1)":0.9999999949752406,
       "EBF site 16 (partition 1)":1,
       "EBF site 17 (partition 1)":0.3238016572713535,
       "EBF site 18 (partition 1)":0.09266012709678693,
       "EBF site 19 (partition 1)":1,
       "EBF site 2 (partition 1)":0.0961085452887244,
       "EBF site 20 (partition 1)":1,
       "EBF site 21 (partition 1)":1,
       "EBF site 22 (partition 1)":1,
       "EBF site 23 (partition 1)":1,
       "EBF site 24 (partition 1)":0.4760272296832028,
       "EBF site 25 (partition 1)":0.541872157597757,
       "EBF site 26 (partition 1)":1,
       "EBF site 27 (partition 1)":1,
       "EBF site 28 (partition 1)":0.168374289097859,
       "EBF site 29 (partition 1)":0.2257747163365786,
       "EBF site 3 (partition 1)":1,
       "EBF site 30 (partition 1)":1,
       "EBF site 31 (partition 1)":1,
       "EBF site 32 (partition 1)":1,
       "EBF site 33 (partition 1)":1,
       "EBF site 34 (partition 1)":0.2732988152579877,
       "EBF site 35 (partition 1)":0.3831474053380561,
       "EBF site 36 (partition 1)":0.5518820516809034,
       "EBF site 37 (partition 1)":1,
       "EBF site 38 (partition 1)":1,
       "EBF site 39 (partition 1)":1,
       "EBF site 4 (partition 1)":0.1075803578611844,
       "EBF site 40 (partition 1)":1,
       "EBF site 41 (partition 1)":1,
       "EBF site 42 (partition 1)":1,
       "EBF site 43 (partition 1)":0.2653021894443122,
       "EBF site 44 (partition 1)":0.4898508268995799,
       "EBF site 45 (partition 1)":1,
       "EBF site 46 (partition 1)":1,
       "EBF site 47 (partition 1)":1,
       "EBF site 48 (partition 1)":1,
       "EBF site 49 (partition 1)":1,
       "EBF site 5 (partition 1)":0.1104911647832496,
       "EBF site 50 (partition 1)":1,
       "EBF site 51 (partition 1)":1,
       "EBF site 52 (partition 1)":1,
       "EBF site 53 (partition 1)":1,
       "EBF site 54 (partition 1)":1,
       "EBF site 55 (partition 1)":1,
       "EBF site 56 (partition 1)":1,
       "EBF site 57 (partition 1)":1,
       "EBF site 58 (partition 1)":1,
       "EBF site 59 (partition 1)":1,
       "EBF site 6 (partition 1)":0.2988699332810187,
       "EBF site 60 (partition 1)":1,
       "EBF site 62 (partition 1)":1,
       "EBF site 63 (partition 1)":1,
       "EBF site 64 (partition 1)":1,
       "EBF site 65 (partition 1)":1,
       "EBF site 66 (partition 1)":1,
       "EBF site 67 (partition 1)":1,
       "EBF site 68 (partition 1)":0.5342903792421081,
       "EBF site 69 (partition 1)":0.04292005945385724,
       "EBF site 7 (partition 1)":0.1783849528821811,
       "EBF site 70 (partition 1)":0.1386041664732577,
       "EBF site 71 (partition 1)":0.2535233654425861,
       "EBF site 72 (partition 1)":0.3717777011720524,
       "EBF site 73 (partition 1)":1,
       "EBF site 74 (partition 1)":1,
       "EBF site 78 (partition 1)":1,
       "EBF site 79 (partition 1)":1,
       "EBF site 8 (partition 1)":0.9999999999999408,
       "EBF site 80 (partition 1)":1,
       "EBF site 9 (partition 1)":0.3974903500324114,
       "Global MG94xREV":0.1453536342885646,
       "Nucleotide GTR":0.1380452427735752,
       "original name":"C10.1_Pardosa_pseudoannulata_sra_clean_trinity_Trinity_TRINITY_DN18284_c0_g1_i1"
      },
     "C10_1_Peucetia_longipalpis_sra_clean_trinity_Trinity_TRINITY_DN18701_c0_g1_i1":{
       "EBF site 1 (partition 1)":1,
       "EBF site 10 (partition 1)":1,
       "EBF site 11 (partition 1)":1,
       "EBF site 12 (partition 1)":1,
       "EBF site 13 (partition 1)":1,
       "EBF site 14 (partition 1)":1,
       "EBF site 15 (partition 1)":0.9999999949752406,
       "EBF site 16 (partition 1)":1,
       "EBF site 17 (partition 1)":0.5697705255583503,
       "EBF site 18 (partition 1)":0.2761280976131806,
       "EBF site 19 (partition 1)":1,
       "EBF site 2 (partition 1)":8.695548459320976,
       "EBF site 20 (partition 1)":1,
       "EBF site 21 (partition 1)":1,
       "EBF site 22 (partition 1)":1,
       "EBF site 23 (partition 1)":1,
       "EBF site 24 (partition 1)":0.7076545691426736,
       "EBF site 25 (partition 1)":0.6906759326434199,
       "EBF site 26 (partition 1)":1,
       "EBF site 27 (partition 1)":1,
       "EBF site 28 (partition 1)":0.3941366130969421,
       "EBF site 29 (partition 1)":0.4860796294481405,
       "EBF site 3 (partition 1)":1,
       "EBF site 30 (partition 1)":1,
       "EBF site 31 (partition 1)":1,
       "EBF site 32 (partition 1)":1,
       "EBF site 33 (partition 1)":1,
       "EBF site 34 (partition 1)":0.4879301893967557,
       "EBF site 35 (partition 1)":0.6413528562075445,
       "EBF site 36 (partition 1)":0.6755725394457719,
       "EBF site 37 (partition 1)":1,
       "EBF site 38 (partition 1)":1,
       "EBF site 39 (partition 1)":1,
       "EBF site 4 (partition 1)":0.2950926632889432,
       "EBF site 40 (partition 1)":1,
       "EBF site 41 (partition 1)":1,
       "EBF site 42 (partition 1)":1,
       "EBF site 43 (partition 1)":0.5304134748511253,
       "EBF site 44 (partition 1)":0.7086616104703691,
       "EBF site 45 (partition 1)":1,
       "EBF site 46 (partition 1)":1,
       "EBF site 47 (partition 1)":1,
       "EBF site 48 (partition 1)":1,
       "EBF site 49 (partition 1)":1,
       "EBF site 5 (partition 1)":0.2621290018288919,
       "EBF site 50 (partition 1)":1,
       "EBF site 51 (partition 1)":1,
       "EBF site 52 (partition 1)":1,
       "EBF site 53 (partition 1)":1,
       "EBF site 54 (partition 1)":1,
       "EBF site 55 (partition 1)":1,
       "EBF site 56 (partition 1)":1,
       "EBF site 57 (partition 1)":1,
       "EBF site 58 (partition 1)":1,
       "EBF site 59 (partition 1)":1,
       "EBF site 6 (partition 1)":0.557874006090457,
       "EBF site 60 (partition 1)":1,
       "EBF site 62 (partition 1)":1,
       "EBF site 63 (partition 1)":1,
       "EBF site 64 (partition 1)":1,
       "EBF site 65 (partition 1)":1,
       "EBF site 66 (partition 1)":1,
       "EBF site 67 (partition 1)":1,
       "EBF site 68 (partition 1)":5.449343382720719,
       "EBF site 69 (partition 1)":0.6195056866917732,
       "EBF site 7 (partition 1)":0.1982782672714089,
       "EBF site 70 (partition 1)":0.2866555887555171,
       "EBF site 71 (partition 1)":0.5422334703773128,
       "EBF site 72 (partition 1)":0.622447895489198,
       "EBF site 73 (partition 1)":1,
       "EBF site 74 (partition 1)":1,
       "EBF site 78 (partition 1)":1,
       "EBF site 79 (partition 1)":1,
       "EBF site 8 (partition 1)":0.9999999999999408,
       "EBF site 80 (partition 1)":1,
       "EBF site 9 (partition 1)":0.644538889842311,
       "Global MG94xREV":0.06424358759714542,
       "Nucleotide GTR":0.06082568992363016,
       "original name":"C10.1_Peucetia_longipalpis_sra_clean_trinity_Trinity_TRINITY_DN18701_c0_g1_i1"
      },
     "C10_1_Pisaurina_mira_sra_clean_trinity_Trinity_TRINITY_DN179_c0_g1_i1":{
       "EBF site 1 (partition 1)":1,
       "EBF site 10 (partition 1)":1,
       "EBF site 11 (partition 1)":1,
       "EBF site 12 (partition 1)":1,
       "EBF site 13 (partition 1)":1,
       "EBF site 14 (partition 1)":1,
       "EBF site 15 (partition 1)":0.9999999949752406,
       "EBF site 16 (partition 1)":1,
       "EBF site 17 (partition 1)":0.6673811394773708,
       "EBF site 18 (partition 1)":0.2391012373543319,
       "EBF site 19 (partition 1)":1,
       "EBF site 2 (partition 1)":0.1735388258753055,
       "EBF site 20 (partition 1)":1,
       "EBF site 21 (partition 1)":1,
       "EBF site 22 (partition 1)":1,
       "EBF site 23 (partition 1)":1,
       "EBF site 24 (partition 1)":0.6772272755037564,
       "EBF site 25 (partition 1)":0.6621763665491003,
       "EBF site 26 (partition 1)":1,
       "EBF site 27 (partition 1)":1,
       "EBF site 28 (partition 1)":0.3543382308174617,
       "EBF site 29 (partition 1)":0.4449405792379782,
       "EBF site 3 (partition 1)":1,
       "EBF site 30 (partition 1)":1,
       "EBF site 31 (partition 1)":1,
       "EBF site 32 (partition 1)":1,
       "EBF site 33 (partition 1)":1,
       "EBF site 34 (partition 1)":0.4522571005997464,
       "EBF site 35 (partition 1)":0.6062624789018365,
       "EBF site 36 (partition 1)":0.6971890778599396,
       "EBF site 37 (partition 1)":1,
       "EBF site 38 (partition 1)":1,
       "EBF site 39 (partition 1)":1,
       "EBF site 4 (partition 1)":0.7877490460908118,
       "EBF site 40 (partition 1)":1,
       "EBF site 41 (partition 1)":1,
       "EBF site 42 (partition 1)":1,
       "EBF site 43 (partition 1)":0.4898454391532081,
       "EBF site 44 (partition 1)":0.6792144355881431,
       "EBF site 45 (partition 1)":1,
       "EBF site 46 (partition 1)":1,
       "EBF site 47 (partition 1)":1,
       "EBF site 48 (partition 1)":1,
       "EBF site 49 (partition 1)":1,
       "EBF site 5 (partition 1)":0.2303182779544171,
       "EBF site 50 (partition 1)":1,
       "EBF site 51 (partition 1)":1,
       "EBF site 52 (partition 1)":1,
       "EBF site 53 (partition 1)":1,
       "EBF site 54 (partition 1)":1,
       "EBF site 55 (partition 1)":1,
       "EBF site 56 (partition 1)":1,
       "EBF site 57 (partition 1)":1,
       "EBF site 58 (partition 1)":1,
       "EBF site 59 (partition 1)":1,
       "EBF site 6 (partition 1)":0.5288805783577148,
       "EBF site 60 (partition 1)":1,
       "EBF site 62 (partition 1)":1,
       "EBF site 63 (partition 1)":1,
       "EBF site 64 (partition 1)":1,
       "EBF site 65 (partition 1)":1,
       "EBF site 66 (partition 1)":1,
       "EBF site 67 (partition 1)":1,
       "EBF site 68 (partition 1)":0.4602810472222398,
       "EBF site 69 (partition 1)":0.5733487659553554,
       "EBF site 7 (partition 1)":0.1721976753424217,
       "EBF site 70 (partition 1)":0.2571015816384231,
       "EBF site 71 (partition 1)":0.4934222600590647,
       "EBF site 72 (partition 1)":0.5868692586076252,
       "EBF site 73 (partition 1)":1,
       "EBF site 74 (partition 1)":1,
       "EBF site 78 (partition 1)":1,
       "EBF site 79 (partition 1)":1,
       "EBF site 8 (partition 1)":1,
       "EBF site 80 (partition 1)":1,
       "EBF site 9 (partition 1)":0.6102063224281616,
       "Global MG94xREV":0.07282456393015994,
       "Nucleotide GTR":0.07633384679877506,
       "original name":"C10.1_Pisaurina_mira_sra_clean_trinity_Trinity_TRINITY_DN179_c0_g1_i1"
      },
     "C10_1_Psechrus_singaporensis_sra_clean_trinity_Trinity_TRINITY_DN9260_c0_g1_i1":{
       "EBF site 1 (partition 1)":1,
       "EBF site 10 (partition 1)":1,
       "EBF site 11 (partition 1)":1,
       "EBF site 12 (partition 1)":1,
       "EBF site 13 (partition 1)":1,
       "EBF site 14 (partition 1)":1,
       "EBF site 15 (partition 1)":0.9999999949752406,
       "EBF site 16 (partition 1)":1,
       "EBF site 17 (partition 1)":0.6974168331227451,
       "EBF site 18 (partition 1)":0.2769400648427704,
       "EBF site 19 (partition 1)":1,
       "EBF site 2 (partition 1)":0.2035852762528435,
       "EBF site 20 (partition 1)":1,
       "EBF site 21 (partition 1)":1,
       "EBF site 22 (partition 1)":1,
       "EBF site 23 (partition 1)":1,
       "EBF site 24 (partition 1)":0.708275238941333,
       "EBF site 25 (partition 1)":0.6913272045279985,
       "EBF site 26 (partition 1)":1,
       "EBF site 27 (partition 1)":1,
       "EBF site 28 (partition 1)":0.3949928044598773,
       "EBF site 29 (partition 1)":0.4869418602163335,
       "EBF site 3 (partition 1)":1,
       "EBF site 30 (partition 1)":1,
       "EBF site 31 (partition 1)":1,
       "EBF site 32 (partition 1)":1,
       "EBF site 33 (partition 1)":1,
       "EBF site 34 (partition 1)":0.4886942893372358,
       "EBF site 35 (partition 1)":0.6420828465264959,
       "EBF site 36 (partition 1)":0.7513965148796738,
       "EBF site 37 (partition 1)":1,
       "EBF site 38 (partition 1)":1,
       "EBF site 39 (partition 1)":1,
       "EBF site 4 (partition 1)":0.2959084033403991,
       "EBF site 40 (partition 1)":1,
       "EBF site 41 (partition 1)":1,
       "EBF site 42 (partition 1)":1,
       "EBF site 43 (partition 1)":0.5312574231934212,
       "EBF site 44 (partition 1)":0.7092631667931405,
       "EBF site 45 (partition 1)":1,
       "EBF site 46 (partition 1)":1,
       "EBF site 47 (partition 1)":1,
       "EBF site 48 (partition 1)":1,
       "EBF site 49 (partition 1)":1,
       "EBF site 5 (partition 1)":0.4719569119898275,
       "EBF site 50 (partition 1)":1,
       "EBF site 51 (partition 1)":1,
       "EBF site 52 (partition 1)":1,
       "EBF site 53 (partition 1)":1,
       "EBF site 54 (partition 1)":1,
       "EBF site 55 (partition 1)":1,
       "EBF site 56 (partition 1)":1,
       "EBF site 57 (partition 1)":1,
       "EBF site 58 (partition 1)":1,
       "EBF site 59 (partition 1)":1,
       "EBF site 6 (partition 1)":0.558680089179773,
       "EBF site 60 (partition 1)":1,
       "EBF site 62 (partition 1)":1,
       "EBF site 63 (partition 1)":1,
       "EBF site 64 (partition 1)":1,
       "EBF site 65 (partition 1)":1,
       "EBF site 66 (partition 1)":1,
       "EBF site 67 (partition 1)":1,
       "EBF site 68 (partition 1)":0.5457400068897688,
       "EBF site 69 (partition 1)":0.04217168584965186,
       "EBF site 7 (partition 1)":0.3767424322579228,
       "EBF site 70 (partition 1)":0.2873102294467657,
       "EBF site 71 (partition 1)":0.5430274860384661,
       "EBF site 72 (partition 1)":0.6739138329301462,
       "EBF site 73 (partition 1)":1,
       "EBF site 74 (partition 1)":1,
       "EBF site 78 (partition 1)":1,
       "EBF site 79 (partition 1)":1,
       "EBF site 8 (partition 1)":1,
       "EBF site 80 (partition 1)":1,
       "EBF site 9 (partition 1)":0.6452466348424722,
       "Global MG94xREV":0.06407381452310264,
       "Nucleotide GTR":0.05515381115007451,
       "original name":"C10.1_Psechrus_singaporensis_sra_clean_trinity_Trinity_TRINITY_DN9260_c0_g1_i1"
      },
     "C10_1_Sergiolus_capulatus_sra_clean_trinity_Trinity_TRINITY_DN3652_c0_g2_i2":{
       "EBF site 1 (partition 1)":1,
       "EBF site 10 (partition 1)":1,
       "EBF site 11 (partition 1)":1,
       "EBF site 12 (partition 1)":1,
       "EBF site 13 (partition 1)":1,
       "EBF site 14 (partition 1)":1,
       "EBF site 15 (partition 1)":0.9999999949752406,
       "EBF site 16 (partition 1)":1,
       "EBF site 17 (partition 1)":0.310774073855661,
       "EBF site 18 (partition 1)":0.08934975674566266,
       "EBF site 19 (partition 1)":1,
       "EBF site 2 (partition 1)":0.06465405344091733,
       "EBF site 20 (partition 1)":1,
       "EBF site 21 (partition 1)":0.9999999999999974,
       "EBF site 22 (partition 1)":1,
       "EBF site 23 (partition 1)":1,
       "EBF site 24 (partition 1)":0.4676719460257543,
       "EBF site 25 (partition 1)":0.5339571915498218,
       "EBF site 26 (partition 1)":1,
       "EBF site 27 (partition 1)":1,
       "EBF site 28 (partition 1)":0.1631932509680986,
       "EBF site 29 (partition 1)":0.2698466813930361,
       "EBF site 3 (partition 1)":1,
       "EBF site 30 (partition 1)":1,
       "EBF site 31 (partition 1)":1,
       "EBF site 32 (partition 1)":1,
       "EBF site 33 (partition 1)":1,
       "EBF site 34 (partition 1)":0.3145694479081334,
       "EBF site 35 (partition 1)":0.3769683477171023,
       "EBF site 36 (partition 1)":0.5446022022825977,
       "EBF site 37 (partition 1)":1,
       "EBF site 38 (partition 1)":1,
       "EBF site 39 (partition 1)":1,
       "EBF site 4 (partition 1)":0.1041548408733736,
       "EBF site 40 (partition 1)":1,
       "EBF site 41 (partition 1)":1,
       "EBF site 42 (partition 1)":1,
       "EBF site 43 (partition 1)":0.259005165683756,
       "EBF site 44 (partition 1)":0.4821690199908889,
       "EBF site 45 (partition 1)":1,
       "EBF site 46 (partition 1)":1,
       "EBF site 47 (partition 1)":1,
       "EBF site 48 (partition 1)":1,
       "EBF site 49 (partition 1)":1,
       "EBF site 5 (partition 1)":0.1080463141385399,
       "EBF site 50 (partition 1)":1,
       "EBF site 51 (partition 1)":1,
       "EBF site 52 (partition 1)":1,
       "EBF site 53 (partition 1)":1,
       "EBF site 54 (partition 1)":1,
       "EBF site 55 (partition 1)":1,
       "EBF site 56 (partition 1)":1,
       "EBF site 57 (partition 1)":1,
       "EBF site 58 (partition 1)":1,
       "EBF site 59 (partition 1)":1,
       "EBF site 6 (partition 1)":0.4250110654908444,
       "EBF site 60 (partition 1)":1,
       "EBF site 62 (partition 1)":1,
       "EBF site 63 (partition 1)":1,
       "EBF site 64 (partition 1)":1,
       "EBF site 65 (partition 1)":1,
       "EBF site 66 (partition 1)":1,
       "EBF site 67 (partition 1)":1,
       "EBF site 68 (partition 1)":0.5144128858350671,
       "EBF site 69 (partition 1)":0.3745398125546934,
       "EBF site 7 (partition 1)":0.07749478475199979,
       "EBF site 70 (partition 1)":0.2167463607822971,
       "EBF site 71 (partition 1)":0.3446726909693011,
       "EBF site 72 (partition 1)":0.363771239240881,
       "EBF site 73 (partition 1)":1,
       "EBF site 74 (partition 1)":1,
       "EBF site 78 (partition 1)":1,
       "EBF site 79 (partition 1)":1,
       "EBF site 8 (partition 1)":1,
       "EBF site 80 (partition 1)":1,
       "EBF site 9 (partition 1)":0.3892804899361716,
       "Global MG94xREV":0.1492112302186692,
       "Nucleotide GTR":0.1140271018700349,
       "original name":"C10.1_Sergiolus_capulatus_sra_clean_trinity_Trinity_TRINITY_DN3652_c0_g2_i2"
      },
     "C10_1_Sosippus_placidus_sra_clean_trinity_Trinity_TRINITY_DN1414_c0_g1_i2":{
       "EBF site 1 (partition 1)":1,
       "EBF site 10 (partition 1)":1,
       "EBF site 11 (partition 1)":1,
       "EBF site 12 (partition 1)":1,
       "EBF site 13 (partition 1)":1,
       "EBF site 14 (partition 1)":1,
       "EBF site 15 (partition 1)":0.9999999949752406,
       "EBF site 16 (partition 1)":1,
       "EBF site 17 (partition 1)":0.7262911006940752,
       "EBF site 18 (partition 1)":0.3181020279926089,
       "EBF site 19 (partition 1)":1,
       "EBF site 2 (partition 1)":0.2665908745778276,
       "EBF site 20 (partition 1)":1,
       "EBF site 21 (partition 1)":1,
       "EBF site 22 (partition 1)":1,
       "EBF site 23 (partition 1)":1,
       "EBF site 24 (partition 1)":0.7377135075298488,
       "EBF site 25 (partition 1)":0.7222515004894957,
       "EBF site 26 (partition 1)":1,
       "EBF site 27 (partition 1)":1,
       "EBF site 28 (partition 1)":0.4374150405482962,
       "EBF site 29 (partition 1)":0.5289059532688258,
       "EBF site 3 (partition 1)":1,
       "EBF site 30 (partition 1)":1,
       "EBF site 31 (partition 1)":1,
       "EBF site 32 (partition 1)":1,
       "EBF site 33 (partition 1)":1,
       "EBF site 34 (partition 1)":0.5262973034464015,
       "EBF site 35 (partition 1)":0.6768834039507199,
       "EBF site 36 (partition 1)":0.776373658530697,
       "EBF site 37 (partition 1)":1,
       "EBF site 38 (partition 1)":1,
       "EBF site 39 (partition 1)":1,
       "EBF site 4 (partition 1)":0.3371158364260808,
       "EBF site 40 (partition 1)":1,
       "EBF site 41 (partition 1)":1,
       "EBF site 42 (partition 1)":1,
       "EBF site 43 (partition 1)":0.5721819940058319,
       "EBF site 44 (partition 1)":0.7378825299145425,
       "EBF site 45 (partition 1)":1,
       "EBF site 46 (partition 1)":1,
       "EBF site 47 (partition 1)":1,
       "EBF site 48 (partition 1)":1,
       "EBF site 49 (partition 1)":1,
       "EBF site 5 (partition 1)":0.2992091483657817,
       "EBF site 50 (partition 1)":1,
       "EBF site 51 (partition 1)":1,
       "EBF site 52 (partition 1)":1,
       "EBF site 53 (partition 1)":1,
       "EBF site 54 (partition 1)":1,
       "EBF site 55 (partition 1)":1,
       "EBF site 56 (partition 1)":1,
       "EBF site 57 (partition 1)":1,
       "EBF site 58 (partition 1)":1,
       "EBF site 59 (partition 1)":1,
       "EBF site 6 (partition 1)":0.5975805335589396,
       "EBF site 60 (partition 1)":1,
       "EBF site 62 (partition 1)":1,
       "EBF site 63 (partition 1)":1,
       "EBF site 64 (partition 1)":1,
       "EBF site 65 (partition 1)":1,
       "EBF site 66 (partition 1)":1,
       "EBF site 67 (partition 1)":1,
       "EBF site 68 (partition 1)":0.6143222705234572,
       "EBF site 69 (partition 1)":0.04271811381822595,
       "EBF site 7 (partition 1)":0.4198546510918545,
       "EBF site 70 (partition 1)":0.32072429475515,
       "EBF site 71 (partition 1)":0.7237658594113846,
       "EBF site 72 (partition 1)":0.6583649583394086,
       "EBF site 73 (partition 1)":1,
       "EBF site 74 (partition 1)":1,
       "EBF site 78 (partition 1)":1,
       "EBF site 79 (partition 1)":1,
       "EBF site 8 (partition 1)":1,
       "EBF site 80 (partition 1)":1,
       "EBF site 9 (partition 1)":0.6790659721627277,
       "Global MG94xREV":0.05622935595635422,
       "Nucleotide GTR":0.04894006706607574,
       "original name":"C10.1_Sosippus_placidus_sra_clean_trinity_Trinity_TRINITY_DN1414_c0_g1_i2"
      },
     "C10_1_Sphedanus_quadrimaculatus_sra_clean_trinity_Trinity_TRINITY_DN3147_c0_g1_i1":{
       "EBF site 1 (partition 1)":1,
       "EBF site 10 (partition 1)":1,
       "EBF site 11 (partition 1)":1,
       "EBF site 12 (partition 1)":1,
       "EBF site 13 (partition 1)":1,
       "EBF site 14 (partition 1)":1,
       "EBF site 15 (partition 1)":0.9999999949752406,
       "EBF site 16 (partition 1)":1,
       "EBF site 17 (partition 1)":0.7671081609561613,
       "EBF site 18 (partition 1)":0.3847740063205615,
       "EBF site 19 (partition 1)":1,
       "EBF site 2 (partition 1)":0.3062097718870281,
       "EBF site 20 (partition 1)":1,
       "EBF site 21 (partition 1)":1,
       "EBF site 22 (partition 1)":1,
       "EBF site 23 (partition 1)":1,
       "EBF site 24 (partition 1)":0.7786275212425766,
       "EBF site 25 (partition 1)":0.7956719315736241,
       "EBF site 26 (partition 1)":1,
       "EBF site 27 (partition 1)":1,
       "EBF site 28 (partition 1)":0.502833258826892,
       "EBF site 29 (partition 1)":0.5907405350433577,
       "EBF site 3 (partition 1)":1,
       "EBF site 30 (partition 1)":1,
       "EBF site 31 (partition 1)":1,
       "EBF site 32 (partition 1)":1,
       "EBF site 33 (partition 1)":1,
       "EBF site 34 (partition 1)":0.5835630619356528,
       "EBF site 35 (partition 1)":0.7262299073861228,
       "EBF site 36 (partition 1)":0.8107934939102924,
       "EBF site 37 (partition 1)":1,
       "EBF site 38 (partition 1)":1,
       "EBF site 39 (partition 1)":1,
       "EBF site 4 (partition 1)":0.5033461734430988,
       "EBF site 40 (partition 1)":1,
       "EBF site 41 (partition 1)":1,
       "EBF site 42 (partition 1)":1,
       "EBF site 43 (partition 1)":0.6312200344122395,
       "EBF site 44 (partition 1)":0.7778800441555952,
       "EBF site 45 (partition 1)":1,
       "EBF site 46 (partition 1)":1,
       "EBF site 47 (partition 1)":1,
       "EBF site 48 (partition 1)":1,
       "EBF site 49 (partition 1)":1,
       "EBF site 5 (partition 1)":0.3600570133426887,
       "EBF site 50 (partition 1)":1,
       "EBF site 51 (partition 1)":1,
       "EBF site 52 (partition 1)":1,
       "EBF site 53 (partition 1)":1,
       "EBF site 54 (partition 1)":1,
       "EBF site 55 (partition 1)":1,
       "EBF site 56 (partition 1)":1,
       "EBF site 57 (partition 1)":1,
       "EBF site 58 (partition 1)":1,
       "EBF site 59 (partition 1)":1,
       "EBF site 6 (partition 1)":0.7376791218150606,
       "EBF site 60 (partition 1)":1,
       "EBF site 62 (partition 1)":1,
       "EBF site 63 (partition 1)":1,
       "EBF site 64 (partition 1)":1,
       "EBF site 65 (partition 1)":1,
       "EBF site 66 (partition 1)":1,
       "EBF site 67 (partition 1)":1,
       "EBF site 68 (partition 1)":0.6019879523297212,
       "EBF site 69 (partition 1)":0.06290629082183506,
       "EBF site 7 (partition 1)":0.2826027782180732,
       "EBF site 70 (partition 1)":0.3762842100560084,
       "EBF site 71 (partition 1)":0.7268229938050713,
       "EBF site 72 (partition 1)":0.7084152387364712,
       "EBF site 73 (partition 1)":1,
       "EBF site 74 (partition 1)":1,
       "EBF site 78 (partition 1)":1,
       "EBF site 79 (partition 1)":1,
       "EBF site 8 (partition 1)":1,
       "EBF site 80 (partition 1)":1,
       "EBF site 9 (partition 1)":0.7269520679651726,
       "Global MG94xREV":0.04597225784139913,
       "Nucleotide GTR":0.04134715229121435,
       "original name":"C10.1_Sphedanus_quadrimaculatus_sra_clean_trinity_Trinity_TRINITY_DN3147_c0_g1_i1"
      },
     "C12_0_Anahita_punctulata_male_tjc00297_clean_trinity_Trinity_TRINITY_DN22730_c0_g1_i1":{
       "EBF site 1 (partition 1)":1,
       "EBF site 10 (partition 1)":1,
       "EBF site 11 (partition 1)":1,
       "EBF site 12 (partition 1)":1,
       "EBF site 13 (partition 1)":0.3396134062195645,
       "EBF site 14 (partition 1)":1,
       "EBF site 15 (partition 1)":0.9999999949752406,
       "EBF site 16 (partition 1)":1,
       "EBF site 17 (partition 1)":5.766608028216488,
       "EBF site 18 (partition 1)":0.5044019651681982,
       "EBF site 19 (partition 1)":1,
       "EBF site 2 (partition 1)":0.1320487337376104,
       "EBF site 20 (partition 1)":1,
       "EBF site 21 (partition 1)":1,
       "EBF site 22 (partition 1)":1,
       "EBF site 23 (partition 1)":0.6107153919623647,
       "EBF site 24 (partition 1)":0.7593943572339134,
       "EBF site 25 (partition 1)":0.6994422530232344,
       "EBF site 26 (partition 1)":1,
       "EBF site 27 (partition 1)":1,
       "EBF site 28 (partition 1)":0.6612042000661107,
       "EBF site 29 (partition 1)":0.4514778196831559,
       "EBF site 3 (partition 1)":1,
       "EBF site 30 (partition 1)":1,
       "EBF site 31 (partition 1)":1,
       "EBF site 32 (partition 1)":0.3229601979890499,
       "EBF site 33 (partition 1)":0.5094195427437102,
       "EBF site 34 (partition 1)":1,
       "EBF site 35 (partition 1)":1,
       "EBF site 36 (partition 1)":1,
       "EBF site 37 (partition 1)":1,
       "EBF site 38 (partition 1)":1,
       "EBF site 39 (partition 1)":1,
       "EBF site 4 (partition 1)":0.2926158212100852,
       "EBF site 40 (partition 1)":1,
       "EBF site 41 (partition 1)":1,
       "EBF site 42 (partition 1)":1,
       "EBF site 43 (partition 1)":0.6078672133036825,
       "EBF site 44 (partition 1)":0.6851295308357159,
       "EBF site 45 (partition 1)":1,
       "EBF site 46 (partition 1)":0.4608762488056454,
       "EBF site 47 (partition 1)":0.2265038154761211,
       "EBF site 48 (partition 1)":1.865133039961759,
       "EBF site 49 (partition 1)":9.261077430348591,
       "EBF site 5 (partition 1)":0.2005270790356916,
       "EBF site 50 (partition 1)":5.365227970103621,
       "EBF site 51 (partition 1)":1,
       "EBF site 52 (partition 1)":1,
       "EBF site 53 (partition 1)":1,
       "EBF site 54 (partition 1)":1,
       "EBF site 55 (partition 1)":1,
       "EBF site 56 (partition 1)":1,
       "EBF site 57 (partition 1)":1,
       "EBF site 58 (partition 1)":1,
       "EBF site 59 (partition 1)":1,
       "EBF site 6 (partition 1)":0.5017901871905929,
       "EBF site 60 (partition 1)":1,
       "EBF site 62 (partition 1)":1,
       "EBF site 63 (partition 1)":1,
       "EBF site 64 (partition 1)":1,
       "EBF site 65 (partition 1)":1,
       "EBF site 66 (partition 1)":1,
       "EBF site 67 (partition 1)":1,
       "EBF site 68 (partition 1)":1,
       "EBF site 69 (partition 1)":1,
       "EBF site 7 (partition 1)":0.498457877566795,
       "EBF site 70 (partition 1)":0.0522842462187192,
       "EBF site 71 (partition 1)":0.6061928931216618,
       "EBF site 72 (partition 1)":0.591005750740208,
       "EBF site 73 (partition 1)":1,
       "EBF site 74 (partition 1)":1,
       "EBF site 78 (partition 1)":1,
       "EBF site 79 (partition 1)":1,
       "EBF site 8 (partition 1)":0.9999999999999408,
       "EBF site 80 (partition 1)":1,
       "EBF site 9 (partition 1)":0.5436998573262873,
       "Global MG94xREV":0.0767219418046131,
       "Nucleotide GTR":0.05781173609492221,
       "original name":"C12.0_Anahita_punctulata_male_tjc00297_clean_trinity_Trinity_TRINITY_DN22730_c0_g1_i1"
      },
     "C12_0_Anahita_punctulata_male_tjc00297_clean_trinity_Trinity_TRINITY_DN3196_c0_g1_i6":{
       "EBF site 1 (partition 1)":1,
       "EBF site 10 (partition 1)":1,
       "EBF site 11 (partition 1)":1,
       "EBF site 12 (partition 1)":1,
       "EBF site 13 (partition 1)":1,
       "EBF site 14 (partition 1)":1,
       "EBF site 15 (partition 1)":0.9999999949752406,
       "EBF site 16 (partition 1)":1,
       "EBF site 17 (partition 1)":6.290395354741486,
       "EBF site 18 (partition 1)":0.5059590632448672,
       "EBF site 19 (partition 1)":1,
       "EBF site 2 (partition 1)":0.4032382253256822,
       "EBF site 20 (partition 1)":1,
       "EBF site 21 (partition 1)":1,
       "EBF site 22 (partition 1)":1,
       "EBF site 23 (partition 1)":0.764354311481245,
       "EBF site 24 (partition 1)":0.8276873554436093,
       "EBF site 25 (partition 1)":0.7975424886352162,
       "EBF site 26 (partition 1)":1,
       "EBF site 27 (partition 1)":1,
       "EBF site 28 (partition 1)":0.7216954642908306,
       "EBF site 29 (partition 1)":0.6745217991200002,
       "EBF site 3 (partition 1)":1,
       "EBF site 30 (partition 1)":1,
       "EBF site 31 (partition 1)":1,
       "EBF site 32 (partition 1)":1,
       "EBF site 33 (partition 1)":1,
       "EBF site 34 (partition 1)":0.6150877967419283,
       "EBF site 35 (partition 1)":0.7226177160010354,
       "EBF site 36 (partition 1)":0.7232575241718188,
       "EBF site 37 (partition 1)":1,
       "EBF site 38 (partition 1)":1,
       "EBF site 39 (partition 1)":1,
       "EBF site 4 (partition 1)":0.3750632182775239,
       "EBF site 40 (partition 1)":1,
       "EBF site 41 (partition 1)":1,
       "EBF site 42 (partition 1)":1,
       "EBF site 43 (partition 1)":0.5975334911475313,
       "EBF site 44 (partition 1)":0.7698328914958573,
       "EBF site 45 (partition 1)":1,
       "EBF site 46 (partition 1)":1,
       "EBF site 47 (partition 1)":1,
       "EBF site 48 (partition 1)":1,
       "EBF site 49 (partition 1)":1,
       "EBF site 5 (partition 1)":0.5432016499393292,
       "EBF site 50 (partition 1)":0.4871643773890292,
       "EBF site 51 (partition 1)":0.9207536529276041,
       "EBF site 52 (partition 1)":0.3268997400210822,
       "EBF site 53 (partition 1)":4.163238215120108,
       "EBF site 54 (partition 1)":1,
       "EBF site 55 (partition 1)":1,
       "EBF site 56 (partition 1)":1,
       "EBF site 57 (partition 1)":1,
       "EBF site 58 (partition 1)":1,
       "EBF site 59 (partition 1)":1,
       "EBF site 6 (partition 1)":0.7311367760397511,
       "EBF site 60 (partition 1)":1,
       "EBF site 62 (partition 1)":1,
       "EBF site 63 (partition 1)":1,
       "EBF site 64 (partition 1)":1,
       "EBF site 65 (partition 1)":1,
       "EBF site 66 (partition 1)":1,
       "EBF site 67 (partition 1)":1,
       "EBF site 68 (partition 1)":1,
       "EBF site 69 (partition 1)":1,
       "EBF site 7 (partition 1)":0.2638082057842116,
       "EBF site 70 (partition 1)":1,
       "EBF site 71 (partition 1)":1,
       "EBF site 72 (partition 1)":1,
       "EBF site 73 (partition 1)":1,
       "EBF site 74 (partition 1)":1,
       "EBF site 78 (partition 1)":1,
       "EBF site 79 (partition 1)":1,
       "EBF site 8 (partition 1)":1,
       "EBF site 80 (partition 1)":1,
       "EBF site 9 (partition 1)":0.761125909873271,
       "Global MG94xREV":0.04798538839578606,
       "Nucleotide GTR":0.02503415994349112,
       "original name":"C12.0_Anahita_punctulata_male_tjc00297_clean_trinity_Trinity_TRINITY_DN3196_c0_g1_i6"
      },
     "C12_0_Anahita_punctulata_male_tjc00297_clean_trinity_Trinity_TRINITY_DN3196_c0_g2_i1":{
       "EBF site 1 (partition 1)":1,
       "EBF site 10 (partition 1)":1,
       "EBF site 11 (partition 1)":1,
       "EBF site 12 (partition 1)":1,
       "EBF site 13 (partition 1)":1,
       "EBF site 14 (partition 1)":1,
       "EBF site 15 (partition 1)":0.9999999949752406,
       "EBF site 16 (partition 1)":1,
       "EBF site 17 (partition 1)":1,
       "EBF site 18 (partition 1)":1,
       "EBF site 19 (partition 1)":1,
       "EBF site 2 (partition 1)":1,
       "EBF site 20 (partition 1)":1,
       "EBF site 21 (partition 1)":1,
       "EBF site 22 (partition 1)":1,
       "EBF site 23 (partition 1)":1,
       "EBF site 24 (partition 1)":1,
       "EBF site 25 (partition 1)":1.00000000000043,
       "EBF site 26 (partition 1)":1,
       "EBF site 27 (partition 1)":1,
       "EBF site 28 (partition 1)":1,
       "EBF site 29 (partition 1)":1,
       "EBF site 3 (partition 1)":1,
       "EBF site 30 (partition 1)":1,
       "EBF site 31 (partition 1)":1,
       "EBF site 32 (partition 1)":1,
       "EBF site 33 (partition 1)":1,
       "EBF site 34 (partition 1)":1,
       "EBF site 35 (partition 1)":1,
       "EBF site 36 (partition 1)":1,
       "EBF site 37 (partition 1)":1,
       "EBF site 38 (partition 1)":1,
       "EBF site 39 (partition 1)":1,
       "EBF site 4 (partition 1)":1,
       "EBF site 40 (partition 1)":1,
       "EBF site 41 (partition 1)":1,
       "EBF site 42 (partition 1)":1,
       "EBF site 43 (partition 1)":1,
       "EBF site 44 (partition 1)":1,
       "EBF site 45 (partition 1)":1,
       "EBF site 46 (partition 1)":1,
       "EBF site 47 (partition 1)":1,
       "EBF site 48 (partition 1)":1,
       "EBF site 49 (partition 1)":1,
       "EBF site 5 (partition 1)":1,
       "EBF site 50 (partition 1)":1,
       "EBF site 51 (partition 1)":1,
       "EBF site 52 (partition 1)":1,
       "EBF site 53 (partition 1)":1,
       "EBF site 54 (partition 1)":1,
       "EBF site 55 (partition 1)":1,
       "EBF site 56 (partition 1)":1,
       "EBF site 57 (partition 1)":1,
       "EBF site 58 (partition 1)":1,
       "EBF site 59 (partition 1)":1,
       "EBF site 6 (partition 1)":1,
       "EBF site 60 (partition 1)":1,
       "EBF site 62 (partition 1)":1,
       "EBF site 63 (partition 1)":1,
       "EBF site 64 (partition 1)":1,
       "EBF site 65 (partition 1)":1,
       "EBF site 66 (partition 1)":1,
       "EBF site 67 (partition 1)":1,
       "EBF site 68 (partition 1)":1,
       "EBF site 69 (partition 1)":1,
       "EBF site 7 (partition 1)":1,
       "EBF site 70 (partition 1)":1,
       "EBF site 71 (partition 1)":1,
       "EBF site 72 (partition 1)":1,
       "EBF site 73 (partition 1)":1,
       "EBF site 74 (partition 1)":1,
       "EBF site 78 (partition 1)":1,
       "EBF site 79 (partition 1)":1,
       "EBF site 8 (partition 1)":1,
       "EBF site 80 (partition 1)":1,
       "EBF site 9 (partition 1)":1,
       "Global MG94xREV":0,
       "Nucleotide GTR":0,
       "original name":"C12.0_Anahita_punctulata_male_tjc00297_clean_trinity_Trinity_TRINITY_DN3196_c0_g2_i1"
      },
     "C12_0_Ctenus_captiosis_female_tjc00305_clean_trinity_Trinity_TRINITY_DN10221_c0_g4_i4":{
       "EBF site 1 (partition 1)":1,
       "EBF site 10 (partition 1)":1,
       "EBF site 11 (partition 1)":1,
       "EBF site 12 (partition 1)":1,
       "EBF site 13 (partition 1)":0.8693584246866487,
       "EBF site 14 (partition 1)":1,
       "EBF site 15 (partition 1)":0.9999999949752406,
       "EBF site 16 (partition 1)":1,
       "EBF site 17 (partition 1)":0.8765480250962749,
       "EBF site 18 (partition 1)":0.8580098739945623,
       "EBF site 19 (partition 1)":1,
       "EBF site 2 (partition 1)":0.8287567468233663,
       "EBF site 20 (partition 1)":1,
       "EBF site 21 (partition 1)":1,
       "EBF site 22 (partition 1)":1,
       "EBF site 23 (partition 1)":0.9455604567864617,
       "EBF site 24 (partition 1)":0.9627170366391838,
       "EBF site 25 (partition 1)":0.9562259139460684,
       "EBF site 26 (partition 1)":1,
       "EBF site 27 (partition 1)":1,
       "EBF site 28 (partition 1)":0.9224002187808804,
       "EBF site 29 (partition 1)":0.898965076774475,
       "EBF site 3 (partition 1)":1,
       "EBF site 30 (partition 1)":1,
       "EBF site 31 (partition 1)":1,
       "EBF site 32 (partition 1)":1,
       "EBF site 33 (partition 1)":1,
       "EBF site 34 (partition 1)":0.8684709794728547,
       "EBF site 35 (partition 1)":0.9358580942752989,
       "EBF site 36 (partition 1)":0.9351780656423503,
       "EBF site 37 (partition 1)":1,
       "EBF site 38 (partition 1)":1,
       "EBF site 39 (partition 1)":1,
       "EBF site 4 (partition 1)":0.8263756992014443,
       "EBF site 40 (partition 1)":1,
       "EBF site 41 (partition 1)":1,
       "EBF site 42 (partition 1)":1,
       "EBF site 43 (partition 1)":0.9347423381227825,
       "EBF site 44 (partition 1)":0.9517772220034988,
       "EBF site 45 (partition 1)":1,
       "EBF site 46 (partition 1)":0.8976694068466545,
       "EBF site 47 (partition 1)":0.7229976194712157,
       "EBF site 48 (partition 1)":0.7571893845713263,
       "EBF site 49 (partition 1)":0.9453349393010786,
       "EBF site 5 (partition 1)":0.8382588298425021,
       "EBF site 50 (partition 1)":0.894823982964894,
       "EBF site 51 (partition 1)":1,
       "EBF site 52 (partition 1)":1,
       "EBF site 53 (partition 1)":1,
       "EBF site 54 (partition 1)":1,
       "EBF site 55 (partition 1)":1,
       "EBF site 56 (partition 1)":1,
       "EBF site 57 (partition 1)":1,
       "EBF site 58 (partition 1)":1,
       "EBF site 59 (partition 1)":1,
       "EBF site 6 (partition 1)":0.9383864189349839,
       "EBF site 60 (partition 1)":1,
       "EBF site 62 (partition 1)":1,
       "EBF site 63 (partition 1)":1,
       "EBF site 64 (partition 1)":1,
       "EBF site 65 (partition 1)":1,
       "EBF site 66 (partition 1)":1,
       "EBF site 67 (partition 1)":1,
       "EBF site 68 (partition 1)":1,
       "EBF site 69 (partition 1)":1,
       "EBF site 7 (partition 1)":0.7965694014393394,
       "EBF site 70 (partition 1)":0.7744089457438069,
       "EBF site 71 (partition 1)":0.9213747281196126,
       "EBF site 72 (partition 1)":0.9289487362674318,
       "EBF site 73 (partition 1)":1,
       "EBF site 74 (partition 1)":1,
       "EBF site 78 (partition 1)":1,
       "EBF site 79 (partition 1)":1,
       "EBF site 8 (partition 1)":1,
       "EBF site 80 (partition 1)":1,
       "EBF site 9 (partition 1)":0.9401029098276494,
       "Global MG94xREV":0.009353015453862494,
       "Nucleotide GTR":0.008940947827150304,
       "original name":"C12.0_Ctenus_captiosis_female_tjc00305_clean_trinity_Trinity_TRINITY_DN10221_c0_g4_i4"
      },
     "C12_0_Ctenus_captiosis_female_tjc00305_clean_trinity_Trinity_TRINITY_DN1711_c1_g1_i1":{
       "EBF site 1 (partition 1)":1,
       "EBF site 10 (partition 1)":1,
       "EBF site 11 (partition 1)":1,
       "EBF site 12 (partition 1)":1,
       "EBF site 13 (partition 1)":1,
       "EBF site 14 (partition 1)":1,
       "EBF site 15 (partition 1)":0.9999999949752406,
       "EBF site 16 (partition 1)":1,
       "EBF site 17 (partition 1)":0.6366802189130768,
       "EBF site 18 (partition 1)":0.6006716741815644,
       "EBF site 19 (partition 1)":1,
       "EBF site 2 (partition 1)":0.5315100792090069,
       "EBF site 20 (partition 1)":1,
       "EBF site 21 (partition 1)":1,
       "EBF site 22 (partition 1)":1,
       "EBF site 23 (partition 1)":0.8320594068173256,
       "EBF site 24 (partition 1)":0.8783014690748511,
       "EBF site 25 (partition 1)":0.8570969420228649,
       "EBF site 26 (partition 1)":1,
       "EBF site 27 (partition 1)":1,
       "EBF site 28 (partition 1)":0.7967207092836035,
       "EBF site 29 (partition 1)":0.7082534222307624,
       "EBF site 3 (partition 1)":1,
       "EBF site 30 (partition 1)":1,
       "EBF site 31 (partition 1)":1,
       "EBF site 32 (partition 1)":1,
       "EBF site 33 (partition 1)":1,
       "EBF site 34 (partition 1)":0.7133816650951516,
       "EBF site 35 (partition 1)":0.7874352642185722,
       "EBF site 36 (partition 1)":0.798506472255035,
       "EBF site 37 (partition 1)":1,
       "EBF site 38 (partition 1)":1,
       "EBF site 39 (partition 1)":1,
       "EBF site 4 (partition 1)":0.4755064100705922,
       "EBF site 40 (partition 1)":1,
       "EBF site 41 (partition 1)":1,
       "EBF site 42 (partition 1)":1,
       "EBF site 43 (partition 1)":0.6990799430798516,
       "EBF site 44 (partition 1)":0.8351582779809223,
       "EBF site 45 (partition 1)":1,
       "EBF site 46 (partition 1)":1,
       "EBF site 47 (partition 1)":1,
       "EBF site 48 (partition 1)":1,
       "EBF site 49 (partition 1)":1,
       "EBF site 5 (partition 1)":0.632771151634432,
       "EBF site 50 (partition 1)":0.649133323035973,
       "EBF site 51 (partition 1)":0.9452151052797598,
       "EBF site 52 (partition 1)":0.4426837996240238,
       "EBF site 53 (partition 1)":0.8304970089053256,
       "EBF site 54 (partition 1)":1,
       "EBF site 55 (partition 1)":1,
       "EBF site 56 (partition 1)":1,
       "EBF site 57 (partition 1)":1,
       "EBF site 58 (partition 1)":1,
       "EBF site 59 (partition 1)":1,
       "EBF site 6 (partition 1)":0.8059070216006012,
       "EBF site 60 (partition 1)":1,
       "EBF site 62 (partition 1)":1,
       "EBF site 63 (partition 1)":1,
       "EBF site 64 (partition 1)":1,
       "EBF site 65 (partition 1)":1,
       "EBF site 66 (partition 1)":1,
       "EBF site 67 (partition 1)":1,
       "EBF site 68 (partition 1)":1,
       "EBF site 69 (partition 1)":1,
       "EBF site 7 (partition 1)":0.3754334903821592,
       "EBF site 70 (partition 1)":1,
       "EBF site 71 (partition 1)":1,
       "EBF site 72 (partition 1)":1,
       "EBF site 73 (partition 1)":1,
       "EBF site 74 (partition 1)":1,
       "EBF site 78 (partition 1)":1,
       "EBF site 79 (partition 1)":1,
       "EBF site 8 (partition 1)":1,
       "EBF site 80 (partition 1)":1,
       "EBF site 9 (partition 1)":0.8232631937641967,
       "Global MG94xREV":0.03250961129065007,
       "Nucleotide GTR":0.03128522071761628,
       "original name":"C12.0_Ctenus_captiosis_female_tjc00305_clean_trinity_Trinity_TRINITY_DN1711_c1_g1_i1"
      },
     "C12_0_Ctenus_captiosis_female_tjc00305_clean_trinity_Trinity_TRINITY_DN1960_c0_g1_i3":{
       "EBF site 1 (partition 1)":1,
       "EBF site 10 (partition 1)":1,
       "EBF site 11 (partition 1)":1,
       "EBF site 12 (partition 1)":1,
       "EBF site 13 (partition 1)":0.723777720651526,
       "EBF site 14 (partition 1)":1,
       "EBF site 15 (partition 1)":0.9999999949752406,
       "EBF site 16 (partition 1)":1,
       "EBF site 17 (partition 1)":0.5961294410586329,
       "EBF site 18 (partition 1)":0.8063024822487569,
       "EBF site 19 (partition 1)":1,
       "EBF site 2 (partition 1)":0.3774872604791677,
       "EBF site 20 (partition 1)":1,
       "EBF site 21 (partition 1)":1,
       "EBF site 22 (partition 1)":1,
       "EBF site 23 (partition 1)":0.728221238171904,
       "EBF site 24 (partition 1)":0.8373511542222197,
       "EBF site 25 (partition 1)":0.8089340314184252,
       "EBF site 26 (partition 1)":1,
       "EBF site 27 (partition 1)":1,
       "EBF site 28 (partition 1)":17.04849596899338,
       "EBF site 29 (partition 1)":0.5650963886637314,
       "EBF site 3 (partition 1)":1,
       "EBF site 30 (partition 1)":1,
       "EBF site 31 (partition 1)":1,
       "EBF site 32 (partition 1)":1,
       "EBF site 33 (partition 1)":1,
       "EBF site 34 (partition 1)":1,
       "EBF site 35 (partition 1)":1,
       "EBF site 36 (partition 1)":1,
       "EBF site 37 (partition 1)":1,
       "EBF site 38 (partition 1)":1,
       "EBF site 39 (partition 1)":6.20323832571106,
       "EBF site 4 (partition 1)":8.667374830423608,
       "EBF site 40 (partition 1)":1,
       "EBF site 41 (partition 1)":1,
       "EBF site 42 (partition 1)":1,
       "EBF site 43 (partition 1)":0.6342503500098974,
       "EBF site 44 (partition 1)":0.7954410996976442,
       "EBF site 45 (partition 1)":1,
       "EBF site 46 (partition 1)":0.6154722396468977,
       "EBF site 47 (partition 1)":0.3664336617738078,
       "EBF site 48 (partition 1)":0.5821915354670358,
       "EBF site 49 (partition 1)":1.47692413948905,
       "EBF site 5 (partition 1)":0.2947413054315666,
       "EBF site 50 (partition 1)":0.5345783767667308,
       "EBF site 51 (partition 1)":1,
       "EBF site 52 (partition 1)":1,
       "EBF site 53 (partition 1)":1,
       "EBF site 54 (partition 1)":1,
       "EBF site 55 (partition 1)":1,
       "EBF site 56 (partition 1)":1,
       "EBF site 57 (partition 1)":1,
       "EBF site 58 (partition 1)":1,
       "EBF site 59 (partition 1)":1,
       "EBF site 6 (partition 1)":0.7454747924746873,
       "EBF site 60 (partition 1)":1,
       "EBF site 62 (partition 1)":1,
       "EBF site 63 (partition 1)":1,
       "EBF site 64 (partition 1)":1,
       "EBF site 65 (partition 1)":1,
       "EBF site 66 (partition 1)":1,
       "EBF site 67 (partition 1)":1,
       "EBF site 68 (partition 1)":1,
       "EBF site 69 (partition 1)":1,
       "EBF site 7 (partition 1)":0.253837531070878,
       "EBF site 70 (partition 1)":0.2019938140480034,
       "EBF site 71 (partition 1)":0.6893774063412923,
       "EBF site 72 (partition 1)":0.8232634260824306,
       "EBF site 73 (partition 1)":1,
       "EBF site 74 (partition 1)":1,
       "EBF site 78 (partition 1)":1,
       "EBF site 79 (partition 1)":1,
       "EBF site 8 (partition 1)":0.9999999999999408,
       "EBF site 80 (partition 1)":1,
       "EBF site 9 (partition 1)":9.062272006174389,
       "Global MG94xREV":0.04492172007545688,
       "Nucleotide GTR":0.04905762445991044,
       "original name":"C12.0_Ctenus_captiosis_female_tjc00305_clean_trinity_Trinity_TRINITY_DN1960_c0_g1_i3"
      },
     "C12_0_Ctenus_captiosis_female_tjc00311_clean_trinity_Trinity_TRINITY_DN7720_c0_g1_i1":{
       "EBF site 1 (partition 1)":1,
       "EBF site 10 (partition 1)":1,
       "EBF site 11 (partition 1)":1,
       "EBF site 12 (partition 1)":1,
       "EBF site 13 (partition 1)":1,
       "EBF site 14 (partition 1)":1,
       "EBF site 15 (partition 1)":0.9999999949752406,
       "EBF site 16 (partition 1)":1,
       "EBF site 17 (partition 1)":0.8586018113104744,
       "EBF site 18 (partition 1)":0.8374575454684992,
       "EBF site 19 (partition 1)":1,
       "EBF site 2 (partition 1)":0.7566513914957185,
       "EBF site 20 (partition 1)":1,
       "EBF site 21 (partition 1)":1,
       "EBF site 22 (partition 1)":1,
       "EBF site 23 (partition 1)":0.9397534298240199,
       "EBF site 24 (partition 1)":0.9569281712057661,
       "EBF site 25 (partition 1)":0.947410522045228,
       "EBF site 26 (partition 1)":1,
       "EBF site 27 (partition 1)":1,
       "EBF site 28 (partition 1)":0.9245852259935139,
       "EBF site 29 (partition 1)":0.8884179781559028,
       "EBF site 3 (partition 1)":1,
       "EBF site 30 (partition 1)":1,
       "EBF site 31 (partition 1)":1,
       "EBF site 32 (partition 1)":1,
       "EBF site 33 (partition 1)":1,
       "EBF site 34 (partition 1)":0.8899170356764582,
       "EBF site 35 (partition 1)":0.9220722803556352,
       "EBF site 36 (partition 1)":0.9253597311065498,
       "EBF site 37 (partition 1)":1,
       "EBF site 38 (partition 1)":1,
       "EBF site 39 (partition 1)":1,
       "EBF site 4 (partition 1)":0.8018695665251643,
       "EBF site 40 (partition 1)":1,
       "EBF site 41 (partition 1)":1,
       "EBF site 42 (partition 1)":1,
       "EBF site 43 (partition 1)":0.8838546020457843,
       "EBF site 44 (partition 1)":0.9403873991528721,
       "EBF site 45 (partition 1)":1,
       "EBF site 46 (partition 1)":1,
       "EBF site 47 (partition 1)":1,
       "EBF site 48 (partition 1)":1,
       "EBF site 49 (partition 1)":1,
       "EBF site 5 (partition 1)":0.8509925695458911,
       "EBF site 50 (partition 1)":0.8628815837941288,
       "EBF site 51 (partition 1)":0.9812066751032018,
       "EBF site 52 (partition 1)":0.7409116884028428,
       "EBF site 53 (partition 1)":0.9394947048475245,
       "EBF site 54 (partition 1)":1,
       "EBF site 55 (partition 1)":1,
       "EBF site 56 (partition 1)":1,
       "EBF site 57 (partition 1)":1,
       "EBF site 58 (partition 1)":1,
       "EBF site 59 (partition 1)":1,
       "EBF site 6 (partition 1)":0.9289908245728274,
       "EBF site 60 (partition 1)":1,
       "EBF site 62 (partition 1)":1,
       "EBF site 63 (partition 1)":1,
       "EBF site 64 (partition 1)":1,
       "EBF site 65 (partition 1)":1,
       "EBF site 66 (partition 1)":1,
       "EBF site 67 (partition 1)":1,
       "EBF site 68 (partition 1)":1,
       "EBF site 69 (partition 1)":1,
       "EBF site 7 (partition 1)":0.7057434448336569,
       "EBF site 70 (partition 1)":1,
       "EBF site 71 (partition 1)":1,
       "EBF site 72 (partition 1)":1,
       "EBF site 73 (partition 1)":1,
       "EBF site 74 (partition 1)":1,
       "EBF site 78 (partition 1)":1,
       "EBF site 79 (partition 1)":1,
       "EBF site 8 (partition 1)":1,
       "EBF site 80 (partition 1)":1,
       "EBF site 9 (partition 1)":0.9362467603125683,
       "Global MG94xREV":0.01084988767329288,
       "Nucleotide GTR":0.01040610064638214,
       "original name":"C12.0_Ctenus_captiosis_female_tjc00311_clean_trinity_Trinity_TRINITY_DN7720_c0_g1_i1"
      },
     "C12_0_Ctenus_corniger_sra_clean_trinity_Trinity_TRINITY_DN105018_c0_g1_i1":{
       "EBF site 1 (partition 1)":1,
       "EBF site 10 (partition 1)":1,
       "EBF site 11 (partition 1)":1,
       "EBF site 12 (partition 1)":1,
       "EBF site 13 (partition 1)":0.3114005319216641,
       "EBF site 14 (partition 1)":1,
       "EBF site 15 (partition 1)":0.9999999949752406,
       "EBF site 16 (partition 1)":1,
       "EBF site 17 (partition 1)":0.1521914516571901,
       "EBF site 18 (partition 1)":0.194960254135447,
       "EBF site 19 (partition 1)":1,
       "EBF site 2 (partition 1)":0.5801208409258252,
       "EBF site 20 (partition 1)":1,
       "EBF site 21 (partition 1)":1,
       "EBF site 22 (partition 1)":1,
       "EBF site 23 (partition 1)":0.3694144388064176,
       "EBF site 24 (partition 1)":0.5271331504076777,
       "EBF site 25 (partition 1)":0.4339860894834318,
       "EBF site 26 (partition 1)":1,
       "EBF site 27 (partition 1)":1,
       "EBF site 28 (partition 1)":0.2875325670536436,
       "EBF site 29 (partition 1)":0.1629882976171938,
       "EBF site 3 (partition 1)":1,
       "EBF site 30 (partition 1)":1,
       "EBF site 31 (partition 1)":1,
       "EBF site 32 (partition 1)":1,
       "EBF site 33 (partition 1)":1,
       "EBF site 34 (partition 1)":0.216317883088421,
       "EBF site 35 (partition 1)":0.4296890164493616,
       "EBF site 36 (partition 1)":0.2418717510590752,
       "EBF site 37 (partition 1)":1,
       "EBF site 38 (partition 1)":1,
       "EBF site 39 (partition 1)":1,
       "EBF site 4 (partition 1)":0.2856167812504855,
       "EBF site 40 (partition 1)":1,
       "EBF site 41 (partition 1)":1,
       "EBF site 42 (partition 1)":1,
       "EBF site 43 (partition 1)":0.2244086865711819,
       "EBF site 44 (partition 1)":0.4027603507507823,
       "EBF site 45 (partition 1)":1,
       "EBF site 46 (partition 1)":0.1050976131698393,
       "EBF site 47 (partition 1)":0.08990726307709949,
       "EBF site 48 (partition 1)":0.08521896391023961,
       "EBF site 49 (partition 1)":0.1584095495939823,
       "EBF site 5 (partition 1)":0.0963859902998757,
       "EBF site 50 (partition 1)":0.2682028719794843,
       "EBF site 51 (partition 1)":1,
       "EBF site 52 (partition 1)":0.0968933991213089,
       "EBF site 53 (partition 1)":1,
       "EBF site 54 (partition 1)":1,
       "EBF site 55 (partition 1)":1,
       "EBF site 56 (partition 1)":1,
       "EBF site 57 (partition 1)":1,
       "EBF site 58 (partition 1)":1,
       "EBF site 59 (partition 1)":1,
       "EBF site 6 (partition 1)":0.3890592602470132,
       "EBF site 60 (partition 1)":1,
       "EBF site 62 (partition 1)":1,
       "EBF site 63 (partition 1)":1,
       "EBF site 64 (partition 1)":1,
       "EBF site 65 (partition 1)":1,
       "EBF site 66 (partition 1)":1,
       "EBF site 67 (partition 1)":1,
       "EBF site 68 (partition 1)":1,
       "EBF site 69 (partition 1)":0.08874691528956874,
       "EBF site 7 (partition 1)":0.06872039605834743,
       "EBF site 70 (partition 1)":0.0286267757131553,
       "EBF site 71 (partition 1)":0.3510741025608624,
       "EBF site 72 (partition 1)":0.2055822479190469,
       "EBF site 73 (partition 1)":1,
       "EBF site 74 (partition 1)":1,
       "EBF site 78 (partition 1)":1,
       "EBF site 79 (partition 1)":1,
       "EBF site 8 (partition 1)":1,
       "EBF site 80 (partition 1)":1,
       "EBF site 9 (partition 1)":0.3795694090541223,
       "Global MG94xREV":0.1960763240545401,
       "Nucleotide GTR":0.182186315608437,
       "original name":"C12.0_Ctenus_corniger_sra_clean_trinity_Trinity_TRINITY_DN105018_c0_g1_i1"
      },
     "C12_0_Ctenus_corniger_sra_clean_trinity_Trinity_TRINITY_DN2814_c0_g1_i1":{
       "EBF site 1 (partition 1)":1,
       "EBF site 10 (partition 1)":1,
       "EBF site 11 (partition 1)":1,
       "EBF site 12 (partition 1)":1,
       "EBF site 13 (partition 1)":0.2130095236731204,
       "EBF site 14 (partition 1)":1,
       "EBF site 15 (partition 1)":0.9999999949752406,
       "EBF site 16 (partition 1)":1,
       "EBF site 17 (partition 1)":0.274488148689665,
       "EBF site 18 (partition 1)":0.2134135581970386,
       "EBF site 19 (partition 1)":1,
       "EBF site 2 (partition 1)":0.1493791735292757,
       "EBF site 20 (partition 1)":1,
       "EBF site 21 (partition 1)":0.9999999999999974,
       "EBF site 22 (partition 1)":1,
       "EBF site 23 (partition 1)":0.5284078789886647,
       "EBF site 24 (partition 1)":0.6566673580348885,
       "EBF site 25 (partition 1)":0.5970200954564231,
       "EBF site 26 (partition 1)":1,
       "EBF site 27 (partition 1)":1,
       "EBF site 28 (partition 1)":0.4321009952038919,
       "EBF site 29 (partition 1)":10.26620854992024,
       "EBF site 3 (partition 1)":1,
       "EBF site 30 (partition 1)":1,
       "EBF site 31 (partition 1)":1,
       "EBF site 32 (partition 1)":1,
       "EBF site 33 (partition 1)":1,
       "EBF site 34 (partition 1)":0.3537401804581192,
       "EBF site 35 (partition 1)":0.4699989487516369,
       "EBF site 36 (partition 1)":0.5023910853104712,
       "EBF site 37 (partition 1)":1,
       "EBF site 38 (partition 1)":1,
       "EBF site 39 (partition 1)":1,
       "EBF site 4 (partition 1)":0.1562296267321814,
       "EBF site 40 (partition 1)":1,
       "EBF site 41 (partition 1)":1,
       "EBF site 42 (partition 1)":1,
       "EBF site 43 (partition 1)":0.526133451697109,
       "EBF site 44 (partition 1)":0.5844758616808589,
       "EBF site 45 (partition 1)":1,
       "EBF site 46 (partition 1)":0.3392951829164784,
       "EBF site 47 (partition 1)":0.09373941536617722,
       "EBF site 48 (partition 1)":0.1479648189661968,
       "EBF site 49 (partition 1)":0.5418611775281393,
       "EBF site 5 (partition 1)":0.1694268784244252,
       "EBF site 50 (partition 1)":0.3086310473253847,
       "EBF site 51 (partition 1)":1,
       "EBF site 52 (partition 1)":1,
       "EBF site 53 (partition 1)":1,
       "EBF site 54 (partition 1)":1,
       "EBF site 55 (partition 1)":1,
       "EBF site 56 (partition 1)":1,
       "EBF site 57 (partition 1)":1,
       "EBF site 58 (partition 1)":1,
       "EBF site 59 (partition 1)":1,
       "EBF site 6 (partition 1)":0.5045521224038341,
       "EBF site 60 (partition 1)":1,
       "EBF site 62 (partition 1)":1,
       "EBF site 63 (partition 1)":1,
       "EBF site 64 (partition 1)":1,
       "EBF site 65 (partition 1)":1,
       "EBF site 66 (partition 1)":1,
       "EBF site 67 (partition 1)":1,
       "EBF site 68 (partition 1)":1,
       "EBF site 69 (partition 1)":1,
       "EBF site 7 (partition 1)":0.1646742453993491,
       "EBF site 70 (partition 1)":0.08831237716596595,
       "EBF site 71 (partition 1)":0.4335880323414751,
       "EBF site 72 (partition 1)":0.5043597832147914,
       "EBF site 73 (partition 1)":1,
       "EBF site 74 (partition 1)":1,
       "EBF site 78 (partition 1)":1,
       "EBF site 79 (partition 1)":1,
       "EBF site 8 (partition 1)":1,
       "EBF site 80 (partition 1)":1,
       "EBF site 9 (partition 1)":0.507978059133102,
       "Global MG94xREV":0.1121569492187278,
       "Nucleotide GTR":0.09448206179509416,
       "original name":"C12.0_Ctenus_corniger_sra_clean_trinity_Trinity_TRINITY_DN2814_c0_g1_i1"
      },
     "C12_0_Ctenus_corniger_sra_clean_trinity_Trinity_TRINITY_DN90643_c0_g1_i1":{
       "EBF site 1 (partition 1)":1,
       "EBF site 10 (partition 1)":1,
       "EBF site 11 (partition 1)":1,
       "EBF site 12 (partition 1)":1,
       "EBF site 13 (partition 1)":0.09819780814882105,
       "EBF site 14 (partition 1)":1,
       "EBF site 15 (partition 1)":0.9999999949752406,
       "EBF site 16 (partition 1)":1,
       "EBF site 17 (partition 1)":0.9514086960984427,
       "EBF site 18 (partition 1)":2.04009282629166,
       "EBF site 19 (partition 1)":1,
       "EBF site 2 (partition 1)":0.4248476577215595,
       "EBF site 20 (partition 1)":1,
       "EBF site 21 (partition 1)":0.9999999999999974,
       "EBF site 22 (partition 1)":1,
       "EBF site 23 (partition 1)":7.172847221772265,
       "EBF site 24 (partition 1)":0.4520269443977722,
       "EBF site 25 (partition 1)":0.349537228692447,
       "EBF site 26 (partition 1)":1,
       "EBF site 27 (partition 1)":1,
       "EBF site 28 (partition 1)":0.2378669844729805,
       "EBF site 29 (partition 1)":3.990212363262016,
       "EBF site 3 (partition 1)":1,
       "EBF site 30 (partition 1)":1,
       "EBF site 31 (partition 1)":1,
       "EBF site 32 (partition 1)":1,
       "EBF site 33 (partition 1)":1,
       "EBF site 34 (partition 1)":0.2662947780962585,
       "EBF site 35 (partition 1)":0.2068854845656805,
       "EBF site 36 (partition 1)":0.2864400577415646,
       "EBF site 37 (partition 1)":1,
       "EBF site 38 (partition 1)":1,
       "EBF site 39 (partition 1)":1,
       "EBF site 4 (partition 1)":7.500034690056895,
       "EBF site 40 (partition 1)":1,
       "EBF site 41 (partition 1)":1,
       "EBF site 42 (partition 1)":1,
       "EBF site 43 (partition 1)":0.2956838472742955,
       "EBF site 44 (partition 1)":0.3526911848590202,
       "EBF site 45 (partition 1)":1,
       "EBF site 46 (partition 1)":0.1407736830169485,
       "EBF site 47 (partition 1)":0.1327971488019422,
       "EBF site 48 (partition 1)":1.168865056592794,
       "EBF site 49 (partition 1)":2.057516337250946,
       "EBF site 5 (partition 1)":0.3460657593243386,
       "EBF site 50 (partition 1)":0.2990380629362062,
       "EBF site 51 (partition 1)":1,
       "EBF site 52 (partition 1)":1,
       "EBF site 53 (partition 1)":1,
       "EBF site 54 (partition 1)":1,
       "EBF site 55 (partition 1)":1,
       "EBF site 56 (partition 1)":1,
       "EBF site 57 (partition 1)":1,
       "EBF site 58 (partition 1)":1,
       "EBF site 59 (partition 1)":1,
       "EBF site 6 (partition 1)":7.958984084371345,
       "EBF site 60 (partition 1)":1,
       "EBF site 62 (partition 1)":1,
       "EBF site 63 (partition 1)":1,
       "EBF site 64 (partition 1)":1,
       "EBF site 65 (partition 1)":1,
       "EBF site 66 (partition 1)":1,
       "EBF site 67 (partition 1)":1,
       "EBF site 68 (partition 1)":1,
       "EBF site 69 (partition 1)":1,
       "EBF site 7 (partition 1)":1.73560276090504,
       "EBF site 70 (partition 1)":0.03650717708524838,
       "EBF site 71 (partition 1)":0.255204285760261,
       "EBF site 72 (partition 1)":0.2801994262978978,
       "EBF site 73 (partition 1)":1,
       "EBF site 74 (partition 1)":1,
       "EBF site 78 (partition 1)":1.000000000000014,
       "EBF site 79 (partition 1)":1,
       "EBF site 8 (partition 1)":1,
       "EBF site 80 (partition 1)":1,
       "EBF site 9 (partition 1)":0.2637860950630988,
       "Global MG94xREV":0.2575633525667257,
       "Nucleotide GTR":0.199559580204482,
       "original name":"C12.0_Ctenus_corniger_sra_clean_trinity_Trinity_TRINITY_DN90643_c0_g1_i1"
      },
     "C12_0_Ctenus_exlineae_female_tjc00244_clean_trinity_Trinity_TRINITY_DN3639_c1_g1_i10":{
       "EBF site 1 (partition 1)":1,
       "EBF site 10 (partition 1)":1,
       "EBF site 11 (partition 1)":1,
       "EBF site 12 (partition 1)":1,
       "EBF site 13 (partition 1)":1,
       "EBF site 14 (partition 1)":1,
       "EBF site 15 (partition 1)":0.9999999949752406,
       "EBF site 16 (partition 1)":1,
       "EBF site 17 (partition 1)":1,
       "EBF site 18 (partition 1)":1,
       "EBF site 19 (partition 1)":1,
       "EBF site 2 (partition 1)":1,
       "EBF site 20 (partition 1)":1,
       "EBF site 21 (partition 1)":1,
       "EBF site 22 (partition 1)":1,
       "EBF site 23 (partition 1)":1,
       "EBF site 24 (partition 1)":1,
       "EBF site 25 (partition 1)":1.00000000000043,
       "EBF site 26 (partition 1)":1,
       "EBF site 27 (partition 1)":1,
       "EBF site 28 (partition 1)":1,
       "EBF site 29 (partition 1)":1,
       "EBF site 3 (partition 1)":1,
       "EBF site 30 (partition 1)":1,
       "EBF site 31 (partition 1)":1,
       "EBF site 32 (partition 1)":1,
       "EBF site 33 (partition 1)":1,
       "EBF site 34 (partition 1)":1,
       "EBF site 35 (partition 1)":1,
       "EBF site 36 (partition 1)":1,
       "EBF site 37 (partition 1)":1,
       "EBF site 38 (partition 1)":1,
       "EBF site 39 (partition 1)":1,
       "EBF site 4 (partition 1)":1,
       "EBF site 40 (partition 1)":1,
       "EBF site 41 (partition 1)":1,
       "EBF site 42 (partition 1)":1,
       "EBF site 43 (partition 1)":1,
       "EBF site 44 (partition 1)":1,
       "EBF site 45 (partition 1)":1,
       "EBF site 46 (partition 1)":1,
       "EBF site 47 (partition 1)":1,
       "EBF site 48 (partition 1)":1,
       "EBF site 49 (partition 1)":1,
       "EBF site 5 (partition 1)":1,
       "EBF site 50 (partition 1)":1,
       "EBF site 51 (partition 1)":1,
       "EBF site 52 (partition 1)":1,
       "EBF site 53 (partition 1)":1,
       "EBF site 54 (partition 1)":1,
       "EBF site 55 (partition 1)":1,
       "EBF site 56 (partition 1)":1,
       "EBF site 57 (partition 1)":1,
       "EBF site 58 (partition 1)":1,
       "EBF site 59 (partition 1)":1,
       "EBF site 6 (partition 1)":1,
       "EBF site 60 (partition 1)":1,
       "EBF site 62 (partition 1)":1,
       "EBF site 63 (partition 1)":1,
       "EBF site 64 (partition 1)":1,
       "EBF site 65 (partition 1)":1,
       "EBF site 66 (partition 1)":1,
       "EBF site 67 (partition 1)":1,
       "EBF site 68 (partition 1)":1,
       "EBF site 69 (partition 1)":1,
       "EBF site 7 (partition 1)":1,
       "EBF site 70 (partition 1)":1,
       "EBF site 71 (partition 1)":1,
       "EBF site 72 (partition 1)":1,
       "EBF site 73 (partition 1)":1,
       "EBF site 74 (partition 1)":1,
       "EBF site 78 (partition 1)":1,
       "EBF site 79 (partition 1)":1,
       "EBF site 8 (partition 1)":1,
       "EBF site 80 (partition 1)":1,
       "EBF site 9 (partition 1)":1,
       "Global MG94xREV":0,
       "Nucleotide GTR":0,
       "original name":"C12.0_Ctenus_exlineae_female_tjc00244_clean_trinity_Trinity_TRINITY_DN3639_c1_g1_i10"
      },
     "C12_0_Ctenus_exlineae_female_tjc00247_clean_trinity_Trinity_TRINITY_DN31951_c0_g1_i1":{
       "EBF site 1 (partition 1)":1,
       "EBF site 10 (partition 1)":1,
       "EBF site 11 (partition 1)":1,
       "EBF site 12 (partition 1)":1,
       "EBF site 13 (partition 1)":0.9299364746600045,
       "EBF site 14 (partition 1)":1,
       "EBF site 15 (partition 1)":0.9999999949752406,
       "EBF site 16 (partition 1)":1,
       "EBF site 17 (partition 1)":0.893304146726864,
       "EBF site 18 (partition 1)":0.9543814526820934,
       "EBF site 19 (partition 1)":1,
       "EBF site 2 (partition 1)":0.7971433586010519,
       "EBF site 20 (partition 1)":1,
       "EBF site 21 (partition 1)":1,
       "EBF site 22 (partition 1)":1,
       "EBF site 23 (partition 1)":0.9335317637428251,
       "EBF site 24 (partition 1)":0.9630340978183509,
       "EBF site 25 (partition 1)":0.9565969177872465,
       "EBF site 26 (partition 1)":1,
       "EBF site 27 (partition 1)":1,
       "EBF site 28 (partition 1)":0.8935724477404891,
       "EBF site 29 (partition 1)":0.8833188929028428,
       "EBF site 3 (partition 1)":1,
       "EBF site 30 (partition 1)":1,
       "EBF site 31 (partition 1)":1,
       "EBF site 32 (partition 1)":1,
       "EBF site 33 (partition 1)":1,
       "EBF site 34 (partition 1)":1,
       "EBF site 35 (partition 1)":1,
       "EBF site 36 (partition 1)":1,
       "EBF site 37 (partition 1)":1,
       "EBF site 38 (partition 1)":1,
       "EBF site 39 (partition 1)":20.94016792313819,
       "EBF site 4 (partition 1)":0.8739697698690212,
       "EBF site 40 (partition 1)":1,
       "EBF site 41 (partition 1)":1,
       "EBF site 42 (partition 1)":1,
       "EBF site 43 (partition 1)":0.9018844422773722,
       "EBF site 44 (partition 1)":0.9521822254194525,
       "EBF site 45 (partition 1)":1,
       "EBF site 46 (partition 1)":0.8985053003906686,
       "EBF site 47 (partition 1)":0.785114955973482,
       "EBF site 48 (partition 1)":1.279361027224264,
       "EBF site 49 (partition 1)":0.9131048077524664,
       "EBF site 5 (partition 1)":0.7665707920325238,
       "EBF site 50 (partition 1)":0.8732149146239906,
       "EBF site 51 (partition 1)":1,
       "EBF site 52 (partition 1)":1,
       "EBF site 53 (partition 1)":1,
       "EBF site 54 (partition 1)":1,
       "EBF site 55 (partition 1)":1,
       "EBF site 56 (partition 1)":1,
       "EBF site 57 (partition 1)":1,
       "EBF site 58 (partition 1)":1,
       "EBF site 59 (partition 1)":1,
       "EBF site 6 (partition 1)":0.9389037704385707,
       "EBF site 60 (partition 1)":1,
       "EBF site 62 (partition 1)":1,
       "EBF site 63 (partition 1)":1,
       "EBF site 64 (partition 1)":1,
       "EBF site 65 (partition 1)":1,
       "EBF site 66 (partition 1)":1,
       "EBF site 67 (partition 1)":1,
       "EBF site 68 (partition 1)":1,
       "EBF site 69 (partition 1)":1,
       "EBF site 7 (partition 1)":0.7071036036295245,
       "EBF site 70 (partition 1)":0.6662212634322728,
       "EBF site 71 (partition 1)":0.9220287828768842,
       "EBF site 72 (partition 1)":0.9579974472945807,
       "EBF site 73 (partition 1)":1,
       "EBF site 74 (partition 1)":1,
       "EBF site 78 (partition 1)":1,
       "EBF site 79 (partition 1)":1,
       "EBF site 8 (partition 1)":1,
       "EBF site 80 (partition 1)":1,
       "EBF site 9 (partition 1)":0.9454763708015901,
       "Global MG94xREV":0.009271762931488932,
       "Nucleotide GTR":0.009836599995572501,
       "original name":"C12.0_Ctenus_exlineae_female_tjc00247_clean_trinity_Trinity_TRINITY_DN31951_c0_g1_i1"
      },
     "C12_0_Ctenus_exlineae_male_tjc00242_clean_trinity_Trinity_TRINITY_DN2118_c0_g1_i1":{
       "EBF site 1 (partition 1)":1,
       "EBF site 10 (partition 1)":1,
       "EBF site 11 (partition 1)":1,
       "EBF site 12 (partition 1)":1,
       "EBF site 13 (partition 1)":1,
       "EBF site 14 (partition 1)":1,
       "EBF site 15 (partition 1)":0.9999999949752406,
       "EBF site 16 (partition 1)":1,
       "EBF site 17 (partition 1)":0.4602873165708741,
       "EBF site 18 (partition 1)":0.4069726727832552,
       "EBF site 19 (partition 1)":1,
       "EBF site 2 (partition 1)":8.508696938505414,
       "EBF site 20 (partition 1)":1,
       "EBF site 21 (partition 1)":1,
       "EBF site 22 (partition 1)":1,
       "EBF site 23 (partition 1)":0.7138382007354913,
       "EBF site 24 (partition 1)":0.7891642310833108,
       "EBF site 25 (partition 1)":0.7524016585359837,
       "EBF site 26 (partition 1)":1,
       "EBF site 27 (partition 1)":1,
       "EBF site 28 (partition 1)":0.6665136520218844,
       "EBF site 29 (partition 1)":0.5378695444178483,
       "EBF site 3 (partition 1)":1,
       "EBF site 30 (partition 1)":1,
       "EBF site 31 (partition 1)":1,
       "EBF site 32 (partition 1)":1,
       "EBF site 33 (partition 1)":1,
       "EBF site 34 (partition 1)":0.5470765633002105,
       "EBF site 35 (partition 1)":0.6470800140300245,
       "EBF site 36 (partition 1)":0.6691830706511228,
       "EBF site 37 (partition 1)":1,
       "EBF site 38 (partition 1)":1,
       "EBF site 39 (partition 1)":1,
       "EBF site 4 (partition 1)":0.2784070921942716,
       "EBF site 40 (partition 1)":1,
       "EBF site 41 (partition 1)":1,
       "EBF site 42 (partition 1)":1,
       "EBF site 43 (partition 1)":0.5282152133841616,
       "EBF site 44 (partition 1)":0.7216195068551692,
       "EBF site 45 (partition 1)":1,
       "EBF site 46 (partition 1)":1,
       "EBF site 47 (partition 1)":1,
       "EBF site 48 (partition 1)":1,
       "EBF site 49 (partition 1)":1,
       "EBF site 5 (partition 1)":0.4524832376982477,
       "EBF site 50 (partition 1)":0.4034276011523517,
       "EBF site 51 (partition 1)":0.9013377492956336,
       "EBF site 52 (partition 1)":0.3566994712959419,
       "EBF site 53 (partition 1)":0.7135463697725026,
       "EBF site 54 (partition 1)":1,
       "EBF site 55 (partition 1)":1,
       "EBF site 56 (partition 1)":1,
       "EBF site 57 (partition 1)":1,
       "EBF site 58 (partition 1)":1,
       "EBF site 59 (partition 1)":1,
       "EBF site 6 (partition 1)":0.6824868938171063,
       "EBF site 60 (partition 1)":1,
       "EBF site 62 (partition 1)":1,
       "EBF site 63 (partition 1)":1,
       "EBF site 64 (partition 1)":1,
       "EBF site 65 (partition 1)":1,
       "EBF site 66 (partition 1)":1,
       "EBF site 67 (partition 1)":1,
       "EBF site 68 (partition 1)":1,
       "EBF site 69 (partition 1)":1,
       "EBF site 7 (partition 1)":5.01907042531114,
       "EBF site 70 (partition 1)":1,
       "EBF site 71 (partition 1)":1,
       "EBF site 72 (partition 1)":1,
       "EBF site 73 (partition 1)":1,
       "EBF site 74 (partition 1)":1,
       "EBF site 78 (partition 1)":1,
       "EBF site 79 (partition 1)":1,
       "EBF site 8 (partition 1)":1,
       "EBF site 80 (partition 1)":1,
       "EBF site 9 (partition 1)":9.938791551424849,
       "Global MG94xREV":0.06063375690069494,
       "Nucleotide GTR":0.05460426420027655,
       "original name":"C12.0_Ctenus_exlineae_male_tjc00242_clean_trinity_Trinity_TRINITY_DN2118_c0_g1_i1"
      },
     "C12_0_Ctenus_exlineae_male_tjc00242_clean_trinity_Trinity_TRINITY_DN717_c0_g1_i8":{
       "EBF site 1 (partition 1)":1,
       "EBF site 10 (partition 1)":1,
       "EBF site 11 (partition 1)":1,
       "EBF site 12 (partition 1)":1,
       "EBF site 13 (partition 1)":1,
       "EBF site 14 (partition 1)":1,
       "EBF site 15 (partition 1)":0.9999999949752406,
       "EBF site 16 (partition 1)":1,
       "EBF site 17 (partition 1)":9.811011110992554,
       "EBF site 18 (partition 1)":0.5844558455505882,
       "EBF site 19 (partition 1)":1,
       "EBF site 2 (partition 1)":0.5135011346474619,
       "EBF site 20 (partition 1)":1,
       "EBF site 21 (partition 1)":1,
       "EBF site 22 (partition 1)":1,
       "EBF site 23 (partition 1)":0.8235044794375762,
       "EBF site 24 (partition 1)":0.8719567372854179,
       "EBF site 25 (partition 1)":0.8496461533707916,
       "EBF site 26 (partition 1)":1,
       "EBF site 27 (partition 1)":1,
       "EBF site 28 (partition 1)":0.7869398026597325,
       "EBF site 29 (partition 1)":0.6949771157855891,
       "EBF site 3 (partition 1)":1,
       "EBF site 30 (partition 1)":1,
       "EBF site 31 (partition 1)":1,
       "EBF site 32 (partition 1)":1,
       "EBF site 33 (partition 1)":1,
       "EBF site 34 (partition 1)":0.7004134690000444,
       "EBF site 35 (partition 1)":0.7770073661309751,
       "EBF site 36 (partition 1)":0.7887947806583512,
       "EBF site 37 (partition 1)":1,
       "EBF site 38 (partition 1)":1,
       "EBF site 39 (partition 1)":1,
       "EBF site 4 (partition 1)":0.4574575909779228,
       "EBF site 40 (partition 1)":1,
       "EBF site 41 (partition 1)":1,
       "EBF site 42 (partition 1)":1,
       "EBF site 43 (partition 1)":0.6856156699801729,
       "EBF site 44 (partition 1)":0.8268731284342914,
       "EBF site 45 (partition 1)":1,
       "EBF site 46 (partition 1)":1,
       "EBF site 47 (partition 1)":1,
       "EBF site 48 (partition 1)":1,
       "EBF site 49 (partition 1)":1,
       "EBF site 5 (partition 1)":0.6177988060824338,
       "EBF site 50 (partition 1)":0.590673982223646,
       "EBF site 51 (partition 1)":0.9422068716280392,
       "EBF site 52 (partition 1)":0.2995715890895775,
       "EBF site 53 (partition 1)":0.8401149412878055,
       "EBF site 54 (partition 1)":1,
       "EBF site 55 (partition 1)":1,
       "EBF site 56 (partition 1)":1,
       "EBF site 57 (partition 1)":1,
       "EBF site 58 (partition 1)":1,
       "EBF site 59 (partition 1)":1,
       "EBF site 6 (partition 1)":0.7963453873756329,
       "EBF site 60 (partition 1)":1,
       "EBF site 62 (partition 1)":1,
       "EBF site 63 (partition 1)":1,
       "EBF site 64 (partition 1)":1,
       "EBF site 65 (partition 1)":1,
       "EBF site 66 (partition 1)":1,
       "EBF site 67 (partition 1)":1,
       "EBF site 68 (partition 1)":1,
       "EBF site 69 (partition 1)":1,
       "EBF site 7 (partition 1)":0.3578481136725628,
       "EBF site 70 (partition 1)":1,
       "EBF site 71 (partition 1)":1,
       "EBF site 72 (partition 1)":1,
       "EBF site 73 (partition 1)":1,
       "EBF site 74 (partition 1)":1,
       "EBF site 78 (partition 1)":1,
       "EBF site 79 (partition 1)":1,
       "EBF site 8 (partition 1)":1,
       "EBF site 80 (partition 1)":1,
       "EBF site 9 (partition 1)":180.9796473430221,
       "Global MG94xREV":0.03437500736999221,
       "Nucleotide GTR":0.0312550770167006,
       "original name":"C12.0_Ctenus_exlineae_male_tjc00242_clean_trinity_Trinity_TRINITY_DN717_c0_g1_i8"
      },
     "C12_0_Ctenus_exlineae_male_tjc00246_clean_trinity_Trinity_TRINITY_DN70_c0_g1_i1":{
       "EBF site 1 (partition 1)":1,
       "EBF site 10 (partition 1)":1,
       "EBF site 11 (partition 1)":1,
       "EBF site 12 (partition 1)":1,
       "EBF site 13 (partition 1)":1,
       "EBF site 14 (partition 1)":1,
       "EBF site 15 (partition 1)":0.9999999949752406,
       "EBF site 16 (partition 1)":1,
       "EBF site 17 (partition 1)":1,
       "EBF site 18 (partition 1)":1,
       "EBF site 19 (partition 1)":1,
       "EBF site 2 (partition 1)":1,
       "EBF site 20 (partition 1)":1,
       "EBF site 21 (partition 1)":1,
       "EBF site 22 (partition 1)":1,
       "EBF site 23 (partition 1)":1,
       "EBF site 24 (partition 1)":1,
       "EBF site 25 (partition 1)":1.00000000000043,
       "EBF site 26 (partition 1)":1,
       "EBF site 27 (partition 1)":1,
       "EBF site 28 (partition 1)":1,
       "EBF site 29 (partition 1)":1,
       "EBF site 3 (partition 1)":1,
       "EBF site 30 (partition 1)":1,
       "EBF site 31 (partition 1)":1,
       "EBF site 32 (partition 1)":1,
       "EBF site 33 (partition 1)":1,
       "EBF site 34 (partition 1)":1,
       "EBF site 35 (partition 1)":1,
       "EBF site 36 (partition 1)":1,
       "EBF site 37 (partition 1)":1,
       "EBF site 38 (partition 1)":1,
       "EBF site 39 (partition 1)":1,
       "EBF site 4 (partition 1)":1,
       "EBF site 40 (partition 1)":1,
       "EBF site 41 (partition 1)":1,
       "EBF site 42 (partition 1)":1,
       "EBF site 43 (partition 1)":1,
       "EBF site 44 (partition 1)":1,
       "EBF site 45 (partition 1)":1,
       "EBF site 46 (partition 1)":1,
       "EBF site 47 (partition 1)":1,
       "EBF site 48 (partition 1)":1,
       "EBF site 49 (partition 1)":1,
       "EBF site 5 (partition 1)":1,
       "EBF site 50 (partition 1)":1,
       "EBF site 51 (partition 1)":1,
       "EBF site 52 (partition 1)":1,
       "EBF site 53 (partition 1)":1,
       "EBF site 54 (partition 1)":1,
       "EBF site 55 (partition 1)":1,
       "EBF site 56 (partition 1)":1,
       "EBF site 57 (partition 1)":1,
       "EBF site 58 (partition 1)":1,
       "EBF site 59 (partition 1)":1,
       "EBF site 6 (partition 1)":1,
       "EBF site 60 (partition 1)":1,
       "EBF site 62 (partition 1)":1,
       "EBF site 63 (partition 1)":1,
       "EBF site 64 (partition 1)":1,
       "EBF site 65 (partition 1)":1,
       "EBF site 66 (partition 1)":1,
       "EBF site 67 (partition 1)":1,
       "EBF site 68 (partition 1)":1,
       "EBF site 69 (partition 1)":1,
       "EBF site 7 (partition 1)":1,
       "EBF site 70 (partition 1)":1,
       "EBF site 71 (partition 1)":1,
       "EBF site 72 (partition 1)":1,
       "EBF site 73 (partition 1)":1,
       "EBF site 74 (partition 1)":1,
       "EBF site 78 (partition 1)":1,
       "EBF site 79 (partition 1)":1,
       "EBF site 8 (partition 1)":1,
       "EBF site 80 (partition 1)":1,
       "EBF site 9 (partition 1)":1,
       "Global MG94xREV":0,
       "Nucleotide GTR":0,
       "original name":"C12.0_Ctenus_exlineae_male_tjc00246_clean_trinity_Trinity_TRINITY_DN70_c0_g1_i1"
      },
     "C12_0_Ctenus_hibernalis_female_4926_BCB_0001_clean_trinity_Trinity_TRINITY_DN1390_c0_g1_i4":{
       "EBF site 1 (partition 1)":1,
       "EBF site 10 (partition 1)":1,
       "EBF site 11 (partition 1)":1,
       "EBF site 12 (partition 1)":1,
       "EBF site 13 (partition 1)":0.9343450915831494,
       "EBF site 14 (partition 1)":1,
       "EBF site 15 (partition 1)":0.9999999949752406,
       "EBF site 16 (partition 1)":1,
       "EBF site 17 (partition 1)":0.8998834733856349,
       "EBF site 18 (partition 1)":0.9572825943507036,
       "EBF site 19 (partition 1)":1,
       "EBF site 2 (partition 1)":0.8089585266780004,
       "EBF site 20 (partition 1)":1,
       "EBF site 21 (partition 1)":1,
       "EBF site 22 (partition 1)":1,
       "EBF site 23 (partition 1)":0.9377476048610282,
       "EBF site 24 (partition 1)":0.9654111759366981,
       "EBF site 25 (partition 1)":0.9593880474377006,
       "EBF site 26 (partition 1)":1,
       "EBF site 27 (partition 1)":1,
       "EBF site 28 (partition 1)":0.9001600228023753,
       "EBF site 29 (partition 1)":0.8904834879165335,
       "EBF site 3 (partition 1)":1,
       "EBF site 30 (partition 1)":1,
       "EBF site 31 (partition 1)":1,
       "EBF site 32 (partition 1)":1,
       "EBF site 33 (partition 1)":1,
       "EBF site 34 (partition 1)":1,
       "EBF site 35 (partition 1)":1,
       "EBF site 36 (partition 1)":1,
       "EBF site 37 (partition 1)":1,
       "EBF site 38 (partition 1)":1,
       "EBF site 39 (partition 1)":2.11736254238502,
       "EBF site 4 (partition 1)":0.8816157508130975,
       "EBF site 40 (partition 1)":1,
       "EBF site 41 (partition 1)":1,
       "EBF site 42 (partition 1)":1,
       "EBF site 43 (partition 1)":0.9079665816108351,
       "EBF site 44 (partition 1)":0.9552336950910537,
       "EBF site 45 (partition 1)":1,
       "EBF site 46 (partition 1)":0.9047593118661816,
       "EBF site 47 (partition 1)":0.7972676345776472,
       "EBF site 48 (partition 1)":15.48979451657594,
       "EBF site 49 (partition 1)":0.9188386739061787,
       "EBF site 5 (partition 1)":0.7799784472301332,
       "EBF site 50 (partition 1)":0.8809887833704042,
       "EBF site 51 (partition 1)":1,
       "EBF site 52 (partition 1)":1,
       "EBF site 53 (partition 1)":1,
       "EBF site 54 (partition 1)":1,
       "EBF site 55 (partition 1)":1,
       "EBF site 56 (partition 1)":1,
       "EBF site 57 (partition 1)":1,
       "EBF site 58 (partition 1)":1,
       "EBF site 59 (partition 1)":1,
       "EBF site 6 (partition 1)":0.942776557449843,
       "EBF site 60 (partition 1)":1,
       "EBF site 62 (partition 1)":1,
       "EBF site 63 (partition 1)":1,
       "EBF site 64 (partition 1)":1,
       "EBF site 65 (partition 1)":1,
       "EBF site 66 (partition 1)":1,
       "EBF site 67 (partition 1)":1,
       "EBF site 68 (partition 1)":1,
       "EBF site 69 (partition 1)":1,
       "EBF site 7 (partition 1)":0.7227530886250486,
       "EBF site 70 (partition 1)":0.6835488195749642,
       "EBF site 71 (partition 1)":0.9269085495678929,
       "EBF site 72 (partition 1)":0.9606918398577837,
       "EBF site 73 (partition 1)":1,
       "EBF site 74 (partition 1)":1,
       "EBF site 78 (partition 1)":1,
       "EBF site 79 (partition 1)":1,
       "EBF site 8 (partition 1)":1,
       "EBF site 80 (partition 1)":1,
       "EBF site 9 (partition 1)":0.9489759505751607,
       "Global MG94xREV":0.008660961865329679,
       "Nucleotide GTR":0.008104814121560219,
       "original name":"C12.0_Ctenus_hibernalis_female_4926_BCB_0001_clean_trinity_Trinity_TRINITY_DN1390_c0_g1_i4"
      },
     "C12_0_Ctenus_hibernalis_female_4926_BCB_0001_clean_trinity_Trinity_TRINITY_DN1977_c0_g1_i3":{
       "EBF site 1 (partition 1)":1,
       "EBF site 10 (partition 1)":1,
       "EBF site 11 (partition 1)":1,
       "EBF site 12 (partition 1)":1,
       "EBF site 13 (partition 1)":1,
       "EBF site 14 (partition 1)":1,
       "EBF site 15 (partition 1)":0.9999999949752406,
       "EBF site 16 (partition 1)":1,
       "EBF site 17 (partition 1)":1,
       "EBF site 18 (partition 1)":1,
       "EBF site 19 (partition 1)":1,
       "EBF site 2 (partition 1)":1,
       "EBF site 20 (partition 1)":1,
       "EBF site 21 (partition 1)":1,
       "EBF site 22 (partition 1)":1,
       "EBF site 23 (partition 1)":1,
       "EBF site 24 (partition 1)":1,
       "EBF site 25 (partition 1)":1.00000000000043,
       "EBF site 26 (partition 1)":1,
       "EBF site 27 (partition 1)":1,
       "EBF site 28 (partition 1)":1,
       "EBF site 29 (partition 1)":1,
       "EBF site 3 (partition 1)":1,
       "EBF site 30 (partition 1)":1,
       "EBF site 31 (partition 1)":1,
       "EBF site 32 (partition 1)":1,
       "EBF site 33 (partition 1)":1,
       "EBF site 34 (partition 1)":1,
       "EBF site 35 (partition 1)":1,
       "EBF site 36 (partition 1)":1,
       "EBF site 37 (partition 1)":1,
       "EBF site 38 (partition 1)":1,
       "EBF site 39 (partition 1)":1,
       "EBF site 4 (partition 1)":1,
       "EBF site 40 (partition 1)":1,
       "EBF site 41 (partition 1)":1,
       "EBF site 42 (partition 1)":1,
       "EBF site 43 (partition 1)":1,
       "EBF site 44 (partition 1)":1,
       "EBF site 45 (partition 1)":1,
       "EBF site 46 (partition 1)":1,
       "EBF site 47 (partition 1)":1,
       "EBF site 48 (partition 1)":1,
       "EBF site 49 (partition 1)":1,
       "EBF site 5 (partition 1)":1,
       "EBF site 50 (partition 1)":1,
       "EBF site 51 (partition 1)":1,
       "EBF site 52 (partition 1)":1,
       "EBF site 53 (partition 1)":1,
       "EBF site 54 (partition 1)":1,
       "EBF site 55 (partition 1)":1,
       "EBF site 56 (partition 1)":1,
       "EBF site 57 (partition 1)":1,
       "EBF site 58 (partition 1)":1,
       "EBF site 59 (partition 1)":1,
       "EBF site 6 (partition 1)":1,
       "EBF site 60 (partition 1)":1,
       "EBF site 62 (partition 1)":1,
       "EBF site 63 (partition 1)":1,
       "EBF site 64 (partition 1)":1,
       "EBF site 65 (partition 1)":1,
       "EBF site 66 (partition 1)":1,
       "EBF site 67 (partition 1)":1,
       "EBF site 68 (partition 1)":1,
       "EBF site 69 (partition 1)":1,
       "EBF site 7 (partition 1)":1,
       "EBF site 70 (partition 1)":1,
       "EBF site 71 (partition 1)":1,
       "EBF site 72 (partition 1)":1,
       "EBF site 73 (partition 1)":1,
       "EBF site 74 (partition 1)":1,
       "EBF site 78 (partition 1)":1,
       "EBF site 79 (partition 1)":1,
       "EBF site 8 (partition 1)":1,
       "EBF site 80 (partition 1)":1,
       "EBF site 9 (partition 1)":1,
       "Global MG94xREV":0,
       "Nucleotide GTR":0,
       "original name":"C12.0_Ctenus_hibernalis_female_4926_BCB_0001_clean_trinity_Trinity_TRINITY_DN1977_c0_g1_i3"
      },
     "C12_0_Ctenus_hibernalis_female_tjc00091_clean_trinity_Trinity_TRINITY_DN2044_c0_g1_i6":{
       "EBF site 1 (partition 1)":1,
       "EBF site 10 (partition 1)":1,
       "EBF site 11 (partition 1)":1,
       "EBF site 12 (partition 1)":1,
       "EBF site 13 (partition 1)":1,
       "EBF site 14 (partition 1)":1,
       "EBF site 15 (partition 1)":0.9999999949752406,
       "EBF site 16 (partition 1)":1,
       "EBF site 17 (partition 1)":0.6813138645181583,
       "EBF site 18 (partition 1)":0.6472542815924719,
       "EBF site 19 (partition 1)":1,
       "EBF site 2 (partition 1)":0.5837444334117289,
       "EBF site 20 (partition 1)":1,
       "EBF site 21 (partition 1)":1,
       "EBF site 22 (partition 1)":1,
       "EBF site 23 (partition 1)":0.8556256063798191,
       "EBF site 24 (partition 1)":0.8957004167075829,
       "EBF site 25 (partition 1)":0.8775291613394217,
       "EBF site 26 (partition 1)":1,
       "EBF site 27 (partition 1)":1,
       "EBF site 28 (partition 1)":0.8239484980252818,
       "EBF site 29 (partition 1)":0.7456042436907581,
       "EBF site 3 (partition 1)":1,
       "EBF site 30 (partition 1)":1,
       "EBF site 31 (partition 1)":1,
       "EBF site 32 (partition 1)":1,
       "EBF site 33 (partition 1)":1,
       "EBF site 34 (partition 1)":0.7498878314126906,
       "EBF site 35 (partition 1)":0.8163686093076781,
       "EBF site 36 (partition 1)":0.8255386694584697,
       "EBF site 37 (partition 1)":1,
       "EBF site 38 (partition 1)":1,
       "EBF site 39 (partition 1)":1,
       "EBF site 4 (partition 1)":0.5288456668089176,
       "EBF site 40 (partition 1)":1,
       "EBF site 41 (partition 1)":1,
       "EBF site 42 (partition 1)":1,
       "EBF site 43 (partition 1)":0.7370781998183806,
       "EBF site 44 (partition 1)":0.8580378766755627,
       "EBF site 45 (partition 1)":1,
       "EBF site 46 (partition 1)":1,
       "EBF site 47 (partition 1)":1,
       "EBF site 48 (partition 1)":1,
       "EBF site 49 (partition 1)":1,
       "EBF site 5 (partition 1)":0.6757153112547215,
       "EBF site 50 (partition 1)":12.30853872328955,
       "EBF site 51 (partition 1)":0.9533812607080209,
       "EBF site 52 (partition 1)":0.4940840660542165,
       "EBF site 53 (partition 1)":0.8544442520947088,
       "EBF site 54 (partition 1)":1,
       "EBF site 55 (partition 1)":1,
       "EBF site 56 (partition 1)":1.39013618848978,
       "EBF site 57 (partition 1)":1,
       "EBF site 58 (partition 1)":1,
       "EBF site 59 (partition 1)":1,
       "EBF site 6 (partition 1)":0.832412229517824,
       "EBF site 60 (partition 1)":1,
       "EBF site 62 (partition 1)":1,
       "EBF site 63 (partition 1)":1,
       "EBF site 64 (partition 1)":1,
       "EBF site 65 (partition 1)":1,
       "EBF site 66 (partition 1)":1,
       "EBF site 67 (partition 1)":1,
       "EBF site 68 (partition 1)":1,
       "EBF site 69 (partition 1)":1.976294805881419,
       "EBF site 7 (partition 1)":0.4290097810004789,
       "EBF site 70 (partition 1)":1,
       "EBF site 71 (partition 1)":1,
       "EBF site 72 (partition 1)":1.314254042506659,
       "EBF site 73 (partition 1)":1,
       "EBF site 74 (partition 1)":1,
       "EBF site 78 (partition 1)":1,
       "EBF site 79 (partition 1)":1,
       "EBF site 8 (partition 1)":1,
       "EBF site 80 (partition 1)":1,
       "EBF site 9 (partition 1)":0.8478742202887972,
       "Global MG94xREV":0.02748964268267688,
       "Nucleotide GTR":0.02566729771806824,
       "original name":"C12.0_Ctenus_hibernalis_female_tjc00091_clean_trinity_Trinity_TRINITY_DN2044_c0_g1_i6"
      },
     "C12_0_Ctenus_hibernalis_female_tjc00091_clean_trinity_Trinity_TRINITY_DN5487_c0_g1_i3":{
       "EBF site 1 (partition 1)":1,
       "EBF site 10 (partition 1)":1,
       "EBF site 11 (partition 1)":1,
       "EBF site 12 (partition 1)":1,
       "EBF site 13 (partition 1)":0.6407329931690801,
       "EBF site 14 (partition 1)":1,
       "EBF site 15 (partition 1)":0.9999999949752406,
       "EBF site 16 (partition 1)":1,
       "EBF site 17 (partition 1)":0.6650383084671678,
       "EBF site 18 (partition 1)":0.7439136588002402,
       "EBF site 19 (partition 1)":1,
       "EBF site 2 (partition 1)":0.4201334340870764,
       "EBF site 20 (partition 1)":1,
       "EBF site 21 (partition 1)":1,
       "EBF site 22 (partition 1)":1,
       "EBF site 23 (partition 1)":0.8184203385872453,
       "EBF site 24 (partition 1)":0.8938337812749442,
       "EBF site 25 (partition 1)":0.8666349276701603,
       "EBF site 26 (partition 1)":1,
       "EBF site 27 (partition 1)":1,
       "EBF site 28 (partition 1)":0.8394171380263865,
       "EBF site 29 (partition 1)":0.7151159707489266,
       "EBF site 3 (partition 1)":1,
       "EBF site 30 (partition 1)":1,
       "EBF site 31 (partition 1)":1,
       "EBF site 32 (partition 1)":0.6236192581006,
       "EBF site 33 (partition 1)":0.7318274887887306,
       "EBF site 34 (partition 1)":1,
       "EBF site 35 (partition 1)":1,
       "EBF site 36 (partition 1)":1,
       "EBF site 37 (partition 1)":1,
       "EBF site 38 (partition 1)":1,
       "EBF site 39 (partition 1)":1,
       "EBF site 4 (partition 1)":0.5738707855711854,
       "EBF site 40 (partition 1)":1,
       "EBF site 41 (partition 1)":1,
       "EBF site 42 (partition 1)":1,
       "EBF site 43 (partition 1)":0.8093559213349616,
       "EBF site 44 (partition 1)":0.8555716633024908,
       "EBF site 45 (partition 1)":1,
       "EBF site 46 (partition 1)":0.7006430975689226,
       "EBF site 47 (partition 1)":0.4871555020561918,
       "EBF site 48 (partition 1)":3.691939351250507,
       "EBF site 49 (partition 1)":0.7294170985311651,
       "EBF site 5 (partition 1)":0.5105518685831718,
       "EBF site 50 (partition 1)":0.7349816235028372,
       "EBF site 51 (partition 1)":1,
       "EBF site 52 (partition 1)":1,
       "EBF site 53 (partition 1)":1,
       "EBF site 54 (partition 1)":1,
       "EBF site 55 (partition 1)":1,
       "EBF site 56 (partition 1)":1,
       "EBF site 57 (partition 1)":1,
       "EBF site 58 (partition 1)":1,
       "EBF site 59 (partition 1)":1,
       "EBF site 6 (partition 1)":0.7531407696902089,
       "EBF site 60 (partition 1)":1,
       "EBF site 62 (partition 1)":1,
       "EBF site 63 (partition 1)":1,
       "EBF site 64 (partition 1)":1,
       "EBF site 65 (partition 1)":1,
       "EBF site 66 (partition 1)":1,
       "EBF site 67 (partition 1)":1,
       "EBF site 68 (partition 1)":1,
       "EBF site 69 (partition 1)":1,
       "EBF site 7 (partition 1)":0.4118449108716217,
       "EBF site 70 (partition 1)":0.3373980955159941,
       "EBF site 71 (partition 1)":0.8078621759840816,
       "EBF site 72 (partition 1)":0.7774912521348781,
       "EBF site 73 (partition 1)":1,
       "EBF site 74 (partition 1)":1,
       "EBF site 78 (partition 1)":1,
       "EBF site 79 (partition 1)":1,
       "EBF site 8 (partition 1)":1,
       "EBF site 80 (partition 1)":1,
       "EBF site 9 (partition 1)":0.783827869869407,
       "Global MG94xREV":0.03015313502383385,
       "Nucleotide GTR":0.03594256139295049,
       "original name":"C12.0_Ctenus_hibernalis_female_tjc00091_clean_trinity_Trinity_TRINITY_DN5487_c0_g1_i3"
      },
     "C12_0_Ctenus_hibernalis_male_tjc00148_clean_trinity_Trinity_TRINITY_DN10820_c0_g1_i1":{
       "EBF site 1 (partition 1)":1,
       "EBF site 10 (partition 1)":1,
       "EBF site 11 (partition 1)":1,
       "EBF site 12 (partition 1)":1,
       "EBF site 13 (partition 1)":1,
       "EBF site 14 (partition 1)":1,
       "EBF site 15 (partition 1)":0.9999999949752406,
       "EBF site 16 (partition 1)":1,
       "EBF site 17 (partition 1)":1,
       "EBF site 18 (partition 1)":1,
       "EBF site 19 (partition 1)":1,
       "EBF site 2 (partition 1)":1,
       "EBF site 20 (partition 1)":1,
       "EBF site 21 (partition 1)":1,
       "EBF site 22 (partition 1)":1,
       "EBF site 23 (partition 1)":1,
       "EBF site 24 (partition 1)":1,
       "EBF site 25 (partition 1)":1.00000000000043,
       "EBF site 26 (partition 1)":1,
       "EBF site 27 (partition 1)":1,
       "EBF site 28 (partition 1)":1,
       "EBF site 29 (partition 1)":1,
       "EBF site 3 (partition 1)":1,
       "EBF site 30 (partition 1)":1,
       "EBF site 31 (partition 1)":1,
       "EBF site 32 (partition 1)":1,
       "EBF site 33 (partition 1)":1,
       "EBF site 34 (partition 1)":1,
       "EBF site 35 (partition 1)":1,
       "EBF site 36 (partition 1)":1,
       "EBF site 37 (partition 1)":1,
       "EBF site 38 (partition 1)":1,
       "EBF site 39 (partition 1)":1,
       "EBF site 4 (partition 1)":1,
       "EBF site 40 (partition 1)":1,
       "EBF site 41 (partition 1)":1,
       "EBF site 42 (partition 1)":1,
       "EBF site 43 (partition 1)":1,
       "EBF site 44 (partition 1)":1,
       "EBF site 45 (partition 1)":1,
       "EBF site 46 (partition 1)":1,
       "EBF site 47 (partition 1)":1,
       "EBF site 48 (partition 1)":1,
       "EBF site 49 (partition 1)":1,
       "EBF site 5 (partition 1)":1,
       "EBF site 50 (partition 1)":1,
       "EBF site 51 (partition 1)":1,
       "EBF site 52 (partition 1)":1,
       "EBF site 53 (partition 1)":1,
       "EBF site 54 (partition 1)":1,
       "EBF site 55 (partition 1)":1,
       "EBF site 56 (partition 1)":1,
       "EBF site 57 (partition 1)":1,
       "EBF site 58 (partition 1)":1,
       "EBF site 59 (partition 1)":1,
       "EBF site 6 (partition 1)":1,
       "EBF site 60 (partition 1)":1,
       "EBF site 62 (partition 1)":1,
       "EBF site 63 (partition 1)":1,
       "EBF site 64 (partition 1)":1,
       "EBF site 65 (partition 1)":1,
       "EBF site 66 (partition 1)":1,
       "EBF site 67 (partition 1)":1,
       "EBF site 68 (partition 1)":1,
       "EBF site 69 (partition 1)":1,
       "EBF site 7 (partition 1)":1,
       "EBF site 70 (partition 1)":1,
       "EBF site 71 (partition 1)":1,
       "EBF site 72 (partition 1)":1,
       "EBF site 73 (partition 1)":1,
       "EBF site 74 (partition 1)":1,
       "EBF site 78 (partition 1)":1,
       "EBF site 79 (partition 1)":1,
       "EBF site 8 (partition 1)":1,
       "EBF site 80 (partition 1)":1,
       "EBF site 9 (partition 1)":1,
       "Global MG94xREV":0,
       "Nucleotide GTR":0,
       "original name":"C12.0_Ctenus_hibernalis_male_tjc00148_clean_trinity_Trinity_TRINITY_DN10820_c0_g1_i1"
      },
     "C12_0_Dolomedes_triton_sra_clean_trinity_Trinity_TRINITY_DN175_c0_g1_i1":{
       "EBF site 1 (partition 1)":1,
       "EBF site 10 (partition 1)":1,
       "EBF site 11 (partition 1)":1,
       "EBF site 12 (partition 1)":1,
       "EBF site 13 (partition 1)":1,
       "EBF site 14 (partition 1)":1,
       "EBF site 15 (partition 1)":0.9999999949752406,
       "EBF site 16 (partition 1)":1,
       "EBF site 17 (partition 1)":19.30980619909134,
       "EBF site 18 (partition 1)":0.1166849047355718,
       "EBF site 19 (partition 1)":1,
       "EBF site 2 (partition 1)":0.06688827159274613,
       "EBF site 20 (partition 1)":1,
       "EBF site 21 (partition 1)":1,
       "EBF site 22 (partition 1)":1,
       "EBF site 23 (partition 1)":611.8315050315117,
       "EBF site 24 (partition 1)":0.4911112343023609,
       "EBF site 25 (partition 1)":0.3477917709387773,
       "EBF site 26 (partition 1)":1,
       "EBF site 27 (partition 1)":1,
       "EBF site 28 (partition 1)":0.430405760122663,
       "EBF site 29 (partition 1)":0.3008242189092702,
       "EBF site 3 (partition 1)":1,
       "EBF site 30 (partition 1)":1,
       "EBF site 31 (partition 1)":1,
       "EBF site 32 (partition 1)":1,
       "EBF site 33 (partition 1)":1,
       "EBF site 34 (partition 1)":1.174513505569254,
       "EBF site 35 (partition 1)":0.5057876672228214,
       "EBF site 36 (partition 1)":1.013698882333018,
       "EBF site 37 (partition 1)":1,
       "EBF site 38 (partition 1)":1,
       "EBF site 39 (partition 1)":1,
       "EBF site 4 (partition 1)":0.1857788617015252,
       "EBF site 40 (partition 1)":1,
       "EBF site 41 (partition 1)":1,
       "EBF site 42 (partition 1)":1,
       "EBF site 43 (partition 1)":0.2044848988889116,
       "EBF site 44 (partition 1)":0.3913634830276503,
       "EBF site 45 (partition 1)":1,
       "EBF site 46 (partition 1)":1,
       "EBF site 47 (partition 1)":1,
       "EBF site 48 (partition 1)":1,
       "EBF site 49 (partition 1)":1,
       "EBF site 5 (partition 1)":2.889594706565301,
       "EBF site 50 (partition 1)":0.8838420490071353,
       "EBF site 51 (partition 1)":1.31273931215524,
       "EBF site 52 (partition 1)":0.1438009215325291,
       "EBF site 53 (partition 1)":0.1931690728121426,
       "EBF site 54 (partition 1)":1,
       "EBF site 55 (partition 1)":1,
       "EBF site 56 (partition 1)":1,
       "EBF site 57 (partition 1)":1,
       "EBF site 58 (partition 1)":1,
       "EBF site 59 (partition 1)":1,
       "EBF site 6 (partition 1)":0.3030674892304625,
       "EBF site 60 (partition 1)":1,
       "EBF site 62 (partition 1)":1,
       "EBF site 63 (partition 1)":1,
       "EBF site 64 (partition 1)":1,
       "EBF site 65 (partition 1)":1,
       "EBF site 66 (partition 1)":1,
       "EBF site 67 (partition 1)":1,
       "EBF site 68 (partition 1)":1,
       "EBF site 69 (partition 1)":1,
       "EBF site 7 (partition 1)":2.628820764814661,
       "EBF site 70 (partition 1)":1,
       "EBF site 71 (partition 1)":1,
       "EBF site 72 (partition 1)":1,
       "EBF site 73 (partition 1)":1,
       "EBF site 74 (partition 1)":1,
       "EBF site 78 (partition 1)":1.000000000000014,
       "EBF site 79 (partition 1)":1,
       "EBF site 8 (partition 1)":1,
       "EBF site 80 (partition 1)":1,
       "EBF site 9 (partition 1)":0.5384954761788679,
       "Global MG94xREV":0.223002753296068,
       "Nucleotide GTR":0.2204411984828794,
       "original name":"C12.0_Dolomedes_triton_sra_clean_trinity_Trinity_TRINITY_DN175_c0_g1_i1"
      },
     "C12_0_Dolomedes_triton_sra_clean_trinity_Trinity_TRINITY_DN255_c0_g1_i1":{
       "EBF site 1 (partition 1)":1,
       "EBF site 10 (partition 1)":1,
       "EBF site 11 (partition 1)":1,
       "EBF site 12 (partition 1)":1,
       "EBF site 13 (partition 1)":0.4095198707691497,
       "EBF site 14 (partition 1)":1,
       "EBF site 15 (partition 1)":0.9999999949752406,
       "EBF site 16 (partition 1)":1,
       "EBF site 17 (partition 1)":0.2169142257646854,
       "EBF site 18 (partition 1)":3.74316152750977,
       "EBF site 19 (partition 1)":1,
       "EBF site 2 (partition 1)":3.174333839664839,
       "EBF site 20 (partition 1)":1,
       "EBF site 21 (partition 1)":1,
       "EBF site 22 (partition 1)":1,
       "EBF site 23 (partition 1)":0.4314263095818706,
       "EBF site 24 (partition 1)":0.5956643732171472,
       "EBF site 25 (partition 1)":0.538587679553186,
       "EBF site 26 (partition 1)":1,
       "EBF site 27 (partition 1)":1,
       "EBF site 28 (partition 1)":0.3745322136630925,
       "EBF site 29 (partition 1)":0.2349042806356677,
       "EBF site 3 (partition 1)":1,
       "EBF site 30 (partition 1)":1,
       "EBF site 31 (partition 1)":1,
       "EBF site 32 (partition 1)":1,
       "EBF site 33 (partition 1)":1,
       "EBF site 34 (partition 1)":0.2739007201077838,
       "EBF site 35 (partition 1)":0.5370161386900514,
       "EBF site 36 (partition 1)":0.336705992450006,
       "EBF site 37 (partition 1)":1,
       "EBF site 38 (partition 1)":1,
       "EBF site 39 (partition 1)":1,
       "EBF site 4 (partition 1)":3.180492602410505,
       "EBF site 40 (partition 1)":1,
       "EBF site 41 (partition 1)":1,
       "EBF site 42 (partition 1)":1,
       "EBF site 43 (partition 1)":0.3627699640115787,
       "EBF site 44 (partition 1)":0.5013789766128773,
       "EBF site 45 (partition 1)":1,
       "EBF site 46 (partition 1)":0.1470055848121563,
       "EBF site 47 (partition 1)":0.129123059668119,
       "EBF site 48 (partition 1)":0.1158109699231203,
       "EBF site 49 (partition 1)":0.2507281517700706,
       "EBF site 5 (partition 1)":0.1221161154895054,
       "EBF site 50 (partition 1)":0.3627517823348422,
       "EBF site 51 (partition 1)":0.5764958986448511,
       "EBF site 52 (partition 1)":0.1134780351114829,
       "EBF site 53 (partition 1)":1,
       "EBF site 54 (partition 1)":1,
       "EBF site 55 (partition 1)":1,
       "EBF site 56 (partition 1)":1,
       "EBF site 57 (partition 1)":1,
       "EBF site 58 (partition 1)":1,
       "EBF site 59 (partition 1)":1,
       "EBF site 6 (partition 1)":0.4353546346612115,
       "EBF site 60 (partition 1)":1,
       "EBF site 62 (partition 1)":1,
       "EBF site 63 (partition 1)":1,
       "EBF site 64 (partition 1)":1,
       "EBF site 65 (partition 1)":1,
       "EBF site 66 (partition 1)":1,
       "EBF site 67 (partition 1)":1,
       "EBF site 68 (partition 1)":1,
       "EBF site 69 (partition 1)":0.01292314167114965,
       "EBF site 7 (partition 1)":0.07920376959474186,
       "EBF site 70 (partition 1)":0.03236217240079292,
       "EBF site 71 (partition 1)":0.4370696950148492,
       "EBF site 72 (partition 1)":0.3066444632313839,
       "EBF site 73 (partition 1)":1,
       "EBF site 74 (partition 1)":1,
       "EBF site 78 (partition 1)":1,
       "EBF site 79 (partition 1)":1,
       "EBF site 8 (partition 1)":0.9999999999999408,
       "EBF site 80 (partition 1)":1,
       "EBF site 9 (partition 1)":0.4850087464693452,
       "Global MG94xREV":0.1416450766371392,
       "Nucleotide GTR":0.1207228863697656,
       "original name":"C12.0_Dolomedes_triton_sra_clean_trinity_Trinity_TRINITY_DN255_c0_g1_i1"
      },
     "C12_0_Dolomedes_triton_sra_clean_trinity_Trinity_TRINITY_DN258_c0_g1_i1":{
       "EBF site 1 (partition 1)":1,
       "EBF site 10 (partition 1)":1,
       "EBF site 11 (partition 1)":1,
       "EBF site 12 (partition 1)":1,
       "EBF site 13 (partition 1)":0.6000721064921053,
       "EBF site 14 (partition 1)":1,
       "EBF site 15 (partition 1)":0.9999999949752406,
       "EBF site 16 (partition 1)":1,
       "EBF site 17 (partition 1)":1,
       "EBF site 18 (partition 1)":1,
       "EBF site 19 (partition 1)":1,
       "EBF site 2 (partition 1)":0.2451981096324392,
       "EBF site 20 (partition 1)":1,
       "EBF site 21 (partition 1)":1,
       "EBF site 22 (partition 1)":1,
       "EBF site 23 (partition 1)":0.6529850265639213,
       "EBF site 24 (partition 1)":0.7552879619203416,
       "EBF site 25 (partition 1)":0.7639802194144336,
       "EBF site 26 (partition 1)":1,
       "EBF site 27 (partition 1)":1,
       "EBF site 28 (partition 1)":0.4327697165745206,
       "EBF site 29 (partition 1)":0.4627717830074777,
       "EBF site 3 (partition 1)":1,
       "EBF site 30 (partition 1)":1,
       "EBF site 31 (partition 1)":1,
       "EBF site 32 (partition 1)":1,
       "EBF site 33 (partition 1)":1,
       "EBF site 34 (partition 1)":1,
       "EBF site 35 (partition 1)":1,
       "EBF site 36 (partition 1)":1,
       "EBF site 37 (partition 1)":1,
       "EBF site 38 (partition 1)":1,
       "EBF site 39 (partition 1)":2.656302356008423,
       "EBF site 4 (partition 1)":0.1585488517664725,
       "EBF site 40 (partition 1)":1,
       "EBF site 41 (partition 1)":1,
       "EBF site 42 (partition 1)":1,
       "EBF site 43 (partition 1)":0.4526619121217729,
       "EBF site 44 (partition 1)":0.6653304622718257,
       "EBF site 45 (partition 1)":1,
       "EBF site 46 (partition 1)":1,
       "EBF site 47 (partition 1)":1,
       "EBF site 48 (partition 1)":1,
       "EBF site 49 (partition 1)":1,
       "EBF site 5 (partition 1)":0.1992091072482943,
       "EBF site 50 (partition 1)":0.3155719885069457,
       "EBF site 51 (partition 1)":0.8759153720939471,
       "EBF site 52 (partition 1)":0.2120800265877532,
       "EBF site 53 (partition 1)":2.490815358951486,
       "EBF site 54 (partition 1)":1,
       "EBF site 55 (partition 1)":1,
       "EBF site 56 (partition 1)":1,
       "EBF site 57 (partition 1)":1,
       "EBF site 58 (partition 1)":1,
       "EBF site 59 (partition 1)":1,
       "EBF site 6 (partition 1)":0.6113916715825556,
       "EBF site 60 (partition 1)":1,
       "EBF site 62 (partition 1)":1,
       "EBF site 63 (partition 1)":1,
       "EBF site 64 (partition 1)":1,
       "EBF site 65 (partition 1)":1,
       "EBF site 66 (partition 1)":1,
       "EBF site 67 (partition 1)":1,
       "EBF site 68 (partition 1)":1,
       "EBF site 69 (partition 1)":1,
       "EBF site 7 (partition 1)":0.1439925124461319,
       "EBF site 70 (partition 1)":1,
       "EBF site 71 (partition 1)":1,
       "EBF site 72 (partition 1)":1,
       "EBF site 73 (partition 1)":1,
       "EBF site 74 (partition 1)":1,
       "EBF site 78 (partition 1)":1,
       "EBF site 79 (partition 1)":1,
       "EBF site 8 (partition 1)":0.9999999999999408,
       "EBF site 80 (partition 1)":1,
       "EBF site 9 (partition 1)":0.6158860057355265,
       "Global MG94xREV":0.07812563776465979,
       "Nucleotide GTR":0.08652972276651491,
       "original name":"C12.0_Dolomedes_triton_sra_clean_trinity_Trinity_TRINITY_DN258_c0_g1_i1"
      },
     "C12_0_Dolomedes_triton_sra_clean_trinity_Trinity_TRINITY_DN3023_c0_g1_i1":{
       "EBF site 1 (partition 1)":1,
       "EBF site 10 (partition 1)":1,
       "EBF site 11 (partition 1)":1,
       "EBF site 12 (partition 1)":1,
       "EBF site 13 (partition 1)":1,
       "EBF site 14 (partition 1)":1,
       "EBF site 15 (partition 1)":0.9999999949752406,
       "EBF site 16 (partition 1)":1,
       "EBF site 17 (partition 1)":0.6021996995139242,
       "EBF site 18 (partition 1)":2.210555815358645,
       "EBF site 19 (partition 1)":1,
       "EBF site 2 (partition 1)":3.900041881706164,
       "EBF site 20 (partition 1)":1,
       "EBF site 21 (partition 1)":1,
       "EBF site 22 (partition 1)":1,
       "EBF site 23 (partition 1)":0.6844757328542079,
       "EBF site 24 (partition 1)":0.8054863213237942,
       "EBF site 25 (partition 1)":0.7506822382805434,
       "EBF site 26 (partition 1)":1,
       "EBF site 27 (partition 1)":1,
       "EBF site 28 (partition 1)":0.6287508344102508,
       "EBF site 29 (partition 1)":0.7946493460088893,
       "EBF site 3 (partition 1)":1,
       "EBF site 30 (partition 1)":1,
       "EBF site 31 (partition 1)":1,
       "EBF site 32 (partition 1)":1,
       "EBF site 33 (partition 1)":1,
       "EBF site 34 (partition 1)":1,
       "EBF site 35 (partition 1)":1,
       "EBF site 36 (partition 1)":1,
       "EBF site 37 (partition 1)":1,
       "EBF site 38 (partition 1)":0.311602686541517,
       "EBF site 39 (partition 1)":0.3504959231768359,
       "EBF site 4 (partition 1)":0.3507314278366462,
       "EBF site 40 (partition 1)":1,
       "EBF site 41 (partition 1)":1,
       "EBF site 42 (partition 1)":1,
       "EBF site 43 (partition 1)":0.5722577967361786,
       "EBF site 44 (partition 1)":0.7461797648100503,
       "EBF site 45 (partition 1)":1,
       "EBF site 46 (partition 1)":1,
       "EBF site 47 (partition 1)":1,
       "EBF site 48 (partition 1)":1,
       "EBF site 49 (partition 1)":1,
       "EBF site 5 (partition 1)":0.3141471781432511,
       "EBF site 50 (partition 1)":1,
       "EBF site 51 (partition 1)":1,
       "EBF site 52 (partition 1)":1,
       "EBF site 53 (partition 1)":1,
       "EBF site 54 (partition 1)":1,
       "EBF site 55 (partition 1)":1,
       "EBF site 56 (partition 1)":1,
       "EBF site 57 (partition 1)":1,
       "EBF site 58 (partition 1)":1,
       "EBF site 59 (partition 1)":1,
       "EBF site 6 (partition 1)":0.686896573098459,
       "EBF site 60 (partition 1)":1,
       "EBF site 62 (partition 1)":1,
       "EBF site 63 (partition 1)":1,
       "EBF site 64 (partition 1)":1,
       "EBF site 65 (partition 1)":1,
       "EBF site 66 (partition 1)":0.9758430807200832,
       "EBF site 67 (partition 1)":0.2080581694135313,
       "EBF site 68 (partition 1)":1,
       "EBF site 69 (partition 1)":0.02947314355870994,
       "EBF site 7 (partition 1)":5.388316676270549,
       "EBF site 70 (partition 1)":1,
       "EBF site 71 (partition 1)":0.5487060625178104,
       "EBF site 72 (partition 1)":0.7381426578810567,
       "EBF site 73 (partition 1)":1,
       "EBF site 74 (partition 1)":1,
       "EBF site 78 (partition 1)":1,
       "EBF site 79 (partition 1)":1,
       "EBF site 8 (partition 1)":1,
       "EBF site 80 (partition 1)":1,
       "EBF site 9 (partition 1)":0.8987379955497217,
       "Global MG94xREV":0.05819100668509037,
       "Nucleotide GTR":0.0619596901593589,
       "original name":"C12.0_Dolomedes_triton_sra_clean_trinity_Trinity_TRINITY_DN3023_c0_g1_i1"
      },
     "C12_0_Dolomedes_triton_sra_clean_trinity_Trinity_TRINITY_DN3023_c0_g2_i1":{
       "EBF site 1 (partition 1)":1,
       "EBF site 10 (partition 1)":1,
       "EBF site 11 (partition 1)":1,
       "EBF site 12 (partition 1)":1,
       "EBF site 13 (partition 1)":1,
       "EBF site 14 (partition 1)":1,
       "EBF site 15 (partition 1)":0.9999999949752406,
       "EBF site 16 (partition 1)":1,
       "EBF site 17 (partition 1)":4.856585097854091,
       "EBF site 18 (partition 1)":1.30621215610447,
       "EBF site 19 (partition 1)":1,
       "EBF site 2 (partition 1)":1.791288062074017,
       "EBF site 20 (partition 1)":1,
       "EBF site 21 (partition 1)":1,
       "EBF site 22 (partition 1)":1,
[truncated: 3,843,843 more chars]
