# Supplementary material for: Killer Knots: Molecular Evolution of Inhibitor Cystine Knot Toxins in Wandering Spiders (Araneae: Ctenidae)
Source: Toxins (Basel). 2023 Jan 28;15(2):112. doi: 10.3390/toxins15020112 (PMC9958548; doi:10.3390/toxins15020112)
Supplement: Supplementary file 1 [file toxins-15-00112-s001.zip › supplemental_data/ickProteome.csv]

species	sex	sample	peptides	ICKs	%ICK	sum TPM	ICK TPM	%ICK TPM
Ctenus exlineae	male	242	113	5	4.42%	18,214.3	9,670.5	53.1%
Ctenus exlineae	female	245	127	7	5.51%	16,755.8	7,002.0	41.8%
Ctenus exlineae	male	246	200	13	6.50%	131,454	51,011.1	38.8%
Ctenus exlineae	female	244	339	5	1.47%	42,546.4	12,227.6	28.7%
Ctenus exlineae	female	247	194	5	2.58%	27,378.7	5,436.3	19.9%
Ctenus hibernalis	female	4926	196	8	4.08%	109,103	57,283.2	52.5%
Ctenus hibernalis	female	91	525	12	2.29%	111,759	14,703.9	13.2%
Ctenus hibernalis	male	148	170	7	4.12%	31,121.2	2,581.5	8.3%
Ctenus hibernalis	female	92	176	5	2.84%	37,128.6	2,366.6	6.4%
