# Supplementary material for: Killer Knots: Molecular Evolution of Inhibitor Cystine Knot Toxins in Wandering Spiders (Araneae: Ctenidae)
Source: Toxins (Basel). 2023 Jan 28;15(2):112. doi: 10.3390/toxins15020112 (PMC9958548; doi:10.3390/toxins15020112)
Supplement: Supplementary file 1 [file toxins-15-00112-s001.zip › supplemental_data/siteConcord.cf.tree.nex]

#NEXUS
[ See siteConcord.cf.stat for branch annotation meanings. This file is best viewed in FigTree. ]
begin trees;
  tree tree_1 = (Anahita_punctulata_male_tjc00297:0.0001154662,Anahita_punctulata_sra:0.0160241718,((((((Ctenus_captiosis_female_tjc00305:0.0000438527,(Ctenus_captiosis_female_tjc00311:0.0036205452,Ctenus_captiosis_male_tjc00306:0.0000492488)[&label="86",sCF="46.98",sCF/sDF1/sDF2="46.98/22.85/27.17",sCF_N="1.5",sCF_N/sDF1_N/sDF2_N="1.5/0.64/1.02",sDF1="22.85",sDF1_N="0.64",sDF2="27.17",sDF2_N="1.02",sN="3.16"]:0.0000911144)[&label="77",sCF="70.64",sCF/sDF1/sDF2="70.64/12.54/16.82",sCF_N="3.34",sCF_N/sDF1_N/sDF2_N="3.34/0.64/0.89",sDF1="12.54",sDF1_N="0.64",sDF2="16.82",sDF2_N="0.89",sN="4.87"]:0.0002244280,Ctenus_captiosis_male_tjc00303:0.0028160895)[&label="100",sCF="98.5",sCF/sDF1/sDF2="98.5/0.74/0.76",sCF_N="210.12",sCF_N/sDF1_N/sDF2_N="210.12/1.51/1.55",sDF1="0.74",sDF1_N="1.51",sDF2="0.76",sDF2_N="1.55",sN="213.18"]:0.0069079712,(((Ctenus_exlineae_female_tjc00244:0.0002187089,(Ctenus_exlineae_female_tjc00247:0.0001163674,Ctenus_exlineae_male_tjc00242:0.0008334707)[&label="46",sCF="34.98",sCF/sDF1/sDF2="34.98/49.49/15.53",sCF_N="1.82",sCF_N/sDF1_N/sDF2_N="1.82/2.19/0.75",sDF1="49.49",sDF1_N="2.19",sDF2="15.53",sDF2_N="0.75",sN="4.76"]:0.0000476639)[&label="56",sCF="70.67",sCF/sDF1/sDF2="70.67/2.5/10.83",sCF_N="1.39",sCF_N/sDF1_N/sDF2_N="1.39/0.05/0.35",sDF1="2.5",sDF1_N="0.05",sDF2="10.83",sDF2_N="0.35",sN="1.79"]:0.0000348033,Ctenus_exlineae_female_tjc00245:0.0001447119)[&label="100",sCF="99.63",sCF/sDF1/sDF2="99.63/0.18/0.19",sCF_N="124.49",sCF_N/sDF1_N/sDF2_N="124.49/0.18/0.22",sDF1="0.18",sDF1_N="0.18",sDF2="0.19",sDF2_N="0.22",sN="124.89"]:0.0044362573,((Ctenus_hibernalis_female_4926_BCB_0001:0.0068508912,(Ctenus_hibernalis_female_tjc00092:0.0010018999,Ctenus_hibernalis_male_tjc00148:0.0001929406)[&label="49",sCF="42.54",sCF/sDF1/sDF2="42.54/34.88/22.59",sCF_N="3.41",sCF_N/sDF1_N/sDF2_N="3.41/2.57/1.78",sDF1="34.88",sDF1_N="2.57",sDF2="22.59",sDF2_N="1.78",sN="7.76"]:0.0002252401)[&label="56",sCF="32.28",sCF/sDF1/sDF2="32.28/38.56/29.15",sCF_N="2.51",sCF_N/sDF1_N/sDF2_N="2.51/2.94/2.58",sDF1="38.56",sDF1_N="2.94",sDF2="29.15",sDF2_N="2.58",sN="8.03"]:0.0000387090,Ctenus_hibernalis_female_tjc00091:0.0002037312)[&label="100",sCF="98.73",sCF/sDF1/sDF2="98.73/0.2/1.08",sCF_N="123.66",sCF_N/sDF1_N/sDF2_N="123.66/0.24/1.24",sDF1="0.2",sDF1_N="0.24",sDF2="1.08",sDF2_N="1.24",sN="125.14"]:0.0053837111)[&label="100",sCF="71.69",sCF/sDF1/sDF2="71.69/13.85/14.47",sCF_N="141.67",sCF_N/sDF1_N/sDF2_N="141.67/26.91/28.28",sDF1="13.85",sDF1_N="26.91",sDF2="14.47",sDF2_N="28.28",sN="196.86"]:0.0047459910)[&label="100",sCF="68.52",sCF/sDF1/sDF2="68.52/18.67/12.81",sCF_N="174.23",sCF_N/sDF1_N/sDF2_N="174.23/47.8/32.49",sDF1="18.67",sDF1_N="47.8",sDF2="12.81",sDF2_N="32.49",sN="254.52"]:0.0056780268,(Leptoctenus_byrrhus_female_tjc00136:0.0000273064,(Leptoctenus_byrrhus_male_tjc00213:0.0001745739,Leptoctenus_byrrhus_male_tjc00222:0.0001111125)[&label="100",sCF="79.6",sCF/sDF1/sDF2="79.6/11.33/9.07",sCF_N="84.62",sCF_N/sDF1_N/sDF2_N="84.62/2.04/1.77",sDF1="11.33",sDF1_N="2.04",sDF2="9.07",sDF2_N="1.77",sN="88.43"]:0.0024623424)[&label="100",sCF="99.3",sCF/sDF1/sDF2="99.3/0.69/0.01",sCF_N="381.67",sCF_N/sDF1_N/sDF2_N="381.67/2.32/0.05",sDF1="0.69",sDF1_N="2.32",sDF2="0.01",sDF2_N="0.05",sN="384.04"]:0.0147197972)[&label="100",sCF="67.12",sCF/sDF1/sDF2="67.12/19.76/13.13",sCF_N="289.92",sCF_N/sDF1_N/sDF2_N="289.92/79.47/52.56",sDF1="19.76",sDF1_N="79.47",sDF2="13.13",sDF2_N="52.56",sN="421.95"]:0.0093358677,((Isoctenus_aff_ordinario_female_G_IBSP_221742:0.0254176921,Isoctenus_sp_female_F_IBSP_221743:0.0227768035)[&label="100",sCF="58.8",sCF/sDF1/sDF2="58.8/21.21/19.99",sCF_N="201.7",sCF_N/sDF1_N/sDF2_N="201.7/65.75/62.54",sDF1="21.21",sDF1_N="65.75",sDF2="19.99",sDF2_N="62.54",sN="329.99"]:0.0083539983,((((Phoneutria_nigriventer_female_H_IBSP_221739:0.0005238899,Phoneutria_nigriventer_male_C_IBSP_214014:0.0017185575)[&label="100",sCF="35.89",sCF/sDF1/sDF2="35.89/15.8/48.31",sCF_N="2.37",sCF_N/sDF1_N/sDF2_N="2.37/1.02/3.18",sDF1="15.8",sDF1_N="1.02",sDF2="48.31",sDF2_N="3.18",sN="6.57"]:0.0189825882,Phoneutria_nigriventer_male_A_IBSP_214012:0.0005665187)[&label="35",sCF="21.93",sCF/sDF1/sDF2="21.93/29.24/48.83",sCF_N="1.67",sCF_N/sDF1_N/sDF2_N="1.67/2.52/11.52",sDF1="29.24",sDF1_N="2.52",sDF2="48.83",sDF2_N="11.52",sN="15.71"]:0.0000511154,(Phoneutria_nigriventer_female_I_IBSP_221740:0.0003292135,Phoneutria_nigriventer_female_J_IBSP_221741:0.0003397280)[&label="60",sCF="56.2",sCF/sDF1/sDF2="56.2/23.14/20.66",sCF_N="4.55",sCF_N/sDF1_N/sDF2_N="4.55/1.95/1.75",sDF1="23.14",sDF1_N="1.95",sDF2="20.66",sDF2_N="1.75",sN="8.25"]:0.0001090108)[&label="50",sCF="59.21",sCF/sDF1/sDF2="59.21/18.09/22.7",sCF_N="60.97",sCF_N/sDF1_N/sDF2_N="60.97/2.38/2.78",sDF1="18.09",sDF1_N="2.38",sDF2="22.7",sDF2_N="2.78",sN="66.13"]:0.0003325297,(Phoneutria_nigriventer_male_B_IBSP_214013:0.0012868609,Phoneutria_nigriventer_sra:0.0021455868)[&label="35",sCF="6.15",sCF/sDF1/sDF2="6.15/84.02/9.82",sCF_N="1.23",sCF_N/sDF1_N/sDF2_N="1.23/16.86/1.78",sDF1="84.02",sDF1_N="16.86",sDF2="9.82",sDF2_N="1.78",sN="19.87"]:0.0052352655)[&label="86",sCF="87.39",sCF/sDF1/sDF2="87.39/12.21/0.4",sCF_N="485.08",sCF_N/sDF1_N/sDF2_N="485.08/99.05/1.84",sDF1="12.21",sDF1_N="99.05",sDF2="0.4",sDF2_N="1.84",sN="585.97"]:0.0208028862)[&label="100",sCF="47.49",sCF/sDF1/sDF2="47.49/21.85/30.66",sCF_N="266.87",sCF_N/sDF1_N/sDF2_N="266.87/89.95/130.94",sDF1="21.85",sDF1_N="89.95",sDF2="30.66",sDF2_N="130.94",sN="487.76"]:0.0191786364)[&label="100",sCF="53.88",sCF/sDF1/sDF2="53.88/22.12/24",sCF_N="256.08",sCF_N/sDF1_N/sDF2_N="256.08/124.37/115.08",sDF1="22.12",sDF1_N="124.37",sDF2="24",sDF2_N="115.08",sN="495.53"]:0.0111242366,(Ctenus_corniger_sra:0.0469899975,((Fecenia_protensa_sra:0.0646301458,Psechrus_singaporensis_sra:0.0629399698)[&label="100",sCF="44.62",sCF/sDF1/sDF2="44.62/28.89/26.5",sCF_N="260.84",sCF_N/sDF1_N/sDF2_N="260.84/168.65/153.95",sDF1="28.89",sDF1_N="168.65",sDF2="26.5",sDF2_N="153.95",sN="583.44"]:0.0131809946,((((((Habronattus_signatus_sra:0.1439541669,Odo_patricius_sra:0.0773963189)[&label="100",sCF="39.63",sCF/sDF1/sDF2="39.63/27.93/32.43",sCF_N="293.07",sCF_N/sDF1_N/sDF2_N="293.07/206.08/247.23",sDF1="27.93",sDF1_N="206.08",sDF2="32.43",sDF2_N="247.23",sN="746.38"]:0.0161990101,(Hibana_sp_sra:0.1027902633,Sergiolus_capulatus_sra:0.0964017897)[&label="100",sCF="43.48",sCF/sDF1/sDF2="43.48/27.45/29.07",sCF_N="312.6",sCF_N/sDF1_N/sDF2_N="312.6/188.58/199.93",sDF1="27.45",sDF1_N="188.58",sDF2="29.07",sDF2_N="199.93",sN="701.11"]:0.0206659792)[&label="100",sCF="40.04",sCF/sDF1/sDF2="40.04/31.96/28.01",sCF_N="248.64",sCF_N/sDF1_N/sDF2_N="248.64/198.34/174.11",sDF1="31.96",sDF1_N="198.34",sDF2="28.01",sDF2_N="174.11",sN="621.09"]:0.0163539099,Homalonychus_theologus_sra:0.1419380276)[&label="100",sCF="49.61",sCF/sDF1/sDF2="49.61/26.09/24.29",sCF_N="333.07",sCF_N/sDF1_N/sDF2_N="333.07/173.51/161.75",sDF1="26.09",sDF1_N="173.51",sDF2="24.29",sDF2_N="161.75",sN="668.33"]:0.0284688247,Thomisus_spectabilis_sra:0.1115205011)[&label="100",sCF="40.27",sCF/sDF1/sDF2="40.27/29.39/30.33",sCF_N="266.64",sCF_N/sDF1_N/sDF2_N="266.64/190.02/193.57",sDF1="29.39",sDF1_N="190.02",sDF2="30.33",sDF2_N="193.57",sN="650.23"]:0.0091458646,(Oxyopes_sp_sra:0.0724517141,Peucetia_longipalpis_sra:0.0825470123)[&label="100",sCF="43.92",sCF/sDF1/sDF2="43.92/30.99/25.09",sCF_N="288.44",sCF_N/sDF1_N/sDF2_N="288.44/220.7/172.77",sDF1="30.99",sDF1_N="220.7",sDF2="25.09",sDF2_N="172.77",sN="681.91"]:0.0219356903)[&label="88",sCF="37.24",sCF/sDF1/sDF2="37.24/32.02/30.75",sCF_N="213.28",sCF_N/sDF1_N/sDF2_N="213.28/185.11/177.44",sDF1="32.02",sDF1_N="185.11",sDF2="30.75",sDF2_N="177.44",sN="575.83"]:0.0061822039,(((Hippasa_holmerae_sundaica_sra:0.0347742332,(Pardosa_pseudoannulata_sra:0.0289981195,Schizocosa_rovneri_sra:0.0211829456)[&label="100",sCF="59.02",sCF/sDF1/sDF2="59.02/19.28/21.69",sCF_N="192.2",sCF_N/sDF1_N/sDF2_N="192.2/62.78/73.15",sDF1="19.28",sDF1_N="62.78",sDF2="21.69",sDF2_N="73.15",sN="328.13"]:0.0157351794)[&label="100",sCF="52.65",sCF/sDF1/sDF2="52.65/23.96/23.39",sCF_N="219.5",sCF_N/sDF1_N/sDF2_N="219.5/98.62/100.69",sDF1="23.96",sDF1_N="98.62",sDF2="23.39",sDF2_N="100.69",sN="418.81"]:0.0133799751,Sosippus_placidus_sra:0.0420434154)[&label="100",sCF="61.73",sCF/sDF1/sDF2="61.73/18.22/20.05",sCF_N="356.69",sCF_N/sDF1_N/sDF2_N="356.69/104.63/111.3",sDF1="18.22",sDF1_N="104.63",sDF2="20.05",sDF2_N="111.3",sN="572.62"]:0.0244236786,(Nilus_albocinctus_sra:0.0276971984,Sphedanus_quadrimaculatus_sra:0.0405422582)[&label="100",sCF="68.32",sCF/sDF1/sDF2="68.32/16.72/14.97",sCF_N="328.74",sCF_N/sDF1_N/sDF2_N="328.74/78.37/73.18",sDF1="16.72",sDF1_N="78.37",sDF2="14.97",sDF2_N="73.18",sN="480.29"]:0.0257488150)[&label="100",sCF="44.46",sCF/sDF1/sDF2="44.46/31.03/24.51",sCF_N="260.2",sCF_N/sDF1_N/sDF2_N="260.2/178.67/140.85",sDF1="31.03",sDF1_N="178.67",sDF2="24.51",sDF2_N="140.85",sN="579.72"]:0.0173144090)[&label="100",sCF="38.74",sCF/sDF1/sDF2="38.74/31.62/29.64",sCF_N="205.33",sCF_N/sDF1_N/sDF2_N="205.33/166.94/162.69",sDF1="31.62",sDF1_N="166.94",sDF2="29.64",sDF2_N="162.69",sN="534.96"]:0.0073175139)[&label="100",sCF="55.74",sCF/sDF1/sDF2="55.74/23.84/20.42",sCF_N="328.71",sCF_N/sDF1_N/sDF2_N="328.71/145.16/120.94",sDF1="23.84",sDF1_N="145.16",sDF2="20.42",sDF2_N="120.94",sN="594.81"]:0.0186038039)[&label="100",sCF="49.15",sCF/sDF1/sDF2="49.15/26.4/24.45",sCF_N="269.1",sCF_N/sDF1_N/sDF2_N="269.1/138.63/129.74",sDF1="26.4",sDF1_N="138.63",sDF2="24.45",sDF2_N="129.74",sN="537.47"]:0.0114541729)[&label="100",sCF="91.03",sCF/sDF1/sDF2="91.03/2.29/6.68",sCF_N="724.24",sCF_N/sDF1_N/sDF2_N="724.24/22.68/69.91",sDF1="2.29",sDF1_N="22.68",sDF2="6.68",sDF2_N="69.91",sN="816.83"]:0.0428973579);
end;
