# Supplementary material for: Killer Knots: Molecular Evolution of Inhibitor Cystine Knot Toxins in Wandering Spiders (Araneae: Ctenidae)
Source: Toxins (Basel). 2023 Jan 28;15(2):112. doi: 10.3390/toxins15020112 (PMC9958548; doi:10.3390/toxins15020112)
Supplement: Supplementary file 1 [file toxins-15-00112-s001.zip › supplemental_data/species.tree]

#NEXUS
begin taxa;
	dimensions ntax=43;
	taxlabels
	Anahita_punctulata_male_tjc00297
	Anahita_punctulata_sra
	Ctenus_captiosis_female_tjc00305
	Ctenus_captiosis_female_tjc00311
	Ctenus_captiosis_male_tjc00303
	Ctenus_captiosis_male_tjc00306
	Ctenus_corniger_sra
	Ctenus_exlineae_female_tjc00244
	Ctenus_exlineae_female_tjc00245
	Ctenus_exlineae_female_tjc00247
	Ctenus_exlineae_male_tjc00242
	Ctenus_hibernalis_female_4926_BCB_0001
	Ctenus_hibernalis_female_tjc00091
	Ctenus_hibernalis_female_tjc00092
	Ctenus_hibernalis_male_tjc00148
	Fecenia_protensa_sra
	Habronattus_signatus_sra
	Hibana_sp_sra
	Hippasa_holmerae_sundaica_sra
	Homalonychus_theologus_sra
	Isoctenus_aff_ordinario_female_G_IBSP_221742
	Isoctenus_sp_female_F_IBSP_221743
	Leptoctenus_byrrhus_female_tjc00136
	Leptoctenus_byrrhus_male_tjc00213
	Leptoctenus_byrrhus_male_tjc00222
	Nilus_albocinctus_sra
	Odo_patricius_sra
	Oxyopes_sp_sra
	Pardosa_pseudoannulata_sra
	Peucetia_longipalpis_sra
	Phoneutria_nigriventer_female_H_IBSP_221739
	Phoneutria_nigriventer_female_I_IBSP_221740
	Phoneutria_nigriventer_female_J_IBSP_221741
	Phoneutria_nigriventer_male_A_IBSP_214012
	Phoneutria_nigriventer_male_B_IBSP_214013
	Phoneutria_nigriventer_male_C_IBSP_214014
	Phoneutria_nigriventer_sra
	Psechrus_singaporensis_sra
	Schizocosa_rovneri_sra
	Sergiolus_capulatus_sra
	Sosippus_placidus_sra
	Sphedanus_quadrimaculatus_sra
	Thomisus_spectabilis_sra
;
end;
begin trees;
	tree tree_1 = [&R] ((((Habronattus_signatus_sra:0.143954,Odo_patricius_sra:0.077396)[&label=100]:0.016199,(Hibana_sp_sra:0.10279,Sergiolus_capulatus_sra:0.096402)[&label=100]:0.020666)[&label=100]:0.016354,(Thomisus_spectabilis_sra:0.111521,((Oxyopes_sp_sra:0.072452,Peucetia_longipalpis_sra:0.082547)[&label=100]:0.021936,((((Hippasa_holmerae_sundaica_sra:0.034774,(Pardosa_pseudoannulata_sra:0.028…
end;
begin figtree;
	set appearance.backgroundColorAttribute="Default";
	set appearance.backgroundColour=#ffffff;
	set appearance.branchColorAttribute="User selection";
	set appearance.branchColorGradient=false;
	set appearance.branchLineWidth=1.0;
	set appearance.branchMinLineWidth=0.0;
	set appearance.branchWidthAttribute="Fixed";
	set appearance.foregroundColour=#000000;
	set appearance.hilightingGradient=false;
	set appearance.selectionColour=#2d3680;
	set branchLabels.colorAttribute="User selection";
	set branchLabels.displayAttribute="Branch times";
	set branchLabels.fontName="sansserif";
	set branchLabels.fontSize=8;
	set branchLabels.fontStyle=0;
	set branchLabels.isShown=false;
	set branchLabels.significantDigits=4;
	set layout.expansion=0;
	set layout.layoutType="RECTILINEAR";
	set layout.zoom=0;
	set legend.attribute=null;
	set legend.fontSize=10.0;
	set legend.isShown=false;
	set legend.significantDigits=4;
	set nodeBars.barWidth=4.0;
	set nodeBars.displayAttribute=null;
	set nodeBars.isShown=false;
	set nodeLabels.colorAttribute="User selection";
	set nodeLabels.displayAttribute="Node ages";
	set nodeLabels.fontName="sansserif";
	set nodeLabels.fontSize=8;
	set nodeLabels.fontStyle=0;
	set nodeLabels.isShown=false;
	set nodeLabels.significantDigits=4;
	set nodeShapeExternal.colourAttribute=null;
	set nodeShapeExternal.isShown=false;
	set nodeShapeExternal.minSize=10.0;
	set nodeShapeExternal.scaleType=Width;
	set nodeShapeExternal.shapeType=Circle;
	set nodeShapeExternal.size=4.0;
	set nodeShapeExternal.sizeAttribute=null;
	set nodeShapeInternal.colourAttribute=null;
	set nodeShapeInternal.isShown=false;
	set nodeShapeInternal.minSize=10.0;
	set nodeShapeInternal.scaleType=Width;
	set nodeShapeInternal.shapeType=Circle;
	set nodeShapeInternal.size=4.0;
	set nodeShapeInternal.sizeAttribute=null;
	set polarLayout.alignTipLabels=false;
	set polarLayout.angularRange=0;
	set polarLayout.rootAngle=0;
	set polarLayout.rootLength=100;
	set polarLayout.showRoot=true;
	set radialLayout.spread=0.0;
	set rectilinearLayout.alignTipLabels=false;
	set rectilinearLayout.curvature=0;
	set rectilinearLayout.rootLength=100;
	set scale.offsetAge=0.0;
	set scale.rootAge=1.0;
	set scale.scaleFactor=1.0;
	set scale.scaleRoot=false;
	set scaleAxis.automaticScale=true;
	set scaleAxis.fontSize=8.0;
	set scaleAxis.isShown=false;
	set scaleAxis.lineWidth=1.0;
	set scaleAxis.majorTicks=1.0;
	set scaleAxis.minorTicks=0.5;
	set scaleAxis.origin=0.0;
	set scaleAxis.reverseAxis=false;
	set scaleAxis.showGrid=true;
	set scaleBar.automaticScale=true;
	set scaleBar.fontSize=10.0;
	set scaleBar.isShown=true;
	set scaleBar.lineWidth=1.0;
	set scaleBar.scaleRange=0.0;
	set tipLabels.colorAttribute="User selection";
	set tipLabels.displayAttribute="Names";
	set tipLabels.fontName="sansserif";
	set tipLabels.fontSize=8;
	set tipLabels.fontStyle=0;
	set tipLabels.isShown=true;
	set tipLabels.significantDigits=4;
	set trees.order=false;
	set trees.orderType="increasing";
	set trees.rooting=false;
	set trees.rootingType="User Selection";
	set trees.transform=false;
	set trees.transformType="cladogram";
end;
